# Supplementary material for: Transcriptomic Profiling of Fe-Responsive lncRNAs and Their Regulatory Mechanism in Rice
Source: Genes (Basel). 2021 Apr 14;12(4):567. doi: 10.3390/genes12040567 (PMC8070830; doi:10.3390/genes12040567)
Supplement: Supplementary file 1 [file genes-12-00567-s001.zip]

Archive with 9 entries (8 files):
- supplementary files/
- supplementary files/Table S1 .xlsx
- supplementary files/Table S2.xlsx
- supplementary files/Table S3.xlsx
- supplementary files/Table S4.xlsx
- supplementary files/Table S5.xlsx
- supplementary files/Table S6 .xls
- supplementary files/Table S7.xlsx
- supplementary files/Table S8 .xlsx
