# Supplementary material for: Transcriptomic Profiling of Fe-Responsive lncRNAs and Their Regulatory Mechanism in Rice
Source: Genes (Basel). 2021 Apr 14;12(4):567. doi: 10.3390/genes12040567 (PMC8070830; doi:10.3390/genes12040567)
Supplement: Supplementary file 1 [file genes-12-00567-s001.zip › supplementary files/Table S1 .xlsx]

## Sheet: Sheet1
Table S1 Primers used in this study for validation of lncRNAs
Pimer name	Sequence
XLOC_006153-F	5'-CGGGGAACATTTGGTCCATG-3'
XLOC_006153-R	5'-AATAAGATGTCGCCTGCTTG-3'
XLOC_018987-F	5'-CCTCACGACTAACCGATATA-3'
XLOC_018987-R	5'-CACGAGTAGTATGAACAGCC-3'
XLOC_018988-F	5'-ATTTGATATGAGTCACTCGC-3'
XLOC_018988-R	5'-GCCCGTGCATACTTCAAGTG-3'
XLOC_025482-F	5'-GAAGTCCGCTATTCCTCTGT-3'
XLOC_025482-R	5'-AGGTCGACGACGGCGAAACG-3'
XLOC_036295-F	5'-GAGTTGTTTCCTGTGTGTTG-3'
XLOC_036295-R	5'-GCCATCGCATTTCTCACGTA-3'
XLOC_043545-F	5'-AGCCTATCAATCGATCATTC-3'
XLOC_043545-R	5'-CCTCAGCTTCTATAGGAGTC-3'
XLOC_060838-F	5'-TCCTAGTGGGAGCTGTCCTG-3'
XLOC_060838-R	5'-AACGAGCTAGACTTGGAAAC-3'
XLOC_052823-F	5'-CAAGCCAGCAGCACAGCTAGT-3'
XLOC_052823-R	5'-TCAACCCAACCCAATCCTTCT-3'
XLOC_007199-F	5'-AGCTGCTCATCACTCTCACAC-3'
XLOC_007199-R	5'-AAACAGCCTTAAAGTGGGGGA-3'
XLOC_006153-F	5'-TGCCTCCCACTAGACTCTCAG-3'
XLOC_006153-R	5'-ATATCAAGCAGTCTGGCACGA-3'
XLOC_028119-F	5'-TGCCGAGTGGTTCTCATGATC-3'
XLOC_028119-R	5'-TAGTACTTAGTCACGCAAGGG-3'
XLOC_011962-F	5'-CGTCGGTGGGAACCTGTATT-3'
XLOC_011962-R	5'-AGGCATCACACTACACACACT-3'
XLOC_018668-F	5'-GACACTGGCTGGCATGTAGA-3'
XLOC_018668-R	5'-TAGATGATGGGCCTGCACAC-3'
XLOC_043504-F	5'-ACTCCCAACCAAAAATGCTGA-3'
XLOC_043504-R	5'-TCAGGTACTCCCAAGATGCAA-3'
XLOC_056321-F	5'-GTCGTTGCCGAATGATTGCC-3'
XLOC_056321-R	5'-CACTTGCTTTGTCGTTGCCT-3'
ACTIN-F	5’-CATTGCTGACAGGATGAGCAAG-3’
ACTIN-R	5’-TGGCAATCCACATCTGCTGGAA-3
