# Supplementary material for: Transcriptomic Profiling of Fe-Responsive lncRNAs and Their Regulatory Mechanism in Rice
Source: Genes (Basel). 2021 Apr 14;12(4):567. doi: 10.3390/genes12040567 (PMC8070830; doi:10.3390/genes12040567)
Supplement: Supplementary file 1 [file genes-12-00567-s001.zip › supplementary files/Table S2.xlsx]

## Sheet: A
Table S2a LncRNAs significantly up- or down-regualted by Fe deficiency in shoot
Gene_id	Locus	+Fe			-Fe			Log2Ratio(-Fe/+Fe)	Up/Down	Probability	Description	KEGG Orthology	GO Component	GO Function	GO Process
XLOC_060838|-	Chr9:3548442-3548656	0	0	0	129.811	135.841	125.511	16.9924	Up	0.996921	NA	NA	NA	NA	NA
XLOC_025482|-	Chr2:23010958-23011195	0	0	0	153.962	138.514	88.3679	16.9539	Up	0.996807	NA	NA	NA	NA	NA
XLOC_018987|-	Chr12:7454197-7454535	0	0	0.378265	361.229	276.83	327.281	11.3098	Up	0.996113	NA	NA	NA	NA	NA
XLOC_018986|LOC_Os12g13350	Chr12:7453144-7453896	0.142205	0.160323	0.168193	275.244	173.579	271.401	10.5794	Up	0.992587	LOC_Os12g13350:cDNA|retrotransposon protein, putative, Ty1-copia subclass, expressed	-	-	-	-
XLOC_058849|LOC_Os09g04370	Chr9:2310827-2314154	0.033463	0	0.0196214	40.9655	34.3346	35.2088	10.9967	Up	0.985353	LOC_Os09g04370:cDNA|expressed protein	-	GO:0043231//intracellular membrane-bounded organelle	-	-
XLOC_049340|LOC_Os07g04930	Chr7:2175077-2182644	0.78446	0.938523	1.28478	876.455	898.311	1003.12	9.85108	Up	0.98456	LOC_Os07g04930:cDNA|retrotransposon protein, putative, unclassified, expressed	-	GO:0031410//cytoplasmic vesicle	-	-
XLOC_018984|-	Chr12:7448665-7449194	0	0	0	23.8596	18.1568	20.1408	14.3387	Up	0.980047	NA	NA	NA	NA	NA
XLOC_006153|-	Chr1:28459785-28462841	0.0954497	0.150557	0.0671723	78.8485	79.8178	83.3182	9.59371	Up	0.974132	NA	NA	NA	NA	NA
XLOC_036295|-	Chr4:6268164-6268689	0.126546	0.142656	0.14951	119.6	69.2412	91.5481	9.38726	Up	0.969317	NA	NA	NA	NA	NA
XLOC_060837|-	Chr9:3547375-3548294	0	0	0	12.2184	10.0202	11.1439	13.4418	Up	0.963471	NA	NA	NA	NA	NA
XLOC_044832|-	Chr6:12268390-12268962	0	0	0	14.9064	7.50484	9.18657	13.3626	Up	0.961349	NA	NA	NA	NA	NA
XLOC_000771|-	Chr1:8939025-8939227	0	30.089	0	0	0	0	-13.2921	Down	0.959465	NA	NA	NA	NA	NA
XLOC_005239|-	Chr1:16973915-16974455	0	0	0	10.4786	6.38	12.5793	13.2604	Up	0.958488	NA	NA	NA	NA	NA
XLOC_045618|-	Chr6:21930104-21930314	0	27.9333	0	0	0	0	-13.1848	Down	0.956252	NA	NA	NA	NA	NA
XLOC_058316|-	Chr8:24463938-24464153	0	0	0	27.6122	0	0	13.1682	Up	0.955627	NA	NA	NA	NA	NA
XLOC_023081|-	Chr2:30287152-30287371	0	0	26.5033	0	0	0	-13.109	Down	0.953778	NA	NA	NA	NA	NA
XLOC_028119|-	Chr3:16364421-16364640	0	0	0	21.2558	5.0422	0	13.0978	Up	0.9535	NA	NA	NA	NA	NA
XLOC_018988|-	Chr12:7456190-7456477	17.8727	10.3589	6.81135	4376.18	3924.09	4024.85	8.45826	Up	0.946474	NA	NA	NA	NA	NA
XLOC_016488|LOC_Os12g09260	Chr12:4848846-4859757	0	22.3657	0	0	0	0	-12.8642	Down	0.945636	LOC_Os12g09260:cDNA|retrotransposon protein, putative, unclassified, expressed	K03549|1|5e-117|423|mdm:103412324|KUP system potassium uptake protein;K05658|3|6e-86|320|bvg:104905624|ATP-binding cassette, subfamily B (MDR/TAP), member 1 [EC:3.6.3.44];K16570|5|1e-77|292|mdm:103449689|gamma-tubulin complex component 3	GO:0043231//intracellular membrane-bounded organelle	GO:0003676//nucleic acid binding;GO:0005402//cation:sugar symporter activity	GO:0006259//DNA metabolic process;GO:0008643//carbohydrate transport
XLOC_044026|-	Chr6:2528091-2528305	0	20.7511	0	0	0	0	-12.7561	Down	0.941521	NA	NA	NA	NA	NA
XLOC_038225|LOC_Os04g49739	Chr4:29658699-29660577	0	0	0	0	19.2056	0	12.6444	Up	0.937073	LOC_Os04g49739:cDNA|purine permease, putative, expressed	-	GO:0031224//intrinsic component of membrane	-	-
XLOC_018985|-	Chr12:7449992-7450384	0	0.249935	0	31.6361	27.1347	27.6801	8.42269	Up	0.931872	NA	NA	NA	NA	NA
XLOC_060835|-	Chr9:3544988-3545888	0	0	0	7.77057	4.67502	4.34406	12.4503	Up	0.928822	NA	NA	NA	NA	NA
XLOC_043545|-	Chr5:27368722-27369336	0	0	0	5.12182	6.06709	5.22379	12.4176	Up	0.927354	NA	NA	NA	NA	NA
XLOC_005241|LOC_Os01g31040	Chr1:16976705-16979751	0.0696283	0	0	12.8802	11.7005	12.5103	9.01632	Up	0.92732	LOC_Os01g31040:cDNA|retrotransposon protein, putative, unclassified, expressed	-	GO:0043231//intracellular membrane-bounded organelle	-	-
XLOC_060836|-	Chr9:3546283-3547267	0	0.0885948	0	14.7059	11.5509	9.92658	8.64168	Up	0.91602	NA	NA	NA	NA	NA
XLOC_020029|-	Chr12:20638863-20639482	13.7715	10.7126	15.3231	15.8077	165.214	10.1276	2.2636	Up	0.915405	NA	NA	NA	NA	NA
XLOC_052502|LOC_Os07g17260	Chr7:10178616-10195902	10.0141	2.35262	1.50941	0	0	0	-12.1754	Down	0.915048	LOC_Os07g17260:cDNA|retrotransposon protein, putative, unclassified, expressed	K03549|1|4e-101|371|mdm:103412324|KUP system potassium uptake protein;K16570|3|1e-77|293|mdm:103449689|gamma-tubulin complex component 3	GO:0043231//intracellular membrane-bounded organelle;GO:0043231//intracellular membrane-bounded organelle	GO:0003676//nucleic acid binding;GO:0005402//cation:sugar symporter activity;GO:0003676//nucleic acid binding;GO:0005402//cation:sugar symporter activity	GO:0006259//DNA metabolic process;GO:0008643//carbohydrate transport;GO:0006259//DNA metabolic process;GO:0008643//carbohydrate transport
XLOC_007769|-	Chr10:3930415-3930618	0	0	13.2442	0	0	0	-12.1083	Down	0.911066	NA	NA	NA	NA	NA
XLOC_002038|-	Chr1:24006971-24007853	0.293186	0	0.275839	19.7909	14.0137	17.3229	6.48693	Up	0.907913	NA	NA	NA	NA	NA
XLOC_007087|-	Chr1:39112538-39112740	0	12.0356	0	0	0	0	-11.9703	Down	0.902924	NA	NA	NA	NA	NA
XLOC_040771|-	Chr5:24565997-24566236	0	0	0	0	12.0253	0	11.9691	Up	0.902924	NA	NA	NA	NA	NA
XLOC_043336|LOC_Os05g42350	Chr5:24772381-24785390	19.9655	47.088	41.1977	11.355	10.7755	10.7606	-1.71861	Down	0.898948	LOC_Os05g42350:cDNA|ferredoxin--nitrite reductase, putative, expressed	K00392|1|0.0|1165|dosa:Os05t0503300-02|sulfite reductase (ferredoxin) [EC:1.8.7.1]	-	GO:0016673;GO:0005506//iron ion binding;GO:0051536//iron-sulfur cluster binding	GO:0008152//metabolic process
XLOC_035070|LOC_Os04g46110	Chr4:27326441-27327751	40.8888	84.7477	57.6905	27.38	18.5855	25.3914	-1.36129	Down	0.892477	LOC_Os04g46110:cDNA|fibroin heavy chain precursor, putative, expressed	-	-	-	-
XLOC_028258|LOC_Os03g31679	Chr3:18070673-18087371	8.00991	0.0113691	36.5985	43.0582	61.2773	15.616	1.4267	Up	0.89029	LOC_Os03g31679:cDNA|annexin A7, putative, expressed	-	-	-	-
XLOC_003377|-	Chr1:38997697-38997925	0	17.5868	13.0643	0	1.36403	0	-4.48792	Down	0.888496	NA	NA	NA	NA	NA
XLOC_060833|LOC_Os09g07230	Chr9:3535758-3543841	0	0	0	4.13901	3.1048	3.1023	11.7518	Up	0.888302	LOC_Os09g07230:cDNA|retrotransposon protein, putative, unclassified, expressed	K14539|1|5e-126|453|obr:102702646|large subunit GTPase 1 [EC:3.6.1.-];K05658|2|4e-70|267|bvg:104905624|ATP-binding cassette, subfamily B (MDR/TAP), member 1 [EC:3.6.3.44];K16570|3|7e-67|256|mdm:103449689|gamma-tubulin complex component 3;K03549|4|6e-63|243|mdm:103412324|KUP system potassium uptake protein;K12619|5|2e-60|235|obr:102707106|5'-3' exoribonuclease 2 [EC:3.1.13.-]	-	-	-
XLOC_029402|LOC_Os03g56930	Chr3:32423158-32424998	242.694	546.782	755.529	1333.43	1044.02	1006.01	1.13089	Up	0.887732	LOC_Os03g56930:cDNA|app1, putative, expressed	-	-	-	-
XLOC_009125|-	Chr10:20454895-20455270	2789.1	1475.05	2328.72	1011.67	1159.34	863.541	-1.11942	Down	0.887365	NA	NA	NA	NA	NA
XLOC_007089|-	Chr1:39117711-39117924	3.82468	0	4.81496	14.6082	21.6269	3.53466	2.20246	Up	0.884524	NA	NA	NA	NA	NA
XLOC_062019|-	Chr9:18288591-18289673	0	0.0618906	0.064574	11.9017	5.16662	5.97085	7.49785	Up	0.884345	NA	NA	NA	NA	NA
XLOC_033956|LOC_Os04g23799	Chr4:13599116-13604443	0	0	0	0	9.92474	0	11.6921	Up	0.883934	LOC_Os04g23799:cDNA|retrotransposon protein, putative, Ty3-gypsy subclass, expressed	K11322|1|2e-39|166|obr:102721193|enhancer of polycomb-like protein;K01723|2|1e-30|136|obr:102705981|hydroperoxide dehydratase [EC:4.2.1.92];K12153|3|1e-30|136|cit:102610907|phenylalanine N-monooxygenase [EC:1.14.13.124];K03469|4|2e-28|129|bdi:104581357|ribonuclease HI [EC:3.1.26.4]	-	-	-
XLOC_033066|-	Chr4:2086081-2086301	33.2688	31.8765	13.9022	13.8097	8.19894	7.35642	-1.42862	Down	0.882357	NA	NA	NA	NA	NA
XLOC_039422|-	Chr5:7701067-7701407	0	0	9.50808	0	0	0	-11.6303	Down	0.879223	NA	NA	NA	NA	NA
XLOC_026149|LOC_Os02g49840	Chr2:30456665-30465848	23.8491	24.9793	14.039	30.8313	29.6864	76.7882	1.12701	Up	0.873412	LOC_Os02g49840:cDNA|OsMADS57 - MADS-box family gene with MIKCc type-box, expressed	K09264|1|3e-80|299|bdi:100839932|MADS-box transcription factor, plant	-	-	-
XLOC_005240|LOC_Os01g31030	Chr1:16974779-16976310	0	0	0	2.74193	2.55939	3.65693	11.544	Up	0.872475	LOC_Os01g31030:cDNA|retrotransposon, putative, centromere-specific	-	-	-	-
XLOC_029573|-	Chr3:34215740-34215990	0	0	0	5.5491	0	3.22526	11.5143	Up	0.869832	NA	NA	NA	NA	NA
XLOC_027131|-	Chr3:5009780-5010023	31.8522	29.259	16.7144	16.7536	5.0821	12.7229	-1.1712	Down	0.866143	NA	NA	NA	NA	NA
XLOC_060834|-	Chr9:3544015-3544645	0	0	0	3.07777	2.5002	2.79054	11.4458	Up	0.864497	NA	NA	NA	NA	NA
XLOC_022328|-	Chr2:20896245-20896578	0	4.8557	2.68655	12.9281	4.54144	11.173	1.9249	Up	0.863123	NA	NA	NA	NA	NA
XLOC_060831|LOC_Os09g07220	Chr9:3532748-3534473	0	0	0	3.84578	1.88392	2.40289	11.4045	Up	0.860907	LOC_Os09g07220:cDNA|retrotransposon protein, putative, unclassified, expressed	K10523|1|7e-16|86.3|sita:101766932|speckle-type POZ protein;K08856|2|9e-11|69.3|obr:102702494|serine/threonine kinase 16 [EC:2.7.11.1];K02358|3|3e-07|57.8|pda:103721475|elongation factor Tu	-	-	-
XLOC_035223|-	Chr4:29163175-29165195	12.5282	7.63948	6.56759	22.7977	16.8073	20.1015	1.15914	Up	0.857535	NA	NA	NA	NA	NA
XLOC_061943|LOC_Os09g28540	Chr9:17352655-17357378	0	0	3.84099	7.46463	2.73356	10.7174	2.44428	Up	0.856311	LOC_Os09g28540:cDNA|expressed protein	-	-	-	-
XLOC_019961|LOC_Os12g33150	Chr12:20058132-20059611	35.9102	21.7072	27.1051	14.4644	11.2795	15.788	-1.02853	Down	0.854734	LOC_Os12g33150:cDNA|expressed protein	-	-	-	-
XLOC_048149|-	Chr6:19852379-19853027	3.25655	10.8074	7.56957	2.65489	1.0984	1.33743	-2.08733	Down	0.851496	NA	NA	NA	NA	NA
XLOC_044475|LOC_Os06g13480	Chr6:7422484-7428360	6.39084	6.73799	6.97508	1.74147	1.0252	1.46979	-2.24654	Down	0.850281	LOC_Os06g13480:cDNA|expressed protein	-	-	-	-
XLOC_000238|LOC_Os01g05280	Chr1:2487386-2487986	7.43638	0	0	0	0	0	-11.2758	Down	0.849855	LOC_Os01g05280:cDNA|expressed protein	-	GO:0044464	-	-
XLOC_037904|LOC_Os04g44120	Chr4:26118249-26119022	10.7999	27.1876	9.32688	9.99645	6.58986	4.56917	-1.16125	Down	0.848675	LOC_Os04g44120:cDNA|collagen triple helix repeat, putative, expressed	-	-	-	-
XLOC_026079|LOC_Os02g48690	Chr2:29804924-29808103	10.9748	24.2266	12.836	6.88609	7.85373	7.01325	-1.14294	Down	0.847118	LOC_Os02g48690:cDNA|expressed protein	-	GO:0043231//intracellular membrane-bounded organelle	-	-
XLOC_002039|-	Chr1:24009257-24009663	0	0	0	1.33399	1.12461	4.81847	11.2442	Up	0.846637	NA	NA	NA	NA	NA
XLOC_033541|LOC_Os04g16140	Chr4:8761353-8768235	0.77936	0.467062	0.170682	4.95777	5.18202	4.88219	3.40606	Up	0.843399	LOC_Os04g16140:cDNA|expressed protein	-	-	-	-
XLOC_019388|-	Chr12:12401190-12401459	7.03872	0	0	0	0	0	-11.1965	Down	0.842501	NA	NA	NA	NA	NA
XLOC_061928|-	Chr9:17097015-17097222	27.482	17.8593	5.78822	7.50906	7.01956	10.5371	-1.02844	Down	0.838426	NA	NA	NA	NA	NA
XLOC_008874|-	Chr10:17373851-17374096	11.1703	10.4539	5.75037	4.03798	2.94414	3.50925	-1.38363	Down	0.837369	NA	NA	NA	NA	NA
XLOC_025172|-	Chr2:19346798-19347338	8.08546	10.6109	12.8269	5.50127	3.9875	3.79752	-1.24648	Down	0.836368	NA	NA	NA	NA	NA
XLOC_022755|LOC_Os02g43640	Chr2:26335477-26338371	10.5937	14.1936	5.21779	4.87835	3.68269	3.91413	-1.26615	Down	0.834885	LOC_Os02g43640:cDNA|retrotransposon protein, putative, unclassified, expressed	K10357|1|6e-14|79.3|zma:103626243|myosin V	-	GO:0003676//nucleic acid binding;GO:0034061//DNA polymerase activity	GO:0006260//DNA replication
XLOC_005969|-	Chr1:26070985-26071195	0	9.31111	7.89956	0	2.13977	1.92526	-2.08169	Down	0.834563	NA	NA	NA	NA	NA
XLOC_025435|-	Chr2:22567217-22567485	0	6.57294	0	0	0	0	-11.0978	Down	0.833031	NA	NA	NA	NA	NA
XLOC_041634|-	Chr5:3985974-3986197	0	6.58027	0	0	0	0	-11.0994	Down	0.833031	NA	NA	NA	NA	NA
XLOC_014795|-	Chr11:12891428-12891643	10.8491	6.0564	6.8207	1.9723	0	6.69371	-1.45287	Down	0.832684	NA	NA	NA	NA	NA
XLOC_054724|-	Chr8:8414712-8415025	1.17094	0.880396	0	2.52854	5.90619	4.89478	2.69928	Up	0.825658	NA	NA	NA	NA	NA
XLOC_057983|-	Chr8:20068893-20069099	4.72944	0	2.99027	10.3408	0	10.872	1.4582	Up	0.825162	NA	NA	NA	NA	NA
XLOC_009956|-	Chr10:7310919-7313045	3.74857	5.29819	5.71335	10.9694	10.352	10.0263	1.08666	Up	0.820977	NA	NA	NA	NA	NA
XLOC_048510|-	Chr6:24136875-24138023	0	0	0	0	6.00081	0	10.9665	Up	0.820253	NA	NA	NA	NA	NA
XLOC_021377|-	Chr2:9029626-9029900	5.98647	0	0	0	0	0	-10.963	Down	0.820238	NA	NA	NA	NA	NA
XLOC_040920|LOC_Os05g44792	Chr5:26042951-26049685	5.05382	5.70077	9.07835	2.72883	2.05822	2.44925	-1.45457	Down	0.819366	LOC_Os05g44792:cDNA|expressed protein	K07466|1|8e-29|130|mtr:MTR_4g111670|replication factor A1	-	-	-
XLOC_048150|LOC_Os06g34100	Chr6:19853958-19856535	1.86099	8.91454	8.11669	2.52827	2.56735	1.55883	-1.5054	Down	0.818845	LOC_Os06g34100:cDNA|expressed protein	-	-	-	-
XLOC_060830|-	Chr9:3531681-3532305	0	0.107969	0	5.10074	2.64248	2.26509	6.50796	Up	0.817585	NA	NA	NA	NA	NA
XLOC_060832|LOC_Os09g07220	Chr9:3532748-3534473	0	0	0	3.16851	1.97069	0.659626	10.9166	Up	0.814943	LOC_Os09g07220:cDNA|retrotransposon protein, putative, unclassified, expressed	K10523|1|7e-16|86.3|sita:101766932|speckle-type POZ protein;K08856|2|9e-11|69.3|obr:102702494|serine/threonine kinase 16 [EC:2.7.11.1];K02358|3|3e-07|57.8|pda:103721475|elongation factor Tu	-	-	-
XLOC_038502|LOC_Os04g54840	Chr4:32609881-32620119	0.605837	1.0452	2.06514	5.01908	5.33616	3.92144	1.94177	Up	0.813693	LOC_Os04g54840:cDNA|DNA-directed RNA polymerase subunit, putative, expressed	K16252|1|0.0|2560|osa:4337169|DNA-directed RNA polymerase IV and V subunit 2 [EC:2.7.7.6];K03010|5|0.0|2064|sita:101755487|DNA-directed RNA polymerase II subunit RPB2 [EC:2.7.7.6]	-	GO:0003676//nucleic acid binding;GO:0001882//nucleoside binding;GO:0034062//RNA polymerase activity	GO:0010467//gene expression

## Sheet: B
Table S2b LncRNAs significantly up- or down-regualted by Fe deficiency in root
Gene_id	Locus	+Fe			-Fe			Log2Ratio(-Fe/+Fe)	Up/Down	Probability	Description	KEGG Orthology	GO Component	GO Function	GO Process
XLOC_036295|-	Chr4:6268164-6268689	0.078887	0.0756153	0.0794164	86.1078	95.9086	106.373	10.2678	Up	0.993242	NA	NA	NA	NA	NA
XLOC_044832|-	Chr6:12268390-12268962	0	0	0	28.1417	31.8267	25.9895	14.8064	Up	0.987634	NA	NA	NA	NA	NA
XLOC_043545|-	Chr5:27368722-27369336	0.183947	0.176833	0.123618	63.6802	84.9518	93.6686	8.96639	Up	0.978178	NA	NA	NA	NA	NA
XLOC_012419|-	Chr11:13683640-13686542	0	0	0	15.5216	12.5483	12.8597	13.7359	Up	0.972322	NA	NA	NA	NA	NA
XLOC_060830|-	Chr9:3531681-3532305	0	0	0	9.82305	9.05145	20.8492	13.6927	Up	0.971355	NA	NA	NA	NA	NA
XLOC_060836|-	Chr9:3546283-3547267	0	0	0.24789	33.2249	20.4727	58.4139	8.80943	Up	0.969198	NA	NA	NA	NA	NA
XLOC_060837|-	Chr9:3547375-3548294	0.0695328	0.100718	0.105354	32.8492	22.5552	64.2443	8.76199	Up	0.968807	NA	NA	NA	NA	NA
XLOC_060835|-	Chr9:3544988-3545888	0	0.13799	0.0360887	19.3983	15.0989	35.9762	8.65293	Up	0.958543	NA	NA	NA	NA	NA
XLOC_007199|-	Chr1:40246555-40247267	0	0	0.0496774	10.2437	12.0897	11.0634	9.33596	Up	0.954179	NA	NA	NA	NA	NA
XLOC_056321|LOC_Os08g44300	Chr8:27883638-27885460	0.503898	0.60967	0.360919	83.5172	102.547	85.7841	7.52644	Up	0.94875	LOC_Os08g44300:cDNA|retrotransposon protein, putative, Ty3-gypsy subclass, expressed	K01517|1|0.0|682|dosa:Os08t0557200-01|manganese-dependent ADP-ribose/CDP-alcohol diphosphatase [EC:3.6.1.13 3.6.1.16 3.6.1.53]	-	-	-
XLOC_060838|-	Chr9:3548442-3548656	1.09222	0	2.19906	115.261	138.985	134.511	6.88364	Up	0.944233	NA	NA	NA	NA	NA
XLOC_060834|-	Chr9:3544015-3544645	0	0	0	5.45396	3.60724	11.5985	12.7496	Up	0.943762	NA	NA	NA	NA	NA
XLOC_018988|-	Chr12:7456190-7456477	29.8853	36.2452	34.8256	2618.16	3248.68	2444.9	6.36335	Up	0.943321	NA	NA	NA	NA	NA
XLOC_060833|LOC_Os09g07230	Chr9:3535758-3543841	0.0219321	0.0212849	0.0610609	10.9099	7.96576	20.6046	8.56455	Up	0.942661	LOC_Os09g07230:cDNA|retrotransposon protein, putative, unclassified, expressed	K14539|1|5e-126|453|obr:102702646|large subunit GTPase 1 [EC:3.6.1.-];K05658|2|4e-70|267|bvg:104905624|ATP-binding cassette, subfamily B (MDR/TAP), member 1 [EC:3.6.3.44];K16570|3|7e-67|256|mdm:103449689|gamma-tubulin complex component 3;K03549|4|6e-63|243|mdm:103412324|KUP system potassium uptake protein;K12619|5|2e-60|235|obr:102707106|5'-3' exoribonuclease 2 [EC:3.1.13.-]	-	-	-
XLOC_018986|LOC_Os12g13350	Chr12:7453144-7453896	1.5943	4.15359	4.9898	285.255	252.632	347.949	6.36628	Up	0.942572	LOC_Os12g13350:cDNA|retrotransposon protein, putative, Ty1-copia subclass, expressed	-	-	-	-
XLOC_025482|-	Chr2:23010958-23011195	1.93842	1.2084	3.88087	146.568	186.897	138.346	6.06901	Up	0.940638	NA	NA	NA	NA	NA
XLOC_018987|-	Chr12:7454197-7454535	3.11482	4.0476	3.5062	227.965	188.802	253.402	5.97308	Up	0.940593	NA	NA	NA	NA	NA
XLOC_058849|LOC_Os09g04370	Chr9:2310827-2314154	0.388321	0.661489	1.05149	53.497	53.7196	60.7021	6.32034	Up	0.937742	LOC_Os09g04370:cDNA|expressed protein	-	GO:0043231//intracellular membrane-bounded organelle	-	-
XLOC_039400|LOC_Os05g13490	Chr5:7477969-7479351	0	0.0283681	0	6.71074	8.06644	7.07711	9.49114	Up	0.937128	LOC_Os05g13490:cDNA|BURP domain containing protein, expressed	K12472|1|2e-15|83.6|bvg:104885038|epidermal growth factor receptor substrate 15	GO:0031410//cytoplasmic vesicle	-	-
XLOC_010735|-	Chr10:16078881-16079882	0	0	0	18.6573	0	0	12.6026	Up	0.937108	NA	NA	NA	NA	NA
XLOC_050670|-	Chr7:18526610-18526873	0	0	0	8.95362	5.36895	4.05829	12.581	Up	0.936175	NA	NA	NA	NA	NA
XLOC_018667|LOC_Os12g07390,LOC_Os12g07400	Chr12:3641688-3653902	0.423589	0.377446	0.245339	28.9044	33.0837	37.4709	6.57063	Up	0.933905	LOC_Os12g07390:cDNA|expressed protein	-	-	-	-	LOC_Os12g07400:cDNA|expressed protein	-	-	-	-	gi|77553776|gb|ABA96572.1|/1.17398e-129/hypothetical protein LOC_Os12g07400 [Oryza sativa Japonica Group]
XLOC_018984|-	Chr12:7448665-7449194	0.155769	0.224	0.705717	25.5118	19.1961	38.6687	6.26323	Up	0.929933	NA	NA	NA	NA	NA
XLOC_056462|-	Chr8:1014884-1015360	12.5476	11.1931	10.735	53.2577	65.8204	65.3168	2.41915	Up	0.92973	NA	NA	NA	NA	NA
XLOC_018985|-	Chr12:7449992-7450384	0.412233	0.130609	0.68906	24.0922	15.7504	39.6334	6.01156	Up	0.928207	NA	NA	NA	NA	NA
XLOC_054547|LOC_Os08g10480	Chr8:6159095-6161146	520.782	649.621	498.914	1755.26	2088.51	1389.81	1.64854	Up	0.927969	LOC_Os08g10480:cDNA|heavy metal-associated domain containing protein, expressed	K07213|1|6e-38|155|dosa:Os08t0205400-01|copper chaperone	-	GO:0043169//cation binding	GO:0006812//cation transport
XLOC_011962|LOC_Os11g12760	Chr11:7215350-7217027	0.0951169	0	0.448473	18.5649	22.7053	19.8059	6.80929	Up	0.927786	LOC_Os11g12760:cDNA|O-methyltransferase, putative, expressed	K13262|1|4e-54|212|vvi:100243529|isoflavone-7-O-methyltransferase [EC:2.1.1.150];K16040|2|7e-51|201|vvi:100233030|trans-resveratrol di-O-methyltransferase [EC:2.1.1.240];K13230|3|1e-42|174|zma:100147731|2,4,7-trihydroxy-1,4-benzoxazin-3-one-glucoside 7-O-methyltransferase [EC:2.1.1.241];K13259|5|5e-39|162|gmx:100807589|2,7,4'-trihydroxyisoflavanone 4'-O-methyltransferase / isoflavone 4'-O-methylt…	-	-	-
XLOC_020885|-	Chr2:3211291-3211776	0	0	0	3.66984	4.75314	7.14682	12.3415	Up	0.924151	NA	NA	NA	NA	NA
XLOC_018668|LOC_Os12g07400	Chr12:3641688-3653902	0.2887	0.372698	0.564471	17.9498	21.7915	26.0097	5.74514	Up	0.924077	LOC_Os12g07400:cDNA|expressed protein	-	-	-	-
XLOC_043504|LOC_Os05g46370	Chr5:26879443-26881353	0.0170729	0.0826821	0.259036	14.1476	18.1537	15.3108	7.05204	Up	0.923983	LOC_Os05g46370:cDNA|bHelix-loop-helix transcription factor, putative, expressed	-	-	-	-
XLOC_034069|LOC_Os04g26120	Chr4:15208940-15216665	0	0	0	5.77329	5.80015	3.97675	12.3397	Up	0.923968	LOC_Os04g26120:cDNA|TNP1, putative, expressed	-	-	-	-
XLOC_005241|LOC_Os01g31040	Chr1:16976705-16979751	0.566079	0.419867	1.80216	22.7439	18.8066	29.1808	4.66499	Up	0.923621	LOC_Os01g31040:cDNA|retrotransposon protein, putative, unclassified, expressed	-	GO:0043231//intracellular membrane-bounded organelle	-	-
XLOC_002130|LOC_Os01g43970	Chr1:25196537-25202090	0	0	0	3.82855	2.24517	9.38485	12.3312	Up	0.923581	LOC_Os01g43970:cDNA|transposon protein, putative, unclassified, expressed	K01586|1|5e-35|151|obr:102715270|diaminopimelate decarboxylase [EC:4.1.1.20];K17604|2|1e-34|150|sly:101264979|zinc finger SWIM domain-containing protein 3	-	-	-
XLOC_060831|LOC_Os09g07220	Chr9:3532748-3534473	0	0.0730622	0.0767165	11.4633	6.2864	17.0854	7.85197	Up	0.922728	LOC_Os09g07220:cDNA|retrotransposon protein, putative, unclassified, expressed	K10523|1|7e-16|86.3|sita:101766932|speckle-type POZ protein;K08856|2|9e-11|69.3|obr:102702494|serine/threonine kinase 16 [EC:2.7.11.1];K02358|3|3e-07|57.8|pda:103721475|elongation factor Tu	-	-	-
XLOC_005239|-	Chr1:16973915-16974455	0.451524	0.505231	1.28825	22.1214	19.7999	19.5287	4.77462	Up	0.921171	NA	NA	NA	NA	NA
XLOC_050671|-	Chr7:18527435-18527829	0	0	0	3.15591	4.58103	7.23296	12.2848	Up	0.921137	NA	NA	NA	NA	NA
XLOC_002038|-	Chr1:24006971-24007853	0.477019	0.9564	0.852364	19.2866	19.9041	21.0265	4.71942	Up	0.920695	NA	NA	NA	NA	NA
XLOC_020029|-	Chr12:20638863-20639482	41.3002	56.0687	103.538	396.603	98.7178	47.0672	1.4328	Up	0.920081	NA	NA	NA	NA	NA
XLOC_052823|-	Chr7:14138424-14415848	0.460323	0.568531	0.331351	16.3551	12.5212	8.71427	4.78847	Up	0.908498	NA	NA	NA	NA	NA
XLOC_062113|-	Chr9:19196679-19197068	23.3337	15.2685	11.6294	48.1902	44.9186	35.8361	1.36009	Up	0.906618	NA	NA	NA	NA	NA
XLOC_019129|-	Chr12:9312430-9313098	10.9646	19.4956	23.5346	3.74676	3.36283	6.41294	-1.99746	Down	0.905146	NA	NA	NA	NA	NA
XLOC_019131|LOC_Os12g16310	Chr12:9320751-9330699	12.0348	19.2874	8.17808	1.71099	3.36548	0	-2.95968	Down	0.904828	LOC_Os12g16310:cDNA|retrotransposon, putative, centromere-specific, expressed	K03453|1|4e-18|92.8|mdm:103408058|bile acid:Na+ symporter, BASS family;K09493|2|3e-15|83.6|mdm:103425645|T-complex protein 1 subunit alpha;K10706|3|9e-13|75.1|mdm:103410900|senataxin [EC:3.6.4.-];K12819|4|2e-09|64.3|mdm:103427975|pre-mRNA-processing factor SLU7	-	-	-
XLOC_015062|LOC_Os11g28410	Chr11:16349441-16367354	18.7052	27.8479	20.042	39.9896	56.1741	57.9783	1.21077	Up	0.902315	LOC_Os11g28410:cDNA|retrotransposon protein, putative, unclassified, expressed	K01590|1|0.0|668|dosa:Os11t0473832-00|histidine decarboxylase [EC:4.1.1.22]	-	-	-
XLOC_005240|LOC_Os01g31030	Chr1:16974779-16976310	0.289473	0.341803	0.682404	10.0669	7.52372	13.6814	4.57319	Up	0.901447	LOC_Os01g31030:cDNA|retrotransposon, putative, centromere-specific	-	-	-	-
XLOC_025172|-	Chr2:19346798-19347338	16.2549	17.0335	14.1708	4.09332	4.11099	3.6968	-1.99559	Down	0.901144	NA	NA	NA	NA	NA
XLOC_044613|LOC_Os06g16380	Chr6:9349326-9350579	0	5.90648	7.95535	3.85921	29.1191	15.762	1.81389	Up	0.898338	LOC_Os06g16380:cDNA|expressed protein	-	-	-	-
XLOC_004818|-	Chr1:11496026-11496286	20.666	19.7577	21.0855	34.8296	55.1293	48.5302	1.1709	Up	0.898239	NA	NA	NA	NA	NA
XLOC_033038|LOC_Os04g03796	Chr4:1702002-1710519	12.4182	7.80314	9.67003	1.19867	0.524768	0.256243	-3.91639	Down	0.89808	LOC_Os04g03796:cDNA|OsSub37 - Putative Subtilisin homologue, expressed	K11267|1|2e-16|86.7|mtr:MTR_091s0011|sister chromatid cohesion protein PDS5;K18443|2|3e-09|62.8|rcu:RCOM_0732470|golgi-specific brefeldin A-resistance guanine nucleotide exchange factor 1	GO:0031410//cytoplasmic vesicle;GO:0031410//cytoplasmic vesicle;GO:0031410//cytoplasmic vesicle;GO:0031410//cytoplasmic vesicle	-	-
XLOC_060832|LOC_Os09g07220	Chr9:3532748-3534473	0.279445	0	0	7.4638	8.00997	8.77316	6.42881	Up	0.895551	LOC_Os09g07220:cDNA|retrotransposon protein, putative, unclassified, expressed	K10523|1|7e-16|86.3|sita:101766932|speckle-type POZ protein;K08856|2|9e-11|69.3|obr:102702494|serine/threonine kinase 16 [EC:2.7.11.1];K02358|3|3e-07|57.8|pda:103721475|elongation factor Tu	-	-	-
XLOC_061992|-	Chr9:17965254-17965483	0	3.55537	7.62153	0	0	0	-11.8634	Down	0.894356	NA	NA	NA	NA	NA
XLOC_048401|-	Chr6:22846303-22847157	26.3509	26.133	19.9189	10.3097	10.3263	7.87543	-1.34451	Down	0.894237	NA	NA	NA	NA	NA
XLOC_037494|LOC_Os04g35739	Chr4:21785415-21786276	18.1852	23.6579	12.7022	38.997	54.5161	25.7651	1.1288	Up	0.893032	LOC_Os04g35739:cDNA|retrotransposon protein, putative, Ty1-copia subclass, expressed	-	-	-	-
XLOC_034336|-	Chr4:18709389-18712348	0	0	0	4.61726	3.59363	2.67426	11.8251	Up	0.891753	NA	NA	NA	NA	NA
XLOC_023810|-	Chr2:2512508-2515814	10.1001	0	0.779007	0	0	0	-11.8244	Down	0.891753	NA	NA	NA	NA	NA
XLOC_026340|-	Chr2:32641014-32641606	12.0316	10.3365	7.65648	3.5932	1.05048	0.501263	-2.54492	Down	0.89029	NA	NA	NA	NA	NA
XLOC_050323|-	Chr7:14138424-14415848	0.36282	0.442111	0.235392	6.97637	8.39098	9.0669	4.5538	Up	0.890271	NA	NA	NA	NA	NA
XLOC_018095|LOC_Os12g40115	Chr12:24815282-24820047	28.5606	9.39212	14.0821	36.3634	39.7458	34.2517	1.08468	Up	0.88802	LOC_Os12g40115:cDNA|expressed protein	-	-	-	-
XLOC_048124|-	Chr6:19569598-19570403	1.2029	1.56037	2.387	7.71629	7.82694	13.1457	2.47777	Up	0.887405	NA	NA	NA	NA	NA
XLOC_052808|LOC_Os07g25040	Chr7:14138424-14415848	1.19433	0.748004	0.974351	8.19717	8.1475	8.66006	3.0998	Up	0.885773	LOC_Os07g25040:cDNA|retrotransposon protein, putative, Ty3-gypsy subclass, expressed	K13356|1|5e-67|257|pda:103696395|alcohol-forming fatty acyl-CoA reductase [EC:1.2.1.84];K01191|2|7e-48|193|pda:103707976|alpha-mannosidase [EC:3.2.1.24];K10395|3|3e-45|184|pmum:103342269|kinesin family member 4/21/27;K14513|4|1e-35|152|mdm:103408320|ethylene-insensitive protein 2	-	GO:0004175//endopeptidase activity;GO:0003676//nucleic acid binding;GO:0034061//DNA polymerase activity	GO:0006260//DNA replication;GO:0019538//protein metabolic process
XLOC_029088|LOC_Os03g50710	Chr3:28954265-28955573	9.51218	7.20688	10.2297	3.14472	1.27514	0.838941	-2.35741	Down	0.882347	LOC_Os03g50710:cDNA|expressed protein	-	-	-	-
XLOC_048317|-	Chr6:21726701-21727645	10.4839	7.73267	7.68012	2.68658	1.31041	0.672149	-2.47154	Down	0.881901	NA	NA	NA	NA	NA
XLOC_053944|-	Chr7:28521837-28524051	1.37182	1.29418	1.66076	8.09811	9.15561	7.58405	2.52118	Up	0.880126	NA	NA	NA	NA	NA
XLOC_018007|-	Chr12:23663069-23663684	7.27833	6.52664	6.72045	17.8961	15.7905	15.6271	1.26458	Up	0.877111	NA	NA	NA	NA	NA
XLOC_057993|LOC_Os08g32680	Chr8:20233695-20247317	1.53472	1.74347	1.53159	7.43579	8.65577	8.21414	2.33725	Up	0.876055	LOC_Os08g32680:cDNA|retrotransposon protein, putative, Ty3-gypsy subclass, expressed	K09338|1|4e-18|93.6|dosa:Os10t0561800-01|homeobox-leucine zipper protein	-	-	-
XLOC_015889|-	Chr11:26981666-26982397	12.7678	10.174	16.6759	7.08876	3.06502	4.99264	-1.38717	Down	0.874681	NA	NA	NA	NA	NA
XLOC_048316|-	Chr6:21725534-21726355	10.2174	7.67532	7.09496	3.49952	1.43423	0.691888	-2.15113	Down	0.874275	NA	NA	NA	NA	NA
XLOC_026142|-	Chr2:30379719-30380581	0	0.365095	0.114602	5.1566	7.09246	5.63123	5.2171	Up	0.872906	NA	NA	NA	NA	NA
XLOC_038121|-	Chr4:28529130-28533100	0.773812	0.794989	0.958343	5.67683	7.06168	7.5111	3.00231	Up	0.871969	NA	NA	NA	NA	NA
XLOC_015676|LOC_Os11g40410	Chr11:24089399-24094213	6.39594	8.24169	7.35566	17.9879	17.9355	12.9205	1.15111	Up	0.868766	LOC_Os11g40410:cDNA|expressed protein	-	-	-	-
XLOC_016584|-	Chr12:5988866-5989591	11.6114	8.96853	7.31093	2.551	4.21089	1.95116	-1.67854	Down	0.8683	NA	NA	NA	NA	NA
XLOC_015450|LOC_Os11g36020	Chr11:21175717-21177655	0	0	0	0	8.72574	0	11.5064	Up	0.866361	LOC_Os11g36020:cDNA|leucine rich repeat protein, putative, expressed	K13466|1|4e-87|323|sly:543900|EIX receptor 1/2;K13420|4|4e-58|226|bvg:104883663|LRR receptor-like serine/threonine-protein kinase FLS2 [EC:2.7.11.1]	GO:0031410//cytoplasmic vesicle	-	-
XLOC_041371|-	Chr5:776640-778121	4.65103	6.51213	5.30239	11.4307	14.7701	12.9719	1.2504	Up	0.86586	NA	NA	NA	NA	NA
XLOC_017986|LOC_Os12g38220	Chr12:23483105-23483899	0	0	0	2.19775	3.14362	3.25811	11.4851	Up	0.864611	LOC_Os12g38220:cDNA|expressed protein	-	-	-	-
XLOC_007087|-	Chr1:39112538-39112740	14.1497	5.90648	0	1.9296	1.94127	0	-2.37302	Down	0.863639	NA	NA	NA	NA	NA
XLOC_010112|LOC_Os10g18150	Chr10:9212920-9216532	2.11719	2.3049	2.36535	5.2476	8.16832	10.5399	1.81944	Up	0.863034	LOC_Os10g18150:cDNA|crooked neck, putative, expressed	K12869|1|0.0|1173|dosa:Os10t0328700-01|crooked neck	-	-	-
XLOC_000243|-	Chr1:2524689-2524955	2.01953	8.32318	7.66566	12.8691	15.8905	12.1003	1.18202	Up	0.863029	NA	NA	NA	NA	NA
XLOC_009329|LOC_Os10g41999	Chr10:22578901-22583362	7.52433	6.02901	8.61079	2.69559	1.28859	1.56526	-1.99781	Down	0.862831	LOC_Os10g41999:cDNA|RALFL27 - Rapid ALkalinization Factor RALF family protein precursor, expressed	-	GO:0031410//cytoplasmic vesicle	-	-
XLOC_060828|LOC_Os09g07190	Chr9:3522949-3524860	0.0144361	0	0.0146049	3.34843	2.81027	4.61572	8.48646	Up	0.860406	LOC_Os09g07190:cDNA|retrotransposon protein, putative, unclassified	K08064|1|2e-13|76.3|mdm:103407270|nuclear transcription factor Y, alpha;K06883|2|8e-13|73.9|mdm:103443119|uncharacterized protein;K17790|3|5e-07|54.7|mdm:103446660|mitochondrial import inner membrane translocase subunit TIM22;K05658|4|7e-07|54.3|brp:103838752|ATP-binding cassette, subfamily B (MDR/TAP), member 1 [EC:3.6.3.44]	-	-	-
XLOC_055321|-	Chr8:15722973-15734621	12.6415	11.0733	13.4757	5.96987	5.84741	4.26081	-1.20984	Down	0.860371	NA	NA	NA	NA	NA
XLOC_038502|LOC_Os04g54840	Chr4:32609881-32620119	7.04142	6.06644	5.40697	12.2897	16.4774	12.1566	1.14426	Up	0.859836	LOC_Os04g54840:cDNA|DNA-directed RNA polymerase subunit, putative, expressed	K16252|1|0.0|2560|osa:4337169|DNA-directed RNA polymerase IV and V subunit 2 [EC:2.7.7.6];K03010|5|0.0|2064|sita:101755487|DNA-directed RNA polymerase II subunit RPB2 [EC:2.7.7.6]	-	GO:0003676//nucleic acid binding;GO:0001882//nucleoside binding;GO:0034062//RNA polymerase activity	GO:0010467//gene expression
XLOC_041391|LOC_Os05g02760	Chr5:991438-994247	7.34273	9.51349	12.9295	4.24389	3.8966	3.12246	-1.40304	Down	0.85932	LOC_Os05g02760:cDNA|expressed protein	-	GO:0044464	-	-
XLOC_025173|-	Chr2:19348166-19348618	5.87431	8.1682	6.83574	2.2693	1.72963	1.09856	-2.03414	Down	0.859122	NA	NA	NA	NA	NA
XLOC_026339|-	Chr2:32635534-32636047	7.79523	4.40225	6.0288	1.99488	0.732485	0.613099	-2.4479	Down	0.857431	NA	NA	NA	NA	NA
XLOC_031026|LOC_Os03g25610	Chr3:14667775-14668492	5.01765	6.49665	7.04552	12.2875	14.9097	13.2797	1.12492	Up	0.857382	LOC_Os03g25610:cDNA|heavy metal-associated domain containing protein, expressed	-	-	-	-
XLOC_050672|-	Chr7:18528000-18528287	0.311305	0.2923	0	4.01951	2.49843	8.29678	4.61489	Up	0.857104	NA	NA	NA	NA	NA
XLOC_023689|LOC_Os02g02730	Chr2:1029924-1034418	0.417225	0.242484	0.13505	5.04629	5.26243	4.69059	4.23823	Up	0.856737	LOC_Os02g02730:cDNA|expressed protein	-	-	-	-
XLOC_015188|-	Chr11:17983557-17984306	3.25365	4.10776	3.0525	6.03749	13.2834	8.53443	1.41944	Up	0.85576	NA	NA	NA	NA	NA
XLOC_052813|-	Chr7:14138424-14415848	0.386012	0.334341	0.739614	4.54951	4.65515	6.38394	3.41648	Up	0.855631	NA	NA	NA	NA	NA
XLOC_001258|-	Chr1:14836456-14837538	3.67031	3.52092	2.91036	8.9328	10.9181	7.05053	1.4131	Up	0.853162	NA	NA	NA	NA	NA
XLOC_038191|LOC_Os04g49250	Chr4:29390540-29392759	6.45291	5.45471	5.95171	1.80698	1.36475	1.05199	-2.08009	Down	0.848099	LOC_Os04g49250:cDNA|UDP-glucose/GDP-mannose dehydrogenase family, central domain containing protein, expressed	K00012|1|2e-69|264|dosa:Os04t0581600-01|UDPglucose 6-dehydrogenase [EC:1.1.1.22]	-	-	-
XLOC_004579|-	Chr1:8688957-8689787	8.26138	8.86544	6.1572	3.10243	2.51514	2.58937	-1.50442	Down	0.847321	NA	NA	NA	NA	NA
XLOC_025196|-	Chr2:19607620-19607869	7.30332	6.83149	4.17193	8.05047	14.6381	14.5864	1.02583	Up	0.842263	NA	NA	NA	NA	NA
XLOC_045672|-	Chr6:22556193-22559102	5.53107	5.35056	6.1198	1.1995	1.3614	1.61822	-2.02439	Down	0.841892	NA	NA	NA	NA	NA
XLOC_012711|-	Chr11:17045458-17045880	0.353487	1.01052	1.06474	4.37323	4.35878	5.89873	2.59072	Up	0.840954	NA	NA	NA	NA	NA
XLOC_025435|-	Chr2:22567217-22567485	5.89631	2.94615	0.785273	9.73555	8.63335	5.46508	1.30775	Up	0.837032	NA	NA	NA	NA	NA
XLOC_013090|LOC_Os11g37190	Chr11:21966455-21971660	1.89182	1.19075	0.920367	4.22579	6.90016	4.94995	2.00577	Up	0.83615	LOC_Os11g37190:cDNA|allergen-related, putative, expressed	-	-	-	-
XLOC_041597|LOC_Os05g06840	Chr5:3580568-3585735	0.0564663	0.327528	0.114132	3.74917	4.97415	3.0865	4.56733	Up	0.835887	LOC_Os05g06840:cDNA|POLE2A - Putative DNA polymerase epsilon complex subunit, expressed	K02325|1|0.0|642|obr:102707701|DNA polymerase epsilon subunit 2 [EC:2.7.7.7]	GO:0043231//intracellular membrane-bounded organelle	GO:0003676//nucleic acid binding;GO:0034061//DNA polymerase activity	GO:0006260//DNA replication
XLOC_059913|-	Chr9:16066661-16066893	4.28256	4.67242	12.8718	5.12746	2.54019	0.774074	-1.37049	Down	0.833894	NA	NA	NA	NA	NA
XLOC_037356|-	Chr4:19906951-19907658	2.73778	0.854067	0	5.50371	8.76736	0.997419	2.08736	Up	0.833879	NA	NA	NA	NA	NA
XLOC_031520|-	Chr3:20710488-20710722	6.85339	0	0	0	0	0	-11.1581	Down	0.833561	NA	NA	NA	NA	NA
XLOC_031137|-	Chr3:16193631-16194027	4.57104	3.96286	2.29255	9.36465	7.40014	8.01378	1.19453	Up	0.830408	NA	NA	NA	NA	NA
XLOC_053244|LOC_Os07g33720	Chr7:20157458-20162629	0.685437	0.885119	0.657732	3.95546	4.02564	5.20329	2.56482	Up	0.829778	LOC_Os07g33720:cDNA|disease resistance protein, putative, expressed	K15078|1|1e-86|322|jcu:105630766|structure-specific endonuclease subunit SLX1 [EC:3.6.1.-];K19613|4|7e-80|300|mtr:MTR_3g018980|leucine-rich repeat protein SHOC2	GO:0031410//cytoplasmic vesicle	-	-
XLOC_000238|LOC_Os01g05280	Chr1:2487386-2487986	3.27665	9.20826	1.09953	2.64968	0	0	-2.35698	Down	0.828593	LOC_Os01g05280:cDNA|expressed protein	-	GO:0044464	-	-
XLOC_017974|LOC_Os12g38090	Chr12:23393948-23395710	0.287435	0.327541	0.188126	4.97595	3.59183	2.53926	3.78975	Up	0.825583	LOC_Os12g38090:cDNA|OsFBX456 - F-box domain containing protein, expressed	K01889|1|2e-06|54.3|tcc:TCM_020258|phenylalanyl-tRNA synthetase alpha chain [EC:6.1.1.20]	-	-	-
XLOC_021183|-	Chr2:6481167-6481404	6.4614	0	0	0	0	0	-11.0731	Down	0.824835	NA	NA	NA	NA	NA
XLOC_004113|LOC_Os01g07270	Chr1:3429946-3431182	1.34268	1.48452	1.55129	4.17975	5.68223	5.44965	1.80612	Up	0.824017	LOC_Os01g07270:cDNA|transposon protein, putative, unclassified, expressed	-	-	-	-
XLOC_012418|-	Chr11:13681833-13682085	0	0	0	0	6.37644	0	11.054	Up	0.823476	NA	NA	NA	NA	NA
XLOC_007930|LOC_Os10g10540	Chr10:5821181-5828330	3.75548	4.55237	3.09953	0.335378	0.540183	0.420396	-3.13788	Down	0.822945	LOC_Os10g10540:cDNA|cysteine-rich repeat secretory protein precursor, putative, expressed	K04730|1|4e-47|189|zma:103649362|interleukin-1 receptor-associated kinase 1 [EC:2.7.11.1];K04733|2|2e-39|164|atr:18442672|interleukin-1 receptor-associated kinase 4 [EC:2.7.11.1]	-	-	-
XLOC_025174|-	Chr2:19349213-19351650	4.91538	5.85913	5.7195	1.43446	2.24007	1.90249	-1.56438	Down	0.819673	NA	NA	NA	NA	NA
XLOC_004366|LOC_Os01g11670	Chr1:6295363-6297676	0	0	0	2.0103	2.13419	2.04193	11.0099	Up	0.818463	LOC_Os01g11670:cDNA|OsSCP2 - Putative Serine Carboxypeptidase homologue, expressed	K09645|1|0.0|833|osa:4325261|vitellogenic carboxypeptidase-like protein [EC:3.4.16.-]	GO:0031410//cytoplasmic vesicle	GO:0004180//carboxypeptidase activity	GO:0019538//protein metabolic process
XLOC_002318|LOC_Os01g48020	Chr1:27482805-27486965	0.394628	0.433923	0.682209	3.58516	3.07212	4.58205	2.89521	Up	0.817903	LOC_Os01g48020:cDNA|S-locus-like receptor protein kinase, putative, expressed	K04733|1|3e-88|327|pda:103698097|interleukin-1 receptor-associated kinase 4 [EC:2.7.11.1]	-	GO:0005488//binding	-
XLOC_033419|-	Chr4:7092563-7092953	5.27986	3.69717	5.29484	0.161345	2.03018	2.07021	-1.74366	Down	0.814035	NA	NA	NA	NA	NA
XLOC_014370|-	Chr11:7199786-7214592	3.04113	0	0.762153	1.82393	2.71412	9.08725	1.84059	Up	0.812811	NA	NA	NA	NA	NA
XLOC_018666|-	Chr12:3633614-3633865	0	1.88927	4.03708	0	0	0	-10.9482	Down	0.811383	NA	NA	NA	NA	NA
XLOC_041043|-	Chr5:27138082-27138311	0	4.26644	3.04861	5.47178	10.8565	1.65221	1.2973	Up	0.809716	NA	NA	NA	NA	NA
XLOC_058606|LOC_Os08g43950	Chr8:27686417-27687758	3.74067	3.50118	11.2751	4.51533	2.24886	1.02292	-1.24969	Down	0.808601	LOC_Os08g43950:cDNA|carrier, putative, expressed	-	-	-	-
XLOC_001025|-	Chr1:12136710-12137287	1.85505	3.2476	2.17501	4.18029	7.37975	6.26181	1.2921	Up	0.808135	NA	NA	NA	NA	NA
XLOC_033541|LOC_Os04g16140	Chr4:8761353-8768235	0.738511	0.78672	0.936856	4.06827	3.69114	3.69518	2.21797	Up	0.806241	LOC_Os04g16140:cDNA|expressed protein	-	-	-	-
XLOC_048880|-	Chr6:28518018-28519019	0	0	0	0.782416	2.89322	2.03087	10.8934	Up	0.805784	NA	NA	NA	NA	NA
XLOC_011934|-	Chr11:6869901-6870159	5.88747	4.66272	2.26241	1.60736	1.05275	0.971129	-1.81903	Down	0.804956	NA	NA	NA	NA	NA
XLOC_006006|LOC_Os01g46760	Chr1:26652943-26658313	0.0925527	0.111939	0.116965	3.49924	2.63901	2.70417	4.78174	Up	0.804109	LOC_Os01g46760:cDNA|protein phosphatase 2C, putative, expressed	K14497|1|1e-140|500|dosa:Os01t0656200-01|protein phosphatase 2C [EC:3.1.3.16]	-	GO:0003824//catalytic activity	-

## Sheet: C
Table S2c mRNAs significantly up- or down-regualted by Fe deficiency in shoot
Gene_id	Locus	+Fe			-Fe			Log2Ratio(-Fe/+Fe)	Up/Down	Probability	Description	KEGG Orthology	GO Component	GO Function	GO Process
LOC_Os12g18410	Chr12:10651960-10653450	0.196944	0.388375	0.0967435	379.374	330	312.106	10.5485	Up	0.992766	cDNA|expressed protein	-	-	-	-
LOC_Os01g72370	Chr1:41971443-41978408	0.699858	0.531775	0.639673	720.842	679.534	694.488	10.1286	Up	0.989141	cDNA|helix-loop-helix DNA-binding domain containing protein, expressed	K18486|1|1e-23|112|csv:101220763|heart-and neural crest derivatives-expressed protein 2	-	-	-
LOC_Os08g24200	Chr8:14607264-14608294	0	0	0	0	57.9457	53.2423	15.1777	Up	0.989032	cDNA|expressed protein	-	-	-	-
LOC_Os03g51530	Chr3:29479233-29479886	0.0894229	0	0.105384	94.2909	76.9011	84.1801	10.349	Up	0.987708	cDNA|expressed protein	-	-	-	-
LOC_Os06g19095	Chr6:10865394-10867828	0.0382702	0	0.0449456	51.1786	50.4215	41.0906	10.7265	Up	0.986845	cDNA|expressed protein	-	-	-	-
LOC_Os05g28210	Chr5:16518573-16519496	0.195289	0.0733599	0	116.266	87.0365	94.9508	10.1112	Up	0.985571	cDNA|small hydrophilic plant seed protein, putative, expressed	-	-	-	GO:0009725//response to hormone
LOC_Os07g15460	Chr7:8966022-8970882	0.206025	0.208913	0.516528	232.15	232.096	244.201	9.57094	Up	0.976869	cDNA|metal transporter Nramp6, putative, expressed	K03322|1|0.0|787|obr:102721181|manganese transport protein;K12347|5|9e-177|611|pop:POPTR_0002s08100g|natural resistance-associated macrophage protein	GO:0044464;GO:0044464	-	GO:0051234//establishment of localization;GO:0051234//establishment of localization
LOC_Os03g46454	Chr3:26276300-26277206	0	0	0	15.4018	15.4375	11.3193	13.7786	Up	0.970904	cDNA|metal cation transporter, putative, expressed	K14709|1|1e-106|386|dosa:Os03t0667300-00|solute carrier family 39 (zinc transporter), member 1/2/3	GO:0016020//membrane;GO:0031410//cytoplasmic vesicle	GO:0022890//inorganic cation transmembrane transporter activity;GO:0046915//transition metal ion transmembrane transporter activity	GO:0006829//zinc ion transport
LOC_Os04g48930	Chr4:29178861-29181665	0.037016	0	0.0221306	21.5861	15.4283	19.2086	9.86846	Up	0.963794	cDNA|ferric-chelate reductase, putative, expressed	K13447|1|1e-14|82.8|smo:SELMODRAFT_86677|respiratory burst oxidase [EC:1.6.3.- 1.11.1.-];K13411|3|4e-14|80.9|mdm:103447778|dual oxidase [EC:1.6.3.1 1.11.1.-]	GO:0043231//intracellular membrane-bounded organelle;GO:0043231//intracellular membrane-bounded organelle;GO:0043231//intracellular membrane-bounded organelle;GO:0043231//intracellular membrane-bounded organelle	GO:0046914//transition metal ion binding;GO:0016723//oxidoreductase activity, oxidizing metal ions, NAD or NADP as acceptor;GO:0046914//transition metal ion binding;GO:0016723//oxidoreductase activity, oxidizing metal ions, NAD or NADP as acceptor;GO:0046914//transition metal ion binding;GO:0016723//oxidoreductase activity, oxidizing metal ions, NAD or NADP as acceptor;GO:0046914//transition meta…	GO:0033212//iron assimilation;GO:0015682//ferric iron transport;GO:0033212//iron assimilation;GO:0015682//ferric iron transport;GO:0033212//iron assimilation;GO:0015682//ferric iron transport;GO:0033212//iron assimilation;GO:0015682//ferric iron transport
LOC_Os11g15624	Chr11:8864460-8867281	0.631978	0.356109	0.446107	250.777	270.963	238.561	9.05019	Up	0.959634	cDNA|expressed protein	-	-	-	-
LOC_Os06g19110	Chr6:10871808-10875144	0.0150759	0.0679415	0.0176779	28.1634	21.3692	20.3406	9.4386	Up	0.957363	cDNA|cadmium tolerance factor, putative, expressed	K11267|1|2e-25|119|sbi:SORBI_10g010540|sister chromatid cohesion protein PDS5	GO:0044464	-	-
LOC_Os01g65110	Chr1:37795595-37797746	0.0932456	0.31518	0.0546999	79.2538	72.1736	62.7027	8.85287	Up	0.948567	cDNA|POT family protein, expressed	K14638|1|2e-164|579|sbi:SORBI_09g021330|solute carrier family 15 (peptide/histidine transporter), member 3/4	GO:0044464	-	GO:0015833//peptide transport
LOC_Os03g19427	Chr3:10929482-10930895	0.130429	0.0367405	0.191401	55.1715	27.3269	61.2381	8.64695	Up	0.941407	cDNA|nicotianamine synthase, putative, expressed	K05953|1|8e-172|603|dosa:Os03t0307300-01|nicotianamine synthase [EC:2.5.1.43]	-	GO:0016765//transferase activity, transferring alkyl or aryl (other than methyl) groups	GO:0018130;GO:0000041//transition metal ion transport
LOC_Os01g45914	Chr1:26087571-26088335	23.5232	5.14139	21.3113	4208.76	3901.05	4210.91	7.94564	Up	0.94042	cDNA|expressed protein	-	-	-	-
LOC_Os03g18250	Chr3:10230611-10231357	0	0.759808	0.265201	114.054	104.125	94.0739	8.24953	Up	0.940043	cDNA|expressed protein	-	-	-	-
LOC_Os10g11889	Chr10:6597052-6599560	6.36562	1.81124	6.60491	1161.48	1115.32	1075.5	7.82519	Up	0.938913	cDNA|expressed protein	-	-	-	-
LOC_Os03g19420	Chr3:10926468-10927950	0.092487	0.243155	0.253317	67.7638	33.5987	77.3202	8.24502	Up	0.937266	cDNA|nicotianamine synthase, putative, expressed	K05953|1|1e-175|617|dosa:Os03t0307200-01|nicotianamine synthase [EC:2.5.1.43]	-	GO:0016765//transferase activity, transferring alkyl or aryl (other than methyl) groups	GO:0018130;GO:0000041//transition metal ion transport
LOC_Os05g31670	Chr5:18429323-18430293	0	0.291781	0.0608745	46.8139	39.6127	32.508	8.39361	Up	0.935422	cDNA|AWPM-19-like membrane family protein, putative, expressed	-	GO:0031410//cytoplasmic vesicle	-	-
LOC_Os01g46720	Chr1:26611798-26618704	8.42336	9.89971	10.8414	372.831	341.843	327.914	5.15981	Up	0.928827	cDNA|expressed protein	-	GO:0009536//plastid	GO:0016301//kinase activity;GO:0032559	GO:0006464//cellular protein modification process
LOC_Os12g13340	Chr12:7441027-7446103	16.4459	11.6281	10.5264	392.682	310.375	371.821	4.79941	Up	0.928624	cDNA|expressed protein	-	GO:0016020//membrane	-	-
LOC_Os01g10400	Chr1:5478475-5479836	3338.42	4119.05	4076.29	383.094	364.936	431.471	-3.28961	Down	0.928188	cDNA|expressed protein	-	-	-	-
LOC_Os04g21350	Chr4:12062938-12063828	5.04082	3.78701	5.04215	203.537	158.9	172.456	5.26921	Up	0.927945	cDNA|flowering promoting factor-like 1, putative, expressed	K14416|1|3e-11|69.3|aly:ARALYDRAFT_325603|elongation factor 1 alpha-like protein	-	-	-
LOC_Os01g65100	Chr1:37790110-37792998	13.899	10.8546	16.9122	272.869	235.329	235.026	4.15686	Up	0.927865	cDNA|peptide transporter, putative, expressed	K14638|1|4e-144|513|pda:103702658|solute carrier family 15 (peptide/histidine transporter), member 3/4	GO:0044464;GO:0044464;GO:0044464	-	GO:0015833//peptide transport;GO:0015833//peptide transport;GO:0015833//peptide transport
LOC_Os03g20680	Chr3:11699261-11700672	0.492753	0.118976	0.0413273	47.0757	38.2685	35.3607	7.53006	Up	0.926997	cDNA|late embryogenesis abundant protein 1, putative, expressed	-	GO:0043231//intracellular membrane-bounded organelle	-	-
LOC_Os05g47780	Chr5:27377536-27382230	10.1496	10.622	9.54283	180.348	146.111	147.832	3.9677	Up	0.926685	cDNA|E3 ubiquitin ligase, putative, expressed	K16276|1|0.0|1782|dosa:Os05t0551000-01|zinc finger protein-like protein	-	-	-
LOC_Os01g49470	Chr1:28447886-28458990	17.2062	17.199	16.4587	177.289	174.794	179.307	3.38506	Up	0.92606	cDNA|E3 ubiquitin ligase, putative, expressed	K16276|1|0.0|2341|dosa:Os01t0689451-01|zinc finger protein-like protein	-	-	-
LOC_Os02g36880	Chr2:22258832-22260681	0.503576	0.361958	0.265224	51.7568	46.3984	46.3756	6.99794	Up	0.925753	cDNA|No apical meristem protein, putative, expressed	K13126|1|2e-17|91.3|fve:101312606|polyadenylate-binding protein;K05941|2|1e-07|58.5|mdm:103435918|glutathione gamma-glutamylcysteinyltransferase [EC:2.3.2.15];K00162|3|4e-06|53.5|obr:102719045|pyruvate dehydrogenase E1 component beta subunit [EC:1.2.4.1]	GO:0043231//intracellular membrane-bounded organelle;GO:0043231//intracellular membrane-bounded organelle;GO:0043231//intracellular membrane-bounded organelle;GO:0043231//intracellular membrane-bounded organelle	-	-
LOC_Os03g54000	Chr3:30959597-30963774	25.8273	34.8844	34.0034	271.383	249.518	233.659	2.99397	Up	0.925679	cDNA|oligopeptide transporter, putative, expressed	K04773|1|9e-20|100|mtr:MTR_4g114810|protease IV [EC:3.4.21.-]	-	-	GO:0006810//transport;GO:0006810//transport
LOC_Os01g14410	Chr1:8061857-8062908	18.8922	31.489	60.7501	312.986	230.558	258.692	2.85176	Up	0.925416	cDNA|early light-induced protein, chloroplast precursor, putative, expressed	-	GO:0043231//intracellular membrane-bounded organelle	-	-
LOC_Os12g38270	Chr12:23501360-23502386	113.59	64.288	62.9811	507.413	497.4	547.534	2.68819	Up	0.925327	cDNA|metallothionein, putative, expressed	-	GO:0043231//intracellular membrane-bounded organelle	-	-
LOC_Os02g10370	Chr2:5464033-5464324	0	0	0	0	15.867	0	12.369	Up	0.925074	cDNA|hrpN-interacting protein from Malus, putative, expressed	-	GO:0043231//intracellular membrane-bounded organelle	-	-
LOC_Os09g36680	Chr9:21155955-21157945	87.3568	78.0455	159.199	935.538	524.079	514.6	2.60454	Up	0.924965	cDNA|ribonuclease T2 family domain containing protein, expressed	K01166|1|1e-151|536|dosa:Os09t0537700-02|ribonuclease T2 [EC:3.1.27.1]	GO:0031410//cytoplasmic vesicle	GO:0016892;GO:0003676//nucleic acid binding	-
LOC_Os07g08150	Chr7:4143339-4144573	20.8926	36.1102	54.1203	299.596	199.315	229.013	2.71163	Up	0.924543	cDNA|early light-induced protein, chloroplast precursor, putative, expressed	-	-	-	-
LOC_Os02g20360	Chr2:11997093-12002633	3.09044	5.14079	3.40497	88.4479	66.0063	88.4277	4.38356	Up	0.924528	cDNA|tyrosine aminotransferase, putative, expressed	K00815|1|0.0|803|dosa:Os02t0306401-00|tyrosine aminotransferase [EC:2.6.1.5]	-	GO:0008483//transaminase activity;GO:0048037//cofactor binding;GO:0016846//carbon-sulfur lyase activity;GO:0008483//transaminase activity;GO:0048037//cofactor binding;GO:0016846//carbon-sulfur lyase activity	GO:0008652//cellular amino acid biosynthetic process;GO:0008652//cellular amino acid biosynthetic process
LOC_Os09g36700	Chr9:21165181-21167650	25.1368	5.16184	31.4544	231.919	110.149	84.7315	2.78898	Up	0.923532	cDNA|ribonuclease T2 family domain containing protein, expressed	K01166|1|1e-121|436|dosa:Os09t0538000-01|ribonuclease T2 [EC:3.1.27.1]	GO:0031410//cytoplasmic vesicle	GO:0005488//binding;GO:0016787//hydrolase activity	-
LOC_Os09g25620	Chr9:15385600-15389096	6.01599	4.22153	1.75934	79.3106	53.0547	58.2331	3.98981	Up	0.922827	cDNA|CPuORF8 - conserved peptide uORF-containing transcript, expressed	K01611|1|0.0|751|dosa:Os09t0424300-01|S-adenosylmethionine decarboxylase [EC:4.1.1.50]	-	GO:0016831//carboxy-lyase activity;GO:0016831//carboxy-lyase activity;GO:0016831//carboxy-lyase activity;GO:0016831//carboxy-lyase activity	GO:0006596//polyamine biosynthetic process;GO:0006596//polyamine biosynthetic process;GO:0006596//polyamine biosynthetic process;GO:0006596//polyamine biosynthetic process
LOC_Os07g08160	Chr7:4145911-4146866	16.1917	27.4726	47.0054	211.392	127.399	187.814	2.53803	Up	0.922659	cDNA|early light-induced protein, chloroplast precursor, putative, expressed	-	GO:0043231//intracellular membrane-bounded organelle	-	-
LOC_Os03g26210	Chr3:15000061-15002205	1.8346	1.1626	3.59011	49.6992	57.0857	54.1247	4.61042	Up	0.922133	cDNA|helix-loop-helix DNA-binding domain containing protein, expressed	-	-	-	-
LOC_Os03g52680	Chr3:30203733-30204917	11.5338	8.90652	14.1632	86.0947	74.4814	91.2943	2.86369	Up	0.921702	cDNA|expressed protein	-	-	-	-
LOC_Os03g12510	Chr3:6624957-6626083	5.85551	10.4233	4.61943	67.4923	97.8605	30.0928	3.22531	Up	0.921469	cDNA|non-symbiotic hemoglobin 2, putative, expressed	-	-	GO:0005506//iron ion binding	GO:0015669
LOC_Os03g32490	Chr3:18575448-18577587	124.383	170.041	175.786	721.406	666.133	714.931	2.16071	Up	0.92138	cDNA|DUF1230 domain containing protein, expressed	-	GO:0043231//intracellular membrane-bounded organelle	-	-
LOC_Os05g36290	Chr5:21500569-21504248	16.4345	15.9307	20.5731	111.283	102.535	97.5363	2.55617	Up	0.921047	cDNA|actin, putative, expressed	K10355|1|0.0|674|obr:102699308|actin, other eukaryote	GO:0043232;GO:0043232	GO:0032559;GO:0032559	-
LOC_Os01g68300	Chr1:39682833-39683442	626.766	594.806	506.913	133.236	107.189	179.856	-2.04008	Down	0.91959	cDNA|expressed protein	-	-	-	-
LOC_Os03g32499	Chr3:18579734-18598616	11.0379	8.23372	8.13626	64.4293	61.3218	61.1021	2.76924	Up	0.919426	cDNA|expressed protein	-	-	-	-
LOC_Os07g28400	Chr7:16599910-16602036	37.614	45.866	63.7202	5.50126	7.25934	5.12114	-3.04122	Down	0.918429	cDNA|CDGSH iron sulfur domain-containing protein 1, putative, expressed	-	GO:0043231//intracellular membrane-bounded organelle	GO:0051536//iron-sulfur cluster binding	-
LOC_Os10g33540	Chr10:17682550-17684961	2.21446	2.15589	1.89159	43.1757	30.3645	32.4443	4.0811	Up	0.917487	cDNA|alcohol oxidase, putative, expressed	K17756|1|0.0|1059|dosa:Os10t0475100-00|long-chain-alcohol oxidase [EC:1.1.3.20]	-	GO:0016899//oxidoreductase activity, acting on the CH-OH group of donors, oxygen as acceptor;GO:0050662//coenzyme binding	GO:0008152//metabolic process
LOC_Os04g59440	Chr4:35337066-35338192	99.4862	107.51	152.659	447.824	449.646	447.429	1.90281	Up	0.917135	cDNA|chlorophyll A-B binding protein, putative, expressed	K03542|1|7e-107|387|dosa:Os04t0690800-01|photosystem II 22kDa protein	GO:0009579//thylakoid;GO:0016020//membrane;GO:0009536//plastid	-	-
LOC_Os07g48980	Chr7:29323093-29324723	23.3499	45.7141	31.6462	2.16703	1.43855	2.70617	-3.99603	Down	0.91659	cDNA|nicotianamine synthase, putative, expressed	K05953|1|9e-151|534|dosa:Os07t0689600-01|nicotianamine synthase [EC:2.5.1.43]	-	GO:0016740//transferase activity	GO:0000041//transition metal ion transport
LOC_Os01g73250	Chr1:42460554-42462334	77.061	88.3834	116.39	22.615	17.9804	23.671	-2.13271	Down	0.916277	cDNA|abscisic stress-ripening, putative, expressed	-	-	-	-
LOC_Os03g08310	Chr3:4232000-4233042	1.7489	0.426105	0.777644	33.6763	25.8046	30.8971	4.93589	Up	0.916089	cDNA|ZIM domain containing protein, putative, expressed	K13464|1|9e-55|214|dosa:Os03t0180800-01|jasmonate ZIM domain-containing protein	-	-	-
LOC_Os10g17260	Chr10:8679309-8681284	48.7675	50.3281	81.4003	10.3215	16.2396	8.60931	-2.35953	Down	0.91599	cDNA|cytochrome P450, putative, expressed	K05280|1|0.0|961|dosa:Os10t0320100-01|flavonoid 3'-monooxygenase [EC:1.14.13.21]	-	GO:0016491//oxidoreductase activity;GO:0005506//iron ion binding	GO:0008152//metabolic process
LOC_Os01g03360	Chr1:1353628-1354802	4.15641	0.229581	0.670108	30.5072	40.9919	21.6099	4.20282	Up	0.915886	cDNA|BBTI5 - Bowman-Birk type bran trypsin inhibitor precursor, expressed	-	GO:0031410//cytoplasmic vesicle	GO:0004866//endopeptidase inhibitor activity	-
LOC_Os06g02490	Chr6:860904-862569	86.601	111.754	110.007	27.7437	26.6319	21.56	-2.02178	Down	0.915281	cDNA|acyl CoA binding protein, putative, expressed	K08762|1|1e-38|159|dosa:Os06t0115300-01|diazepam-binding inhibitor (GABA receptor modulator, acyl-CoA-binding protein)	-	GO:0005504//fatty acid binding	-
LOC_Os05g45350	Chr5:26310859-26314173	24.0831	22.7186	23.1311	102.004	91.0823	89.7587	2.01597	Up	0.914859	cDNA|dnaJ domain containing protein, expressed	K05337|1|3e-20|100|olu:OSTLU_7956|ferredoxin;K03686|5|1e-10|68.6|egr:104454675|molecular chaperone DnaJ	GO:0043231//intracellular membrane-bounded organelle;GO:0043231//intracellular membrane-bounded organelle;GO:0043231//intracellular membrane-bounded organelle	GO:0046914//transition metal ion binding;GO:0051540;GO:0005515//protein binding;GO:0046914//transition metal ion binding;GO:0051540;GO:0005515//protein binding;GO:0046914//transition metal ion binding;GO:0051540;GO:0005515//protein binding	GO:0050896//response to stimulus;GO:0044267//cellular protein metabolic process;GO:0050896//response to stimulus;GO:0044267//cellular protein metabolic process;GO:0050896//response to stimulus;GO:0044267//cellular protein metabolic process
LOC_Os12g01530	Chr12:320213-323923	71.3956	91.0084	160.601	29.1245	30.1998	25.8882	-1.92242	Down	0.913778	cDNA|ferritin-1, chloroplast precursor, putative, expressed	K00522|1|2e-68|260|dosa:Os12t0106000-01|ferritin heavy chain [EC:1.16.3.2]	GO:0009536//plastid;GO:0009536//plastid	GO:0005506//iron ion binding;GO:0003824//catalytic activity;GO:0016724;GO:0005506//iron ion binding;GO:0016724;GO:0005506//iron ion binding	GO:0008152//metabolic process;GO:0000041//transition metal ion transport;GO:0006875//cellular metal ion homeostasis;GO:0008152//metabolic process;GO:0000041//transition metal ion transport;GO:0006875//cellular metal ion homeostasis;GO:0008152//metabolic process;GO:0000041//transition metal ion transport;GO:0006875//cellular metal ion homeostasis
LOC_Os05g31160	Chr5:18126332-18129661	27.5091	36.5583	41.7672	3.99839	7.39399	4.04314	-2.77749	Down	0.913501	cDNA|peptide chain release factor 2, putative, expressed	K02836|1|4e-103|375|zma:100216914|peptide chain release factor 2	GO:0043231//intracellular membrane-bounded organelle;GO:0043231//intracellular membrane-bounded organelle	GO:0003747//translation release factor activity;GO:0003747//translation release factor activity	GO:0006412//translation;GO:0006412//translation
LOC_Os02g14440	Chr2:7948542-7950060	36.9328	50.7083	52.5057	13.1496	11.9398	3.96756	-2.26998	Down	0.912474	cDNA|peroxidase precursor, putative, expressed	K00430|1|1e-160|566|dosa:Os02t0240300-01|peroxidase [EC:1.11.1.7]	GO:0031410//cytoplasmic vesicle;GO:0031410//cytoplasmic vesicle	GO:0046872//metal ion binding;GO:0003824//catalytic activity	-
LOC_Os02g43370	Chr2:26170386-26174970	1.18752	0.527253	0.232296	25.273	23.4783	19.4894	5.13126	Up	0.911448	cDNA|transposon protein, putative, unclassified, expressed	-	GO:0044464;GO:0044464	-	GO:0006810//transport;GO:0006810//transport
LOC_Os09g04384	Chr9:2318834-2322832	0.831573	0.937034	0.976983	29.4711	19.7305	20.261	4.66105	Up	0.911359	cDNA|expressed protein	-	-	-	-
LOC_Os11g01530	Chr11:304966-307931	81.0471	117.207	194.738	39.9553	42.3315	35.2264	-1.74168	Down	0.911051	cDNA|ferritin-1, chloroplast precursor, putative, expressed	K00522|1|7e-82|305|dosa:Os12t0106000-01|ferritin heavy chain [EC:1.16.3.2]	GO:0009536//plastid	GO:0016724;GO:0005506//iron ion binding;GO:0005506//iron ion binding;GO:0003824//catalytic activity	GO:0008152//metabolic process;GO:0000041//transition metal ion transport;GO:0006875//cellular metal ion homeostasis;GO:0008152//metabolic process;GO:0000041//transition metal ion transport;GO:0006875//cellular metal ion homeostasis
LOC_Os07g04930	Chr7:2175077-2182644	14.4472	37.8768	13.4976	90.6015	62.9619	82.9603	1.84535	Up	0.910898	cDNA|retrotransposon protein, putative, unclassified, expressed	-	GO:0031410//cytoplasmic vesicle	-	-
LOC_Os04g38870	Chr4:23104040-23107594	94.9141	87.968	67.7963	277.546	247.675	243.924	1.61742	Up	0.910045	cDNA|14-3-3 protein, putative, expressed	K06630|1|4e-143|509|dosa:Os04t0462500-01|14-3-3 protein epsilon	GO:0043231//intracellular membrane-bounded organelle;GO:0043231//intracellular membrane-bounded organelle;GO:0043231//intracellular membrane-bounded organelle;GO:0043231//intracellular membrane-bounded organelle;GO:0043231//intracellular membrane-bounded organelle	GO:0016817//hydrolase activity, acting on acid anhydrides;GO:0005515//protein binding;GO:0016817//hydrolase activity, acting on acid anhydrides;GO:0005515//protein binding;GO:0016817//hydrolase activity, acting on acid anhydrides;GO:0005515//protein binding;GO:0016817//hydrolase activity, acting on acid anhydrides;GO:0005515//protein binding;GO:0016817//hydrolase activity, acting on acid anhydrid…	-
LOC_Os03g17100	Chr3:9498899-9499826	77.3454	11.0398	8.88854	225.034	48.5078	43.2535	1.70343	Up	0.908964	cDNA|Core histone H2A/H2B/H3/H4 domain containing protein, putative, expressed	K11251|1|5e-39|161|obr:102718440|histone H2A	GO:0000785//chromatin;GO:0043231//intracellular membrane-bounded organelle	GO:0003676//nucleic acid binding	GO:0034728//nucleosome organization
LOC_Os01g47370	Chr1:27063891-27064167	33.256	19.0578	36.9385	3.78407	6.23884	6.12796	-2.46628	Down	0.90821	cDNA|MYB family transcription factor, putative, expressed	K01184|1|2e-11|68.2|obr:102702858|polygalacturonase [EC:3.2.1.15]	-	GO:0003676//nucleic acid binding	-
LOC_Os10g33550	Chr10:17685920-17689221	1.59847	0.970272	0.580949	26.2884	12.7281	20.552	4.24127	Up	0.908066	cDNA|alcohol oxidase-related, putative, expressed	K17756|1|3e-55|214|sita:101767034|long-chain-alcohol oxidase [EC:1.1.3.20]	GO:0043231//intracellular membrane-bounded organelle	GO:0016614//oxidoreductase activity, acting on CH-OH group of donors	-
LOC_Os09g27050	Chr9:16455035-16458599	8.65318	9.32985	7.14651	41.0168	37.6262	32.4056	2.14374	Up	0.907992	cDNA|HD domain containing protein, putative, expressed	-	GO:0043231//intracellular membrane-bounded organelle	-	GO:0006163//purine nucleotide metabolic process
LOC_Os05g11320	Chr5:6393879-6396096	119.726	121.061	120.724	32.4417	36.2341	50.1675	-1.60498	Down	0.907055	cDNA|metallothionein-like protein 3B, putative, expressed	-	-	-	-
LOC_Os03g61090	Chr3:34707017-34707966	182.721	338.331	419.725	121.079	114.155	96.7292	-1.50283	Down	0.906678	cDNA|expressed protein	-	-	-	-
LOC_Os03g17690	Chr3:9843326-9846747	230.374	202.635	166.4	81.7252	76.1689	54.0257	-1.50002	Down	0.905587	cDNA|OsAPx1 - Cytosolic Ascorbate Peroxidase encoding gene 1-8, expressed	K00434|1|1e-132|431|dosa:Os03t0285700-01|L-ascorbate peroxidase [EC:1.11.1.11]	-	GO:0005506//iron ion binding;GO:0016209//antioxidant activity;GO:0005506//iron ion binding;GO:0016209//antioxidant activity	GO:0008152//metabolic process;GO:0006950//response to stress;GO:0008152//metabolic process;GO:0006950//response to stress
LOC_Os10g35840	Chr10:19159092-19162504	319.057	512.181	560.425	186.533	172.848	149.131	-1.45246	Down	0.905314	cDNA|shikimate/quinate 5-dehydrogenase, putative, expressed	K02492|1|0.0|817|dosa:Os10t0502400-01|glutamyl-tRNA reductase [EC:1.2.1.70]	GO:0009536//plastid	GO:0016620//oxidoreductase activity, acting on the aldehyde or oxo group of donors, NAD or NADP as acceptor;GO:0016616//oxidoreductase activity, acting on the CH-OH group of donors, NAD or NADP as acceptor;GO:0000166//nucleotide binding	GO:0006779//porphyrin-containing compound biosynthetic process
LOC_Os01g58150	Chr1:33629558-33631020	4.42263	3.282	7.41886	31.8347	29.3104	17.5919	2.38025	Up	0.905042	cDNA|expressed protein	-	-	-	-
LOC_Os09g07200	Chr9:3525022-3526519	0	0	0	5.12961	4.06282	3.0696	11.9969	Up	0.904719	cDNA|transposon protein, putative, unclassified, expressed	K17604|1|1e-25|116|vvi:104878292|zinc finger SWIM domain-containing protein 3	-	-	-
LOC_Os12g02980	Chr12:1107400-1110538	12.1547	11.545	5.09177	43.4437	31.6776	35.3063	1.93939	Up	0.90459	cDNA|nucleoside-triphosphatase, putative, expressed	K14641|1|0.0|690|dosa:Os12t0123500-01|apyrase [EC:3.6.1.5]	GO:0031410//cytoplasmic vesicle;GO:0031410//cytoplasmic vesicle	GO:0003824//catalytic activity;GO:0003824//catalytic activity	-
LOC_Os10g32810	Chr10:17180756-17183465	11.0106	13.2534	12.6667	51.8721	39.8244	38.6039	1.81895	Up	0.904392	cDNA|beta-amylase, putative, expressed	K01177|1|0.0|861|dosa:Os10t0465700-01|beta-amylase [EC:3.2.1.2]	GO:0043231//intracellular membrane-bounded organelle	GO:0016798//hydrolase activity, acting on glycosyl bonds	GO:0005975//carbohydrate metabolic process
LOC_Os04g33260	Chr4:20117268-20122227	3.4642	4.20528	2.38601	26.8407	16.3642	21.3908	2.68345	Up	0.904159	cDNA|expressed protein	-	-	-	-
LOC_Os12g39360	Chr12:24212537-24215241	22.8645	19.6295	18.9779	2.3785	1.61875	4.60147	-2.83773	Down	0.904129	cDNA|aspartic proteinase nepenthesin precursor, putative, expressed	K01381|1|4e-18|94.4|smo:SELMODRAFT_13348|saccharopepsin [EC:3.4.23.25];K19025|3|9e-16|86.7|tcc:TCM_030990|AP-5 complex subunit zeta-1;K00924|4|3e-13|78.6|tcc:TCM_041550|	GO:0031410//cytoplasmic vesicle	GO:0016787//hydrolase activity	-
LOC_Os03g06090	Chr3:3048589-3051800	6.54445	6.16394	7.13189	29.8183	29.6869	28.0074	2.14106	Up	0.903961	cDNA|high-affinity nickel-transport family protein, putative, expressed	-	GO:0031224//intrinsic component of membrane	GO:0043169//cation binding	GO:0006812//cation transport
LOC_Os06g02540	Chr6:876841-880535	60.0186	64.0693	67.2466	21.2065	22.6655	18.2021	-1.62403	Down	0.903272	cDNA|expressed protein	-	-	-	-
LOC_Os10g40520	Chr10:21693775-21694502	94.6479	132.518	185.71	40.9159	65.4712	43.1492	-1.46521	Down	0.903053	cDNA|LTPL145 - Protease inhibitor/seed storage/LTP family protein precursor, expressed	K02883|1|2e-16|86.7|zma:103646289|large subunit ribosomal protein L18e;K11855|2|4e-15|82.0|bvg:104906049|ubiquitin carboxyl-terminal hydrolase 36/42 [EC:3.4.19.12]	GO:0031410//cytoplasmic vesicle	GO:0005488//binding	GO:0010876//lipid localization
LOC_Os11g37950	Chr11:22502006-22503109	11.0475	0.493041	0.835918	13.2812	8.89777	44.9722	2.43981	Up	0.902691	cDNA|WIP3 - Wound-induced protein precursor, expressed	-	GO:0031410//cytoplasmic vesicle	GO:0030246//carbohydrate binding	GO:0006952//defense response;GO:0033554//cellular response to stress;GO:0001906//cell killing
LOC_Os04g55710	Chr4:33161539-33164790	222.21	236.182	335.836	97.3305	122.251	80.0214	-1.4065	Down	0.902622	cDNA|transposon protein, putative, unclassified, expressed	K13051|1|1e-173|610|obr:102712528|beta-aspartyl-peptidase (threonine type) [EC:3.4.19.5]	-	GO:0003824//catalytic activity	-
LOC_Os09g09930	Chr9:5395172-5396935	19.9461	26.8145	31.2927	74.5272	66.8203	87.555	1.5522	Up	0.902587	cDNA|heavy metal transport/detoxification protein, putative, expressed	K19307|1|1e-06|55.5|brp:103832719|25S rRNA (uracil2634-N3)-methyltransferase [EC:2.1.1.313]	-	-	-
LOC_Os01g56450	Chr1:32534856-32536024	1.14817	0.369648	0.722514	15.6848	14.8554	15.6602	4.36612	Up	0.901873	cDNA|DUF567 domain containing protein, putative, expressed	-	-	-	-
LOC_Os05g36280	Chr5:21499418-21500179	18.994	0.403886	0.506206	58.2551	12.7558	11.532	2.05208	Up	0.901551	cDNA|histone H3, putative, expressed	K11253|1|6e-60|231|brp:103847554|histone H3	GO:0000785//chromatin;GO:0043231//intracellular membrane-bounded organelle	GO:0003676//nucleic acid binding	GO:0034728//nucleosome organization
LOC_Os05g49240	Chr5:28251312-28256758	31.8181	54.0452	67.7074	15.199	19.2939	15.1958	-1.62791	Down	0.901377	cDNA|homeodomain-related, putative, expressed	K01184|1|7e-13|74.3|obr:102702858|polygalacturonase [EC:3.2.1.15]	-	GO:0003676//nucleic acid binding	-
LOC_Os03g02780	Chr3:1080710-1081442	35.5838	5.97282	7.04215	101.795	25.4337	21.6652	1.61529	Up	0.900658	cDNA|Core histone H2A/H2B/H3/H4 domain containing protein, putative, expressed	K11254|1|2e-39|162|ppp:PHYPADRAFT_152862|histone H4	GO:0000785//chromatin;GO:0043231//intracellular membrane-bounded organelle	GO:0003676//nucleic acid binding	GO:0034728//nucleosome organization
LOC_Os05g38680	Chr5:22678003-22679246	66.4741	63.7515	103.676	24.525	31.9732	26.5954	-1.49309	Down	0.900619	cDNA|plant-specific domain TIGR01589 family protein, expressed	-	-	-	-
LOC_Os07g08200	Chr7:4182043-4184048	12.1106	16.6482	14.7661	47.1818	47.5116	40.6403	1.63661	Up	0.900182	cDNA|methyltransferase domain containing protein, putative, expressed	K12502|1|0.0|664|dosa:Os07t0179300-00|MPBQ/MSBQ methyltransferase [EC:2.1.1.295]	GO:0043231//intracellular membrane-bounded organelle	GO:0016741	GO:0006730//one-carbon metabolic process
LOC_Os01g64640	Chr1:37513745-37514564	49.5505	8.61333	9.75438	132.397	30.301	32.2396	1.52114	Up	0.900163	cDNA|histone H3, putative, expressed	K11253|1|3e-56|218|tcc:TCM_038063|histone H3	GO:0000785//chromatin;GO:0043231//intracellular membrane-bounded organelle	GO:0003676//nucleic acid binding	GO:0034728//nucleosome organization
LOC_Os04g47360	Chr4:28108756-28113606	31.0546	9.42152	23.0675	2.1303	2.82791	8.00253	-2.2936	Down	0.899632	cDNA|OsPOP9 - Putative Prolyl Oligopeptidase homologue, expressed	K01322|1|0.0|1497|dosa:Os04t0561500-01|prolyl oligopeptidase [EC:3.4.21.26]	GO:0044464	GO:0004175//endopeptidase activity	GO:0019538//protein metabolic process
LOC_Os01g58670	Chr1:33914206-33918435	0.0529884	0.0298515	0.0310908	10.0259	8.81495	10.2343	7.99549	Up	0.899166	cDNA|expressed protein	-	-	-	-
LOC_Os03g13390	Chr3:7228963-7231749	4.95513	5.27299	3.6981	24.4121	15.871	24.0776	2.20838	Up	0.898923	cDNA|oxidoreductase, aldo/keto reductase family protein, putative, expressed	K00011|1|7e-92|338|pop:POPTR_0005s09980g|aldehyde reductase [EC:1.1.1.21];K19642|2|1e-91|337|tcc:TCM_011190|D-galacturonate reductase [EC:1.1.1.365]	-	GO:0003824//catalytic activity	GO:0008152//metabolic process
LOC_Os05g02010	Chr5:574773-576881	26.5208	33.4316	36.5507	10.3475	8.63001	9.53854	-1.7588	Down	0.898348	cDNA|expressed protein	-	GO:0043231//intracellular membrane-bounded organelle;GO:0031410//cytoplasmic vesicle;GO:0043231//intracellular membrane-bounded organelle;GO:0031410//cytoplasmic vesicle;GO:0043231//intracellular membrane-bounded organelle;GO:0031410//cytoplasmic vesicle;GO:0043231//intracellular membrane-bounded organelle;GO:0031410//cytoplasmic vesicle	-	-
LOC_Os07g26150	Chr7:15033573-15033801	14.3962	8.79338	16.3304	0	1.36403	0	-4.85452	Down	0.898269	cDNA|MYB family transcription factor, putative, expressed	K01184|1|6e-13|72.8|obr:102702858|polygalacturonase [EC:3.2.1.15]	-	GO:0003676//nucleic acid binding	-
LOC_Os05g44300	Chr5:25776475-25778593	1.72843	3.08363	2.66386	17.5842	15.2048	17.2854	2.74375	Up	0.898169	cDNA|plant-specific domain TIGR01615 family protein, expressed	-	-	-	-
LOC_Os08g38300	Chr8:24261319-24262356	33.8597	6.43055	8.38286	97.188	23.697	21.0681	1.54422	Up	0.89744	cDNA|Core histone H2A/H2B/H3/H4 domain containing protein, putative, expressed	-	GO:0000785//chromatin;GO:0043231//intracellular membrane-bounded organelle	GO:0003676//nucleic acid binding	GO:0034728//nucleosome organization
LOC_Os03g58300	Chr3:33214532-33217418	2.37671	1.20698	2.16156	16.5678	14.5456	13.5204	2.9577	Up	0.896603	cDNA|indole-3-glycerol phosphate lyase, chloroplast precursor, putative, expressed	K13222|1|2e-151|536|dosa:Os03t0797400-01|indole-3-glycerol-phosphate lyase [EC:4.1.2.8];K01695|3|2e-108|393|obr:102719945|tryptophan synthase alpha chain [EC:4.2.1.20]	GO:0043231//intracellular membrane-bounded organelle	GO:0003824//catalytic activity	GO:0006568//tryptophan metabolic process
LOC_Os01g09450	Chr1:4816844-4818962	6.7544	6.70049	8.59319	30.8766	26.6688	21.0135	1.83312	Up	0.89631	cDNA|OsIAA2 - Auxin-responsive Aux/IAA gene family member, expressed	K14484|1|1e-54|214|dosa:Os01t0190300-01|auxin-responsive protein IAA	-	-	GO:0009725//response to hormone
LOC_Os10g01134	Chr10:110137-116454	22.8897	32.7881	27.5941	75.7675	74.0435	70.2907	1.40227	Up	0.896027	cDNA|OsSCP46 - Putative Serine Carboxypeptidase homologue, expressed	K16296|1|0.0|755|dosa:Os10t0101200-01|serine carboxypeptidase-like clade I [EC:3.4.16.-]	-	GO:0004180//carboxypeptidase activity;GO:0004180//carboxypeptidase activity	GO:0019538//protein metabolic process;GO:0019538//protein metabolic process
LOC_Os03g14915	Chr3:8132531-8134227	10.5854	15.697	12.1865	0.968901	1.07879	0.376987	-3.98783	Down	0.895893	cDNA|expressed protein	K03834|1|1e-65|250|egu:105044326|tyrosine-specific transport protein	GO:0043231//intracellular membrane-bounded organelle	-	-
LOC_Os01g23990	Chr1:13508316-13508882	11.8401	23.545	20.3027	4.24508	4.55498	3.29753	-2.20264	Down	0.89511	cDNA|expressed protein	-	-	-	-
LOC_Os06g06560	Chr6:3079058-3086808	19.6114	25.4702	24.6914	6.73077	5.86394	6.05643	-1.90341	Down	0.89509	cDNA|starch synthase, putative, expressed	K00703|1|0.0|1209|dosa:Os06t0160700-01|starch synthase [EC:2.4.1.21]	GO:0009536//plastid	GO:0046527//glucosyltransferase activity	GO:0005982//starch metabolic process;GO:0005977//glycogen metabolic process
LOC_Os05g15770	Chr5:8902478-8903793	189.591	176.047	181.248	502.717	332.075	459.997	1.2434	Up	0.895031	cDNA|glycosyl hydrolase, putative, expressed	K01183|1|2e-106|386|obr:102712993|chitinase [EC:3.2.1.14]	GO:0031410//cytoplasmic vesicle	GO:0003824//catalytic activity	-
LOC_Os12g35330	Chr12:21469143-21469455	0.393965	1.77724	0	13.6117	14.9003	8.35912	4.08526	Up	0.894798	cDNA|OsGrx_C12 - glutaredoxin subgroup III, expressed	K03676|1|1e-54|211|dosa:Os12t0538600-00|glutaredoxin 3	GO:0031410//cytoplasmic vesicle	GO:0015036//disulfide oxidoreductase activity	GO:0019725//cellular homeostasis
LOC_Os06g45100	Chr6:27275438-27278872	6.05804	7.75284	9.33341	31.493	25.5122	21.1995	1.7566	Up	0.894495	cDNA|FAD binding domain of DNA photolyase domain containing protein, expressed	K01669|1|0.0|1066|dosa:Os06t0661800-01|deoxyribodipyrimidine photo-lyase [EC:4.1.99.3]	-	GO:0016830//carbon-carbon lyase activity	GO:0006259//DNA metabolic process
LOC_Os09g23300	Chr9:13831867-13833654	10.7021	8.15505	15.5531	0.0839137	0.170628	0.533331	-5.44873	Down	0.894366	cDNA|integral membrane protein, putative, expressed	-	GO:0044464	-	-
LOC_Os06g39140	Chr6:23241293-23243266	51.8904	55.2994	61.7169	21.2071	21.254	21.223	-1.40722	Down	0.893984	cDNA|hemoglobin-like protein HbO, putative, expressed	-	-	GO:0005506//iron ion binding;GO:0005506//iron ion binding	GO:0015669;GO:0015669
LOC_Os03g48780	Chr3:27790976-27792047	5.1599	5.71144	8.90663	28.2075	21.5938	20.4582	1.8288	Up	0.893746	cDNA|Cupin domain containing protein, expressed	K11426|1|7e-42|171|sly:101250545|SET and MYND domain-containing protein;K19476|3|1e-15|84.3|mdm:103418875|vacuolar protein sorting-associated protein IST1	GO:0005576//extracellular region;GO:0031410//cytoplasmic vesicle	GO:0046914//transition metal ion binding	-
LOC_Os03g18550	Chr3:10387990-10390923	22.241	21.3423	20.3687	5.79229	5.29368	5.75136	-1.92533	Down	0.893603	cDNA|mitochondrial carrier protein, putative, expressed	K15113|1|7e-123|442|dosa:Os03t0296800-01|solute carrier family 25 (mitochondrial iron transporter), member 28/37	GO:0016020//membrane;GO:0019866//organelle inner membrane;GO:0031224//intrinsic component of membrane	-	GO:0006810//transport
LOC_Os01g62460	Chr1:36158217-36161536	42.7463	49.673	46.3829	119.144	111.009	109.992	1.29312	Up	0.893513	cDNA|ZOS1-16 - C2H2 zinc finger protein, expressed	K14494|1|2e-50|202|brp:103855161|DELLA protein	-	-	-
LOC_Os04g46830	Chr4:27753365-27754532	19.1693	54.1857	13.6747	10.9826	9.1145	7.52921	-1.65546	Down	0.893434	cDNA|LTPL122 - Protease inhibitor/seed storage/LTP family protein precursor, expressed	-	GO:0031410//cytoplasmic vesicle	-	-
LOC_Os09g11460	Chr9:6387890-6389789	16.3286	20.2202	22.6856	4.15712	5.50818	5.2188	-1.99266	Down	0.892869	cDNA|AP2 domain containing protein, expressed	K09286|1|5e-20|100|pper:PRUPE_ppa008563mg|EREBP-like factor	-	-	-
LOC_Os06g06510	Chr6:3056087-3056861	14.1406	1.10449	1.23585	44.637	8.35805	7.87812	1.88501	Up	0.891357	cDNA|histone H3, putative, expressed	K11253|1|2e-70|265|dosa:Os06t0160100-00|histone H3	GO:0000785//chromatin;GO:0043231//intracellular membrane-bounded organelle	GO:0003676//nucleic acid binding	GO:0034728//nucleosome organization
LOC_Os02g04510	Chr2:2001886-2005972	32.3945	49.9278	52.0343	114.128	94.3076	111.437	1.25143	Up	0.891153	cDNA|UOS1, putative, expressed	K04498|1|0.0|872|obr:102708813|E1A/CREB-binding protein [EC:2.3.1.48];K19073|2|1e-07|59.3|ppp:PHYPADRAFT_167109|divinyl chlorophyllide a 8-vinyl-reductase [EC:1.3.1.75];K15891|3|9e-07|56.6|pda:103701809|farnesol dehydrogenase [EC:1.1.1.216]	GO:0043231//intracellular membrane-bounded organelle	-	-
LOC_Os12g31860	Chr12:19180633-19185917	10.9729	15.064	6.74685	33.6789	27.9949	32.6837	1.52516	Up	0.890409	cDNA|ureide permease, putative, expressed	-	GO:0031410//cytoplasmic vesicle;GO:0031410//cytoplasmic vesicle;GO:0031410//cytoplasmic vesicle;GO:0031410//cytoplasmic vesicle;GO:0031410//cytoplasmic vesicle;GO:0031410//cytoplasmic vesicle	-	-
LOC_Os08g37370	Chr8:23613090-23614707	47.4375	73.8465	82.7156	29.9402	27.177	26.5656	-1.28556	Down	0.889686	cDNA|mitochondrial carrier protein, putative, expressed	K15104|1|4e-133|475|sita:101782201|solute carrier family 25 (mitochondrial oxoglutarate transporter), member 11	GO:0043231//intracellular membrane-bounded organelle;GO:0016020//membrane;GO:0043231//intracellular membrane-bounded organelle;GO:0016020//membrane	-	GO:0006810//transport;GO:0009987//cellular process;GO:0006810//transport;GO:0009987//cellular process
LOC_Os03g14669	Chr3:7976844-7979384	57.4447	108.011	112.692	47.2764	35.5778	34.9013	-1.24006	Down	0.889666	cDNA|core histone H2A/H2B/H3/H4, putative, expressed	K08066|1|1e-45|186|pop:POPTR_0012s10050g|nuclear transcription factor Y, gamma	GO:0043231//intracellular membrane-bounded organelle;GO:0043231//intracellular membrane-bounded organelle	GO:0003677//DNA binding;GO:0001071//nucleic acid binding transcription factor activity;GO:0003677//DNA binding;GO:0001071//nucleic acid binding transcription factor activity	GO:0006351//transcription, DNA-templated;GO:0006351//transcription, DNA-templated
LOC_Os06g04230	Chr6:1784310-1784827	11.0426	9.51957	9.82557	32.4175	28.1691	27.8305	1.54084	Up	0.889651	cDNA|expressed protein	-	-	-	-
LOC_Os03g53230	Chr3:30532042-30535512	14.4184	16.7668	15.7768	46.9661	40.9924	36.086	1.40129	Up	0.889319	cDNA|bifunctional 3-phosphoadenosine 5-phosphosulfate synthetase, putative, expressed	K13811|1|0.0|801|dosa:Os03t0743900-01|3'-phosphoadenosine 5'-phosphosulfate synthase [EC:2.7.7.4 2.7.1.25]	GO:0043231//intracellular membrane-bounded organelle	GO:0004779//sulfate adenylyltransferase activity	GO:0006790//sulfur compound metabolic process
LOC_Os07g04950	Chr7:2175077-2182644	11.7496	34.2848	11.2447	7.99599	4.67491	3.33862	-1.83908	Down	0.888972	cDNA|retrotransposon protein, putative, unclassified, expressed	-	-	-	-
LOC_Os03g56930	Chr3:32423158-32424998	181.896	334.911	308.402	719.113	603.795	510.827	1.15195	Up	0.888912	cDNA|app1, putative, expressed	-	-	-	-
LOC_Os03g13870	Chr3:7519734-7529809	0	0	12.3029	0	0	0.0128429	-9.69524	Down	0.88792	cDNA|expressed protein	-	-	-	-
LOC_Os02g45940	Chr2:27993897-27994741	14.6147	1.47176	0.512089	42.988	7.91098	6.63442	1.79334	Up	0.887732	cDNA|Core histone H2A/H2B/H3/H4 domain containing protein, putative, expressed	K11254|1|1e-39|164|zma:103634138|histone H4	GO:0000785//chromatin;GO:0043231//intracellular membrane-bounded organelle	GO:0003676//nucleic acid binding	GO:0034728//nucleosome organization
LOC_Os04g43800	Chr4:25926987-25929732	16.2599	14.4968	16.3274	3.31783	5.61298	2.41134	-2.05355	Down	0.887648	cDNA|phenylalanine ammonia-lyase, putative, expressed	K10775|1|0.0|1341|dosa:Os04t0518400-01|phenylalanine ammonia-lyase [EC:4.3.1.24]	GO:0044424	GO:0016840	GO:0006558//L-phenylalanine metabolic process
LOC_Os03g02560	Chr3:945958-949062	20.2719	22.2504	24.3733	56.6039	54.6569	52.7467	1.29378	Up	0.887514	cDNA|cyclin-like F-box, putative, expressed	-	-	-	-
LOC_Os10g34930	Chr10:18640396-18641937	3.70838	3.79905	6.67287	21.4138	13.2441	16.6579	1.85552	Up	0.886175	cDNA|secretory protein, putative, expressed	-	GO:0031410//cytoplasmic vesicle	-	-
LOC_Os09g23590	Chr9:14019918-14021822	21.9497	18.5596	17.1357	53.8274	35.935	50.9709	1.2877	Up	0.885436	cDNA|expressed protein	-	-	-	-
LOC_Os05g51470	Chr5:29506976-29509972	2.38661	1.80288	1.01847	11.2386	13.1434	9.91165	2.71915	Up	0.885307	cDNA|2-aminoethanethiol dioxygenase, putative, expressed	K10712|1|2e-161|570|dosa:Os05t0592300-01|cysteamine dioxygenase [EC:1.13.11.19]	-	GO:0016702//oxidoreductase activity, acting on single donors with incorporation of molecular oxygen, incorporation of two atoms of oxygen	GO:0008152//metabolic process
LOC_Os07g46852	Chr7:28004857-28006379	9.14005	10.5943	14.6114	34.4968	32.746	24.5583	1.41838	Up	0.885228	cDNA|sex determination protein tasselseed-2, putative, expressed	K13070|1|1e-17|90.9|osa:4335093|momilactone-A synthase [EC:1.1.1.295];K09841|2|8e-13|75.1|cit:102577974|xanthoxin dehydrogenase [EC:1.1.1.288]	GO:0043231//intracellular membrane-bounded organelle;GO:0043231//intracellular membrane-bounded organelle;GO:0043231//intracellular membrane-bounded organelle;GO:0043231//intracellular membrane-bounded organelle	GO:0003824//catalytic activity;GO:0003824//catalytic activity;GO:0003824//catalytic activity;GO:0003824//catalytic activity	GO:0008152//metabolic process;GO:0008152//metabolic process;GO:0008152//metabolic process;GO:0008152//metabolic process
LOC_Os05g48160	Chr5:27605915-27607548	58.5768	84.9782	104.79	34.1898	40.2517	35.3394	-1.17772	Down	0.884806	cDNA|2Fe-2S iron-sulfur cluster binding domain containing protein, expressed	-	GO:0043231//intracellular membrane-bounded organelle;GO:0043231//intracellular membrane-bounded organelle;GO:0043231//intracellular membrane-bounded organelle	GO:0005488//binding;GO:0005488//binding;GO:0005488//binding	-
LOC_Os12g24020	Chr12:13657098-13658780	6.18008	5.6874	5.12044	22.1269	18.2906	15.4146	1.71659	Up	0.884692	cDNA|rhodanese-like domain containing protein, putative, expressed	K15692|1|4e-06|53.9|rcu:RCOM_0572790|E3 ubiquitin-protein ligase RNF13 [EC:2.3.2.27]	-	-	-
LOC_Os04g58800	Chr4:34975645-34977779	125.293	133.064	142.468	61.0357	59.6814	61.5828	-1.13666	Down	0.884291	cDNA|ubiquitin-conjugating enzyme, putative, expressed	K10704|1|1e-75|266|dosa:Os04t0684800-01|ubiquitin-conjugating enzyme E2 variant	-	GO:0016879//ligase activity, forming carbon-nitrogen bonds;GO:0016879//ligase activity, forming carbon-nitrogen bonds	GO:0006464//cellular protein modification process;GO:0006464//cellular protein modification process
LOC_Os02g03710	Chr2:1558478-1559143	15.317	9.02406	26.9695	42.4825	41.8958	41.0992	1.2901	Up	0.883616	cDNA|UP-9A, putative, expressed	-	-	-	-
LOC_Os01g61200	Chr1:35412929-35417584	15.3678	21.2302	14.1086	5.08457	5.03146	4.71039	-1.774	Down	0.883562	cDNA|GDSL-like lipase/acylhydrolase, putative, expressed	K00679|1|1e-67|257|cic:CICLE_v10027727mg|phospholipid:diacylglycerol acyltransferase [EC:2.3.1.158];K01188|2|9e-54|211|aly:ARALYDRAFT_316517|beta-glucosidase [EC:3.2.1.21];K10960|3|3e-38|160|atr:18422248|geranylgeranyl reductase [EC:1.3.1.83];K10396|4|2e-25|117|pper:PRUPE_ppa001667mg|kinesin family member 5;K01206|5|1e-23|112|tcc:TCM_010576|alpha-L-fucosidase [EC:3.2.1.51]	-	GO:0016788//hydrolase activity, acting on ester bonds	GO:0044238
LOC_Os11g41610	Chr11:24973758-24975308	142.49	279.054	55.5724	140.494	41.529	37.885	-1.11744	Down	0.883537	cDNA|40S ribosomal protein S29, putative, expressed	K02980|1|1e-30|131|dosa:Os12t0508300-01|small subunit ribosomal protein S29e	GO:0030529//ribonucleoprotein complex	GO:0005198//structural molecule activity	GO:0010467//gene expression
LOC_Os03g38950	Chr3:21634866-21637243	37.9232	41.671	58.2063	18.3036	19.4454	19.96	-1.25571	Down	0.883468	cDNA|chloroplast post-illumination chlorophyll fluorescence increase protein, putative, expressed	-	GO:0043231//intracellular membrane-bounded organelle;GO:0043231//intracellular membrane-bounded organelle	-	-
LOC_Os01g73170	Chr1:42429501-42432618	17.4886	26.4844	19.3582	6.42382	8.19104	6.72876	-1.56911	Down	0.883245	cDNA|peroxidase precursor, putative, expressed	K00430|1|2e-174|612|dosa:Os01t0962700-01|peroxidase [EC:1.11.1.7]	GO:0031410//cytoplasmic vesicle	GO:0046872//metal ion binding;GO:0016209//antioxidant activity;GO:0003824//catalytic activity	-
LOC_Os01g53090	Chr1:30512275-30521565	13.3067	15.3589	21.9882	5.23501	6.24248	3.4271	-1.76491	Down	0.88319	cDNA|pathogen-related protein, putative, expressed	-	-	-	-
LOC_Os01g65260	Chr1:37866112-37868060	25.5945	50.6938	48.8732	107.173	89.2802	81.5441	1.15128	Up	0.882962	cDNA|amidophosphoribosyltransferase, chloroplast precursor, putative, expressed	K00764|1|0.0|866|obr:102710643|amidophosphoribosyltransferase [EC:2.4.2.14]	GO:0043231//intracellular membrane-bounded organelle	GO:0016763//transferase activity, transferring pentosyl groups;GO:0043169//cation binding;GO:0051540	GO:0006144//purine nucleobase metabolic process;GO:0006163//purine nucleotide metabolic process
LOC_Os03g06670	Chr3:3371373-3372410	21.9965	2.38601	2.97425	52.2515	12.8844	10.1112	1.45974	Up	0.882937	cDNA|Core histone H2A/H2B/H3/H4 domain containing protein, putative, expressed	K11251|1|3e-51|202|sita:101757439|histone H2A	GO:0000785//chromatin;GO:0043231//intracellular membrane-bounded organelle	GO:0003676//nucleic acid binding	GO:0034728//nucleosome organization
LOC_Os08g09290	Chr8:5392035-5392263	7.85246	14.6556	6.53217	1.42376	1.36403	0	-3.38034	Down	0.882565	cDNA|expressed protein	-	-	-	-
LOC_Os08g31630	Chr8:19578769-19583372	21.3683	41.2663	37.2175	12.8368	11.7573	14.9347	-1.33689	Down	0.882441	cDNA|uncharacterized glycosyl hydrolase Rv2006/MT2062, putative, expressed	K01087|1|1e-115|418|dosa:Os08t0409100-01|trehalose 6-phosphate phosphatase [EC:3.1.3.12]	-	-	GO:0005991//trehalose metabolic process;GO:0005991//trehalose metabolic process
LOC_Os12g13360	Chr12:7461427-7462873	0	0	0	3.83977	1.99353	3.94721	11.6707	Up	0.882397	cDNA|cullin-1, putative, expressed	K03347|1|5e-49|194|sita:101760842|cullin 1	-	-	-
LOC_Os07g32570	Chr7:19409952-19413299	102.487	169.617	199.808	69.5022	75.1998	75.9926	-1.09647	Down	0.882005	cDNA|OsAPRL1 adenosine 5'-phosphosulfate reductase-like OsAPRL1, expressed	K05907|1|0.0|677|osa:4343348|adenylyl-sulfate reductase (glutathione) [EC:1.8.4.9]	GO:0043231//intracellular membrane-bounded organelle;GO:0043231//intracellular membrane-bounded organelle	GO:0016667//oxidoreductase activity, acting on a sulfur group of donors;GO:0016667//oxidoreductase activity, acting on a sulfur group of donors	GO:0006790//sulfur compound metabolic process;GO:0019725//cellular homeostasis;GO:0006790//sulfur compound metabolic process;GO:0019725//cellular homeostasis
LOC_Os08g23410	Chr8:14157549-14158861	34.8309	34.4712	44.0355	15.0238	17.8017	13.3952	-1.29402	Down	0.881876	cDNA|rubredoxin family protein, putative, expressed	-	-	-	-
LOC_Os06g11760	Chr6:6233099-6233579	0.592518	1.00204	0.525817	9.47438	8.79235	9.30303	3.7007	Up	0.881752	cDNA|expressed protein	-	-	-	-
LOC_Os04g45834	Chr4:27137045-27144292	12.3592	19.2465	24.3696	6.632	5.78416	5.72208	-1.62576	Down	0.881742	cDNA|DUF584 domain containing protein, putative, expressed	K03231|1|2e-18|95.1|mtr:MTR_1g095710|elongation factor 1-alpha;K10398|2|1e-17|92.4|eus:EUTSA_v10016147mg|kinesin family member 11;K01507|3|1e-16|89.0|mdm:103439488|inorganic pyrophosphatase [EC:3.6.1.1];K05658|4|6e-14|80.1|zma:103637544|ATP-binding cassette, subfamily B (MDR/TAP), member 1 [EC:3.6.3.44]	GO:0043231//intracellular membrane-bounded organelle;GO:0043231//intracellular membrane-bounded organelle	-	-
LOC_Os07g06800	Chr7:3316485-3318170	22.6248	45.9367	38.4369	84.888	72.4869	80.2102	1.15086	Up	0.881693	cDNA|3-oxo-5-alpha-steroid 4-dehydrogenase, putative, expressed	K10258|1|4e-84|311|bdi:100835261|very-long-chain enoyl-CoA reductase [EC:1.3.1.93]	GO:0016020//membrane;GO:0031410//cytoplasmic vesicle	-	-
LOC_Os01g42860	Chr1:24392840-24393423	3.62096	0.163294	0.685356	4.23999	16.2427	10.3782	2.78756	Up	0.88135	cDNA|inhibitor I family protein, putative, expressed	-	-	-	-
LOC_Os01g12710	Chr1:7024296-7030610	25.2217	24.1145	31.1753	9.88417	11.1677	9.59725	-1.39335	Down	0.880765	cDNA|oxidoreductase, short chain dehydrogenase/reductase family domain containing protein, expressed	K13606|1|0.0|761|dosa:Os01t0227100-01|chlorophyll(ide) b reductase [EC:1.1.1.294]	GO:0009526//plastid envelope;GO:0009526//plastid envelope	GO:0016616//oxidoreductase activity, acting on the CH-OH group of donors, NAD or NADP as acceptor;GO:0016616//oxidoreductase activity, acting on the CH-OH group of donors, NAD or NADP as acceptor	GO:0006787;GO:0044257//cellular protein catabolic process;GO:0006787;GO:0044257//cellular protein catabolic process
LOC_Os08g41860	Chr8:26434674-26435130	0	1.81639	6.11616	12.3992	10.0844	13.5755	2.18432	Up	0.880413	cDNA|expressed protein	-	GO:0031410//cytoplasmic vesicle	GO:0016791//phosphatase activity;GO:0043169//cation binding	-
LOC_Os03g15020	Chr3:8195945-8202168	22.6153	12.3557	31.6373	52.2292	54.6957	45.49	1.19423	Up	0.880319	cDNA|beta-galactosidase precursor, putative, expressed	K12309|1|0.0|726|pxb:103943992|beta-galactosidase [EC:3.2.1.23]	GO:0031410//cytoplasmic vesicle;GO:0031410//cytoplasmic vesicle;GO:0031410//cytoplasmic vesicle	GO:0030246//carbohydrate binding;GO:0043167//ion binding;GO:0015925//galactosidase activity;GO:0030246//carbohydrate binding;GO:0043167//ion binding;GO:0015925//galactosidase activity;GO:0030246//carbohydrate binding;GO:0043167//ion binding;GO:0015925//galactosidase activity	GO:0044238;GO:0044238;GO:0044238
LOC_Os05g12580	Chr5:7219390-7222240	121.244	87.1511	89.5535	49.7332	51.4452	37.1047	-1.10744	Down	0.880299	cDNA|expressed protein	-	GO:0031410//cytoplasmic vesicle	-	-
LOC_Os11g05730	Chr11:2625661-2626283	10.204	0.108502	1.13499	33.3699	5.73573	3.12976	1.88342	Up	0.879987	cDNA|histone H3, putative, expressed	K11253|1|4e-58|224|cmo:103500030|histone H3	GO:0000785//chromatin;GO:0043231//intracellular membrane-bounded organelle	GO:0003676//nucleic acid binding	GO:0034728//nucleosome organization
LOC_Os12g25690	Chr12:14887907-14890480	150.687	229.125	111.5	76.5106	85.131	73.0354	-1.06596	Down	0.879655	cDNA|UDP-glucose 6-dehydrogenase, putative, expressed	K00012|1|0.0|966|dosa:Os12t0443500-01|UDPglucose 6-dehydrogenase [EC:1.1.1.22]	GO:0031410//cytoplasmic vesicle	GO:0016614//oxidoreductase activity, acting on CH-OH group of donors;GO:0000166//nucleotide binding	GO:0008152//metabolic process
LOC_Os01g09540	Chr1:4872118-4873806	34.9323	30.0453	86.0443	130.568	96.3691	94.6169	1.0903	Up	0.879318	cDNA|HAD superfamily phosphatase, putative, expressed	K02866|1|4e-19|96.7|osa:4332737|large subunit ribosomal protein L10e	GO:0031410//cytoplasmic vesicle	-	-
LOC_Os04g58390	Chr4:34737983-34742719	21.7044	11.8451	18.4874	5.7213	6.52112	4.6368	-1.62429	Down	0.879243	cDNA|allantoinase, putative, expressed	K01466|1|0.0|467|obr:102722208|allantoinase [EC:3.5.2.5]	GO:0043231//intracellular membrane-bounded organelle	GO:0046914//transition metal ion binding;GO:0016812//hydrolase activity, acting on carbon-nitrogen (but not peptide) bonds, in cyclic amides	GO:0010135;GO:0000255//allantoin metabolic process;GO:0009267//cellular response to starvation
LOC_Os07g02460	Chr7:848965-849761	6.7223	10.2281	8.8102	23.4817	21.9935	23.9476	1.43024	Up	0.879154	cDNA|expressed protein	-	-	-	-
LOC_Os06g02900	Chr6:1063521-1066532	43.8408	60.8181	19.6629	22.6395	15.1476	15.5191	-1.2217	Down	0.87897	cDNA|aspartic proteinase nepenthesin-2 precursor, putative, expressed	K00924|1|5e-21|103|tcc:TCM_041550|;K01381|5|1e-16|89.4|smo:SELMODRAFT_13348|saccharopepsin [EC:3.4.23.25]	GO:0031410//cytoplasmic vesicle	-	-
LOC_Os06g33330	Chr6:19415168-19418493	13.1268	25.6492	25.3429	7.70802	5.97884	9.59372	-1.46162	Down	0.878861	cDNA|powdery mildew resistant protein 5, putative, expressed	-	-	-	-
LOC_Os09g29690	Chr9:18058252-18059176	0.862587	1.65273	2.4392	7.59639	5.7148	16.8395	2.60537	Up	0.87846	cDNA|beta-expansin precursor, putative, expressed	K14771|1|1e-09|63.9|egr:104415908|U3 small nucleolar RNA-associated protein 19	GO:0031410//cytoplasmic vesicle	-	-
LOC_Os07g43740	Chr7:26173594-26174386	5.22156	9.78202	7.10218	13.8738	7.79787	39.5703	1.4701	Up	0.878068	cDNA|zinc finger, C3HC4 type domain containing protein, expressed	K11982|1|1e-14|80.9|egu:105058549|E3 ubiquitin-protein ligase RNF115/126 [EC:2.3.2.27]	GO:0043231//intracellular membrane-bounded organelle	-	-
LOC_Os01g41240	Chr1:23343305-23345461	3.95737	3.72315	4.33182	16.7079	16.7739	8.70664	1.81233	Up	0.878018	cDNA|hydrolase, alpha/beta fold family domain containing protein, expressed	K05605|1|4e-25|116|egu:105047741|3-hydroxyisobutyryl-CoA hydrolase [EC:3.1.2.4]	-	-	-
LOC_Os03g27120	Chr3:15530612-15532459	48.2518	97.8744	47.7589	31.1729	31.5021	26.0781	-1.12733	Down	0.877949	cDNA|ICE-like protease p20 domain containing protein, putative, expressed	-	-	-	-
LOC_Os06g06460	Chr6:3040091-3041121	8.58576	0.216197	0.450947	26.6479	5.25806	5.31219	2.00803	Up	0.877949	cDNA|histone H3, putative, expressed	K11253|1|4e-64|211|dosa:Os06t0160100-00|histone H3	GO:0000785//chromatin;GO:0043231//intracellular membrane-bounded organelle	GO:0003676//nucleic acid binding	GO:0034728//nucleosome organization
LOC_Os02g41904	Chr2:25190483-25191221	65.6588	11.586	9.82447	119.274	35.8756	35.1366	1.12794	Up	0.87784	cDNA|DEF7 - Defensin and Defensin-like DEFL family, expressed	-	GO:0031410//cytoplasmic vesicle	-	GO:0006950//response to stress
LOC_Os10g13850	Chr10:7529341-7530484	20.5492	19.1708	22.1834	48.4672	54.0813	36.4821	1.16731	Up	0.877433	cDNA|POEI17 - Pollen Ole e I allergen and extensin family protein precursor, expressed	-	-	-	-
LOC_Os05g38140	Chr5:22371204-22373569	22.7454	33.8762	39.6705	13.2546	15.6389	11.4034	-1.25675	Down	0.877428	cDNA|basic helix-loop-helix DND-binding domain containing protein, expressed	K13422|1|9e-07|55.5|atr:18429253|transcription factor MYC2	GO:0043231//intracellular membrane-bounded organelle	-	-
LOC_Os07g05570	Chr7:2601186-2606225	15.6311	14.5496	15.8232	38.5909	35.6316	33.8272	1.23187	Up	0.877423	cDNA|ERD4 protein, putative, expressed	K15601|1|6e-74|280|jcu:105650086|lysine-specific demethylase 3 [EC:1.14.11.-]	GO:0031410//cytoplasmic vesicle;GO:0031410//cytoplasmic vesicle	-	-
LOC_Os12g43440	Chr12:26956141-26956894	2.1096	2.04957	0.428163	12.7423	6.75396	9.54912	2.66258	Up	0.877324	cDNA|thaumatin, putative, expressed	K14297|1|5e-16|85.1|zma:103640102|nuclear pore complex protein Nup98-Nup96	GO:0031410//cytoplasmic vesicle	-	-
LOC_Os04g17100	Chr4:9367934-9369158	79.8449	95.5476	103.986	211.833	175.929	188.204	1.04376	Up	0.87722	cDNA|heavy metal-associated domain containing protein, expressed	K10752|1|1e-47|190|mdm:103421028|histone-binding protein RBBP4;K00430|2|1e-11|71.2|mdm:103431979|peroxidase [EC:1.11.1.7];K07213|3|2e-08|60.5|smo:SELMODRAFT_109953|copper chaperone	-	GO:0043169//cation binding	GO:0006812//cation transport
LOC_Os05g49860	Chr5:28611972-28612798	49.6855	11.4727	14.9147	110.879	27.4759	29.1518	1.13876	Up	0.877205	cDNA|Core histone H2A/H2B/H3/H4 domain containing protein, putative, expressed	K11252|1|6e-37|154|zma:100501458|histone H2B	GO:0000785//chromatin;GO:0043231//intracellular membrane-bounded organelle	GO:0003676//nucleic acid binding	GO:0034728//nucleosome organization
LOC_Os12g02200	Chr12:679073-682269	7.32575	10.3433	9.53243	24.9448	23.8365	22.2317	1.3844	Up	0.877106	cDNA|CAMK_KIN1/SNF1/Nim1_like.6 - CAMK includes calcium/calmodulin depedent protein kinases, expressed	K07198|1|0.0|836|dosa:Os12t0113500-01|5'-AMP-activated protein kinase, catalytic alpha subunit [EC:2.7.11.11]	-	GO:0004672//protein kinase activity;GO:0032559;GO:0004672//protein kinase activity;GO:0032559	GO:0006464//cellular protein modification process;GO:0023052//signaling;GO:0006464//cellular protein modification process;GO:0023052//signaling
LOC_Os12g32760	Chr12:19788308-19791483	7.29344	13.1873	14.115	32.4184	24.8559	27.7161	1.29671	Up	0.876997	cDNA|transporter family protein, putative, expressed	K08150|1|7e-45|182|atr:18448543|MFS transporter, SP family, solute carrier family 2 (myo-inositol transporter), member 13	GO:0016020//membrane	GO:0005215//transporter activity	GO:0006810//transport
LOC_Os04g43760	Chr4:25906848-25910074	45.0951	83.5748	35.2429	26.8512	27.887	19.5609	-1.14151	Down	0.876928	cDNA|phenylalanine ammonia-lyase, putative, expressed	K13064|1|7e-163|574|dosa:Os04t0518100-01|phenylalanine/tyrosine ammonia-lyase [EC:4.3.1.25]	GO:0044424;GO:0044424	GO:0016840;GO:0016840	GO:0006558//L-phenylalanine metabolic process;GO:0006558//L-phenylalanine metabolic process
LOC_Os08g10500	Chr8:6168468-6169041	14.0025	24.3152	34.8075	71.2666	43.048	46.7953	1.1396	Up	0.876714	cDNA|expressed protein	-	-	-	-
LOC_Os03g60840	Chr3:34566987-34568087	15.9389	17.6785	10.4275	42.6932	31.1863	29.6341	1.23277	Up	0.87669	cDNA|BBTI13 - Bowman-Birk type bran trypsin inhibitor precursor, expressed	-	GO:0031410//cytoplasmic vesicle	-	-
LOC_Os07g43160	Chr7:25867211-25871233	0.14988	0.0337752	0.105555	9.54385	7.7108	4.9273	6.26112	Up	0.8766	cDNA|uncharacterized glycosyl hydrolase Rv2006/MT2062, putative, expressed	K01087|1|0.0|665|dosa:Os07t0624600-01|trehalose 6-phosphate phosphatase [EC:3.1.3.12]	-	-	GO:0008152//metabolic process
LOC_Os08g34480	Chr8:21633731-21635115	33.35	18.0497	21.4485	6.24789	7.22382	15.0851	-1.35106	Down	0.876169	cDNA|splicing factor 3B subunit 5, putative, expressed	K12832|1|6e-37|152|egu:105058116|splicing factor 3B subunit 5	-	-	-
LOC_Os07g38470	Chr7:23110467-23110791	5.2784	5.89471	2.21097	13.4312	10.8856	19.5538	1.71274	Up	0.876139	cDNA|expressed protein	-	GO:0043231//intracellular membrane-bounded organelle	-	-
LOC_Os03g37570	Chr3:20837948-20839908	4.27098	3.08641	3.76404	14.3635	11.6188	13.5439	1.82947	Up	0.87599	cDNA|expressed protein	-	-	-	-
LOC_Os08g44340	Chr8:27899810-27903123	10.6638	13.0944	14.8793	33.8455	35.3712	22.7496	1.2511	Up	0.875876	cDNA|monodehydroascorbate reductase, putative, expressed	K08232|1|0.0|863|dosa:Os08t0557600-01|monodehydroascorbate reductase (NADH) [EC:1.6.5.4]	GO:0044424	GO:0003824//catalytic activity;GO:0050662//coenzyme binding	GO:0008152//metabolic process;GO:0019725//cellular homeostasis
LOC_Os03g25490	Chr3:14559321-14561845	0.279658	0.601545	0.149649	7.19738	7.99594	8.02618	4.49343	Up	0.875767	cDNA|cytochrome P450 72A1, putative, expressed	K15639|1|6e-165|409|dosa:Os03t0370900-01|PHYB activation tagged suppressor 1 [EC:1.14.-.-]	GO:0043231//intracellular membrane-bounded organelle;GO:0043231//intracellular membrane-bounded organelle	GO:0016491//oxidoreductase activity;GO:0005506//iron ion binding;GO:0016491//oxidoreductase activity;GO:0005506//iron ion binding	-
LOC_Os09g38110	Chr9:21956391-21957337	0.481416	0.663052	0.943281	11.0099	5.97981	7.61355	3.55883	Up	0.875703	cDNA|RING-H2 finger protein, putative, expressed	K19040|1|1e-17|91.3|gmx:100527126|E3 ubiquitin-protein ligase ATL10/75/76/77/78 [EC:2.3.2.27]	-	GO:0046914//transition metal ion binding	GO:0009743//response to carbohydrate
LOC_Os10g35070	Chr10:18707758-18711564	13.3873	22.4151	14.4871	38.7304	40.042	36.0237	1.19074	Up	0.875673	cDNA|alpha-galactosidase precursor, putative, expressed	K07407|1|8e-162|570|dosa:Os10t0492900-01|alpha-galactosidase [EC:3.2.1.22]	GO:0031410//cytoplasmic vesicle;GO:0031410//cytoplasmic vesicle;GO:0031410//cytoplasmic vesicle	GO:0016798//hydrolase activity, acting on glycosyl bonds;GO:0043167//ion binding;GO:0043167//ion binding;GO:0015925//galactosidase activity;GO:0043167//ion binding;GO:0015925//galactosidase activity	GO:0044238;GO:0044238;GO:0044238
LOC_Os05g41990	Chr5:24583249-24584945	21.4167	58.5889	18.9285	14.911	14.7476	12.7002	-1.22381	Down	0.875098	cDNA|peroxidase precursor, putative, expressed	K00430|1|1e-167|589|dosa:Os05t0499300-01|peroxidase [EC:1.11.1.7]	GO:0031410//cytoplasmic vesicle	GO:0016209//antioxidant activity;GO:0005506//iron ion binding;GO:0003824//catalytic activity	GO:0006950//response to stress;GO:0008152//metabolic process
LOC_Os03g37830	Chr3:20978617-20985759	9.64969	6.01565	10.0209	26.6252	20.4619	19.1177	1.36594	Up	0.87485	cDNA|potassium transporter, putative, expressed	K03549|1|0.0|1480|dosa:Os03t0574900-01|KUP system potassium uptake protein	GO:0044464	GO:0046873//metal ion transmembrane transporter activity	GO:0030001//metal ion transport;GO:0034220//ion transmembrane transport
LOC_Os03g24590	Chr3:14006154-14007356	24.0317	53.2656	47.8029	23.1267	17.02	15.8657	-1.15927	Down	0.874791	cDNA|mTERF domain containing protein, expressed	K15032|1|1e-121|437|dosa:Os03t0360600-00|mTERF domain-containing protein, mitochondrial	GO:0043231//intracellular membrane-bounded organelle	-	-
LOC_Os12g33130	Chr12:20045553-20046313	10.0996	11.8235	8.56862	2.38818	0.712604	3.1811	-2.27915	Down	0.874344	cDNA|expressed protein	-	-	-	-
LOC_Os03g14180	Chr3:7697014-7698510	3.48127	2.29515	0.565382	8.11363	4.966	17.4465	2.26708	Up	0.874191	cDNA|hsp20/alpha crystallin family protein, putative, expressed	K13993|1|4e-121|435|dosa:Os03t0245800-02|HSP20 family protein	GO:0009536//plastid	-	GO:0050896//response to stimulus
LOC_Os09g04310	Chr9:2293403-2294675	0.591433	0.291557	0.26045	8.98466	5.69396	8.08485	4.31527	Up	0.874176	cDNA|expressed protein	-	GO:0043231//intracellular membrane-bounded organelle	-	-
LOC_Os01g03340	Chr1:1347566-1348786	48.9896	14.0193	14.2929	43.9421	70.3945	50.9007	1.09597	Up	0.873829	cDNA|BBTI4 - Bowman-Birk type bran trypsin inhibitor precursor, expressed	-	GO:0031410//cytoplasmic vesicle	GO:0004866//endopeptidase inhibitor activity	-
LOC_Os08g27720	Chr8:16892346-16896430	10.2028	10.3767	14.2469	34.8271	24.5433	23.3985	1.24891	Up	0.873521	cDNA|pirin, putative, expressed	K06911|1|4e-114|412|bdi:100825215|uncharacterized protein	GO:0043231//intracellular membrane-bounded organelle;GO:0043231//intracellular membrane-bounded organelle	-	-
LOC_Os03g04140	Chr3:1892823-1897309	22.5894	29.7697	32.7381	65.2871	55.3889	58.8957	1.07738	Up	0.873144	cDNA|serine acetyltransferase protein, putative, expressed	K00640|1|3e-149|529|dosa:Os03t0133900-01|serine O-acetyltransferase [EC:2.3.1.30]	-	GO:0016740//transferase activity	-
LOC_Os04g41810	Chr4:24766246-24769318	64.7178	49.9009	36.214	24.0509	23.7303	22.8237	-1.09511	Down	0.872539	cDNA|expressed protein	-	GO:0016020//membrane;GO:0031410//cytoplasmic vesicle	-	-
LOC_Os09g28210	Chr9:17132210-17133476	2.30491	1.84313	1.09143	11.9129	8.19828	7.91021	2.41904	Up	0.872386	cDNA|bHelix-loop-helix transcription factor, putative, expressed	K10863|1|2e-07|57.8|ath:AT5G01310|aprataxin [EC:3.-.-.-]	GO:0043231//intracellular membrane-bounded organelle	-	-
LOC_Os04g49420	Chr4:29485141-29489558	11.514	1.64177	1.57602	31.5594	6.74813	5.99833	1.58856	Up	0.872366	cDNA|Core histone H2A/H2B/H3/H4 domain containing protein, putative, expressed	K11254|1|8e-41|169|bdi:100841093|histone H4	GO:0044464	-	-
LOC_Os01g58640	Chr1:33897215-33904518	7.52383	12.1482	9.20372	1.45194	2.51826	1.9278	-2.29156	Down	0.8719	cDNA|nucleotide pyrophosphatase/phosphodiesterase, putative, expressed	K02993|1|2e-11|72.4|zma:103646105|small subunit ribosomal protein S7e	GO:0043234//protein complex	GO:0004721//phosphoprotein phosphatase activity;GO:0043169//cation binding	GO:0006464//cellular protein modification process
LOC_Os03g60580	Chr3:34430583-34431200	5.93925	5.58064	12.5081	23.4137	17.025	20.6957	1.34727	Up	0.871543	cDNA|actin-depolymerizing factor, putative, expressed	K05765|1|4e-72|270|dosa:Os03t0820500-01|cofilin	GO:0044464	GO:0008092//cytoskeletal protein binding	-
LOC_Os02g44080	Chr2:26608360-26609658	0	0.0995289	0	0	9.63639	8.60568	7.48931	Up	0.871344	cDNA|aquaporin protein, putative, expressed	K09873|1|3e-128|458|osa:4330207|aquaporin TIP	GO:0031090//organelle membrane;GO:0043231//intracellular membrane-bounded organelle;GO:0031224//intrinsic component of membrane;GO:0031410//cytoplasmic vesicle;GO:0042995//cell projection	-	GO:0050896//response to stimulus;GO:0006810//transport
LOC_Os04g26920	Chr4:15924281-15928162	35.4018	35.6508	26.3561	74.4279	59.8811	65.9525	1.03976	Up	0.870442	cDNA|oxidoreductase, aldo/keto reductase family protein, putative, expressed	K05275|1|3e-31|85.9|zma:100272747|pyridoxine 4-dehydrogenase [EC:1.1.1.65]	-	GO:0003824//catalytic activity;GO:0003824//catalytic activity;GO:0003824//catalytic activity	GO:0008152//metabolic process;GO:0008152//metabolic process;GO:0008152//metabolic process
LOC_Os07g07930	Chr7:3980210-3981284	23.7988	63.4463	24.0391	22.0493	13.2298	15.4301	-1.13393	Down	0.869971	cDNA|LTPL78 - Protease inhibitor/seed storage/LTP family protein precursor, expressed	-	-	GO:0005488//binding	GO:0051234//establishment of localization;GO:0010876//lipid localization
LOC_Os10g36703	Chr10:19631245-19632264	39.3845	62.6805	56.1153	26.4828	24.0653	25.4334	-1.05785	Down	0.869683	cDNA|CPuORF40 - conserved peptide uORF-containing transcript, expressed	K14488|1|2e-43|176|dosa:Os10t0510500-01|SAUR family protein	-	-	-
LOC_Os07g04960	Chr7:2184247-2184998	7.37475	24.6047	7.73594	6.51407	3.14745	3.09881	-1.63803	Down	0.869664	cDNA|app1, putative, expressed	-	-	-	-
LOC_Os05g02300	Chr5:738203-739079	19.765	2.2729	2.21505	43.8246	9.58941	7.2355	1.32234	Up	0.86945	cDNA|Core histone H2A/H2B/H3/H4 domain containing protein, putative, expressed	K11251|1|5e-46|184|dosa:Os05t0113900-01|histone H2A	GO:0000785//chromatin;GO:0043231//intracellular membrane-bounded organelle	GO:0003676//nucleic acid binding	GO:0034728//nucleosome organization
LOC_Os03g14910	Chr3:8130191-8131506	5.11447	7.80386	8.00727	0.425868	0.551096	0.140618	-4.22682	Down	0.869292	cDNA|expressed protein	-	GO:0043231//intracellular membrane-bounded organelle	-	-
LOC_Os07g07920	Chr7:3976185-3977717	6.54083	24.8124	8.39199	5.16665	4.20123	3.4556	-1.63199	Down	0.869262	cDNA|LTPL100 - Protease inhibitor/seed storage/LTP family protein precursor, expressed	-	GO:0031410//cytoplasmic vesicle	-	-
LOC_Os06g04210	Chr6:1776868-1777165	7.31657	18.5596	42.01	12.3457	5.90713	10.1063	-1.2593	Down	0.869222	cDNA|expressed protein	-	-	-	-
LOC_Os09g37910	Chr9:21856871-21858954	38.4671	17.8385	23.634	85.5119	43.6893	36.6681	1.05306	Up	0.869192	cDNA|HMG1/2, putative, expressed	K10802|1|2e-39|163|sot:102594501|high mobility group protein B1;K11296|2|4e-39|162|pda:103723255|high mobility group protein B3	-	GO:0003676//nucleic acid binding	-
LOC_Os08g02540	Chr8:1046936-1050009	22.5336	32.0656	37.8558	13.2712	13.3725	14.8561	-1.15565	Down	0.869178	cDNA|adenylate kinase, putative, expressed	K00939|1|2e-125|449|obr:102722416|adenylate kinase [EC:2.7.4.3]	GO:0043231//intracellular membrane-bounded organelle	GO:0016301//kinase activity;GO:0032559	GO:0034641//cellular nitrogen compound metabolic process;GO:0006796//phosphate-containing compound metabolic process
LOC_Os03g60080	Chr3:34166098-34167546	30.3277	21.8911	27.3418	52.2305	47.811	64.1349	1.04512	Up	0.869024	cDNA|NAC domain-containing protein 67, putative, expressed	K13126|1|5e-10|66.2|fve:101312606|polyadenylate-binding protein;K00162|2|1e-08|62.0|obr:102719045|pyruvate dehydrogenase E1 component beta subunit [EC:1.2.4.1];K02437|3|9e-08|58.9|pxb:103941124|glycine cleavage system H protein;K05941|4|1e-06|55.5|mdm:103435918|glutathione gamma-glutamylcysteinyltransferase [EC:2.3.2.15]	-	-	-
LOC_Os01g06580	Chr1:3097345-3098527	42.3107	80.1427	41.1065	32.7211	24.2218	22.0311	-1.05037	Down	0.869019	cDNA|fasciclin domain containing protein, expressed	K06464|1|1e-17|91.7|atr:105420786|integrin beta 2;K06588|1|1e-17|91.7|atr:105420786|integrin beta 5;K19519|1|1e-17|91.7|atr:105420786|transforming growth factor-beta-induced protein;K03456|2|4e-06|53.1|mus:103981635|serine/threonine-protein phosphatase 2A regulatory subunit A	GO:0031410//cytoplasmic vesicle	-	-
LOC_Os02g43660	Chr2:26343569-26345481	13.0768	44.2092	12.8046	12.7554	9.68899	7.19072	-1.24191	Down	0.868776	cDNA|plastocyanin-like domain containing protein, putative, expressed	-	GO:0031410//cytoplasmic vesicle	GO:0046914//transition metal ion binding	-
LOC_Os05g34830	Chr5:20678000-20680343	11.4023	14.7738	15.6111	4.13924	4.41574	5.58611	-1.56317	Down	0.868702	cDNA|No apical meristem protein, putative, expressed	K00162|1|2e-07|57.8|obr:102719045|pyruvate dehydrogenase E1 component beta subunit [EC:1.2.4.1];K02437|2|4e-07|57.0|pxb:103941124|glycine cleavage system H protein	-	-	-
LOC_Os09g25490	Chr9:15281267-15285910	22.3301	40.0784	14.632	11.3968	11.7558	10.2883	-1.204	Down	0.868112	cDNA|CESA9 - cellulose synthase, expressed	K10999|1|0.0|2011|dosa:Os09t0422500-01|cellulose synthase A [EC:2.4.1.12]	GO:0031224//intrinsic component of membrane	GO:0016759//cellulose synthase activity;GO:0046914//transition metal ion binding	GO:0045229//external encapsulating structure organization;GO:0009250//glucan biosynthetic process
LOC_Os05g44340	Chr5:25803529-25807160	12.8897	17.0457	6.21289	18.816	19.3684	43.5442	1.17691	Up	0.868092	cDNA|heat shock protein 101, putative, expressed	K03695|1|0.0|1645|dosa:Os05t0519700-01|ATP-dependent Clp protease ATP-binding subunit ClpB	-	GO:0016462//pyrophosphatase activity;GO:0032559	GO:0050896//response to stimulus;GO:0043170
LOC_Os01g09620	Chr1:4949046-4951126	4.77307	4.81642	6.21668	14.2626	13.185	16.8853	1.48789	Up	0.867839	cDNA|zinc finger/CCCH transcription factor, putative, expressed	K15172|1|6e-25|116|vcn:VOLCADRAFT_106802|transcription elongation factor SPT5	GO:0043231//intracellular membrane-bounded organelle;GO:0043231//intracellular membrane-bounded organelle	GO:0046914//transition metal ion binding;GO:0046914//transition metal ion binding	GO:0010260//organ senescence;GO:0007165//signal transduction;GO:0010260//organ senescence;GO:0007165//signal transduction
LOC_Os02g39930	Chr2:24152111-24153073	27.8984	9.49624	14.6442	45.947	32.6201	33.1143	1.10173	Up	0.86768	cDNA|OsTIL-1 Temperature-induced lipocalin-1, expressed	K03098|1|1e-110|400|dosa:Os02t0612900-01|apolipoprotein D and lipocalin family protein	-	-	-
LOC_Os03g01300	Chr3:208329-211839	31.7765	26.7088	56.0065	88.1161	86.9693	54.4548	1.0035	Up	0.867601	cDNA|LTPL114 - Protease inhibitor/seed storage/LTP family protein precursor, expressed	K02883|1|1e-20|100|zma:103646289|large subunit ribosomal protein L18e;K11855|2|1e-11|70.5|bvg:104906049|ubiquitin carboxyl-terminal hydrolase 36/42 [EC:3.4.19.12];K05747|3|1e-08|60.8|gmx:102666577|Wiskott-Aldrich syndrome protein	GO:0031410//cytoplasmic vesicle	-	-
LOC_Os11g38870	Chr11:23128488-23137598	7.36556	9.00388	6.68992	1.04197	1.2873	0.918867	-2.82767	Down	0.867135	cDNA|helix-loop-helix DNA-binding domain containing protein, expressed	-	GO:0043231//intracellular membrane-bounded organelle;GO:0043231//intracellular membrane-bounded organelle	-	-
LOC_Os09g27750	Chr9:16886018-16887617	15.3298	15.6833	16.4497	33.1882	34.5468	34.8259	1.11161	Up	0.867031	cDNA|1-aminocyclopropane-1-carboxylate oxidase 1, putative, expressed	K05933|1|2e-172|606|dosa:Os09t0451000-01|aminocyclopropanecarboxylate oxidase [EC:1.14.17.4]	-	GO:0003824//catalytic activity	GO:0008152//metabolic process
LOC_Os10g32980	Chr10:17261951-17266613	33.1018	52.3812	22.9703	18.3548	16.0159	16.5616	-1.09042	Down	0.866426	cDNA|CESA7 - cellulose synthase, expressed	K10999|1|0.0|1912|dosa:Os10t0467800-01|cellulose synthase A [EC:2.4.1.12]	GO:0031224//intrinsic component of membrane	GO:0016759//cellulose synthase activity;GO:0046914//transition metal ion binding	GO:0045229//external encapsulating structure organization;GO:0009250//glucan biosynthetic process
LOC_Os10g40740	Chr10:21863007-21867667	19.8513	28.7751	30.4942	56.1347	49.952	54.5134	1.02135	Up	0.865622	cDNA|helix-loop-helix DNA-binding domain containing protein, expressed	K12126|1|1e-18|95.5|ppp:PHYPADRAFT_164436|phytochrome-interacting factor 3;K16189|4|2e-18|94.7|mus:103989881|phytochrome-interacting factor 4	-	-	-
LOC_Os02g37190	Chr2:22477781-22478946	0	0	0	0	3.84203	4.59729	11.4581	Up	0.865355	cDNA|expressed protein	-	-	-	-
LOC_Os11g02240	Chr11:630579-633695	4.83409	7.73127	4.32495	16.7811	15.3408	13.0717	1.41992	Up	0.864933	cDNA|CAMK_KIN1/SNF1/Nim1_like.4 - CAMK includes calcium/calmodulin depedent protein kinases, expressed	K07198|1|0.0|827|dosa:Os12t0113500-01|5'-AMP-activated protein kinase, catalytic alpha subunit [EC:2.7.11.11]	-	GO:0004672//protein kinase activity;GO:0032559	GO:0006464//cellular protein modification process;GO:0023052//signaling
LOC_Os02g18410	Chr2:10714982-10716780	35.9309	66.5329	26.9182	22.8354	21.7787	18.3214	-1.03969	Down	0.864229	cDNA|salt stress root protein RS1, putative, expressed	-	GO:0031410//cytoplasmic vesicle	-	-
LOC_Os01g47900	Chr1:27417283-27420084	15.2142	13.247	17.4861	5.8138	7.22067	4.42895	-1.39564	Down	0.864175	cDNA|S-locus-like receptor protein kinase, putative, expressed	K04733|1|2e-104|381|pda:103698097|interleukin-1 receptor-associated kinase 4 [EC:2.7.11.1];K00276|4|1e-80|302|sot:102600413|primary-amine oxidase [EC:1.4.3.21]	GO:0043231//intracellular membrane-bounded organelle;GO:0031410//cytoplasmic vesicle	GO:0030246//carbohydrate binding;GO:0004672//protein kinase activity;GO:0032559	GO:0006464//cellular protein modification process;GO:0008037//cell recognition
LOC_Os01g55220	Chr1:31766629-31766842	0	0	0	8.34756	0	0	11.4425	Up	0.86409	cDNA|expressed protein	-	-	-	-
LOC_Os12g25200	Chr12:14487395-14491027	18.678	27.4698	24.6955	48.2156	52.4193	42.9023	1.01872	Up	0.863882	cDNA|chloride transporter, chloride channel family, putative, expressed	K05016|1|0.0|1247|osa:4352132|chloride channel 7	GO:0031224//intrinsic component of membrane	GO:0005254//chloride channel activity	GO:0015698//inorganic anion transport
LOC_Os02g30650	Chr2:18252569-18256034	9.56491	7.64543	14.1393	23.8898	26.0523	20.678	1.17163	Up	0.863788	cDNA|heavy metal-associated domain containing protein, expressed	K07213|1|2e-06|54.3|rcu:RCOM_0148180|copper chaperone;K00430|2|2e-06|54.3|mdm:103431979|peroxidase [EC:1.11.1.7]	-	GO:0043169//cation binding	GO:0006812//cation transport
LOC_Os08g09200	Chr8:5327530-5334951	42.1591	37.6971	14.6285	16.6366	14.1741	13.619	-1.08856	Down	0.863604	cDNA|aconitate hydratase protein, putative, expressed	K01681|1|0.0|1731|sita:101753164|aconitate hydratase [EC:4.2.1.3]	-	GO:0051536//iron-sulfur cluster binding	-
LOC_Os01g61230	Chr1:35430855-35432885	23.4061	18.5609	20.8753	10.5631	8.15005	8.37779	-1.21393	Down	0.863193	cDNA|dihydroflavonol-4-reductase, putative, expressed	K09753|1|3e-67|256|smo:SELMODRAFT_450552|cinnamoyl-CoA reductase [EC:1.2.1.44]	-	GO:0048037//cofactor binding	GO:0008152//metabolic process
LOC_Os03g18850	Chr3:10562230-10563279	10.5706	15.7504	28.3853	6.07407	8.57675	8.18124	-1.26065	Down	0.86234	cDNA|pathogenesis-related Bet v I family protein, putative, expressed	K14496|1|5e-07|55.5|pop:POPTR_0010s19120g|abscisic acid receptor PYR/PYL family;K02553|4|4e-06|52.8|bvg:104906773|regulator of ribonuclease activity A	-	-	GO:0006950//response to stress
LOC_Os04g36070	Chr4:22017860-22027680	23.3116	19.0017	24.9939	8.95622	10.468	10.4902	-1.16992	Down	0.862246	cDNA|OsRR1 type-A response regulator, expressed	K14492|1|3e-121|436|dosa:Os04t0442300-01|two-component response regulator ARR-A family	-	-	GO:0050794//regulation of cellular process
LOC_Os06g06490	Chr6:3051103-3055709	17.2207	17.059	9.79251	22.5742	20.668	49.5268	1.07377	Up	0.861299	cDNA|U-box domain containing heat shock protein, putative, expressed	K09553|1|1e-22|108|zma:103639761|stress-induced-phosphoprotein 1	GO:0000785//chromatin;GO:0043231//intracellular membrane-bounded organelle;GO:0000785//chromatin;GO:0043231//intracellular membrane-bounded organelle	GO:0003676//nucleic acid binding;GO:0003676//nucleic acid binding	GO:0034728//nucleosome organization;GO:0034728//nucleosome organization
LOC_Os03g46150	Chr3:26096041-26097011	6.7818	22.5977	7.98093	6.00477	2.84596	4.2876	-1.50773	Down	0.861294	cDNA|LTPL72 - Protease inhibitor/seed storage/LTP family protein precursor, expressed	-	-	-	-
LOC_Os02g05830	Chr2:2874933-2876452	9.67129	18.3585	5.69653	3.96447	3.75787	3.29628	-1.61393	Down	0.861145	cDNA|ribulose bisphosphate carboxylase small chain, chloroplast precursor, putative, expressed	K01602|1|2e-50|200|dosa:Os02t0152400-01|ribulose-bisphosphate carboxylase small chain [EC:4.1.1.39]	GO:0043231//intracellular membrane-bounded organelle;GO:0043231//intracellular membrane-bounded organelle	GO:0016831//carboxy-lyase activity;GO:0016491//oxidoreductase activity;GO:0016491//oxidoreductase activity;GO:0016831//carboxy-lyase activity	GO:0043094;GO:0071704;GO:0071704;GO:0043094
LOC_Os04g05580	Chr4:2826149-2830476	6.14309	15.4364	7.77471	2.62327	3.6771	2.24276	-1.78073	Down	0.860471	cDNA|kinase, putative, expressed	K04730|1|6e-87|322|sita:101763101|interleukin-1 receptor-associated kinase 1 [EC:2.7.11.1]	GO:0031410//cytoplasmic vesicle	-	-
LOC_Os04g33460	Chr4:20239789-20243460	25.4655	28.5684	18.2487	12.4396	8.89864	11.663	-1.13113	Down	0.860426	cDNA|1,4-alpha-glucan-branching enzyme 2, chloroplast precursor, putative, expressed	K00700|1|2e-151|535|obr:102722108|1,4-alpha-glucan branching enzyme [EC:2.4.1.18]	-	GO:0016798//hydrolase activity, acting on glycosyl bonds;GO:0043167//ion binding	GO:0044238
LOC_Os02g07110	Chr2:3655347-3656185	3.20233	4.74098	4.43191	11.6877	9.79281	14.3267	1.5328	Up	0.860352	cDNA|OsSAUR6 - Auxin-responsive SAUR gene family member, expressed	K14488|1|2e-24|113|bdi:100838791|SAUR family protein	-	-	-
LOC_Os04g59190	Chr4:35207043-35208653	5.41822	10.0093	6.1755	1.3051	1.60648	0.717351	-2.57362	Down	0.860332	cDNA|peroxidase precursor, putative, expressed	K00430|1|7e-171|600|dosa:Os04t0688300-01|peroxidase [EC:1.11.1.7]	GO:0031410//cytoplasmic vesicle	-	-
LOC_Os01g61160	Chr1:35402794-35405309	7.23739	19.7688	5.56774	4.31048	3.9552	2.25563	-1.6304	Down	0.860188	cDNA|laccase precursor protein, putative, expressed	K05909|1|0.0|1117|dosa:Os01t0827300-01|laccase [EC:1.10.3.2]	GO:0005576//extracellular region;GO:0031410//cytoplasmic vesicle	GO:0046914//transition metal ion binding;GO:0016682//oxidoreductase activity, acting on diphenols and related substances as donors, oxygen as acceptor	GO:0009808//lignin metabolic process
LOC_Os08g02640	Chr8:1091151-1094690	29.9737	32.5911	22.2067	14.158	14.0551	11.8587	-1.08099	Down	0.860024	cDNA|succinate dehydrogenase iron-sulfur subunit 2,mitochondrial precursor, putative, expressed	K00235|1|6e-132|471|dosa:Os08t0120000-01|succinate dehydrogenase (ubiquinone) iron-sulfur subunit [EC:1.3.5.1]	GO:0043231//intracellular membrane-bounded organelle;GO:0043231//intracellular membrane-bounded organelle;GO:0043231//intracellular membrane-bounded organelle;GO:0043231//intracellular membrane-bounded organelle;GO:0043231//intracellular membrane-bounded organelle;GO:0030529//ribonucleoprotein complex	GO:0003824//catalytic activity;GO:0003824//catalytic activity;GO:0003824//catalytic activity;GO:0003824//catalytic activity;GO:0051540;GO:0003824//catalytic activity;GO:0005198//structural molecule activity	GO:0009060//aerobic respiration;GO:0009060//aerobic respiration;GO:0009060//aerobic respiration;GO:0009060//aerobic respiration;GO:0009060//aerobic respiration;GO:0010467//gene expression
LOC_Os06g05420	Chr6:2449088-2449823	2.93561	1.44214	1.24071	8.27022	6.65455	9.6561	2.12929	Up	0.85997	cDNA|expressed protein	-	-	-	-
LOC_Os12g42860	Chr12:26629914-26632625	8.31775	14.6709	5.00154	17.4398	28.4644	16.5743	1.15844	Up	0.859097	cDNA|2-aminoethanethiol dioxygenase, putative, expressed	K10712|1|3e-76|167|bdi:100833331|cysteamine dioxygenase [EC:1.13.11.19]	-	-	-
LOC_Os06g16640	Chr6:9564123-9566967	14.8552	23.149	19.387	32.7623	44.7721	37.8836	1.00797	Up	0.859053	cDNA|carboxyl-terminal peptidase, putative, expressed	-	GO:0031410//cytoplasmic vesicle	-	-
LOC_Os05g35470	Chr5:21078432-21079880	15.3867	19.0457	31.823	10.8221	10.247	8.92609	-1.14331	Down	0.85876	cDNA|dienelactone hydrolase family protein, expressed	K01061|1|5e-93|342|sita:101771847|carboxymethylenebutenolidase [EC:3.1.1.45]	-	-	-
LOC_Os05g34980	Chr5:20779069-20781283	19.4002	24.209	24.0875	10.0239	10.9829	9.85276	-1.13337	Down	0.858542	cDNA|amino acid transporter, putative, expressed	K14209|1|2e-118|427|egr:104451767|solute carrier family 36 (proton-coupled amino acid transporter)	GO:0031224//intrinsic component of membrane	-	-
LOC_Os09g15365	Chr9:9396804-9398350	0	0	7.96276	0	0	0	-11.3745	Down	0.858264	cDNA|hydrophobic protein, putative, expressed	-	-	-	-
LOC_Os03g52390	Chr3:30078323-30078929	9.12917	8.295	9.50437	17.7343	26.0829	16.3274	1.1593	Up	0.857783	cDNA|PIII1 - Proteinase inhibitor II family protein precursor, expressed	-	GO:0031410//cytoplasmic vesicle	-	-
LOC_Os12g25090	Chr12:14411271-14412023	4.10914	0.659778	1.40069	5.3372	7.66226	11.8021	2.00718	Up	0.857783	cDNA|expressed protein	-	-	GO:0016787//hydrolase activity;GO:0004866//endopeptidase inhibitor activity;GO:0004866//endopeptidase inhibitor activity	GO:0006950//response to stress;GO:0006950//response to stress
LOC_Os12g32230	Chr12:19452168-19456650	7.58063	8.68155	8.22858	20.3504	19.1525	16.3732	1.18999	Up	0.857704	cDNA|molybdenum cofactor biosynthesis protein 1, putative, expressed	K03639|1|0.0|578|dosa:Os12t0507000-01|cyclic pyranopterin phosphate synthase [EC:4.1.99.18]	GO:0043234//protein complex;GO:0043231//intracellular membrane-bounded organelle;GO:0043234//protein complex;GO:0043231//intracellular membrane-bounded organelle	GO:0043169//cation binding;GO:0051536//iron-sulfur cluster binding;GO:0043169//cation binding;GO:0051536//iron-sulfur cluster binding	GO:0009108//coenzyme biosynthetic process;GO:0009108//coenzyme biosynthetic process
LOC_Os12g36880	Chr12:22599951-22601258	4.46239	5.65706	6.43722	6.57262	5.44544	30.0798	1.34633	Up	0.857669	cDNA|pathogenesis-related Bet v I family protein, putative, expressed	-	-	-	-
LOC_Os05g34700	Chr5:20586240-20590951	20.6106	3.02256	1.9652	29.6539	13.6049	14.4753	1.17337	Up	0.857436	cDNA|GDSL-like lipase/acylhydrolase, putative, expressed	K10960|1|2e-41|170|atr:18422248|geranylgeranyl reductase [EC:1.3.1.83];K00679|2|1e-25|117|cic:CICLE_v10027727mg|phospholipid:diacylglycerol acyltransferase [EC:2.3.1.158];K01188|3|4e-24|112|aly:ARALYDRAFT_316517|beta-glucosidase [EC:3.2.1.21];K01206|4|6e-19|95.5|eus:EUTSA_v10018726mg|alpha-L-fucosidase [EC:3.2.1.51]	GO:0031410//cytoplasmic vesicle;GO:0031410//cytoplasmic vesicle	GO:0016787//hydrolase activity;GO:0016787//hydrolase activity	GO:0044238;GO:0044238
LOC_Os03g22210	Chr3:12739143-12740552	23.3115	11.7821	11.2256	8.01707	4.84167	6.16915	-1.28349	Down	0.857183	cDNA|POEI46 - Pollen Ole e I allergen and extensin family protein precursor, expressed	-	GO:0031410//cytoplasmic vesicle	-	-
LOC_Os02g04550	Chr2:2036221-2036524	1.71946	4.84712	6.22501	18.1025	8.34299	9.10147	1.47453	Up	0.857099	cDNA|expressed protein	-	-	-	-
LOC_Os10g18370	Chr10:9337891-9339220	11.3903	12.4429	16.8238	32.108	29.0071	23.2304	1.05281	Up	0.856772	cDNA|transcriptional regulator, putative, expressed	K07735|1|3e-160|565|dosa:Os10t0330400-01|putative transcriptional regulator	GO:0043231//intracellular membrane-bounded organelle	-	-
LOC_Os01g08020	Chr1:3875760-3900085	24.4969	42.591	38.9194	16.5553	16.3896	19.9654	-1.00254	Down	0.856489	cDNA|boron transporter protein, putative, expressed	K13855|1|2e-46|188|mis:MICPUN_56639|solute carrier family 4 (anion exchanger), member 2;K13862|2|3e-33|144|ccp:CHC_T00008463001|solute carrier family 4 (sodium borate transporter), member 11	GO:0031224//intrinsic component of membrane	GO:0015103//inorganic anion transmembrane transporter activity;GO:0015301//anion:anion antiporter activity	GO:0006820//anion transport
LOC_Os01g31800	Chr1:17420431-17421291	11.1403	1.07379	1.98443	24.1604	7.04747	6.51011	1.40951	Up	0.856311	cDNA|Core histone H2A/H2B/H3/H4 domain containing protein, putative, expressed	K11251|1|4e-39|161|obr:102718440|histone H2A	GO:0000785//chromatin;GO:0043231//intracellular membrane-bounded organelle	GO:0003676//nucleic acid binding	GO:0034728//nucleosome organization
LOC_Os01g66890	Chr1:38843724-38846536	12.2376	19.8489	18.5643	7.73369	6.81002	7.15482	-1.22299	Down	0.856291	cDNA|BTBZ1 - Bric-a-Brac, Tramtrack, and Broad Complex BTB domain with TAZ zinc finger and Calmodulin-binding domains, expressed	K00517|1|3e-49|116|ath:AT3G48360|	-	-	-
LOC_Os01g66100	Chr1:38382381-38385504	4.5055	5.53802	3.1935	11.5482	10.2511	13.9933	1.43508	Up	0.855592	cDNA|gibberellin 20 oxidase 2, putative, expressed	K05282|1|1e-107|390|mdm:103400175|gibberellin 20-oxidase [EC:1.14.11.12]	-	-	-
LOC_Os05g46480	Chr5:26927606-26928902	3.14459	0.18913	0.826904	2.00943	10.4036	8.59508	2.33607	Up	0.854858	cDNA|late embryogenesis abundant protein, group 3, putative, expressed	-	-	-	-
LOC_Os01g11160	Chr1:5983580-5985875	5.39161	7.16096	7.70896	1.65293	1.04803	0.936004	-2.47794	Down	0.854853	cDNA|amino acid permease family protein, putative, expressed	K03294|1|0.0|942|sita:101767614|basic amino acid/polyamine antiporter, APA family	GO:0031224//intrinsic component of membrane	GO:0005275//amine transmembrane transporter activity	GO:0006865//amino acid transport
LOC_Os03g52370	Chr3:30074923-30075741	4.29258	1.30778	2.3285	10.2019	10.0982	6.50529	1.75734	Up	0.854768	cDNA|PIII4 - Proteinase inhibitor II family protein precursor, expressed	-	GO:0031410//cytoplasmic vesicle;GO:0031410//cytoplasmic vesicle	-	-
LOC_Os02g06560	Chr2:3279686-3279953	16.4448	34.0616	36.9787	15.6543	9.81376	17.5298	-1.02477	Down	0.854436	cDNA|wound induced protein, putative, expressed	-	-	-	-
LOC_Os12g38720	Chr12:23782738-23783531	20.5792	18.0806	15.4542	9.42965	8.90715	5.94869	-1.15591	Down	0.85396	cDNA|expressed protein	-	-	-	-
LOC_Os01g73500	Chr1:42587235-42590338	12.7082	13.7525	20.0279	31.7339	32.6549	28.8776	1.00448	Up	0.853772	cDNA|expressed protein	-	-	-	-
LOC_Os01g02750	Chr1:954074-957328	4.22232	3.48387	5.62067	12.5406	11.9406	10.8283	1.40572	Up	0.853271	cDNA|protein kinase domain containing protein, expressed	K04733|1|0.0|662|dosa:Os01t0117100-00|interleukin-1 receptor-associated kinase 4 [EC:2.7.11.1]	GO:0031410//cytoplasmic vesicle	GO:0004871//signal transducer activity;GO:0004672//protein kinase activity;GO:0032559	GO:0006464//cellular protein modification process
LOC_Os04g33610	Chr4:20358376-20359628	7.04592	11.9725	19.3369	27.1041	26.1374	25.132	1.03094	Up	0.852939	cDNA|expressed protein	-	-	-	-
LOC_Os06g43044	Chr6:25867746-25876328	17.9838	27.915	22.8524	11.7276	11.0208	10.3043	-1.05662	Down	0.852483	cDNA|GDSL-like lipase/acylhydrolase, putative, expressed	K00679|1|5e-56|219|cic:CICLE_v10027727mg|phospholipid:diacylglycerol acyltransferase [EC:2.3.1.158];K10960|2|2e-44|180|atr:18422248|geranylgeranyl reductase [EC:1.3.1.83];K01188|3|2e-36|154|aly:ARALYDRAFT_316517|beta-glucosidase [EC:3.2.1.21];K01206|4|5e-23|109|cic:CICLE_v10031741mg|alpha-L-fucosidase [EC:3.2.1.51]	GO:0031410//cytoplasmic vesicle	GO:0016787//hydrolase activity	GO:0044238
LOC_Os02g21009	Chr2:12432286-12451812	8.73458	7.49816	9.1577	3.04206	1.38407	2.98118	-1.77726	Down	0.852334	cDNA|sodium/calcium exchanger protein, putative, expressed	K07300|1|0.0|684|dosa:Os02t0314300-00|Ca2+:H+ antiporter	GO:0016020//membrane;GO:0016020//membrane	-	GO:0006810//transport;GO:0006810//transport
LOC_Os08g40910	Chr8:25888229-25889165	4.8811	8.80068	7.90661	15.5922	8.88386	24.3898	1.17857	Up	0.851788	cDNA|expressed protein	-	-	-	-
LOC_Os11g16580	Chr11:9187688-9193002	12.3313	11.2678	14.2486	26.5992	24.7959	25.5806	1.0242	Up	0.851486	cDNA|endonuclease III-like protein 1, putative, expressed	K10773|1|7e-173|607|obr:102704748|endonuclease III [EC:4.2.99.18]	GO:0043231//intracellular membrane-bounded organelle	GO:0003676//nucleic acid binding;GO:0051536//iron-sulfur cluster binding;GO:0004518//nuclease activity	GO:0006281//DNA repair
LOC_Os12g43380	Chr12:26912973-26922761	9.26138	3.45689	2.10736	19.8461	5.48245	12.065	1.3347	Up	0.851	cDNA|thaumatin, putative, expressed	K14297|1|9e-15|81.3|zma:103652516|nuclear pore complex protein Nup98-Nup96	GO:0031410//cytoplasmic vesicle	-	-
LOC_Os10g28230	Chr10:14678068-14679443	4.89917	0.94799	0.639785	16.0095	4.27364	3.32717	1.86381	Up	0.850737	cDNA|Core histone H2A/H2B/H3/H4 domain containing protein, putative, expressed	K11251|1|4e-54|212|obr:102713123|histone H2A	GO:0043231//intracellular membrane-bounded organelle;GO:0000785//chromatin	GO:0003676//nucleic acid binding	GO:0006952//defense response;GO:0009266//response to temperature stimulus;GO:0009791//post-embryonic development;GO:0034728//nucleosome organization
LOC_Os06g16350	Chr6:9325989-9328211	18.5319	30.7473	11.8502	13.0712	9.89955	6.02158	-1.0762	Down	0.850732	cDNA|peroxidase precursor, putative, expressed	K00430|1|0.0|642|dosa:Os06t0274800-01|peroxidase [EC:1.11.1.7]	GO:0031410//cytoplasmic vesicle	GO:0016209//antioxidant activity;GO:0005506//iron ion binding;GO:0003824//catalytic activity	GO:0006950//response to stress;GO:0008152//metabolic process
LOC_Os09g27680	Chr9:16848165-16848465	12.4093	7.49547	8.02903	2.39289	4.77485	2.131	-1.5869	Down	0.850296	cDNA|expressed protein	-	-	-	-
LOC_Os04g31290	Chr4:18720328-18722735	0.198128	0.0372072	0	5.6159	3.77028	5.29586	5.95707	Up	0.850043	cDNA|helix-loop-helix DNA-binding domain containing protein, expressed	K16190|1|1e-10|68.6|bdi:100843665|glucuronokinase [EC:2.7.1.43];K13422|2|2e-10|68.2|cic:CICLE_v10019730mg|transcription factor MYC2	-	-	-
LOC_Os09g34847	Chr9:20305821-20308339	8.79774	7.95249	8.72559	20.1826	17.6573	17.0801	1.1082	Up	0.849607	cDNA|expressed protein	-	-	-	-
LOC_Os04g42920	Chr4:25389336-25395545	23.4862	20.9056	19.7293	11.1631	11.0081	8.78843	-1.05041	Down	0.849061	cDNA|dehydrogenase, putative, expressed	K00031|1|0.0|859|dosa:Os04t0508200-01|isocitrate dehydrogenase [EC:1.1.1.42]	-	GO:0046872//metal ion binding;GO:0004448//isocitrate dehydrogenase activity;GO:0000166//nucleotide binding	GO:0009060//aerobic respiration;GO:0019752//carboxylic acid metabolic process
LOC_Os03g55776	Chr3:31757958-31758807	5.05925	4.65846	7.98321	0.940294	0.955493	0.792301	-2.71917	Down	0.849032	cDNA|expressed protein	-	-	-	-
LOC_Os11g31090	Chr11:18092964-18095638	6.57611	22.0565	6.79286	6.34122	4.44949	3.21927	-1.33833	Down	0.848784	cDNA|transferase family protein, putative, expressed	K15400|1|0.0|860|dosa:Os11t0507200-00|omega-hydroxypalmitate O-feruloyl transferase [EC:2.3.1.188]	-	GO:0016746//transferase activity, transferring acyl groups	-
LOC_Os03g30250	Chr3:17260195-17266546	11.6605	18.6769	8.55137	5.81765	5.56737	4.77472	-1.26695	Down	0.848754	cDNA|COBRA-like protein precursor, putative, expressed	-	GO:0031410//cytoplasmic vesicle	-	-
LOC_Os01g10490	Chr1:5549618-5551003	22.1726	5.93809	5.91434	34.1625	16.8687	18.1934	1.02469	Up	0.848357	cDNA|keratin, type I cytoskeletal 9, putative, expressed	-	GO:0031410//cytoplasmic vesicle	-	-
LOC_Os09g29710	Chr9:18067433-18068462	0.675775	0.380786	0.39761	0.514794	2.54051	12.8777	3.45375	Up	0.848352	cDNA|beta-expansin precursor, putative, expressed	K14771|1|3e-10|65.9|egr:104415905|U3 small nucleolar RNA-associated protein 19	GO:0031410//cytoplasmic vesicle	-	-
LOC_Os09g27670	Chr9:16846524-16847608	6.96351	5.84452	6.37749	1.67408	1.22307	0.949769	-2.31824	Down	0.848303	cDNA|expressed protein	-	-	-	-
LOC_Os04g33310	Chr4:20144020-20145529	4.62339	10.8555	12.4306	3.35268	3.49086	2.66099	-1.55407	Down	0.848199	cDNA|expressed protein	-	-	-	-
LOC_Os09g10010	Chr9:5454022-5455007	11.2234	10.653	27.8627	7.70202	6.84258	8.14625	-1.13227	Down	0.847539	cDNA|expressed protein	-	GO:0031410//cytoplasmic vesicle	-	-
LOC_Os02g19820	Chr2:11592219-11596451	26.3161	28.1454	17.7103	11.5619	13.1733	11.2648	-1.00344	Down	0.847237	cDNA|nodulin MtN3 family protein, putative, expressed	K15382|1|2e-119|429|dosa:Os02t0301100-01|solute carrier family 50 (sugar transporter)	GO:0031224//intrinsic component of membrane	-	GO:0071702
LOC_Os03g36530	Chr3:20240366-20243971	1.50615	2.80258	2.73085	7.96524	7.7719	7.89066	1.74692	Up	0.846785	cDNA|FAD-binding and arabino-lactone oxidase domains containing protein, putative, expressed	K00225|1|5e-13|77.0|csl:COCSUDRAFT_38144|L-galactono-1,4-lactone dehydrogenase [EC:1.3.2.3]	GO:0031410//cytoplasmic vesicle	GO:0016899//oxidoreductase activity, acting on the CH-OH group of donors, oxygen as acceptor;GO:0050662//coenzyme binding	GO:0008152//metabolic process
LOC_Os05g41795	Chr5:24473135-24478871	3.65695	3.6201	2.72765	10.6531	8.53676	9.13228	1.50125	Up	0.846627	cDNA|zinc finger C3HC4 type family protein, putative, expressed	K10695|1|0.0|640|dosa:Os05t0497600-01|E3 ubiquitin-protein ligase RNF1/2 [EC:2.3.2.27]	-	GO:0046872//metal ion binding	-
LOC_Os12g01360	Chr12:220455-225846	15.0472	18.524	9.97141	8.06158	6.28878	4.93558	-1.17488	Down	0.846166	cDNA|expressed protein	K03695|1|1e-13|80.1|gmx:100800986|ATP-dependent Clp protease ATP-binding subunit ClpB	-	-	-
LOC_Os11g25090	Chr11:14301951-14302464	2.89565	4.33467	0	0	0	0	-11.2351	Down	0.846027	cDNA|expressed protein	-	-	-	-
LOC_Os03g56944	Chr3:32428036-32428661	5.44675	12.7091	20.2788	8.20359	2.31972	5.83725	-1.23219	Down	0.845298	cDNA|lysine-rich arabinogalactan protein 19 precursor, putative, expressed	-	-	-	-
LOC_Os06g22080	Chr6:12809565-12812495	9.66126	6.95363	7.47458	19.9299	15.4582	15.73	1.08543	Up	0.84502	cDNA|diacylglycerol O-acyltransferase, putative, expressed	K14457|1|6e-177|381|dosa:Os06t0326700-01|2-acylglycerol O-acyltransferase 2 [EC:2.3.1.22]	-	GO:0016747//transferase activity, transferring acyl groups other than amino-acyl groups;GO:0016747//transferase activity, transferring acyl groups other than amino-acyl groups	-
LOC_Os10g28080	Chr10:14589925-14591220	1.70027	1.79354	2.46384	1.77444	7.2166	12.6033	1.85784	Up	0.844792	cDNA|glycosyl hydrolase, putative, expressed	K01183|1|6e-67|255|mtr:MTR_6g079630|chitinase [EC:3.2.1.14]	-	GO:0016798//hydrolase activity, acting on glycosyl bonds;GO:0043167//ion binding	GO:0044238
LOC_Os03g59280	Chr3:33752812-33755772	13.6315	26.5202	10.2219	9.85783	6.81623	6.98828	-1.09008	Down	0.844544	cDNA|plastocyanin-like domain containing protein, putative, expressed	-	-	GO:0046914//transition metal ion binding	-
LOC_Os10g11500	Chr10:6370101-6370840	0	0	0.0879402	0	6.60386	6.26551	7.16087	Up	0.844341	cDNA|SCP-like extracellular protein, expressed	K13449|1|3e-71|268|dosa:Os10t0191300-01|pathogenesis-related protein 1	GO:0031410//cytoplasmic vesicle	-	-
LOC_Os09g08490	Chr9:4429438-4429673	2.25328	1.2633	0	7.34378	10.6231	0	2.35277	Up	0.844336	cDNA|seven-transmembrane-domain protein 1, putative, expressed	K15382|1|1e-33|141|dosa:Os09t0258700-00|solute carrier family 50 (sugar transporter)	GO:0031224//intrinsic component of membrane;GO:0043231//intracellular membrane-bounded organelle	-	GO:0071702
LOC_Os08g41290	Chr8:26086541-26087834	16.3457	32.3437	14.8106	11.9306	7.79231	11.7657	-1.01193	Down	0.844172	cDNA|AIR12, putative, expressed	-	GO:0031410//cytoplasmic vesicle	-	-
LOC_Os11g01330	Chr11:194175-199479	17.1828	22.5021	10.9307	8.61011	9.1466	6.22603	-1.07759	Down	0.843567	cDNA|expressed protein	K03695|1|5e-14|81.6|gmx:100800986|ATP-dependent Clp protease ATP-binding subunit ClpB	-	-	-
LOC_Os06g15370	Chr6:8739430-8744022	12.825	9.37021	8.54968	23.8491	22.1194	16.1552	1.0148	Up	0.843434	cDNA|peptide transporter PTR2, putative, expressed	K14638|1|0.0|640|cam:101498251|solute carrier family 15 (peptide/histidine transporter), member 3/4	GO:0044464	-	-
LOC_Os10g21406	Chr10:10913945-10914191	8.22997	7.18969	0	0.991537	0.964625	0	-2.97803	Down	0.841827	cDNA|photosystem I iron-sulfur center, putative, expressed	K02691|1|2e-44|177|sita:19526852|photosystem I subunit VII	GO:0009521;GO:0009534//chloroplast thylakoid	GO:0043169//cation binding;GO:0051536//iron-sulfur cluster binding	GO:0051234//establishment of localization;GO:0009767//photosynthetic electron transport chain
LOC_Os04g34240	Chr4:20738832-20740465	5.20541	0.589611	1.16361	16.1583	3.1459	3.24599	1.69626	Up	0.841574	cDNA|histone H3, putative, expressed	K11253|1|5e-130|465|dosa:Os04t0419600-01|histone H3	-	-	-
LOC_Os07g29310	Chr7:17186672-17187640	7.1136	9.47888	10.6205	22.1119	18.9105	14.3723	1.02545	Up	0.841535	cDNA|OsSAUR30 - Auxin-responsive SAUR gene family member, expressed	K14488|1|1e-09|64.3|sita:101776644|SAUR family protein	-	-	-
LOC_Os04g54230	Chr4:32297555-32298132	2.16578	0.610317	3.70566	10.114	2.62635	9.06015	1.7499	Up	0.841445	cDNA|wound induced protein, putative, expressed	-	-	-	-
LOC_Os06g37010	Chr6:21824374-21826735	23.2757	11.2823	21.6494	9.80043	7.4019	10.4663	-1.02251	Down	0.841128	cDNA|metal cation transporter, putative, expressed	K14709|1|3e-113|409|dosa:Os06t0566300-00|solute carrier family 39 (zinc transporter), member 1/2/3	GO:0016020//membrane;GO:0016020//membrane	GO:0046873//metal ion transmembrane transporter activity;GO:0046873//metal ion transmembrane transporter activity	GO:0006829//zinc ion transport;GO:0006829//zinc ion transport
LOC_Os01g03320	Chr1:1341318-1342277	23.8594	3.79017	2.90366	1.60261	6.28269	4.15596	-1.34334	Down	0.841044	cDNA|BBTI2 - Bowman-Birk type bran trypsin inhibitor precursor, expressed	-	GO:0031410//cytoplasmic vesicle	GO:0004866//endopeptidase inhibitor activity	-
LOC_Os03g24950	Chr3:14233206-14236862	3.37542	4.71909	4.42583	11.2671	10.2179	9.58204	1.31111	Up	0.840047	cDNA|expressed protein	-	-	-	-
LOC_Os01g33500	Chr1:18439947-18441776	6.8705	0	0	0	0	0	-11.1617	Down	0.8391	cDNA|6-phosphogluconate dehydrogenase NAD-binding domain-containing protein, putative	-	-	GO:0003824//catalytic activity	GO:0008152//metabolic process
LOC_Os11g43520	Chr11:26269973-26270588	5.48557	8.17039	5.77539	17.5622	13.9411	10.325	1.10609	Up	0.838123	cDNA|OsGrx_C17 - glutaredoxin subgroup III, expressed	K03676|1|7e-51|200|dosa:Os11t0655900-01|glutaredoxin 3	GO:0031410//cytoplasmic vesicle	GO:0015036//disulfide oxidoreductase activity	GO:0019725//cellular homeostasis
LOC_Os01g04370	Chr1:1948736-1949587	7.31893	4.99032	3.76193	8.70385	10.9537	16.6469	1.17567	Up	0.838019	cDNA|hsp20/alpha crystallin family protein, putative, expressed	K13993|1|4e-62|238|dosa:Os01t0136100-01|HSP20 family protein	-	-	GO:0050896//response to stimulus
LOC_Os10g02410	Chr10:880202-881230	0	0	0	5.31395	0	1.50838	11.1513	Up	0.83787	cDNA|expressed protein	-	-	-	-
LOC_Os07g35510	Chr7:21238268-21241263	3.63507	4.21658	2.91919	10.2763	9.04171	8.4657	1.36711	Up	0.837449	cDNA|glucan endo-1,3-beta-glucosidase precursor, putative, expressed	K19619|1|1e-64|249|eus:EUTSA_v10006713mg|tyrosyl-DNA phosphodiesterase 2 [EC:3.1.4.-];K15429|5|2e-41|171|pvu:PHAVU_003G176600g|tRNA (guanine37-N1)-methyltransferase [EC:2.1.1.228]	GO:0031410//cytoplasmic vesicle	-	-
LOC_Os01g58140	Chr1:33625269-33626043	4.2702	4.57573	7.00314	14.4727	13.9301	7.39437	1.17545	Up	0.83731	cDNA|expressed protein	-	-	-	-
LOC_Os12g29330	Chr12:17391341-17392732	13.8691	14.7815	18.2162	7.32507	7.60624	7.64195	-1.05395	Down	0.837077	cDNA|no apical meristem protein, putative, expressed	K13126|1|4e-10|66.6|fve:101312606|polyadenylate-binding protein;K00162|2|2e-09|64.3|obr:102719045|pyruvate dehydrogenase E1 component beta subunit [EC:1.2.4.1]	-	-	-
LOC_Os10g39680	Chr10:21205699-21207611	2.50852	0.925095	3.05471	8.54679	5.5058	7.03699	1.70061	Up	0.836983	cDNA|CHIT14 - Chitinase family protein precursor, expressed	K01183|1|1e-83|310|csv:101215573|chitinase [EC:3.2.1.14]	GO:0031410//cytoplasmic vesicle	-	-
LOC_Os05g23140	Chr5:13192486-13199949	3.74457	4.18299	2.75622	6.12792	7.09705	14.2894	1.36476	Up	0.836507	cDNA|retrotransposon protein, putative, LINE subclass, expressed	K13993|1|4e-13|75.9|sita:101764644|HSP20 family protein	GO:0043231//intracellular membrane-bounded organelle	-	-
LOC_Os07g49020	Chr7:29351648-29351915	2.63116	5.18329	4.82331	7.82713	7.71081	15.0255	1.27407	Up	0.836264	cDNA|expressed protein	K10901|1|7e-07|52.8|egr:104435240|bloom syndrome protein [EC:3.6.4.12]	-	-	-
LOC_Os10g07340	Chr10:3868239-3871296	0.755314	0.355861	0.676273	5.09532	4.84783	4.37055	3.00142	Up	0.835991	cDNA|expressed protein	-	-	-	-
LOC_Os03g14370	Chr3:7815020-7817753	2.63343	3.61653	3.86669	11.1272	7.69543	7.61115	1.38565	Up	0.835728	cDNA|ACT domain containing protein, expressed	K03978|1|2e-09|65.5|mdm:103415977|GTP-binding protein	-	GO:0031406//carboxylic acid binding;GO:0031406//carboxylic acid binding	-
LOC_Os03g46060	Chr3:26032939-26033802	5.07036	0.748246	1.27792	6.43989	5.27541	10.0778	1.61869	Up	0.835703	cDNA|thaumatin family domain containing protein, expressed	K14297|1|8e-14|78.2|zma:103640102|nuclear pore complex protein Nup98-Nup96	GO:0031410//cytoplasmic vesicle	-	-
LOC_Os01g10040	Chr1:5236622-5244520	7.05728	6.56536	6.57435	14.3619	14.0002	14.1574	1.07398	Up	0.835222	cDNA|cytochrome P450, putative, expressed	K09589|1|3e-127|455|dosa:Os01t0197100-00|steroid 3-oxidase [EC:1.14.-.-]	-	GO:0016491//oxidoreductase activity;GO:0005506//iron ion binding;GO:0016491//oxidoreductase activity;GO:0005506//iron ion binding	GO:0006091//generation of precursor metabolites and energy;GO:0006091//generation of precursor metabolites and energy
LOC_Os10g33370	Chr10:17564166-17571574	3.61454	1.16913	0.929495	8.335	5.70888	5.5728	1.77972	Up	0.835153	cDNA|3-ketoacyl-CoA synthase precursor, putative, expressed	K15397|1|0.0|756|dosa:Os10t0472900-01|3-ketoacyl-CoA synthase [EC:2.3.1.199]	GO:0043231//intracellular membrane-bounded organelle	GO:0016747//transferase activity, transferring acyl groups other than amino-acyl groups	GO:0006631//fatty acid metabolic process
LOC_Os04g29550	Chr4:17560645-17561444	5.76175	5.13419	9.77565	17.3532	12.8903	12.8338	1.05928	Up	0.834504	cDNA|RIPER2 - Ripening-related family protein precursor, expressed	-	GO:0031410//cytoplasmic vesicle	-	-
LOC_Os01g07890	Chr1:3818045-3818774	5.86384	6.43695	7.71128	14.414	17.1668	10.3697	1.06782	Up	0.834414	cDNA|expressed protein	-	-	-	-
LOC_Os10g26840	Chr10:14092156-14094337	5.2132	3.44035	3.81583	9.28668	11.014	9.63982	1.26371	Up	0.834305	cDNA|transposon protein, putative, unclassified	K04078|1|3e-45|183|obr:102722190|chaperonin GroES;K05658|2|2e-36|154|zma:103637544|ATP-binding cassette, subfamily B (MDR/TAP), member 1 [EC:3.6.3.44];K03231|3|5e-29|130|mtr:MTR_1g095710|elongation factor 1-alpha;K05016|5|7e-28|126|zma:100191503|chloride channel 7	-	-	-
LOC_Os02g56130	Chr2:34351406-34353656	10.8242	3.78222	3.63194	25.1983	7.14665	6.71828	1.09884	Up	0.833849	cDNA|PCNA - Putative DNA replicative polymerase clamp, expressed	K04802|1|9e-145|513|dosa:Os02t0805200-01|proliferating cell nuclear antigen	GO:0043234//protein complex;GO:0043231//intracellular membrane-bounded organelle	GO:0003676//nucleic acid binding;GO:0030234//enzyme regulator activity	GO:0006260//DNA replication
LOC_Os03g17980	Chr3:10006386-10012024	6.28654	5.55119	5.10732	13.3575	11.7098	11.94	1.12695	Up	0.833799	cDNA|CAMK_KIN1/SNF1/Nim1_like_AMPKh.2 - CAMK includes calcium/calmodulin depedent protein kinases, expressed	K07198|1|0.0|1032|osa:4332495|5'-AMP-activated protein kinase, catalytic alpha subunit [EC:2.7.11.11]	-	GO:0004672//protein kinase activity;GO:0032559;GO:0004672//protein kinase activity;GO:0032559	GO:0006464//cellular protein modification process;GO:0006464//cellular protein modification process
LOC_Os01g02010	Chr1:537709-544510	10.4454	22.5058	11.4555	8.85301	6.02548	6.74268	-1.03833	Down	0.833423	cDNA|expressed protein	-	-	-	-
LOC_Os04g44060	Chr4:26099272-26101782	0.50835	0.981939	0.29847	0.633258	6.43858	6.82818	2.95806	Up	0.833075	cDNA|aquaporin protein, putative, expressed	K09872|1|3e-158|558|dosa:Os04t0521100-01|aquaporin PIP	GO:0031224//intrinsic component of membrane	-	GO:0006810//transport
LOC_Os01g70970	Chr1:41079468-41082009	12.8854	9.9472	8.88606	3.76968	5.06902	4.92316	-1.20466	Down	0.832748	cDNA|protein kinase, putative, expressed	K04730|1|4e-154|545|sita:101777742|interleukin-1 receptor-associated kinase 1 [EC:2.7.11.1]	-	GO:0004672//protein kinase activity;GO:0032559	GO:0006464//cellular protein modification process
LOC_Os01g04360	Chr1:1944246-1945035	2.11321	1.84375	1.28352	4.74767	4.97446	8.61492	1.80699	Up	0.830824	cDNA|hsp20/alpha crystallin family protein, putative, expressed	K13993|1|1e-51|203|dosa:Os01t0136000-00|HSP20 family protein	-	-	-
LOC_Os02g32850	Chr2:19503499-19504343	1.75032	2.62867	9.94499	0.630678	0.623884	1.11417	-2.59625	Down	0.830661	cDNA|expressed protein	-	-	-	-
LOC_Os01g05900	Chr1:2820035-2838580	7.08924	3.99481	3.99576	18.3772	7.66745	7.36763	1.14776	Up	0.830497	cDNA|Core histone H2A/H2B/H3/H4 domain containing protein, putative, expressed	K11252|1|1e-43|176|obr:102719242|histone H2B	GO:0000785//chromatin;GO:0043231//intracellular membrane-bounded organelle	GO:0003676//nucleic acid binding	GO:0034728//nucleosome organization
LOC_Os03g03500	Chr3:1511321-1513228	5.63877	7.79305	9.55157	14.6605	16.2949	15.1029	1.00287	Up	0.830433	cDNA|heavy metal-associated domain containing protein, expressed	-	-	GO:0043169//cation binding	GO:0006812//cation transport
LOC_Os03g25500	Chr3:14567491-14571763	5.79567	5.32634	4.69762	11.7026	7.03632	15.7921	1.12618	Up	0.8302	cDNA|cytochrome P450 72A1, putative, expressed	K15639|1|1e-80|300|dosa:Os03t0370900-01|PHYB activation tagged suppressor 1 [EC:1.14.-.-]	-	GO:0016491//oxidoreductase activity;GO:0005506//iron ion binding	-
LOC_Os08g01100	Chr8:71342-72715	4.26817	0.983779	0.741017	14.3181	2.30927	2.58979	1.68105	Up	0.829109	cDNA|HMG1/2, putative, expressed	K11296|1|3e-41|169|pda:103722205|high mobility group protein B3;K10802|5|1e-36|154|cit:102617532|high mobility group protein B1	-	-	-
LOC_Os01g53370	Chr1:30666638-30668631	7.18078	5.34422	9.7894	1.91628	3.65433	2.52392	-1.46296	Down	0.82896	cDNA|anthocyanidin 5,3-O-glucosyltransferase, putative, expressed	K12938|1|5e-98|359|fve:101302986|anthocyanidin 5,3-O-glucosyltransferase [EC:2.4.1.-];K08237|2|4e-82|306|gmx:100804631|hydroquinone glucosyltransferase [EC:2.4.1.218];K13263|3|5e-77|289|gmx:100101902|isoflavone 7-O-glucosyltransferase [EC:2.4.1.170]	-	GO:0016757//transferase activity, transferring glycosyl groups	-
LOC_Os03g16170	Chr3:8921369-8923437	3.24958	6.53952	5.10437	1.29497	0.748735	0.900155	-2.3389	Down	0.82896	cDNA|protein phosphatase 2C, putative, expressed	K14497|1|1e-178|627|dosa:Os03t0268600-01|protein phosphatase 2C [EC:3.1.3.16]	GO:0043231//intracellular membrane-bounded organelle;GO:0043231//intracellular membrane-bounded organelle	GO:0003824//catalytic activity;GO:0016787//hydrolase activity	-
LOC_Os05g09410	Chr5:5278197-5280638	8.08977	12.0022	14.0993	5.70302	5.21609	4.77298	-1.12359	Down	0.828945	cDNA|histidine-containing phosphotransfer protein 4, putative, expressed	K14490|1|4e-81|301|dosa:Os05t0186100-01|histidine-containing phosphotransfer peotein	-	GO:0060089	GO:0007165//signal transduction
LOC_Os11g31060	Chr11:18070198-18071815	0.97498	2.10292	0.65385	2.91617	3.15089	9.76625	2.08504	Up	0.827963	cDNA|IQ calmodulin-binding and BAG domain containing protein, putative, expressed	-	-	-	-
LOC_Os05g35290	Chr5:20953409-20955923	6.04458	4.83984	6.67058	1.29679	2.44969	1.31271	-1.7949	Down	0.826962	cDNA|phenylalanine ammonia-lyase, putative, expressed	K10775|1|0.0|1315|dosa:Os05t0427400-00|phenylalanine ammonia-lyase [EC:4.3.1.24]	GO:0044424	GO:0016841//ammonia-lyase activity	GO:0006558//L-phenylalanine metabolic process
LOC_Os05g49120	Chr5:28176576-28182471	2.37587	2.69742	2.1878	6.91888	7.66624	6.1766	1.51567	Up	0.826892	cDNA|NLI interacting factor-like phosphatase, putative, expressed	K15731|1|0.0|692|dosa:Os05t0566200-01|carboxy-terminal domain RNA polymerase II polypeptide A small phosphatase [EC:3.1.3.16];K17616|2|1e-45|108|cic:CICLE_v10016072mg|CTD small phosphatase-like protein 2 [EC:3.1.3.-]	-	-	-
LOC_Os03g11540	Chr3:5979593-5983099	3.16425	0.485189	0.483126	12.5216	2.05691	1.61437	1.97025	Up	0.826312	cDNA|RPA1B - Putative single-stranded DNA binding complex subunit 1, expressed	K07466|1|0.0|1195|dosa:Os03t0214100-01|replication factor A1	GO:0043231//intracellular membrane-bounded organelle	GO:0003676//nucleic acid binding	GO:0006259//DNA metabolic process
LOC_Os06g10750	Chr6:5613998-5617153	13.7764	17.0742	10.2574	7.51244	5.94539	6.97219	-1.00873	Down	0.82595	cDNA|integral membrane protein DUF6 containing protein, expressed	K01623|1|2e-48|194|pda:103722777|fructose-bisphosphate aldolase, class I [EC:4.1.2.13];K02940|2|6e-45|182|sita:101773010|large subunit ribosomal protein L9e	-	-	-
LOC_Os09g38930	Chr9:22354955-22357166	0.773497	0.481611	0.573043	4.59648	4.47182	3.91312	2.82799	Up	0.825192	cDNA|expressed protein	K12486|1|5e-23|110|obr:102722400|stromal membrane-associated protein	-	-	-
LOC_Os03g44880	Chr3:25315696-25317399	4.86202	0.055906	1.22453	6.48489	4.3394	7.94659	1.61161	Up	0.824026	cDNA|Cupin domain containing protein, expressed	K11426|1|3e-40|166|sly:101250545|SET and MYND domain-containing protein;K19476|3|3e-22|106|mdm:103418875|vacuolar protein sorting-associated protein IST1	GO:0005576//extracellular region;GO:0031410//cytoplasmic vesicle	GO:0046914//transition metal ion binding	-
LOC_Os07g47210	Chr7:28222554-28224898	8.19638	18.2338	5.88891	6.71227	5.73459	2.58264	-1.10459	Down	0.823927	cDNA|GDSL-like lipase/acylhydrolase, putative, expressed	K10960|1|3e-48|135|atr:18422248|geranylgeranyl reductase [EC:1.3.1.83];K00679|4|7e-21|102|cic:CICLE_v10027727mg|phospholipid:diacylglycerol acyltransferase [EC:2.3.1.158]	GO:0031410//cytoplasmic vesicle;GO:0031410//cytoplasmic vesicle	GO:0016787//hydrolase activity;GO:0016787//hydrolase activity	GO:0044238;GO:0044238
LOC_Os01g62490	Chr1:36177288-36180127	9.61339	19.0207	9.4654	6.67197	7.13308	5.03452	-1.01601	Down	0.823436	cDNA|laccase precursor protein, putative, expressed	K05909|1|0.0|1156|dosa:Os01t0842500-01|laccase [EC:1.10.3.2]	GO:0005576//extracellular region;GO:0031410//cytoplasmic vesicle	GO:0046914//transition metal ion binding;GO:0016682//oxidoreductase activity, acting on diphenols and related substances as donors, oxygen as acceptor	GO:0009808//lignin metabolic process
LOC_Os03g53340	Chr3:30603963-30607164	1.89603	2.99433	1.04994	2.13385	2.43314	13.832	1.63102	Up	0.823278	cDNA|HSF-type DNA-binding domain containing protein, expressed	K09419|1|2e-172|607|osa:4334080|heat shock transcription factor, other eukaryote	GO:0043231//intracellular membrane-bounded organelle;GO:0043231//intracellular membrane-bounded organelle;GO:0043231//intracellular membrane-bounded organelle;GO:0043231//intracellular membrane-bounded organelle;GO:0043231//intracellular membrane-bounded organelle;GO:0043231//intracellular membrane-bounded organelle	GO:0003677//DNA binding;GO:0003677//DNA binding;GO:0003677//DNA binding;GO:0003677//DNA binding;GO:0003677//DNA binding	GO:0006351//transcription, DNA-templated;GO:0006351//transcription, DNA-templated;GO:0006351//transcription, DNA-templated;GO:0006351//transcription, DNA-templated;GO:0006351//transcription, DNA-templated
LOC_Os06g28194	Chr6:16011322-16032869	5.06799	7.71643	5.54893	2.03873	1.91937	1.98618	-1.6249	Down	0.822648	cDNA|expressed protein	-	GO:0043231//intracellular membrane-bounded organelle;GO:0043231//intracellular membrane-bounded organelle;GO:0043231//intracellular membrane-bounded organelle;GO:0043231//intracellular membrane-bounded organelle;GO:0043231//intracellular membrane-bounded organelle	GO:0016868//intramolecular transferase activity, phosphotransferases;GO:0016868//intramolecular transferase activity, phosphotransferases;GO:0016868//intramolecular transferase activity, phosphotransferases;GO:0016868//intramolecular transferase activity, phosphotransferases;GO:0016868//intramolecular transferase activity, phosphotransferases	GO:0044238;GO:0044238;GO:0044238;GO:0044238;GO:0044238
LOC_Os03g06330	Chr3:3165265-3168965	4.48033	5.20357	4.51443	11.4118	8.89149	10.249	1.10556	Up	0.821245	cDNA|tyrosine protein kinase domain containing protein, putative, expressed	K04733|1|2e-117|424|sita:101761289|interleukin-1 receptor-associated kinase 4 [EC:2.7.11.1]	-	GO:0004672//protein kinase activity;GO:0032559	GO:0006464//cellular protein modification process
LOC_Os03g48810	Chr3:27812160-27815752	6.38757	14.0896	3.27192	3.36101	3.29357	3.07519	-1.28739	Down	0.82119	cDNA|nucleobase-ascorbate transporter, putative, expressed	K14611|1|0.0|870|bdi:100836719|solute carrier family 23 (nucleobase transporter), member 1/2	GO:0031224//intrinsic component of membrane	-	GO:0006810//transport
LOC_Os07g40130	Chr7:24078186-24080052	13.7951	14.2916	7.30411	5.60929	7.02556	4.68524	-1.03093	Down	0.820878	cDNA|retrotransposon protein, putative, Ty3-gypsy subclass, expressed	-	-	-	-
LOC_Os10g40550	Chr10:21706908-21710977	2.59857	2.47663	2.34069	7.87659	5.97839	6.36765	1.44728	Up	0.820665	cDNA|CPuORF23 - conserved peptide uORF-containing transcript, expressed	K01087|1|0.0|766|dosa:Os10t0553300-01|trehalose 6-phosphate phosphatase [EC:3.1.3.12]	-	-	GO:0005991//trehalose metabolic process;GO:0005991//trehalose metabolic process
LOC_Os02g12890	Chr2:6802605-6805335	4.37933	8.51982	3.93905	1.95597	1.34809	1.78143	-1.72728	Down	0.820526	cDNA|cytochrome P450, putative, expressed	K07424|1|1e-98|360|mus:103991229|cytochrome P450, family 3, subfamily A [EC:1.14.14.1];K00517|3|7e-96|352|osa:4341325|;K01832|4|4e-95|349|zma:103649703|thromboxane-A synthase [EC:5.3.99.5]	-	GO:0016491//oxidoreductase activity;GO:0005506//iron ion binding;GO:0016491//oxidoreductase activity;GO:0005506//iron ion binding	-
LOC_Os11g37960	Chr11:22505992-22507419	4.49895	2.11264	2.91324	12.3986	5.30329	5.62352	1.29214	Up	0.820119	cDNA|WIP4 - Wound-induced protein precursor, expressed	-	GO:0031410//cytoplasmic vesicle	GO:0030246//carbohydrate binding	GO:0006952//defense response;GO:0033554//cellular response to stress;GO:0001906//cell killing
LOC_Os03g17200	Chr3:9575541-9576332	6.49344	0	8.05966	3.52585	0	0	-2.04456	Down	0.819093	cDNA|plant-specific domain TIGR01589 family protein, expressed	-	-	-	-
LOC_Os04g37820	Chr4:22481486-22483269	6.17015	2.49334	7.88197	1.70354	1.87682	1.4183	-1.72682	Down	0.818949	cDNA|cytokinin-O-glucosyltransferase 2, putative, expressed	K13030|1|2e-106|387|sbi:SORBI_01g001220|cyanohydrin beta-glucosyltransferase [EC:2.4.1.85];K00699|4|3e-68|260|sly:101262190|glucuronosyltransferase [EC:2.4.1.17];K13691|5|3e-61|236|fve:101311072|pathogen-inducible salicylic acid glucosyltransferase [EC:2.4.1.-]	GO:0043231//intracellular membrane-bounded organelle	GO:0016757//transferase activity, transferring glycosyl groups	-
LOC_Os11g06730	Chr11:3288493-3289070	2.59894	9.39888	2.68341	1.05844	0.955035	1.70544	-1.98102	Down	0.817704	cDNA|ECAGL2 - ECA1 gametogenesis related family protein precursor, expressed	-	GO:0031410//cytoplasmic vesicle	-	-
LOC_Os06g46700	Chr6:28368886-28371712	1.97337	6.66423	8.03884	0.711557	1.40197	3.13032	-1.66911	Down	0.816797	cDNA|expressed protein	-	-	-	-
LOC_Os02g22580	Chr2:13467196-13467584	3.01395	6.74135	0	8.20696	9.37607	5.6058	1.24902	Up	0.816395	cDNA|expressed protein	-	GO:0043231//intracellular membrane-bounded organelle	-	-
LOC_Os06g02530	Chr6:875371-876367	4.05471	0.507676	0.470691	13.4132	1.49636	1.43527	1.69932	Up	0.816316	cDNA|expressed protein	-	-	-	-
LOC_Os08g02070	Chr8:679357-681739	4.25351	4.65846	4.90255	9.09772	9.33738	10.5808	1.07066	Up	0.813822	cDNA|OsMADS26 - MADS-box family gene with MIKCc type-box, expressed	K09264|1|6e-34|145|mus:103975613|MADS-box transcription factor, plant	GO:0043231//intracellular membrane-bounded organelle	GO:0003677//DNA binding;GO:0001071//nucleic acid binding transcription factor activity	GO:0006351//transcription, DNA-templated
LOC_Os01g46600	Chr1:26527475-26532567	0	3.7116	2.03205	0	0	0	-10.903	Down	0.813287	cDNA|seed maturation protein PM41, putative, expressed	-	-	-	-
LOC_Os11g28184	Chr11:16205852-16214048	6.43022	6.41051	3.21391	1.2381	1.33018	2.49482	-1.6649	Down	0.812855	cDNA|expressed protein	K01586|1|1e-62|242|obr:102715270|diaminopimelate decarboxylase [EC:4.1.1.20]	-	-	-
LOC_Os07g28614	Chr7:16748939-16749713	2.31011	3.70792	4.44906	10.5118	6.42332	6.91063	1.18787	Up	0.812806	cDNA|expressed protein	-	-	-	-
LOC_Os07g26630	Chr7:15358959-15360495	3.8254	3.27268	5.03247	4.6332	11.6201	9.99181	1.1134	Up	0.811422	cDNA|aquaporin protein, putative, expressed	K09872|1|1e-162|573|dosa:Os07t0448100-01|aquaporin PIP	GO:0031224//intrinsic component of membrane	-	GO:0006810//transport
LOC_Os05g11010	Chr5:6164996-6166289	5.65394	9.84197	10.3419	4.14805	3.89616	3.87409	-1.11631	Down	0.811135	cDNA|harpin-induced protein 1 domain containing protein, expressed	-	-	-	-
LOC_Os04g28410	Chr4:16807386-16808259	0	0	0	2.97688	1.31528	1.35073	10.8773	Up	0.810892	cDNA|expressed protein	-	-	-	-
LOC_Os11g03580	Chr11:1390584-1391733	5.82588	9.00018	8.66804	3.01982	3.38181	3.99577	-1.17608	Down	0.810822	cDNA|expressed protein	-	GO:0043231//intracellular membrane-bounded organelle	-	-
LOC_Os06g44190	Chr6:26660026-26660357	2.89565	2.16734	0	7.32969	3.04926	5.45266	1.64446	Up	0.810673	cDNA|expressed protein	-	-	-	-
LOC_Os02g39140	Chr2:23643091-23651534	3.87281	3.63841	4.39669	8.0611	8.64233	9.05688	1.11323	Up	0.810277	cDNA|helix-loop-helix DNA-binding domain containing protein, expressed	-	GO:0043231//intracellular membrane-bounded organelle;GO:0043231//intracellular membrane-bounded organelle	-	-
LOC_Os03g04530	Chr3:2115173-2117105	9.89215	0.384327	0.747017	12.9479	5.77703	5.67765	1.14645	Up	0.810133	cDNA|cytochrome P450, putative, expressed	K15402|1|9e-98|358|atr:105421656|fatty acid omega-hydroxylase [EC:1.14.-.-];K15405|2|9e-95|348|aly:ARALYDRAFT_474859|midchain alkane hydroxylase;K00517|5|2e-91|337|brp:103833662|	GO:0031410//cytoplasmic vesicle	GO:0046872//metal ion binding	-
LOC_Os02g44310	Chr2:26804987-26805825	0	0.0707609	0	0	4.58387	4.5895	6.9783	Up	0.80994	cDNA|LTPL112 - Protease inhibitor/seed storage/LTP family protein precursor, expressed	K02883|1|3e-31|135|zma:103646289|large subunit ribosomal protein L18e;K11855|2|6e-16|85.1|bvg:104906049|ubiquitin carboxyl-terminal hydrolase 36/42 [EC:3.4.19.12];K05747|3|2e-11|70.1|gmx:102666577|Wiskott-Aldrich syndrome protein	GO:0031410//cytoplasmic vesicle	GO:0005488//binding	GO:0010876//lipid localization
LOC_Os12g14440	Chr12:8239428-8241153	28.1015	0.309139	1.01271	8.45742	5.21117	0.775641	-1.02647	Down	0.809469	cDNA|Jacalin-like lectin domain containing protein, putative, expressed	K13457|1|1e-34|148|obr:102710757|disease resistance protein RPM1;K04730|2|1e-30|134|dosa:Os11t0607900-01|interleukin-1 receptor-associated kinase 1 [EC:2.7.11.1];K04733|3|1e-23|111|zma:103636418|interleukin-1 receptor-associated kinase 4 [EC:2.7.11.1]	-	-	-
LOC_Os03g17480	Chr3:9717251-9719907	1.51041	9.69613	3.76465	11.2695	12.6216	6.29214	1.01156	Up	0.808715	cDNA|IN2-1 protein, putative, expressed	K00799|1|8e-134|477|dosa:Os03t0283200-00|glutathione S-transferase [EC:2.5.1.18]	-	-	-
LOC_Os02g42450	Chr2:25539457-25540426	4.71881	13.7319	7.00991	4.91351	3.55896	3.48578	-1.09026	Down	0.807123	cDNA|RIPER1 - Ripening-related family protein precursor, expressed	-	GO:0031410//cytoplasmic vesicle	-	-
LOC_Os03g21230	Chr3:12117810-12123134	8.84093	8.9772	6.13879	4.00801	3.71242	3.24823	-1.12706	Down	0.806498	cDNA|leucine-rich repeat family protein, putative, expressed	K04730|1|2e-125|451|pop:POPTR_0003s03690g|interleukin-1 receptor-associated kinase 1 [EC:2.7.11.1];K04733|4|8e-63|243|ppp:PHYPADRAFT_216841|interleukin-1 receptor-associated kinase 4 [EC:2.7.11.1]	-	GO:0004672//protein kinase activity;GO:0032559	GO:0006464//cellular protein modification process
LOC_Os07g18070	Chr7:10693275-10693859	0.743577	0.718415	1.00263	3.80738	4.91913	3.24183	2.27978	Up	0.80629	cDNA|expressed protein	-	GO:0031410//cytoplasmic vesicle	-	-
LOC_Os11g12340	Chr11:6888056-6898774	9.39817	5.74219	7.56455	3.55251	3.07651	3.536	-1.15939	Down	0.806161	cDNA|disease resistance protein RPM1, putative, expressed	K13457|1|0.0|1427|obr:102704283|disease resistance protein RPM1	GO:0031410//cytoplasmic vesicle;GO:0031410//cytoplasmic vesicle	GO:0032559;GO:0032559	GO:0012501//programmed cell death;GO:0006950//response to stress;GO:0012501//programmed cell death;GO:0006950//response to stress
LOC_Os12g03350	Chr12:1302339-1303288	4.42254	8.00231	10.2582	1.83074	3.37613	4.9222	-1.16311	Down	0.806161	cDNA|expressed protein	-	GO:0043231//intracellular membrane-bounded organelle	-	-
LOC_Os01g59110	Chr1:34146160-34149193	5.96326	6.84516	9.59427	3.8772	2.98041	3.16083	-1.16101	Down	0.805279	cDNA|indole-3-acetate beta-glucosyltransferase, putative, expressed	K13691|1|7e-47|189|sly:101264348|pathogen-inducible salicylic acid glucosyltransferase [EC:2.4.1.-];K13068|5|6e-46|186|crb:CARUB_v10013531mg|sinapate 1-glucosyltransferase [EC:2.4.1.120]	-	GO:0016757//transferase activity, transferring glycosyl groups	-
LOC_Os10g40530	Chr10:21697018-21697778	1.9388	15.1332	3.04286	0.625027	3.73056	4.11091	-1.24842	Down	0.805056	cDNA|LTPL146 - Protease inhibitor/seed storage/LTP family protein precursor, expressed	K02883|1|3e-16|85.9|zma:103646289|large subunit ribosomal protein L18e;K11855|2|3e-11|69.3|bvg:104906049|ubiquitin carboxyl-terminal hydrolase 36/42 [EC:3.4.19.12]	GO:0031410//cytoplasmic vesicle	GO:0005488//binding	GO:0010876//lipid localization
LOC_Os11g11970	Chr11:6646432-6647140	0	0	0	0	5.44281	0	10.8257	Up	0.805011	cDNA|expressed protein	-	-	-	-
LOC_Os07g03180	Chr7:1245439-1246339	2.91171	4.37494	5.2366	9.01386	8.27605	8.68812	1.05268	Up	0.803573	cDNA|GCRP3 - Glycine and cysteine rich family protein precursor, expressed	-	GO:0031410//cytoplasmic vesicle	-	-
LOC_Os04g57630	Chr4:34298774-34302683	3.75021	4.29651	3.67789	9.68511	7.42485	7.60564	1.07588	Up	0.803474	cDNA|phytosulfokine receptor precursor, putative, expressed	K13415|1|3e-140|500|pop:POPTR_0007s06940g|protein brassinosteroid insensitive 1 [EC:2.7.10.1 2.7.11.1]	-	GO:0004672//protein kinase activity;GO:0032559	GO:0006464//cellular protein modification process
LOC_Os09g24370	Chr9:14479022-14479844	0	0.145265	0	0	4.70449	4.20103	5.91838	Up	0.80269	cDNA|expressed protein	-	-	-	-
LOC_Os01g03330	Chr1:1344556-1346419	2.63001	0.747484	0.639383	2.84271	7.22777	3.59137	1.76601	Up	0.802358	cDNA|BBTI3 - Bowman-Birk type bran trypsin inhibitor precursor, expressed	-	GO:0031410//cytoplasmic vesicle	GO:0004866//endopeptidase inhibitor activity	-
LOC_Os04g15580	Chr4:8472823-8476142	2.20909	1.45477	2.53572	6.34868	5.81905	4.50312	1.42709	Up	0.802214	cDNA|serine/threonine-protein kinase receptor precursor, putative, expressed	K04733|1|4e-142|506|obr:102718645|interleukin-1 receptor-associated kinase 4 [EC:2.7.11.1]	GO:0031410//cytoplasmic vesicle	-	-
LOC_Os07g32660	Chr7:19491601-19498946	10.1526	10.7611	5.55936	5.34547	4.31836	3.38344	-1.02078	Down	0.801277	cDNA|monocopper oxidase, putative, expressed	K00423|1|4e-173|609|tcc:TCM_039984|L-ascorbate oxidase [EC:1.10.3.3]	GO:0031410//cytoplasmic vesicle	GO:0046914//transition metal ion binding;GO:0003824//catalytic activity	GO:0008152//metabolic process
LOC_Os02g47150	Chr2:28777003-28784587	5.68822	0.796721	0.801799	12.2926	3.0647	2.7372	1.31221	Up	0.800717	cDNA|DNA topoisomerase 2, putative, expressed	K03164|1|0.0|2209|obr:102704031|DNA topoisomerase II [EC:5.99.1.3]	-	GO:0003916//DNA topoisomerase activity;GO:0000166//nucleotide binding	GO:0006259//DNA metabolic process;GO:0006351//transcription, DNA-templated
LOC_Os07g06700	Chr7:3265352-3266475	8.90156	7.52743	5.08209	2.92817	2.26957	4.51978	-1.14642	Down	0.800335	cDNA|expressed protein	-	-	-	-

## Sheet: D
Table S2d mRNAs significantly up- or down-regualted by Fe deficiency in root
Gene_id	Locus	+Fe			-Fe			Log2Ratio(-Fe/+Fe)	Up/Down	Probability	Description	KEGG Orthology	GO Component	GO Function	GO Process
LOC_Os03g18250	Chr3:10230611-10231357	0	0.0672785	0.0706049	82.7958	99.0128	80.7919	10.8848	Up	0.994913	cDNA|expressed protein	-	-	-	-
LOC_Os01g09540	Chr1:4872118-4873806	0.148627	0.123303	0.429389	185.512	315.747	280.103	10.1217	Up	0.99459	cDNA|HAD superfamily phosphatase, putative, expressed	K02866|1|4e-19|96.7|osa:4332737|large subunit ribosomal protein L10e	GO:0031410//cytoplasmic vesicle	-	-
LOC_Os01g56530	Chr1:32592866-32593956	0.0352671	0	0	24.4831	41.6952	27.8045	11.3003	Up	0.987837	cDNA|DUF260 domain containing protein, putative, expressed	K13944|1|1e-14|80.9|sbi:SORBI_04g037550|;K13945|4|5e-14|79.0|mus:103982963|	-	-	-
LOC_Os06g19095	Chr6:10865394-10867828	0.167834	0.0463911	0.0969556	51.9839	41.7671	45.3709	8.80438	Up	0.971172	cDNA|expressed protein	-	-	-	-
LOC_Os02g10370	Chr2:5464033-5464324	21.1811	5.71934	9.29049	0	0	0	-13.5584	Down	0.968574	cDNA|hrpN-interacting protein from Malus, putative, expressed	-	GO:0043231//intracellular membrane-bounded organelle	-	-
LOC_Os12g18410	Chr12:10651960-10653450	1.41591	2.65207	1.73075	607.968	642.181	569.563	8.29376	Up	0.963467	cDNA|expressed protein	-	-	-	-
LOC_Os05g31670	Chr5:18429323-18430293	0.486288	0.344503	0.22927	79.8276	101.104	84.1976	7.9664	Up	0.953674	cDNA|AWPM-19-like membrane family protein, putative, expressed	-	GO:0031410//cytoplasmic vesicle	-	-
LOC_Os03g46454	Chr3:26276300-26277206	0.68093	0.772891	1.09197	192.239	173.36	146.471	7.65208	Up	0.951755	cDNA|metal cation transporter, putative, expressed	K14709|1|1e-106|386|dosa:Os03t0667300-00|solute carrier family 39 (zinc transporter), member 1/2/3	GO:0016020//membrane;GO:0031410//cytoplasmic vesicle	GO:0022890//inorganic cation transmembrane transporter activity;GO:0046915//transition metal ion transmembrane transporter activity	GO:0006829//zinc ion transport
LOC_Os03g32490	Chr3:18575448-18577587	1.68826	3.0565	2.85268	434.704	484.704	419.668	7.46151	Up	0.950639	cDNA|DUF1230 domain containing protein, expressed	-	GO:0043231//intracellular membrane-bounded organelle	-	-
LOC_Os01g65110	Chr1:37795595-37797746	1.38862	1.74213	2.08508	320.573	288.743	270.514	7.39818	Up	0.949747	cDNA|POT family protein, expressed	K14638|1|2e-164|579|sbi:SORBI_09g021330|solute carrier family 15 (peptide/histidine transporter), member 3/4	GO:0044464	-	GO:0015833//peptide transport
LOC_Os02g37480	Chr2:22622378-22623188	3.24364	1.28692	1.39591	217.715	287.041	312.767	7.10794	Up	0.947158	cDNA|glycine-rich cell wall structural protein precursor, putative, expressed	-	-	-	-
LOC_Os03g19420	Chr3:10926468-10927950	20.5592	36.0132	41.3882	3647.98	4479.34	3989.9	6.95064	Up	0.94691	cDNA|nicotianamine synthase, putative, expressed	K05953|1|1e-175|617|dosa:Os03t0307200-01|nicotianamine synthase [EC:2.5.1.43]	-	GO:0016765//transferase activity, transferring alkyl or aryl (other than methyl) groups	GO:0018130;GO:0000041//transition metal ion transport
LOC_Os03g19427	Chr3:10929482-10930895	18.3303	28.2283	33.8898	2918.36	3743.87	3277.1	6.94894	Up	0.946905	cDNA|nicotianamine synthase, putative, expressed	K05953|1|8e-172|603|dosa:Os03t0307300-01|nicotianamine synthase [EC:2.5.1.43]	-	GO:0016765//transferase activity, transferring alkyl or aryl (other than methyl) groups	GO:0018130;GO:0000041//transition metal ion transport
LOC_Os09g07200	Chr9:3525022-3526519	0	0	0	5.38578	7.0833	9.20313	12.8186	Up	0.946291	cDNA|transposon protein, putative, unclassified, expressed	K17604|1|1e-25|116|vvi:104878292|zinc finger SWIM domain-containing protein 3	-	-	-
LOC_Os11g15624	Chr11:8864460-8867281	1.80799	2.53193	3.49995	295.406	356.965	249.987	6.84673	Up	0.945274	cDNA|expressed protein	-	-	-	-
LOC_Os02g43410	Chr2:26200012-26204720	11.7026	13.9017	12.0921	1091.8	1156.46	760.166	6.31844	Up	0.943028	cDNA|transposon protein, putative, unclassified, expressed	-	GO:0031224//intrinsic component of membrane;GO:0031224//intrinsic component of membrane	-	GO:0000041//transition metal ion transport;GO:0000041//transition metal ion transport
LOC_Os10g30410	Chr10:15806653-15811018	0.233316	0.26847	0.162279	36.9198	42.6299	37.8936	7.46642	Up	0.942909	cDNA|cytochrome P450 71D7, putative, expressed	K16083|1|2e-179|629|dosa:Os02t0570500-01|ent-isokaurene C2-hydroxylase [EC:1.14.13.143];K15472|3|3e-115|416|sly:101251277|premnaspirodiene oxygenase [EC:1.14.13.121];K14985|5|1e-108|394|mtr:MTR_5g094570|26-hydroxylase [EC:1.14.-.-]	GO:0031410//cytoplasmic vesicle	-	-
LOC_Os03g51530	Chr3:29479233-29479886	1.84341	1.1825	1.63369	122.718	143.249	153	6.49049	Up	0.94214	cDNA|expressed protein	-	-	-	-
LOC_Os01g72370	Chr1:41971443-41978408	8.98501	11.6664	14.3743	740.514	789.052	780.729	6.04352	Up	0.941858	cDNA|helix-loop-helix DNA-binding domain containing protein, expressed	K18486|1|1e-23|112|csv:101220763|heart-and neural crest derivatives-expressed protein 2	-	-	-
LOC_Os12g32400	Chr12:19546555-19547564	0.384247	0.738434	0.839061	69.0381	74.0732	69.3376	6.75884	Up	0.941317	cDNA|helix-loop-helix DNA-binding domain containing protein, expressed	K12126|1|6e-12|70.9|cic:CICLE_v10027890mg|phytochrome-interacting factor 3	-	-	-
LOC_Os02g20360	Chr2:11997093-12002633	22.2837	34.7412	32.0881	1434.76	1620.28	1371.44	5.63438	Up	0.940767	cDNA|tyrosine aminotransferase, putative, expressed	K00815|1|0.0|803|dosa:Os02t0306401-00|tyrosine aminotransferase [EC:2.6.1.5]	-	GO:0008483//transaminase activity;GO:0048037//cofactor binding;GO:0016846//carbon-sulfur lyase activity;GO:0008483//transaminase activity;GO:0048037//cofactor binding;GO:0016846//carbon-sulfur lyase activity	GO:0008652//cellular amino acid biosynthetic process;GO:0008652//cellular amino acid biosynthetic process
LOC_Os11g04020	Chr11:1618493-1623978	20.2653	19.9649	18.562	892.697	982.202	807.362	5.51168	Up	0.94044	cDNA|major facilitator superfamily antiporter, putative, expressed	K12818|1|1e-84|314|smo:SELMODRAFT_429199|ATP-dependent RNA helicase DHX8/PRP22 [EC:3.6.4.13];K17866|2|2e-32|141|ota:Ot07g02460|diphthamide biosynthesis protein 2;K12670|3|2e-17|91.7|egr:104455554|oligosaccharyltransferase complex subunit beta	GO:0044464	-	-
LOC_Os03g54000	Chr3:30959597-30963774	11.7786	13.7733	15.5835	553.511	574.558	629.082	5.41671	Up	0.940103	cDNA|oligopeptide transporter, putative, expressed	K04773|1|9e-20|100|mtr:MTR_4g114810|protease IV [EC:3.4.21.-]	-	-	GO:0006810//transport;GO:0006810//transport
LOC_Os01g45914	Chr1:26087571-26088335	7.80061	8.42264	10.1231	389.839	426.018	378.467	5.50245	Up	0.940043	cDNA|expressed protein	-	-	-	-
LOC_Os03g13390	Chr3:7228963-7231749	31.0192	31.0546	35.5972	1105.39	1373.8	1119.87	5.20355	Up	0.939988	cDNA|oxidoreductase, aldo/keto reductase family protein, putative, expressed	K00011|1|7e-92|338|pop:POPTR_0005s09980g|aldehyde reductase [EC:1.1.1.21];K19642|2|1e-91|337|tcc:TCM_011190|D-galacturonate reductase [EC:1.1.1.365]	-	GO:0003824//catalytic activity	GO:0008152//metabolic process
LOC_Os06g29180	Chr6:16649543-16653296	30.3043	33.819	31.9479	939.289	1205.21	952.223	5.01049	Up	0.939795	cDNA|erythronate-4-phosphate dehydrogenase domain containing protein, expressed	K00122|1|0.0|713|dosa:Os06t0486800-01|formate dehydrogenase [EC:1.2.1.2]	GO:0043231//intracellular membrane-bounded organelle	GO:0016614//oxidoreductase activity, acting on CH-OH group of donors;GO:0016620//oxidoreductase activity, acting on the aldehyde or oxo group of donors, NAD or NADP as acceptor;GO:0000166//nucleotide binding	GO:0008152//metabolic process
LOC_Os07g25060	Chr7:14138424-14415848	35.5354	62.075	23.8112	1379.3	1437.02	942.88	4.95233	Up	0.939746	cDNA|thionin-like peptide, putative, expressed	-	GO:0031410//cytoplasmic vesicle	-	-
LOC_Os10g11889	Chr10:6597052-6599560	39.7463	44.0164	50.4385	1353.05	1421.66	1231.66	4.89983	Up	0.939701	cDNA|expressed protein	-	-	-	-
LOC_Os01g46720	Chr1:26611798-26618704	6.08357	6.46998	6.79685	286.817	275.523	271.083	5.42861	Up	0.939572	cDNA|expressed protein	-	GO:0009536//plastid	GO:0016301//kinase activity;GO:0032559	GO:0006464//cellular protein modification process
LOC_Os09g28050	Chr9:17024570-17028551	54.4836	49.7042	51.8625	1176.97	1531.05	1163.4	4.63278	Up	0.939448	cDNA|asparate aminotransferase, putative, expressed	K00816|1|6e-56|219|gsl:Gasu_10540|kynurenine---oxoglutarate transaminase / cysteine-S-conjugate beta-lyase / glutamine---phenylpyruvate transaminase [EC:2.6.1.7 4.4.1.13 2.6.1.64];K15849|3|1e-42|176|mis:MICPUN_59090|bifunctional aspartate aminotransferase and glutamate/aspartate-prephenate aminotransferase [EC:2.6.1.1 2.6.1.78 2.6.1.79]	GO:0043231//intracellular membrane-bounded organelle;GO:0043231//intracellular membrane-bounded organelle;GO:0043231//intracellular membrane-bounded organelle	GO:0016769//transferase activity, transferring nitrogenous groups;GO:0048037//cofactor binding;GO:0016846//carbon-sulfur lyase activity;GO:0016769//transferase activity, transferring nitrogenous groups;GO:0048037//cofactor binding;GO:0016846//carbon-sulfur lyase activity;GO:0016769//transferase activity, transferring nitrogenous groups;GO:0048037//cofactor binding;GO:0016846//carbon-sulfur lyase …	GO:0008652//cellular amino acid biosynthetic process;GO:0008652//cellular amino acid biosynthetic process;GO:0008652//cellular amino acid biosynthetic process
LOC_Os07g25050	Chr7:14138424-14415848	461.451	302.382	181.417	5859.74	5088.36	4450.56	4.02597	Up	0.93926	cDNA|thionin-like peptide, putative, expressed	-	GO:0031410//cytoplasmic vesicle	-	-
LOC_Os07g15460	Chr7:8966022-8970882	3.06215	3.33119	5.25926	179.176	152.52	197.473	5.505	Up	0.939141	cDNA|metal transporter Nramp6, putative, expressed	K03322|1|0.0|787|obr:102721181|manganese transport protein;K12347|5|9e-177|611|pop:POPTR_0002s08100g|natural resistance-associated macrophage protein	GO:0044464;GO:0044464	-	GO:0051234//establishment of localization;GO:0051234//establishment of localization
LOC_Os11g29370	Chr11:17036890-17044169	23.7708	24.542	33.4825	552.647	490.356	790.756	4.48664	Up	0.939121	cDNA|haloacid dehalogenase-like hydrolase family protein, putative, expressed	K16054|1|0.0|981|dosa:Os11t0484000-01|methylthioribulose 1-phosphate dehydratase / enolase-phosphatase E1 [EC:4.2.1.109 3.1.3.77]	GO:0044424	GO:0043169//cation binding;GO:0016791//phosphatase activity;GO:0016836//hydro-lyase activity	GO:0071265;GO:0043102
LOC_Os04g24140	Chr4:13802275-13803543	28.0371	31.3788	36.008	581.218	611.381	576.15	4.21223	Up	0.939002	cDNA|ribose-5-phosphate isomerase A, putative, expressed	K01807|1|3e-133|475|dosa:Os04t0306400-01|ribose 5-phosphate isomerase A [EC:5.3.1.6]	GO:0043231//intracellular membrane-bounded organelle	GO:0016861//intramolecular oxidoreductase activity, interconverting aldoses and ketoses	GO:0006098//pentose-phosphate shunt
LOC_Os02g37190	Chr2:22477781-22478946	975.101	1240.91	1103.43	117.586	51.0106	62.5859	-3.84384	Down	0.938932	cDNA|expressed protein	-	-	-	-
LOC_Os02g48390	Chr2:29625455-29628118	31.6307	31.943	34.5063	499.711	591.119	505.232	4.02441	Up	0.938843	cDNA|phosphoribosyl transferase, putative, expressed	K00948|1|1e-14|82.4|mus:103976993|ribose-phosphate pyrophosphokinase [EC:2.7.6.1]	-	GO:0046872//metal ion binding;GO:0016778	GO:0009117//nucleotide metabolic process;GO:0006796//phosphate-containing compound metabolic process
LOC_Os01g65100	Chr1:37790110-37792998	45.9871	42.5905	54.3299	499.367	575.239	633.62	3.57935	Up	0.938422	cDNA|peptide transporter, putative, expressed	K14638|1|4e-144|513|pda:103702658|solute carrier family 15 (peptide/histidine transporter), member 3/4	GO:0044464;GO:0044464;GO:0044464	-	GO:0015833//peptide transport;GO:0015833//peptide transport;GO:0015833//peptide transport
LOC_Os12g13340	Chr12:7441027-7446103	10.4043	12.311	12.265	264.189	206.822	267.898	4.40078	Up	0.938332	cDNA|expressed protein	-	GO:0016020//membrane	-	-
LOC_Os03g06620	Chr3:3338268-3341260	65.6294	55.9077	61.901	671.042	755.774	553.422	3.43231	Up	0.938258	cDNA|1,2-dihydroxy-3-keto-5-methylthiopentene dioxygenase protein, putative, expressed	K08967|1|4e-117|422|dosa:Os03t0161800-01|1,2-dihydroxy-3-keto-5-methylthiopentene dioxygenase [EC:1.13.11.53 1.13.11.54]	-	GO:0043169//cation binding;GO:0016491//oxidoreductase activity	GO:0043102
LOC_Os03g12510	Chr3:6624957-6626083	107.173	77.0774	97.6102	968.686	1114.85	618.916	3.26122	Up	0.938134	cDNA|non-symbiotic hemoglobin 2, putative, expressed	-	-	GO:0005506//iron ion binding	GO:0015669
LOC_Os05g48040	Chr5:27542125-27546073	10.9529	8.37048	10.3015	171.513	180.106	214.015	4.25499	Up	0.937946	cDNA|MATE efflux family protein, putative, expressed	K03327|1|0.0|536|dosa:Os05t0554000-01|multidrug resistance protein, MATE family	GO:0044464;GO:0044464;GO:0044464;GO:0044464	GO:0015291//secondary active transmembrane transporter activity;GO:0015291//secondary active transmembrane transporter activity;GO:0015291//secondary active transmembrane transporter activity;GO:0015291//secondary active transmembrane transporter activity	GO:0015893//drug transport;GO:0015893//drug transport;GO:0015893//drug transport;GO:0015893//drug transport
LOC_Os07g24830	Chr7:14118020-14118923	436.081	469.672	214.621	3773.19	3282.35	1687.06	2.96408	Up	0.937737	cDNA|thionin-like peptide, putative, expressed	-	GO:0031410//cytoplasmic vesicle	-	-
LOC_Os12g39860	Chr12:24636907-24639850	120.429	124.638	113.512	975.973	1112.07	849.964	3.03447	Up	0.937708	cDNA|phosphoribosyl transferase, putative, expressed	K00759|1|6e-82|305|dosa:Os12t0589100-01|adenine phosphoribosyltransferase [EC:2.4.2.7]	GO:0043231//intracellular membrane-bounded organelle;GO:0043231//intracellular membrane-bounded organelle	GO:0016763//transferase activity, transferring pentosyl groups;GO:0016763//transferase activity, transferring pentosyl groups	GO:0043096//purine nucleobase salvage;GO:0043096//purine nucleobase salvage
LOC_Os11g11050	Chr11:6101179-6105639	13.3792	14.8886	12.7575	175.379	216.977	169.702	3.77613	Up	0.937564	cDNA|initiation factor 2 subunit family domain containing protein, expressed	K08963|1|0.0|671|dosa:Os11t0216900-01|methylthioribose-1-phosphate isomerase [EC:5.3.1.23]	GO:0043231//intracellular membrane-bounded organelle	GO:0016861//intramolecular oxidoreductase activity, interconverting aldoses and ketoses	GO:0000097//sulfur amino acid biosynthetic process
LOC_Os12g38270	Chr12:23501360-23502386	605.783	572.827	468.651	4370.26	4355.27	3259.98	2.86315	Up	0.937485	cDNA|metallothionein, putative, expressed	-	GO:0043231//intracellular membrane-bounded organelle	-	-
LOC_Os06g02220	Chr6:692753-695751	38.2736	35.5497	35.3624	331.799	381.738	289.447	3.19944	Up	0.937435	cDNA|MTA/SAH nucleosidase, putative, expressed	K01244|1|7e-126|451|dosa:Os06t0112200-01|5'-methylthioadenosine nucleosidase [EC:3.2.2.16]	-	GO:0008477//purine nucleosidase activity	GO:0033353//S-adenosylmethionine cycle;GO:0009415//response to water;GO:0000097//sulfur amino acid biosynthetic process;GO:0009692
LOC_Os04g31290	Chr4:18720328-18722735	24.0259	23.8574	20.5703	220.219	272.489	234.665	3.4095	Up	0.937405	cDNA|helix-loop-helix DNA-binding domain containing protein, expressed	K16190|1|1e-10|68.6|bdi:100843665|glucuronokinase [EC:2.7.1.43];K13422|2|2e-10|68.2|cic:CICLE_v10019730mg|transcription factor MYC2	-	-	-
LOC_Os04g57400	Chr4:34155423-34158705	41.1768	32.3209	31.0289	286.356	343.039	284.271	3.1278	Up	0.937261	cDNA|methylthioribose kinase, putative, expressed	K00899|1|0.0|843|dosa:Os04t0669800-01|5-methylthioribose kinase [EC:2.7.1.100]	-	GO:0016301//kinase activity	GO:0000097//sulfur amino acid biosynthetic process;GO:0006796//phosphate-containing compound metabolic process
LOC_Os01g11730	Chr1:6340835-6344345	119.812	118.498	117.202	8.07618	4.74833	2.19637	-4.56486	Down	0.937053	cDNA|GDSL-like lipase/acylhydrolase, putative, expressed	K00514|1|9e-45|182|rcu:RCOM_1428040|zeta-carotene desaturase [EC:1.3.5.6];K01206|2|6e-35|149|cic:CICLE_v10031741mg|alpha-L-fucosidase [EC:3.2.1.51]	GO:0031410//cytoplasmic vesicle	-	-
LOC_Os02g54730	Chr2:33511970-33517881	8.11997	8.05207	10.0812	123.827	133.377	140.726	3.92195	Up	0.936969	cDNA|transmembrane amino acid transporter protein, putative, expressed	K15015|1|0.0|880|obr:102703660|solute carrier family 32 (vesicular inhibitory amino acid transporter)	GO:0031224//intrinsic component of membrane	-	-
LOC_Os04g57410	Chr4:34161728-34164361	7.57995	8.04353	7.47837	122.27	135.534	107.891	3.98456	Up	0.9368	cDNA|methylthioribose kinase, putative, expressed	K00899|1|0.0|804|dosa:Os04t0669900-00|5-methylthioribose kinase [EC:2.7.1.100]	-	GO:0016301//kinase activity	GO:0000097//sulfur amino acid biosynthetic process;GO:0006796//phosphate-containing compound metabolic process
LOC_Os11g15250	Chr11:8612738-8613124	1.13688	2.025	2.56483	76.2542	91.2401	65.0281	5.34352	Up	0.936587	cDNA|THION31 - Plant thionin family protein precursor, expressed	-	GO:0031410//cytoplasmic vesicle	-	-
LOC_Os10g02040	Chr10:655611-658907	202.56	182.713	255.488	34.9799	22.6601	21.2108	-3.02259	Down	0.936567	cDNA|peroxidase precursor, putative, expressed	K00430|1|8e-174|610|dosa:Os10t0109300-01|peroxidase [EC:1.11.1.7]	GO:0031410//cytoplasmic vesicle;GO:0031410//cytoplasmic vesicle	GO:0016209//antioxidant activity;GO:0005506//iron ion binding;GO:0003824//catalytic activity;GO:0016209//antioxidant activity;GO:0005506//iron ion binding;GO:0003824//catalytic activity	GO:0006950//response to stress;GO:0008152//metabolic process;GO:0006950//response to stress;GO:0008152//metabolic process
LOC_Os04g57870	Chr4:34457066-34463775	8.5676	9.68813	12.2644	109.197	113.236	151.109	3.61344	Up	0.936428	cDNA|expressed protein	-	-	-	-
LOC_Os01g56450	Chr1:32534856-32536024	3.13374	2.18616	1.97329	75.0029	99.8972	65.3973	5.04213	Up	0.936369	cDNA|DUF567 domain containing protein, putative, expressed	-	-	-	-
LOC_Os08g08980	Chr8:5228821-5230034	602.133	559.635	436.666	106.67	110.163	42.7543	-2.62237	Down	0.93626	cDNA|cupin domain containing protein, expressed	K11426|1|4e-49|195|sly:101250545|SET and MYND domain-containing protein;K19476|3|1e-18|94.4|mdm:103418875|vacuolar protein sorting-associated protein IST1	GO:0005576//extracellular region;GO:0031410//cytoplasmic vesicle	GO:0046914//transition metal ion binding	-
LOC_Os05g40384	Chr5:23728501-23738405	4.9103	5.51718	4.777	74.2039	102.075	97.2269	4.169	Up	0.936111	cDNA|cytochrome P450, putative, expressed	K15639|1|1e-80|301|mdm:103448399|PHYB activation tagged suppressor 1 [EC:1.14.-.-];K10717|3|7e-80|299|smo:SELMODRAFT_448822|cytokinin trans-hydroxylase	GO:0031410//cytoplasmic vesicle	GO:0016491//oxidoreductase activity;GO:0005506//iron ion binding	GO:0000902//cell morphogenesis;GO:0032501//multicellular organismal process;GO:0009685//gibberellin metabolic process
LOC_Os12g10920	Chr12:5903633-5904027	12.1035	0	6.19366	0	0	0	-12.5744	Down	0.935878	cDNA|hypothetical protein	-	GO:0043231//intracellular membrane-bounded organelle	-	-
LOC_Os01g54450	Chr1:31324471-31325017	8.71933	4.0405	7.51604	77.3016	106.169	89.652	3.75171	Up	0.935675	cDNA|DUF584 domain containing protein, putative, expressed	-	-	-	-
LOC_Os01g58670	Chr1:33914206-33918435	0.448464	0.434404	0.151211	33.3926	36.4229	36.9726	6.69026	Up	0.935541	cDNA|expressed protein	-	-	-	-
LOC_Os09g26900	Chr9:16347079-16347909	30.1641	27.6061	30.4975	176.734	222.614	171.388	2.69287	Up	0.935481	cDNA|ctr copper transporter family protein, putative, expressed	K14686|1|2e-42|172|dosa:Os09t0440700-02|solute carrier family 31 (copper transporter), member 1	-	-	-
LOC_Os01g49470	Chr1:28447886-28458990	15.1004	15.2562	16.8939	127.339	124.008	132.178	3.02092	Up	0.935457	cDNA|E3 ubiquitin ligase, putative, expressed	K16276|1|0.0|2341|dosa:Os01t0689451-01|zinc finger protein-like protein	-	-	-
LOC_Os12g16010	Chr12:9124111-9125447	100.918	93.1455	64.736	430.763	555.246	377.444	2.39736	Up	0.935243	cDNA|sex determination protein tasselseed-2, putative, expressed	K09841|1|1e-43|177|atr:18433242|xanthoxin dehydrogenase [EC:1.1.1.288];K13070|2|3e-42|172|osa:4335093|momilactone-A synthase [EC:1.1.1.295]	GO:0043231//intracellular membrane-bounded organelle	GO:0003824//catalytic activity	GO:0008152//metabolic process
LOC_Os03g52680	Chr3:30203733-30204917	17.3301	14.8562	16.6754	107.539	127.568	131.457	2.90729	Up	0.93501	cDNA|expressed protein	-	-	-	-
LOC_Os09g04730	Chr9:2512440-2517277	87.8662	87.1997	77.5893	402.698	491.953	380.751	2.33571	Up	0.934807	cDNA|dehydrogenase/reductase SDR family member 2, putative, expressed	K11147|1|4e-117|422|dosa:Os09t0133200-01|dehydrogenase/reductase SDR family member 4 [EC:1.1.-.-]	-	GO:0003824//catalytic activity	GO:0008152//metabolic process
LOC_Os11g05390	Chr11:2413595-2417533	5.0934	6.42876	6.22206	79.8826	77.8999	66.5537	3.66024	Up	0.934708	cDNA|transporter, major facilitator family, putative, expressed	-	GO:0031410//cytoplasmic vesicle	-	GO:0006810//transport
LOC_Os05g47780	Chr5:27377536-27382230	19.2841	17.3286	23.387	123.565	127.195	140.597	2.70546	Up	0.934628	cDNA|E3 ubiquitin ligase, putative, expressed	K16276|1|0.0|1782|dosa:Os05t0551000-01|zinc finger protein-like protein	-	-	-
LOC_Os02g51970	Chr2:31823824-31825264	16.5275	15.1489	14.1672	89.8959	126.884	109.973	2.83341	Up	0.93441	cDNA|phosphate-induced protein 1 conserved region domain containing protein, expressed	K14299|1|1e-12|75.5|mdm:103418195|nucleoporin SEH1	-	-	-
LOC_Os03g18850	Chr3:10562230-10563279	1136.53	941.188	800.825	250.551	232.931	152.838	-2.17751	Down	0.934187	cDNA|pathogenesis-related Bet v I family protein, putative, expressed	K14496|1|5e-07|55.5|pop:POPTR_0010s19120g|abscisic acid receptor PYR/PYL family;K02553|4|4e-06|52.8|bvg:104906773|regulator of ribonuclease activity A	-	-	GO:0006950//response to stress
LOC_Os03g26210	Chr3:15000061-15002205	2.32669	2.1317	3.40477	52.5259	53.6837	67.586	4.46614	Up	0.934004	cDNA|helix-loop-helix DNA-binding domain containing protein, expressed	-	-	-	-
LOC_Os07g44440	Chr7:26551780-26552660	13.8723	13.4034	19.169	84.6132	123.94	91.3622	2.69097	Up	0.933751	cDNA|peroxiredoxin, putative, expressed	K11188|1|2e-119|427|dosa:Os07t0638400-01|peroxiredoxin 6, 1-Cys peroxiredoxin [EC:1.11.1.7 1.11.1.15 3.1.1.-]	GO:0043231//intracellular membrane-bounded organelle	GO:0016705//oxidoreductase activity, acting on paired donors, with incorporation or reduction of molecular oxygen;GO:0016209//antioxidant activity	GO:0008152//metabolic process;GO:0019725//cellular homeostasis
LOC_Os04g53620	Chr4:31962538-31965307	298.803	305.409	263.87	1155.54	1417.96	1152.06	2.10155	Up	0.933691	cDNA|ubiquitin family protein, putative, expressed	K08770|1|9e-120|430|dosa:Os06t0681400-01|ubiquitin C	GO:0031410//cytoplasmic vesicle;GO:0031410//cytoplasmic vesicle;GO:0031410//cytoplasmic vesicle	-	-
LOC_Os09g27050	Chr9:16455035-16458599	18.1526	16.6607	19.7991	103.087	100.523	127.5	2.60001	Up	0.933691	cDNA|HD domain containing protein, putative, expressed	-	GO:0043231//intracellular membrane-bounded organelle	-	GO:0006163//purine nucleotide metabolic process
LOC_Os03g32499	Chr3:18579734-18598616	10.8202	12.4781	11.468	84.4511	90.6127	80.1407	2.87589	Up	0.933662	cDNA|expressed protein	-	-	-	-
LOC_Os01g58240	Chr1:33659781-33672538	13.2344	17.7442	14.1916	110.983	92.7497	83.0479	2.6665	Up	0.933543	cDNA|OsSub6 - Putative Subtilisin homologue, expressed	K18443|1|3e-91|337|rcu:RCOM_0732470|golgi-specific brefeldin A-resistance guanine nucleotide exchange factor 1;K11267|2|3e-29|131|mtr:MTR_091s0011|sister chromatid cohesion protein PDS5;K13199|3|2e-17|92.0|mtr:MTR_7g081660|plasminogen activator inhibitor 1 RNA-binding protein;K08653|4|2e-06|55.5|mpp:MICPUCDRAFT_22445|membrane-bound transcription factor site-1 protease [EC:3.4.21.112]	GO:0031410//cytoplasmic vesicle	GO:0004175//endopeptidase activity;GO:0005515//protein binding	GO:0019538//protein metabolic process;GO:0044092//negative regulation of molecular function
LOC_Os02g36940	Chr2:22311832-22313162	24.319	26.1436	23.3149	124.836	147.365	127.57	2.43792	Up	0.933513	cDNA|uncharacterized Cys-rich domain containing protein, putative, expressed	K14006|1|3e-18|93.2|tcc:TCM_045610|protein transport protein SEC23	-	-	-
LOC_Os08g30100	Chr8:18509004-18510244	4.4422	3.58135	4.24944	53.2147	60.6202	56.973	3.79882	Up	0.933399	cDNA|1-aminocyclopropane-1-carboxylate oxidase homolog 1, putative, expressed	K13229|1|4e-73|275|zma:541977|2,4-dihydroxy-1,4-benzoxazin-3-one-glucoside dioxygenase [EC:1.14.20.2];K06892|2|5e-37|155|atr:18424103|feruloyl-CoA ortho-hydroxylase [EC:1.14.11.-]	-	-	-
LOC_Os03g09970	Chr3:4984576-4992888	95.3664	59.3545	47.322	10.2184	8.48222	2.7508	-3.23552	Down	0.933354	cDNA|sulfate transporter, putative, expressed	K17470|1|0.0|1203|dosa:Os03t0195800-01|sulfate transporter 1, high-affinity	GO:0031224//intrinsic component of membrane;GO:0031224//intrinsic component of membrane;GO:0031224//intrinsic component of membrane;GO:0031224//intrinsic component of membrane	GO:0015291//secondary active transmembrane transporter activity;GO:0015291//secondary active transmembrane transporter activity;GO:0015291//secondary active transmembrane transporter activity;GO:0015291//secondary active transmembrane transporter activity	GO:0015698//inorganic anion transport;GO:0015698//inorganic anion transport;GO:0015698//inorganic anion transport;GO:0015698//inorganic anion transport
LOC_Os08g31830	Chr8:19735718-19739231	32.3227	32.7965	33.889	156.783	179.277	146.078	2.28383	Up	0.933101	cDNA|UPF0041 domain containing protein, putative, expressed	-	-	-	-
LOC_Os01g22010	Chr1:12363708-12366314	853.319	845.638	852.042	3158.41	3699.9	3578.32	2.03252	Up	0.933072	cDNA|S-adenosylmethionine synthetase, putative, expressed	K00789|1|0.0|769|dosa:Os01t0323600-01|S-adenosylmethionine synthetase [EC:2.5.1.6]	GO:0044424;GO:0044424;GO:0044424;GO:0044424	GO:0046872//metal ion binding;GO:0016765//transferase activity, transferring alkyl or aryl (other than methyl) groups;GO:0032559;GO:0046872//metal ion binding;GO:0016765//transferase activity, transferring alkyl or aryl (other than methyl) groups;GO:0032559;GO:0046872//metal ion binding;GO:0016765//transferase activity, transferring alkyl or aryl (other than methyl) groups;GO:0032559;GO:0046872//…	GO:0006970//response to osmotic stress;GO:0044237//cellular metabolic process;GO:0006970//response to osmotic stress;GO:0044237//cellular metabolic process;GO:0006970//response to osmotic stress;GO:0044237//cellular metabolic process;GO:0006970//response to osmotic stress;GO:0044237//cellular metabolic process
LOC_Os01g65670	Chr1:38133430-38137770	25.0555	24.05	24.8302	115.605	149.312	118.557	2.37479	Up	0.932943	cDNA|amino acid transporter, putative, expressed	K14209|1|1e-140|501|vvi:100260163|solute carrier family 36 (proton-coupled amino acid transporter)	GO:0031224//intrinsic component of membrane	-	-
LOC_Os09g36600	Chr9:21110923-21114651	17.7853	18.0708	22.5433	89.6531	110.485	115.776	2.43551	Up	0.932759	cDNA|nodulin, putative, expressed	K14794|1|3e-19|99.0|aly:ARALYDRAFT_321151|ribosomal RNA-processing protein 12	GO:0043231//intracellular membrane-bounded organelle;GO:0043231//intracellular membrane-bounded organelle	-	-
LOC_Os02g37360	Chr2:22572213-22573341	83.683	48.7173	33.7029	1.26218	9.70654	4.03625	-3.46857	Down	0.932561	cDNA|expressed protein	-	-	-	-
LOC_Os06g50650	Chr6:30658366-30659202	15.0309	12.8975	11.0075	83.2538	97.4116	59.0543	2.62218	Up	0.932392	cDNA|plastocyanin-like domain containing protein, putative, expressed	-	GO:0031410//cytoplasmic vesicle	-	-
LOC_Os03g46470	Chr3:26283113-26292023	2.97266	3.025	2.94894	44.9757	53.9377	45.2868	4.01059	Up	0.932239	cDNA|metal cation transporter, putative, expressed	K14709|1|2e-148|526|dosa:Os03t0667500-01|solute carrier family 39 (zinc transporter), member 1/2/3	GO:0016020//membrane;GO:0031410//cytoplasmic vesicle	GO:0022890//inorganic cation transmembrane transporter activity;GO:0046915//transition metal ion transmembrane transporter activity	GO:0006829//zinc ion transport
LOC_Os03g25330	Chr3:14469691-14471256	768.155	816.366	742.515	246.324	209.123	142.347	-1.96077	Down	0.932194	cDNA|peroxidase precursor, putative, expressed	K00430|1|3e-173|608|dosa:Os03t0368900-01|peroxidase [EC:1.11.1.7]	GO:0031410//cytoplasmic vesicle	GO:0016209//antioxidant activity;GO:0005506//iron ion binding;GO:0003824//catalytic activity	GO:0042743//hydrogen peroxide metabolic process;GO:0006950//response to stress
LOC_Os06g48010	Chr6:29027002-29028481	54.5668	41.5033	49.6652	5.26119	2.40447	2.30228	-3.86991	Down	0.932144	cDNA|peroxidase precursor, putative, expressed	K00430|1|2e-171|602|dosa:Os06t0695300-01|peroxidase [EC:1.11.1.7]	GO:0031410//cytoplasmic vesicle	GO:0016209//antioxidant activity;GO:0005506//iron ion binding;GO:0003824//catalytic activity	GO:0006950//response to stress;GO:0008152//metabolic process
LOC_Os09g26960	Chr9:16387700-16390415	148.547	151.533	143.012	35.1209	32.7604	30.4938	-2.17124	Down	0.932005	cDNA|cytochrome P450, putative, expressed	K05280|1|6e-121|435|sot:102593656|flavonoid 3'-monooxygenase [EC:1.14.13.21]	-	GO:0016491//oxidoreductase activity;GO:0005506//iron ion binding	GO:0008152//metabolic process
LOC_Os07g07450	Chr7:3713294-3714092	20.4429	17.1256	16.2308	87.7912	102.838	89.7048	2.38149	Up	0.931976	cDNA|versicolorin reductase, putative, expressed	K00059|1|4e-117|421|osa:9270991|3-oxoacyl-[acyl-carrier protein] reductase [EC:1.1.1.100]	GO:0043231//intracellular membrane-bounded organelle	GO:0003824//catalytic activity	GO:0008152//metabolic process
LOC_Os08g25839	Chr8:15736241-15738807	55.4229	61.1597	49.3995	11.6219	4.21618	2.57948	-3.17187	Down	0.931966	cDNA|expressed protein	-	-	-	-
LOC_Os08g02700	Chr8:1127881-1129553	134.267	144.293	101.161	33.7778	29.7799	18.1997	-2.21552	Down	0.931837	cDNA|fructose-bisphospate aldolase isozyme, putative, expressed	K01623|1|0.0|658|dosa:Os08t0120600-01|fructose-bisphosphate aldolase, class I [EC:4.1.2.13]	GO:0043231//intracellular membrane-bounded organelle;GO:0016020//membrane	GO:0046914//transition metal ion binding;GO:0016832//aldehyde-lyase activity	GO:0006970//response to osmotic stress;GO:0010038//response to metal ion;GO:0006007//glucose catabolic process
LOC_Os06g50420	Chr6:30527969-30529070	9.00662	10.5389	7.42905	62.0542	72.5294	45.5648	2.73951	Up	0.931148	cDNA|plastocyanin-like domain containing protein, putative, expressed	-	GO:0031410//cytoplasmic vesicle	-	-
LOC_Os12g12580	Chr12:6916184-6918603	0.140884	0.116083	0.12126	12.4144	22.9044	24.0376	7.29401	Up	0.930984	cDNA|NADP-dependent oxidoreductase, putative, expressed	K07119|1|5e-153|541|dosa:Os12t0226900-01|uncharacterized protein	-	GO:0003824//catalytic activity;GO:0046914//transition metal ion binding;GO:0003824//catalytic activity;GO:0046914//transition metal ion binding	GO:0008152//metabolic process;GO:0008152//metabolic process
LOC_Os01g24550	Chr1:13837905-13839339	150.121	184.853	160.05	48.2698	41.9654	31.7019	-2.02136	Down	0.930885	cDNA|fruit bromelain precursor, putative, expressed	K16292|1|1e-60|234|gmx:100781358|KDEL-tailed cysteine endopeptidase [EC:3.4.22.-]	GO:0031410//cytoplasmic vesicle	GO:0004175//endopeptidase activity	GO:0019538//protein metabolic process;GO:0006091//generation of precursor metabolites and energy
LOC_Os11g26340	Chr11:15075236-15075966	0.855278	1.41932	1.10282	25.7562	47.2927	39.5104	5.05862	Up	0.930815	cDNA|RALFL24 - Rapid ALkalinization Factor RALF family protein precursor, expressed	-	GO:0031410//cytoplasmic vesicle	-	-
LOC_Os04g45860	Chr4:27154338-27158799	30.5485	29.9896	23.3597	116.832	131.392	103.407	2.06736	Up	0.930488	cDNA|transposon protein, putative, unclassified, expressed	-	GO:0044464	-	GO:0006810//transport
LOC_Os02g49920	Chr2:30500229-30502289	0.411386	0.398717	0.416235	24.8682	27.2093	35.2432	6.1539	Up	0.930354	cDNA|3-ketoacyl-CoA synthase, putative, expressed	K15397|1|0.0|882|dosa:Os02t0731900-01|3-ketoacyl-CoA synthase [EC:2.3.1.199]	-	-	-
LOC_Os08g35420	Chr8:22324587-22325693	236.955	256.302	274.637	50.661	88.0286	70.4368	-1.87653	Down	0.930141	cDNA|photosynthetic reaction center protein, putative, expressed	K02703|1|0.0|691|osa:3131409|photosystem II P680 reaction center D1 protein	GO:0009521;GO:0031224//intrinsic component of membrane;GO:0009534//chloroplast thylakoid;GO:0042716	GO:0046914//transition metal ion binding;GO:0009055//electron carrier activity	GO:0051234//establishment of localization;GO:0006950//response to stress;GO:0009767//photosynthetic electron transport chain
LOC_Os05g39540	Chr5:23204530-23213279	35.8082	37.8139	49.8084	159.56	161.3	151.597	1.93648	Up	0.929968	cDNA|metal cation transporter, putative, expressed	K14709|1|2e-73|277|dosa:Os05t0472400-00|solute carrier family 39 (zinc transporter), member 1/2/3	GO:0044464;GO:0031224//intrinsic component of membrane;GO:0031410//cytoplasmic vesicle	GO:0046914//transition metal ion binding;GO:0046915//transition metal ion transmembrane transporter activity	GO:0030001//metal ion transport;GO:0000041//transition metal ion transport
LOC_Os10g38670	Chr10:20610079-20611336	34.3589	28.464	23.2494	109.88	154.568	83.3649	2.01469	Up	0.929814	cDNA|glutathione S-transferase, putative, expressed	K00799|1|2e-117|422|dosa:Os10t0530200-01|glutathione S-transferase [EC:2.5.1.18]	-	GO:0016740//transferase activity	-
LOC_Os06g06000	Chr6:2759257-2762127	11.5182	9.84287	13.1017	59.3901	66.0611	58.8894	2.41926	Up	0.92973	cDNA|expressed protein	-	-	-	-
LOC_Os09g04384	Chr9:2318834-2322832	4.02949	4.7176	4.84826	45.4832	39.4814	42.8082	3.2324	Up	0.92969	cDNA|expressed protein	-	-	-	-
LOC_Os08g44230	Chr8:27842258-27847633	13.9931	13.6821	13.4748	60.9454	74.8327	66.1757	2.29506	Up	0.929635	cDNA|zinc finger family protein, putative, expressed	K18932|1|0.0|672|bdi:100821331|palmitoyltransferase [EC:2.3.1.225]	GO:0031410//cytoplasmic vesicle	-	-
LOC_Os07g48980	Chr7:29323093-29324723	20.7972	13.3727	20.1432	70.2105	80.6369	88.1223	2.13746	Up	0.929378	cDNA|nicotianamine synthase, putative, expressed	K05953|1|9e-151|534|dosa:Os07t0689600-01|nicotianamine synthase [EC:2.5.1.43]	-	GO:0016740//transferase activity	GO:0000041//transition metal ion transport
LOC_Os03g62060	Chr3:35160384-35163217	46.9408	34.0813	31.5728	140.393	151.232	135.568	1.92375	Up	0.929283	cDNA|hydrolase, putative, expressed	K14664|1|3e-179|628|osa:4334708|IAA-amino acid hydrolase [EC:3.5.1.-]	-	-	-
LOC_Os10g41780	Chr10:22478157-22486537	9.69789	10.6325	9.20555	52.4252	58.3548	51.903	2.46152	Up	0.928991	cDNA|chlorophyllide a oxygenase, chloroplast precursor, putative, expressed	K13600|1|0.0|1024|dosa:Os10t0567400-01|chlorophyllide a oxygenase [EC:1.14.13.122]	-	GO:0016703;GO:0046914//transition metal ion binding;GO:0051536//iron-sulfur cluster binding;GO:0016703;GO:0046914//transition metal ion binding;GO:0051536//iron-sulfur cluster binding;GO:0016703;GO:0046914//transition metal ion binding;GO:0051536//iron-sulfur cluster binding;GO:0016703;GO:0046914//transition metal ion binding;GO:0051536//iron-sulfur cluster binding	GO:0008152//metabolic process;GO:0008152//metabolic process;GO:0008152//metabolic process;GO:0008152//metabolic process
LOC_Os09g38110	Chr9:21956391-21957337	1.87505	1.74638	1.11622	32.4081	41.136	29.4866	4.44276	Up	0.928986	cDNA|RING-H2 finger protein, putative, expressed	K19040|1|1e-17|91.3|gmx:100527126|E3 ubiquitin-protein ligase ATL10/75/76/77/78 [EC:2.3.2.27]	-	GO:0046914//transition metal ion binding	GO:0009743//response to carbohydrate
LOC_Os07g04930	Chr7:2175077-2182644	14.6123	20.8629	13.5179	75.3796	83.6791	58.8257	2.15291	Up	0.928921	cDNA|retrotransposon protein, putative, unclassified, expressed	-	GO:0031410//cytoplasmic vesicle	-	-
LOC_Os10g22520	Chr10:11666778-11673599	16.7796	15.1371	13.4294	63.9937	71.7647	64.1432	2.14024	Up	0.928316	cDNA|cellulase, putative, expressed	-	-	GO:0016798//hydrolase activity, acting on glycosyl bonds;GO:0003779//actin binding;GO:0043167//ion binding	GO:0044238
LOC_Os01g59570	Chr1:34445324-34454439	76.5398	81.0596	60.5185	22.7246	16.6894	12.0752	-2.08277	Down	0.928277	cDNA|senescence-induced receptor-like serine/threonine-protein kinase precursor, putative, expressed	K16224|1|3e-152|540|eus:EUTSA_v10023115mg|senescence-induced receptor-like serine/threonine-protein kinase;K04733|3|1e-100|369|pop:POPTR_0144s00230g|interleukin-1 receptor-associated kinase 4 [EC:2.7.11.1]	GO:0031410//cytoplasmic vesicle	-	-
LOC_Os08g10630	Chr8:6267822-6270905	20.8462	14.3906	17.901	66.3468	81.2948	74.5623	2.06407	Up	0.928148	cDNA|metal cation transporter, putative, expressed	K14709|1|3e-111|403|dosa:Os08t0207500-01|solute carrier family 39 (zinc transporter), member 1/2/3	GO:0016020//membrane	GO:0046873//metal ion transmembrane transporter activity	GO:0000041//transition metal ion transport
LOC_Os03g15320	Chr3:8384205-8386091	6.31503	9.4839	7.02617	36.8937	54.6166	46.1236	2.59214	Up	0.928133	cDNA|glyoxal oxidase-related, putative, expressed	-	GO:0031410//cytoplasmic vesicle	-	-
LOC_Os01g22370	Chr1:12578188-12582301	283.952	292.744	244.887	89.5466	87.8745	71.9694	-1.72	Down	0.928014	cDNA|peroxidase precursor, putative, expressed	K00430|1|2e-173|609|dosa:Os01t0327400-01|peroxidase [EC:1.11.1.7]	GO:0031410//cytoplasmic vesicle	GO:0016209//antioxidant activity;GO:0005506//iron ion binding;GO:0003824//catalytic activity	GO:0006950//response to stress;GO:0008152//metabolic process
LOC_Os11g40410	Chr11:24089399-24094213	1.79059	2.84913	3.06923	37.8354	36.2998	25.9144	3.69804	Up	0.927707	cDNA|expressed protein	-	-	-	-
LOC_Os08g04460	Chr8:2182686-2184807	44.6657	41.0773	33.5997	130.488	158.712	120.184	1.77834	Up	0.927235	cDNA|NADPH-dependent FMN reductase domain containing protein, expressed	K03809|1|5e-79|209|jcu:105649418|NAD(P)H dehydrogenase (quinone) [EC:1.6.5.2]	GO:0031410//cytoplasmic vesicle	GO:0000166//nucleotide binding;GO:0003824//catalytic activity;GO:0003824//catalytic activity;GO:0000166//nucleotide binding	-
LOC_Os01g32380	Chr1:17767879-17768465	35.9359	33.9493	33.754	3.50868	3.81795	3.59369	-3.24648	Down	0.927176	cDNA|expressed protein	-	GO:0043231//intracellular membrane-bounded organelle	-	-
LOC_Os08g09080	Chr8:5264244-5265389	98.3528	120.578	101.14	43.8752	30.3496	16.2204	-1.82328	Down	0.927141	cDNA|Cupin domain containing protein, expressed	K11426|1|8e-48|191|sly:101250545|SET and MYND domain-containing protein;K19476|3|1e-22|107|mdm:103418875|vacuolar protein sorting-associated protein IST1	GO:0031410//cytoplasmic vesicle;GO:0031410//cytoplasmic vesicle	-	-
LOC_Os12g03270	Chr12:1265811-1269154	4.78102	4.90524	4.36408	44.4599	36.0249	29.5256	2.96896	Up	0.927072	cDNA|ELMO/CED-12 family protein, putative, expressed	K19241|1|4e-55|216|fve:101313909|engulfment and cell motility protein 3;K18985|2|2e-42|174|vcn:VOLCADRAFT_109569|engulfment and cell motility protein 2	GO:0043232	-	GO:0006897//endocytosis
LOC_Os03g18130	Chr3:10116218-10124384	474.234	483.861	472.935	184.662	145.879	132.226	-1.6287	Down	0.926769	cDNA|asparagine synthetase, putative, expressed	K01953|1|0.0|1048|dosa:Os03t0291500-01|asparagine synthase (glutamine-hydrolysing) [EC:6.3.5.4]	-	GO:0016884//carbon-nitrogen ligase activity, with glutamine as amido-N-donor;GO:0032559;GO:0016884//carbon-nitrogen ligase activity, with glutamine as amido-N-donor;GO:0032559;GO:0016884//carbon-nitrogen ligase activity, with glutamine as amido-N-donor;GO:0032559;GO:0016884//carbon-nitrogen ligase activity, with glutamine as amido-N-donor;GO:0032559	GO:0009064//glutamine family amino acid metabolic process;GO:0006528//asparagine metabolic process;GO:0009064//glutamine family amino acid metabolic process;GO:0006528//asparagine metabolic process;GO:0009064//glutamine family amino acid metabolic process;GO:0006528//asparagine metabolic process;GO:0009064//glutamine family amino acid metabolic process;GO:0006528//asparagine metabolic process
LOC_Os04g44840	Chr4:26543225-26546926	11.4663	13.0309	11.2536	47.047	53.6038	59.3925	2.16241	Up	0.926517	cDNA|glycosyl hydrolase family 3 protein, putative, expressed	K15920|1|0.0|680|egr:104420484|beta-D-xylosidase 4 [EC:3.2.1.37]	-	GO:0016798//hydrolase activity, acting on glycosyl bonds	GO:0044238
LOC_Os05g44300	Chr5:25776475-25778593	1.78244	1.41915	1.66529	28.6773	28.2799	29.8782	4.15721	Up	0.926259	cDNA|plant-specific domain TIGR01615 family protein, expressed	-	-	-	-
LOC_Os01g24560	Chr1:13842271-13843749	272.516	326.077	242.547	113.036	95.4843	64.5075	-1.6233	Down	0.925892	cDNA|fruit bromelain precursor, putative, expressed	K01365|1|6e-82|305|sly:101251741|cathepsin L [EC:3.4.22.15];K01371|2|1e-80|301|atr:18442240|cathepsin K [EC:3.4.22.38];K16292|3|2e-78|293|gmx:100818606|KDEL-tailed cysteine endopeptidase [EC:3.4.22.-]	GO:0031410//cytoplasmic vesicle	GO:0004175//endopeptidase activity	GO:0019538//protein metabolic process;GO:0006091//generation of precursor metabolites and energy
LOC_Os05g10650	Chr5:5813264-5815545	36.1292	46.6196	25.6797	7.08551	6.07279	3.2876	-2.72094	Down	0.925822	cDNA|6-phosphofructokinase, putative, expressed	K00850|1|0.0|909|obr:102719110|6-phosphofructokinase 1 [EC:2.7.1.11]	GO:0043234//protein complex	GO:0008443//phosphofructokinase activity;GO:0032559	GO:0006796//phosphate-containing compound metabolic process;GO:0006007//glucose catabolic process
LOC_Os10g18870	Chr10:9616693-9618180	40.8508	29.119	17.4969	124.467	124.327	48.2298	1.76377	Up	0.925788	cDNA|dirigent, putative, expressed	-	-	-	-
LOC_Os01g58970	Chr1:34089460-34091401	31.9736	30.2967	36.3952	5.10718	2.80841	4.20076	-3.02559	Down	0.925763	cDNA|cytochrome P450, putative, expressed	K00517|1|3e-144|513|cit:102626615|	GO:0031410//cytoplasmic vesicle	GO:0016491//oxidoreductase activity;GO:0005506//iron ion binding	GO:0008152//metabolic process
LOC_Os07g42070	Chr7:25187880-25188781	59.8322	63.4525	42.9913	19.5761	12.1485	8.52239	-2.04663	Down	0.925624	cDNA|DC1 domain-containing protein, putative, expressed	K16219|1|2e-08|60.1|tcc:TCM_027003|protein N-terminal methyltransferase [EC:2.1.1.244]	-	-	-
LOC_Os05g06140	Chr5:3069642-3074392	6.72492	4.91502	6.67508	22.2373	38.8931	50.0238	2.60146	Up	0.92555	cDNA|lipase, putative, expressed	-	-	-	-
LOC_Os08g10480	Chr8:6159095-6161146	376.974	300.154	247.769	909.559	1057.14	725.739	1.54155	Up	0.925346	cDNA|heavy metal-associated domain containing protein, expressed	K07213|1|6e-38|155|dosa:Os08t0205400-01|copper chaperone	-	GO:0043169//cation binding	GO:0006812//cation transport
LOC_Os11g05400	Chr11:2423602-2426866	3.37801	2.58777	3.33455	28.3465	37.2201	25.7308	3.29522	Up	0.925317	cDNA|Ser/Thr protein phosphatase family protein, putative, expressed	-	-	GO:0043169//cation binding;GO:0016791//phosphatase activity	-
LOC_Os06g05990	Chr6:2749782-2754799	6.33995	5.15641	5.82757	36.7453	39.1548	29.8771	2.61019	Up	0.924855	cDNA|zinc finger family protein, putative, expressed	-	-	-	-
LOC_Os05g12630	Chr5:7249977-7251397	79.6823	109.591	82.6604	26.268	33.2736	22.199	-1.73413	Down	0.924846	cDNA|expressed protein	K12472|1|2e-15|59.3|bvg:104885038|epidermal growth factor receptor substrate 15	GO:0031410//cytoplasmic vesicle;GO:0031410//cytoplasmic vesicle	-	-
LOC_Os08g09010	Chr8:5242494-5243657	62.1772	84.55	59.5765	22.7984	22.7997	12.2617	-1.83414	Down	0.924682	cDNA|Cupin domain containing protein, expressed	K11426|1|2e-50|199|sly:101250545|SET and MYND domain-containing protein;K19476|3|3e-23|109|mdm:103418875|vacuolar protein sorting-associated protein IST1	GO:0031410//cytoplasmic vesicle	-	-
LOC_Os09g04310	Chr9:2293403-2294675	10.3757	12.5938	11.3095	40.1055	57.3952	46.8089	2.07377	Up	0.924503	cDNA|expressed protein	-	GO:0043231//intracellular membrane-bounded organelle	-	-
LOC_Os06g48000	Chr6:29021792-29023492	25.2855	20.0258	23.8229	0.510606	0.432248	0.641378	-5.44754	Down	0.924409	cDNA|peroxidase precursor, putative, expressed	K00430|1|5e-175|614|dosa:Os06t0695200-00|peroxidase [EC:1.11.1.7]	GO:0031410//cytoplasmic vesicle	GO:0016209//antioxidant activity;GO:0005506//iron ion binding;GO:0003824//catalytic activity	GO:0006950//response to stress;GO:0008152//metabolic process
LOC_Os12g36210	Chr12:22193316-22193882	67.4591	45.6928	48.6523	146.827	181.284	159.627	1.59186	Up	0.924251	cDNA|inhibitor I family protein, putative, expressed	-	-	GO:0004866//endopeptidase inhibitor activity	GO:0006950//response to stress
LOC_Os01g24600	Chr1:13859261-13860625	65.0334	52.93	62.2374	23.5019	14.9515	10.7027	-1.87416	Down	0.923998	cDNA|fruit bromelain precursor, putative, expressed	K16292|1|1e-60|234|gmx:100781358|KDEL-tailed cysteine endopeptidase [EC:3.4.22.-]	GO:0031410//cytoplasmic vesicle	GO:0004175//endopeptidase activity	GO:0019538//protein metabolic process;GO:0006091//generation of precursor metabolites and energy
LOC_Os06g32990	Chr6:19205567-19207119	34.643	34.3854	25.4766	5.7924	4.60204	3.44488	-2.77162	Down	0.923983	cDNA|peroxidase precursor, putative, expressed	K00430|1|4e-169|595|dosa:Os06t0521500-01|peroxidase [EC:1.11.1.7]	GO:0031410//cytoplasmic vesicle	-	-
LOC_Os04g33260	Chr4:20117268-20122227	15.3182	10.6614	11.9814	45.9941	52.6089	50.8114	1.97673	Up	0.9237	cDNA|expressed protein	-	-	-	-
LOC_Os03g02560	Chr3:945958-949062	10.4085	9.61217	8.32441	41.2265	47.158	35.4615	2.12738	Up	0.923432	cDNA|cyclin-like F-box, putative, expressed	-	-	-	-
LOC_Os09g28280	Chr9:17171656-17172815	8.50544	8.17557	6.44796	32.1257	44.868	34.9971	2.27561	Up	0.923363	cDNA|gibberellin receptor GID1L2, putative, expressed	K17872|1|8e-60|231|sita:101767448|NADH:ubiquinone reductase (non-electrogenic) [EC:1.6.5.9];K03575|2|5e-59|228|rcu:RCOM_1211520|A/G-specific adenine glycosylase [EC:3.2.2.-];K13258|3|6e-53|208|gmx:547489|2-hydroxyisoflavanone dehydratase [EC:4.2.1.105];K14493|4|7e-32|138|mus:103993737|gibberellin receptor GID1 [EC:3.-.-.-];K02923|5|7e-32|138|pmum:103335319|large subunit ribosomal protein L38e	-	-	-
LOC_Os03g58980	Chr3:33586464-33587364	60.777	78.344	62.9026	23.2367	20.4093	16.7251	-1.74259	Down	0.923046	cDNA|Cupin domain containing protein, expressed	K11426|1|2e-32|139|sly:101250545|SET and MYND domain-containing protein;K19476|3|8e-12|71.6|mdm:103418875|vacuolar protein sorting-associated protein IST1	GO:0005576//extracellular region;GO:0031410//cytoplasmic vesicle	GO:0046914//transition metal ion binding	-
LOC_Os01g21250	Chr1:11863919-11864332	79.7917	82.9168	50.7143	23.6343	20.831	21.1035	-1.70263	Down	0.922857	cDNA|late embryogenesis abundant protein, putative, expressed	-	GO:0043231//intracellular membrane-bounded organelle	-	-
LOC_Os05g33310	Chr5:19525641-19528980	102.821	105.822	96.0961	40.0678	30.4725	30.3281	-1.5951	Down	0.922708	cDNA|oxidoreductase, 2OG-Fe oxygenase family protein, putative, expressed	K10767|1|7e-26|118|sita:101767971|alkylated DNA repair protein alkB homolog 5 [EC:1.14.11.-]	-	GO:0003824//catalytic activity	GO:0008152//metabolic process
LOC_Os03g10210	Chr3:5180654-5182185	16.3581	23.7982	17.735	58.176	66.4306	68.6469	1.73908	Up	0.922639	cDNA|homeobox domain containing protein, expressed	K09338|1|6e-65|248|obr:102704873|homeobox-leucine zipper protein	-	-	-
LOC_Os06g49760	Chr6:30105870-30106833	11.6165	13.4341	11.2399	41.4215	53.2945	44.8756	1.94355	Up	0.92251	cDNA|invertase/pectin methylesterase inhibitor family protein, putative, expressed	K01051|1|5e-10|65.9|bvg:104898916|pectinesterase [EC:3.1.1.11]	GO:0043231//intracellular membrane-bounded organelle	-	-
LOC_Os04g52980	Chr4:31559803-31560073	0	158.733	0	0	454.171	0	1.51662	Up	0.922237	cDNA|expressed protein	-	-	-	-
LOC_Os02g48870	Chr2:29892391-29894313	120.75	139.35	111.534	326.95	392.887	298.793	1.45468	Up	0.921851	cDNA|aspartic proteinase nepenthesin-2 precursor, putative, expressed	K01381|1|7e-30|132|smo:SELMODRAFT_13348|saccharopepsin [EC:3.4.23.25];K00924|2|1e-26|122|tcc:TCM_041550|	GO:0031410//cytoplasmic vesicle	GO:0016787//hydrolase activity	-
LOC_Os03g52860	Chr3:30315454-30318972	35.2377	32.4437	42.6923	84.3211	83.1479	156.309	1.55261	Up	0.921816	cDNA|lipoxygenase, putative, expressed	K15718|1|0.0|1692|dosa:Os03t0738600-01|linoleate 9S-lipoxygenase [EC:1.13.11.58]	GO:0044424	GO:0046914//transition metal ion binding;GO:0016702//oxidoreductase activity, acting on single donors with incorporation of molecular oxygen, incorporation of two atoms of oxygen	GO:0006633//fatty acid biosynthetic process;GO:0009607//response to biotic stimulus;GO:0006950//response to stress;GO:0006091//generation of precursor metabolites and energy
LOC_Os01g25030	Chr1:14116997-14117889	21.3848	14.8474	19.3531	64.3902	64.1018	54.762	1.72107	Up	0.921791	cDNA|dirigent, putative	-	-	-	-
LOC_Os06g49770	Chr6:30113939-30115510	22.0425	17.8206	17.6341	52.0159	69.8701	65.6514	1.70561	Up	0.921791	cDNA|LTPL86 - Protease inhibitor/seed storage/LTP family protein precursor, expressed	K14998|1|2e-07|58.2|mdm:103431243|surfeit locus 1 family protein	GO:0031410//cytoplasmic vesicle;GO:0031410//cytoplasmic vesicle	-	-
LOC_Os04g59150	Chr4:35187372-35189338	305.335	332.712	302.497	120.206	111.917	113.173	-1.44566	Down	0.921737	cDNA|peroxidase precursor, putative, expressed	K00430|1|2e-161|569|dosa:Os04t0688100-01|peroxidase [EC:1.11.1.7]	GO:0031410//cytoplasmic vesicle;GO:0031410//cytoplasmic vesicle	GO:0016209//antioxidant activity;GO:0005506//iron ion binding;GO:0003824//catalytic activity;GO:0016209//antioxidant activity;GO:0005506//iron ion binding;GO:0003824//catalytic activity	GO:0006950//response to stress;GO:0008152//metabolic process;GO:0006950//response to stress;GO:0008152//metabolic process
LOC_Os02g53880	Chr2:32993578-32996442	0	0	0	0	3.61996	11.4414	12.2937	Up	0.921682	cDNA|expressed protein	-	-	-	-
LOC_Os05g45350	Chr5:26310859-26314173	2.85748	3.02261	2.7836	25.1733	28.5435	21.1768	3.11179	Up	0.921633	cDNA|dnaJ domain containing protein, expressed	K05337|1|3e-20|100|olu:OSTLU_7956|ferredoxin;K03686|5|1e-10|68.6|egr:104454675|molecular chaperone DnaJ	GO:0043231//intracellular membrane-bounded organelle;GO:0043231//intracellular membrane-bounded organelle;GO:0043231//intracellular membrane-bounded organelle	GO:0046914//transition metal ion binding;GO:0051540;GO:0005515//protein binding;GO:0046914//transition metal ion binding;GO:0051540;GO:0005515//protein binding;GO:0046914//transition metal ion binding;GO:0051540;GO:0005515//protein binding	GO:0050896//response to stimulus;GO:0044267//cellular protein metabolic process;GO:0050896//response to stimulus;GO:0044267//cellular protein metabolic process;GO:0050896//response to stimulus;GO:0044267//cellular protein metabolic process
LOC_Os07g01660	Chr7:404370-405708	96.8111	99.8115	94.5153	259.9	303.35	229.949	1.44598	Up	0.921484	cDNA|dirigent, putative, expressed	K01870|1|7e-18|92.4|eus:EUTSA_v10003524mg|isoleucyl-tRNA synthetase [EC:6.1.1.5];K19027|2|2e-07|57.8|smo:SELMODRAFT_443317|zinc finger FYVE domain-containing protein 26	GO:0031410//cytoplasmic vesicle	-	-
LOC_Os03g52720	Chr3:30224156-30226365	9.79745	12.9484	7.53417	43.018	48.8688	29.6391	2.00483	Up	0.921479	cDNA|magnesium-dependent phosphatase 1, putative, expressed	K17619|1|2e-99|362|dosa:Os03t0737300-01|magnesium-dependent phosphatase 1 [EC:3.1.3.48 3.1.3.-]	-	GO:0004721//phosphoprotein phosphatase activity	-
LOC_Os03g06090	Chr3:3048589-3051800	23.3453	19.3596	19.3529	66.0838	73.969	56.4079	1.66256	Up	0.9213	cDNA|high-affinity nickel-transport family protein, putative, expressed	-	GO:0031224//intrinsic component of membrane	GO:0043169//cation binding	GO:0006812//cation transport
LOC_Os06g30500	Chr6:17630571-17632346	8.37114	8.02554	7.44988	27.9409	42.6894	35.261	2.15073	Up	0.921196	cDNA|cytochrome P450, putative, expressed	K15472|1|4e-101|369|sly:101251277|premnaspirodiene oxygenase [EC:1.14.13.121];K17854|3|3e-97|356|egr:104417836|cytochrome P450, family 2, subfamily K;K16083|4|2e-94|347|dosa:Os02t0570500-01|ent-isokaurene C2-hydroxylase [EC:1.14.13.143]	-	GO:0046872//metal ion binding	-
LOC_Os02g10290	Chr2:5404702-5410764	35.6344	37.448	37.6552	107.606	106.317	104.556	1.52405	Up	0.920899	cDNA|copper-transporting ATPase, putative, expressed	K17686|1|0.0|1858|dosa:Os02t0196600-01|Cu+-exporting ATPase [EC:3.6.3.54]	GO:0031224//intrinsic component of membrane	GO:0043169//cation binding;GO:0043682//copper-transporting ATPase activity;GO:0032559	GO:0035434//copper ion transmembrane transport;GO:0009206
LOC_Os01g61510	Chr1:35585864-35588377	13.1808	12.8759	13.6346	50.8003	50.0128	40.6086	1.83311	Up	0.920864	cDNA|ammonium transporter protein, putative, expressed	K03320|1|0.0|783|obr:102717389|ammonium transporter, Amt family	GO:0016020//membrane	GO:0015101//organic cation transmembrane transporter activity	GO:0006810//transport
LOC_Os01g62460	Chr1:36158217-36161536	54.1587	51.5254	50.9069	139.272	151.306	144.354	1.47379	Up	0.920656	cDNA|ZOS1-16 - C2H2 zinc finger protein, expressed	K14494|1|2e-50|202|brp:103855161|DELLA protein	-	-	-
LOC_Os06g35650	Chr6:20808186-20810005	23.3843	19.4621	22.7452	69.1205	76.2013	55.646	1.61538	Up	0.920239	cDNA|reticuline oxidase-like protein precursor, putative, expressed	-	GO:0031410//cytoplasmic vesicle	GO:0003824//catalytic activity	-
LOC_Os07g04970	Chr7:2187377-2188939	2.52637	2.32331	3.62137	21.8376	22.5065	24.5055	3.02284	Up	0.919897	cDNA|transferase family protein, putative, expressed	K11714|1|7e-74|278|obr:102700804|rhamnogalacturonan II specific xylosyltransferase [EC:2.4.2.-];K13065|2|3e-24|114|vvi:100246835|shikimate O-hydroxycinnamoyltransferase [EC:2.3.1.133];K15400|3|5e-24|113|pxb:103936111|omega-hydroxypalmitate O-feruloyl transferase [EC:2.3.1.188]	GO:0043231//intracellular membrane-bounded organelle	-	-
LOC_Os09g04339	Chr9:2297895-2306688	0.535874	0.895401	0.68947	15.9449	22.795	18.9589	4.7659	Up	0.919833	cDNA|expressed protein	-	GO:0031410//cytoplasmic vesicle	-	-
LOC_Os05g36290	Chr5:21500569-21504248	84.0383	65.7833	64.9104	183.798	219.876	164.369	1.40346	Up	0.919327	cDNA|actin, putative, expressed	K10355|1|0.0|674|obr:102699308|actin, other eukaryote	GO:0043232;GO:0043232	GO:0032559;GO:0032559	-
LOC_Os04g32980	Chr4:19940101-19942156	3.71052	2.72406	3.24211	20.6465	24.5457	24.2646	2.84353	Up	0.919173	cDNA|protein binding protein, putative, expressed	K19042|1|4e-105|382|dosa:Os04t0402500-00|E3 ubiquitin-protein ligase BOI and related proteins [EC:2.3.2.27]	GO:0031410//cytoplasmic vesicle	-	-
LOC_Os08g01710	Chr8:435231-437034	34.6942	38.9165	29.296	98.2776	110.853	77.6446	1.47858	Up	0.919069	cDNA|GLTP domain containing protein, putative, expressed	K07300|1|7e-11|67.8|vcn:VOLCADRAFT_107961|Ca2+:H+ antiporter	-	-	-
LOC_Os07g25030	Chr7:14138424-14415848	0.318293	0.276765	0.257274	20.7695	16.3723	13.1643	5.88317	Up	0.918876	cDNA|transposon protein, putative, CACTA, En/Spm sub-class	K03013|1|3e-17|89.7|cit:102620712|DNA-directed RNA polymerases I, II, and III subunit RPABC1	GO:0043231//intracellular membrane-bounded organelle	-	-
LOC_Os05g33570	Chr5:19718505-19737857	26.5467	36.7349	30.434	85.2489	91.7567	86.4261	1.49107	Up	0.918871	cDNA|pyruvate, phosphate dikinase, chloroplast precursor, putative, expressed	K01006|1|0.0|1721|dosa:Os05t0405000-01|pyruvate, orthophosphate dikinase [EC:2.7.9.1]	GO:0043231//intracellular membrane-bounded organelle;GO:0044444;GO:0043231//intracellular membrane-bounded organelle;GO:0044444	GO:0004672//protein kinase activity;GO:0016781//phosphotransferase activity, paired acceptors;GO:0032559;GO:0032559;GO:0016781//phosphotransferase activity, paired acceptors	GO:0009314//response to radiation;GO:0006629//lipid metabolic process;GO:0005982//starch metabolic process;GO:0006796//phosphate-containing compound metabolic process;GO:0006464//cellular protein modification process;GO:0006629//lipid metabolic process;GO:0009314//response to radiation;GO:0005982//starch metabolic process;GO:0006796//phosphate-containing compound metabolic process
LOC_Os03g08310	Chr3:4232000-4233042	2.78222	2.46019	2.00392	19.2432	27.029	17.8262	3.14497	Up	0.918811	cDNA|ZIM domain containing protein, putative, expressed	K13464|1|9e-55|214|dosa:Os03t0180800-01|jasmonate ZIM domain-containing protein	-	-	-
LOC_Os07g34710	Chr7:20803305-20805476	20.7094	14.0508	19.1543	0.880761	0.675802	0.245824	-4.90269	Down	0.918623	cDNA|peroxidase precursor, putative, expressed	K00430|1|3e-130|465|dosa:Os07t0531400-01|peroxidase [EC:1.11.1.7]	GO:0031410//cytoplasmic vesicle;GO:0031410//cytoplasmic vesicle;GO:0031410//cytoplasmic vesicle	-	-
LOC_Os08g02070	Chr8:679357-681739	36.9558	37.4088	37.4837	86.3403	115.733	103.853	1.45164	Up	0.918509	cDNA|OsMADS26 - MADS-box family gene with MIKCc type-box, expressed	K09264|1|6e-34|145|mus:103975613|MADS-box transcription factor, plant	GO:0043231//intracellular membrane-bounded organelle	GO:0003677//DNA binding;GO:0001071//nucleic acid binding transcription factor activity	GO:0006351//transcription, DNA-templated
LOC_Os09g25060	Chr9:14975931-14977713	26.2918	27.8901	23.892	5.3467	5.23808	4.28047	-2.3929	Down	0.918444	cDNA|WRKY76, expressed	K13424|1|2e-20|101|gmx:100127421|WRKY transcription factor 33;K18834|3|4e-19|97.1|pxb:103955058|WRKY transcription factor 1	-	GO:0003677//DNA binding	-
LOC_Os02g37380	Chr2:22579159-22580613	29.4141	18.6012	8.52262	0.416844	2.29012	0.771558	-4.02267	Down	0.918429	cDNA|expressed protein	-	-	-	-
LOC_Os04g44130	Chr4:26120332-26120839	24.1844	19.9832	24.3927	52.971	67.9428	78.828	1.54269	Up	0.918405	cDNA|DEF12 - Defensin and Defensin-like DEFL family, expressed	-	GO:0031410//cytoplasmic vesicle	-	-
LOC_Os10g35490	Chr10:18989311-18991425	4.42307	3.4641	2.69412	21.926	25.8414	21.3314	2.70715	Up	0.918395	cDNA|hydrolase, alpha/beta fold family domain containing protein, expressed	K08726|1|2e-20|101|cic:CICLE_v10001881mg|soluble epoxide hydrolase / lipid-phosphate phosphatase [EC:3.3.2.10 3.1.3.76]	-	GO:0003824//catalytic activity;GO:0003824//catalytic activity	GO:0044237//cellular metabolic process;GO:0044237//cellular metabolic process
LOC_Os06g05700	Chr6:2579087-2581726	24.5883	29.0606	20.6462	78.4024	77.0956	57.874	1.52203	Up	0.91837	cDNA|cysteine synthase, putative, expressed	K01738|1|7e-165|580|dosa:Os06t0149900-01|cysteine synthase A [EC:2.5.1.47]	-	GO:0016835//carbon-oxygen lyase activity;GO:0048037//cofactor binding	GO:0006563//L-serine metabolic process
LOC_Os05g33320	Chr5:19531186-19533381	121.464	144.073	130.74	58.5711	49.7713	41.8288	-1.3999	Down	0.918246	cDNA|expressed protein	-	-	-	-
LOC_Os10g18820	Chr10:9582844-9584360	82.9619	95.2409	60.4181	20.8403	38.5855	25.3753	-1.49257	Down	0.918211	cDNA|dirigent, putative, expressed	-	GO:0031410//cytoplasmic vesicle	-	-
LOC_Os08g09060	Chr8:5260151-5261299	39.4193	41.2317	46.0884	17.4876	11.4476	8.55268	-1.75737	Down	0.918186	cDNA|Cupin domain containing protein, expressed	K11426|1|5e-49|195|sly:101250545|SET and MYND domain-containing protein;K19476|3|7e-24|111|mdm:103418875|vacuolar protein sorting-associated protein IST1	GO:0031410//cytoplasmic vesicle	-	-
LOC_Os01g07150	Chr1:3376592-3377205	7.19192	8.56814	7.43562	23.958	37.4186	32.9875	2.02438	Up	0.917874	cDNA|expressed protein	-	-	-	-
LOC_Os03g10740	Chr3:5481503-5482358	1.18412	0.507422	0.531227	17.3831	18.3578	16.7133	4.56063	Up	0.917343	cDNA|expressed protein	-	-	-	-
LOC_Os08g26320	Chr8:16050274-16051156	22.6162	37.171	22.6506	9.01542	4.86849	4.45416	-2.16846	Down	0.917329	cDNA|hypothetical protein	-	-	-	-
LOC_Os06g02540	Chr6:876841-880535	76.8163	76.3374	64.1329	25.4985	27.4933	24.641	-1.48486	Down	0.917269	cDNA|expressed protein	-	-	-	-
LOC_Os06g39120	Chr6:23232522-23233878	18.9536	16.4364	32.4165	5.76433	2.60372	2.88436	-2.59119	Down	0.917215	cDNA|expressed protein	-	GO:0031410//cytoplasmic vesicle	-	-
LOC_Os08g07690	Chr8:4300552-4301470	3.70006	3.75427	3.08618	18.989	27.7366	19.5318	2.65214	Up	0.91714	cDNA|expressed protein	-	GO:0043231//intracellular membrane-bounded organelle	-	-
LOC_Os04g56420	Chr4:33635909-33638418	35.3508	38.7897	36.736	12.7828	10.3014	8.91228	-1.79297	Down	0.916758	cDNA|retrotransposon protein, putative, unclassified, expressed	K03120|1|1e-11|73.2|obr:102717556|transcription initiation factor TFIID TATA-box-binding protein;K07466|2|7e-07|47.0|mtr:MTR_5g026890|replication factor A1	-	-	-
LOC_Os10g38740	Chr10:20633311-20634954	23.0939	20.7405	20.4977	54.0184	79.3892	49.4539	1.50714	Up	0.916515	cDNA|glutathione S-transferase, putative, expressed	K00799|1|2e-106|386|dosa:Os10t0530900-01|glutathione S-transferase [EC:2.5.1.18]	-	-	-
LOC_Os05g33400	Chr5:19631961-19633443	12.6176	14.4427	13.0535	33.9449	44.9315	48.6391	1.6685	Up	0.916506	cDNA|basic 7S globulin precursor, putative, expressed	-	GO:0031410//cytoplasmic vesicle	GO:0004175//endopeptidase activity	GO:0019538//protein metabolic process
LOC_Os09g07460	Chr9:3732397-3734886	231.4	236.261	234.873	517.537	627.699	564.037	1.28274	Up	0.916501	cDNA|kelch repeat protein, putative, expressed	K15450|1|8e-14|79.0|fve:101292484|tRNA wybutosine-synthesizing protein 3 [EC:2.1.1.282]	-	-	-
LOC_Os03g09880	Chr3:4913121-4914145	39.1819	41.6959	26.8735	100.665	108.317	74.2488	1.39427	Up	0.916263	cDNA|AIR12, putative, expressed	-	GO:0031410//cytoplasmic vesicle	-	-
LOC_Os02g14430	Chr2:7938408-7939842	19.2594	16.3207	21.3134	3.03839	2.20324	1.07854	-3.17023	Down	0.916228	cDNA|peroxidase precursor, putative, expressed	K00430|1|3e-166|585|dosa:Os02t0240100-01|peroxidase [EC:1.11.1.7]	GO:0031410//cytoplasmic vesicle	GO:0016209//antioxidant activity;GO:0005506//iron ion binding;GO:0003824//catalytic activity	GO:0006950//response to stress;GO:0008152//metabolic process
LOC_Os12g24020	Chr12:13657098-13658780	63.717	59.2058	59.3543	142.811	163.326	150.608	1.32526	Up	0.916144	cDNA|rhodanese-like domain containing protein, putative, expressed	K15692|1|4e-06|53.9|rcu:RCOM_0572790|E3 ubiquitin-protein ligase RNF13 [EC:2.3.2.27]	-	-	-
LOC_Os06g48060	Chr6:29072349-29076031	19.5783	20.6902	23.6793	54.8116	62.3262	63.1769	1.49555	Up	0.916015	cDNA|ABC transporter, ATP-binding protein, putative, expressed	K05658|1|6e-25|116|bvg:104905624|ATP-binding cassette, subfamily B (MDR/TAP), member 1 [EC:3.6.3.44]	-	GO:0017111//nucleoside-triphosphatase activity;GO:0000166//nucleotide binding	-
LOC_Os02g54870	Chr2:33604347-33606002	0.501528	0.50363	0.469659	13.3996	17.3908	17.3533	5.02874	Up	0.915995	cDNA|expressed protein	-	-	-	-
LOC_Os01g14410	Chr1:8061857-8062908	30.6365	27.048	25.892	84.162	77.1763	63.8825	1.43017	Up	0.91594	cDNA|early light-induced protein, chloroplast precursor, putative, expressed	-	GO:0043231//intracellular membrane-bounded organelle	-	-
LOC_Os09g24370	Chr9:14479022-14479844	1582.3	2421.9	932.922	4953.81	4702.75	2062.24	1.24708	Up	0.915752	cDNA|expressed protein	-	-	-	-
LOC_Os04g44240	Chr4:26206038-26207903	29.1131	31.8896	26.9607	69.881	91.1925	73.4399	1.4147	Up	0.915697	cDNA|cytokinin-O-glucosyltransferase 3, putative, expressed	K13496|1|4e-111|402|egu:105055415|UDP-glucosyl transferase 73C [EC:2.4.1.-]	-	GO:0016757//transferase activity, transferring glycosyl groups	-
LOC_Os02g08510	Chr2:4594374-4595386	28.3775	25.6117	20.6362	73.3824	82.2095	48.0154	1.44805	Up	0.915558	cDNA|ZOS2-04 - C2H2 zinc finger protein, expressed	K10880|1|4e-06|52.8|obr:102702729|DNA-repair protein XRCC3	-	-	-
LOC_Os01g22920	Chr1:12884473-12885551	0.232178	0.593608	0.389604	13.4364	16.0529	17.1057	5.26068	Up	0.915539	cDNA|gibberellin 2-beta-dioxygenase, putative, expressed	K04125|1|5e-46|183|dosa:Os01t0332200-01|gibberellin 2-oxidase [EC:1.14.11.13]	-	-	GO:0016101//diterpenoid metabolic process
LOC_Os09g25070	Chr9:14992802-14994888	34.7163	36.166	33.031	12.1808	9.86324	8.19849	-1.78073	Down	0.915494	cDNA|WRKY62, expressed	K18834|1|2e-16|88.2|pmum:103329228|WRKY transcription factor 1	-	-	-
LOC_Os09g18620	Chr9:11411905-11412549	42.5732	39.695	57.465	17.5755	13.2702	16.0734	-1.57443	Down	0.915211	cDNA|serine/threonine-protein kinase, putative, expressed	K16224|1|3e-22|104|eus:EUTSA_v10023115mg|senescence-induced receptor-like serine/threonine-protein kinase	GO:0031410//cytoplasmic vesicle	-	-
LOC_Os04g59260	Chr4:35245106-35246738	176.096	146.785	157.122	68.0434	56.7468	70.2742	-1.29909	Down	0.915087	cDNA|peroxidase precursor, putative, expressed	K00430|1|2e-131|469|obr:102707580|peroxidase [EC:1.11.1.7]	GO:0031410//cytoplasmic vesicle	-	-
LOC_Os05g04490	Chr5:2073612-2075376	38.5463	48.4035	43.0606	15.3175	13.6285	13.5973	-1.61162	Down	0.915087	cDNA|peroxidase precursor, putative, expressed	K00430|1|2e-139|496|obr:102705434|peroxidase [EC:1.11.1.7]	-	GO:0005506//iron ion binding;GO:0003824//catalytic activity;GO:0016209//antioxidant activity	GO:0008152//metabolic process;GO:0006950//response to stress
LOC_Os01g15270	Chr1:8545996-8546894	1585.51	1287.91	1286.12	3007.82	3357.64	3361.81	1.22561	Up	0.91482	cDNA|expressed protein	-	-	-	-
LOC_Os12g17600	Chr12:10080397-10081661	15.293	15.3407	16.269	0.508103	0.745258	0.748952	-4.54993	Down	0.914577	cDNA|ribulose bisphosphate carboxylase small chain, chloroplast precursor, putative, expressed	K01602|1|3e-67|256|dosa:Os12t0274700-01|ribulose-bisphosphate carboxylase small chain [EC:4.1.1.39]	GO:0009570//chloroplast stroma;GO:0009570//chloroplast stroma	GO:0016831//carboxy-lyase activity;GO:0016831//carboxy-lyase activity	GO:0071704;GO:0071704
LOC_Os03g61150	Chr3:34733452-34734781	10.6652	6.34224	8.04089	13.4377	35.3222	41.9271	1.85618	Up	0.914572	cDNA|expressed protein	-	-	-	-
LOC_Os08g01950	Chr8:594452-598041	26.5501	23.342	25.501	66.3786	73.4722	60.0613	1.40686	Up	0.91423	cDNA|transferase family protein, putative, expressed	K13065|1|2e-31|138|ppp:PHYPADRAFT_176127|shikimate O-hydroxycinnamoyltransferase [EC:2.3.1.133]	-	GO:0016746//transferase activity, transferring acyl groups	-
LOC_Os11g47140	Chr11:28223911-28380703	59.3329	59.5692	62.2627	27.1057	21.2077	18.3152	-1.44309	Down	0.91422	cDNA|OsWAK123 - OsWAK receptor-like protein kinase, expressed	K04730|1|3e-129|463|dosa:Os11t0691300-00|interleukin-1 receptor-associated kinase 1 [EC:2.7.11.1]	GO:0031410//cytoplasmic vesicle	-	-
LOC_Os10g40430	Chr10:21658069-21658866	317.471	212.874	275.843	137.744	113.751	90.2635	-1.23814	Down	0.913759	cDNA|LTPL139 - Protease inhibitor/seed storage/LTP family protein precursor, expressed	K02883|1|5e-12|72.0|zma:103646289|large subunit ribosomal protein L18e;K11855|2|2e-06|53.1|bvg:104906049|ubiquitin carboxyl-terminal hydrolase 36/42 [EC:3.4.19.12]	GO:0031410//cytoplasmic vesicle	-	-
LOC_Os01g04440	Chr1:1973698-1977191	0.557608	0.556929	0.863623	14.4196	15.0971	15.9441	4.52239	Up	0.913739	cDNA|expressed protein	K04730|1|2e-07|58.2|jcu:105636728|interleukin-1 receptor-associated kinase 1 [EC:2.7.11.1]	GO:0031410//cytoplasmic vesicle	-	-
LOC_Os08g32840	Chr8:20351104-20353754	41.3079	36.4798	41.0689	14.8168	14.2962	9.80761	-1.61062	Down	0.913729	cDNA|bifunctional monodehydroascorbate reductase and carbonic anhydrasenectarin-3 precursor, putative, expressed	K01674|1|5e-128|457|osa:9267362|carbonic anhydrase [EC:4.2.1.1]	GO:0031410//cytoplasmic vesicle	GO:0046872//metal ion binding	-
LOC_Os01g03620	Chr1:1486399-1488897	27.2008	25.6855	38.6756	8.55609	6.17072	11.5219	-1.8025	Down	0.913719	cDNA|multicopper oxidase domain containing protein, expressed	K05909|1|3e-09|64.7|zma:100281551|laccase [EC:1.10.3.2]	GO:0031410//cytoplasmic vesicle	GO:0046914//transition metal ion binding;GO:0003824//catalytic activity	GO:0008152//metabolic process
LOC_Os03g01700	Chr3:430477-432878	621.346	569.949	631.197	303.033	272.925	212.986	-1.20792	Down	0.913481	cDNA|expressed protein	-	GO:0031224//intrinsic component of membrane;GO:0031410//cytoplasmic vesicle	GO:0015142//tricarboxylic acid transmembrane transporter activity	GO:0006842//tricarboxylic acid transport
LOC_Os09g19710	Chr9:11796045-11798919	19.4285	16.5916	13.9778	2.82915	1.27396	1.25989	-3.22076	Down	0.913233	cDNA|hypersensitive-induced response protein, putative, expressed	-	GO:0044464	-	-
LOC_Os06g32020	Chr6:18615682-18616803	26.273	5.78728	35.6128	31.8795	41.6268	106.666	1.41272	Up	0.913178	cDNA|THION6 - Plant thionin family protein precursor, expressed	-	GO:0031410//cytoplasmic vesicle	-	-
LOC_Os01g44970	Chr1:25513805-25518242	8.03259	9.72074	6.63851	26.9276	31.9297	27.2111	1.81909	Up	0.913114	cDNA|polygalacturonase, putative, expressed	K01184|1|1e-136|487|tcc:TCM_016905|polygalacturonase [EC:3.2.1.15]	GO:0043231//intracellular membrane-bounded organelle	GO:0004553//hydrolase activity, hydrolyzing O-glycosyl compounds	GO:0044238;GO:0045229//external encapsulating structure organization
LOC_Os11g02570	Chr11:812242-813509	4.19691	6.37605	4.24023	21.4236	28.5911	16.4083	2.1648	Up	0.912901	cDNA|esterase, putative, expressed	K13544|1|4e-51|202|eus:EUTSA_v10026004mg|pheophorbidase [EC:3.1.1.82];K08233|5|6e-35|148|eus:EUTSA_v10000533mg|polyneuridine-aldehyde esterase [EC:3.1.1.78]	-	-	-
LOC_Os10g39260	Chr10:20956881-20958393	84.7522	96.539	113.566	43.8565	40.6729	36.3203	-1.2868	Down	0.912514	cDNA|aspartic proteinase nepenthesin, putative, expressed	K01381|1|9e-18|92.4|smo:SELMODRAFT_406966|saccharopepsin [EC:3.4.23.25];K19025|3|3e-13|77.4|tcc:TCM_030990|AP-5 complex subunit zeta-1;K00924|4|2e-12|74.7|ath:AT5G22850|	GO:0031410//cytoplasmic vesicle	-	-
LOC_Os02g43370	Chr2:26170386-26174970	0.237098	0.416036	0.399999	8.86235	14.1926	18.3227	5.29609	Up	0.912331	cDNA|transposon protein, putative, unclassified, expressed	-	GO:0044464;GO:0044464	-	GO:0006810//transport;GO:0006810//transport
LOC_Os08g25860	Chr8:15749765-15754117	14.4223	18.3409	14.8485	2.30308	1.57248	0.884685	-3.32221	Down	0.912301	cDNA|expressed protein	-	-	-	-
LOC_Os03g63970	Chr3:36150663-36152517	2.58428	3.30004	3.55136	18.4624	20.1093	16.7481	2.5516	Up	0.912236	cDNA|gibberellin 20 oxidase 1, putative, expressed	K05282|1|0.0|719|dosa:Os03t0856700-01|gibberellin 20-oxidase [EC:1.14.11.12]	-	GO:0003824//catalytic activity;GO:0046914//transition metal ion binding	GO:0008152//metabolic process
LOC_Os07g03279	Chr7:1319030-1319803	0	0	0	13.4301	0	0	12.1284	Up	0.912226	cDNA|SCP-like extracellular protein, expressed	K13449|1|7e-47|187|mus:103975649|pathogenesis-related protein 1	GO:0031410//cytoplasmic vesicle	-	-
LOC_Os02g12730	Chr2:6655773-6660984	5.955	5.83275	6.77387	20.1366	24.3129	28.0606	1.96586	Up	0.912212	cDNA|beta-galactosidase precursor, putative, expressed	K12309|1|0.0|758|pxb:103943992|beta-galactosidase [EC:3.2.1.23]	GO:0031410//cytoplasmic vesicle;GO:0031410//cytoplasmic vesicle;GO:0031410//cytoplasmic vesicle	GO:0043167//ion binding;GO:0015925//galactosidase activity;GO:0043167//ion binding;GO:0015925//galactosidase activity;GO:0043167//ion binding;GO:0015925//galactosidase activity	GO:0044238;GO:0044238;GO:0044238
LOC_Os08g27170	Chr8:16593210-16596190	24.6638	20.0677	16.9913	6.62397	4.03971	2.39614	-2.24067	Down	0.911939	cDNA|calmodulin binding protein, putative, expressed	-	-	-	-
LOC_Os07g44410	Chr7:26542979-26545183	26.0109	17.7441	24.75	49.7989	64.9972	63.1171	1.37689	Up	0.911889	cDNA|WD40-like Beta Propeller Repeat family protein, expressed	-	-	-	-
LOC_Os07g42220	Chr7:25273383-25273982	18.3479	13.7744	13.7407	42.5184	51.558	35.2724	1.49586	Up	0.911656	cDNA|expressed protein	-	-	-	-
LOC_Os06g43410	Chr6:26092515-26094621	23.7187	21.9616	27.2515	60.9004	70.5119	55.4501	1.35736	Up	0.911562	cDNA|cytochrome P450, putative, expressed	K15472|1|2e-91|337|sly:101251277|premnaspirodiene oxygenase [EC:1.14.13.121];K17854|3|3e-87|323|egr:104417836|cytochrome P450, family 2, subfamily K;K16083|4|4e-84|313|dosa:Os02t0570500-01|ent-isokaurene C2-hydroxylase [EC:1.14.13.143]	-	-	-
LOC_Os01g62870	Chr1:36410637-36414610	16.9954	17.5459	13.2294	43.7639	56.2103	32.7246	1.47396	Up	0.91124	cDNA|oxidoreductase, aldo/keto reductase family protein, putative, expressed	K00011|1|5e-90|331|obr:102710982|aldehyde reductase [EC:1.1.1.21]	-	GO:0003824//catalytic activity;GO:0003824//catalytic activity	GO:0008152//metabolic process;GO:0008152//metabolic process
LOC_Os04g13140	Chr4:7250357-7251846	44.4941	77.0448	66.1753	131.867	153.814	152.552	1.22316	Up	0.911225	cDNA|vignain precursor, putative, expressed	K16292|1|6e-119|428|bdi:100843107|KDEL-tailed cysteine endopeptidase [EC:3.4.22.-];K01365|3|1e-109|397|sly:101251741|cathepsin L [EC:3.4.22.15]	GO:0031410//cytoplasmic vesicle	-	-
LOC_Os08g32120	Chr8:19928655-19929307	50.9939	55.1841	37.3887	19.5303	22.0759	11.9182	-1.42345	Down	0.91062	cDNA|expressed protein	-	GO:0031410//cytoplasmic vesicle	-	-
LOC_Os02g54820	Chr2:33569262-33574120	29.1	28.3238	30.5086	60.639	72.3702	84.126	1.30413	Up	0.91061	cDNA|trehalose-6-phosphate synthase, putative, expressed	K16055|1|0.0|1298|obr:102719557|trehalose 6-phosphate synthase/phosphatase [EC:2.4.1.15 3.1.3.12]	GO:0043231//intracellular membrane-bounded organelle;GO:0043231//intracellular membrane-bounded organelle;GO:0043231//intracellular membrane-bounded organelle	-	GO:0005991//trehalose metabolic process;GO:0005991//trehalose metabolic process;GO:0005991//trehalose metabolic process
LOC_Os05g04740	Chr5:2246834-2248878	0.960734	0.675575	1.19135	11.5866	12.667	18.0501	3.9031	Up	0.910516	cDNA|helix-loop-helix DNA-binding domain containing protein, expressed	K12126|1|2e-46|188|sita:101773457|phytochrome-interacting factor 3	-	-	-
LOC_Os02g28220	Chr2:16702130-16703949	0.0305278	0.0295776	0.0308829	7.09876	9.50617	7.56576	8.05336	Up	0.910243	cDNA|transferase family protein, putative, expressed	K14329|1|1e-30|97.8|ath:AT5G61160|agmatine coumaroyltransferase [EC:2.3.1.64 2.3.1.-];K13065|5|3e-21|80.9|zma:103649769|shikimate O-hydroxycinnamoyltransferase [EC:2.3.1.133]	GO:0043231//intracellular membrane-bounded organelle	-	-
LOC_Os06g22080	Chr6:12809565-12812495	14.7187	13.8527	13.2765	39.4515	44.7089	33.5525	1.49205	Up	0.910035	cDNA|diacylglycerol O-acyltransferase, putative, expressed	K14457|1|6e-177|381|dosa:Os06t0326700-01|2-acylglycerol O-acyltransferase 2 [EC:2.3.1.22]	-	GO:0016747//transferase activity, transferring acyl groups other than amino-acyl groups;GO:0016747//transferase activity, transferring acyl groups other than amino-acyl groups	-
LOC_Os02g44870	Chr2:27165433-27166898	586.336	442.478	426.756	190.09	230.644	233.662	-1.15335	Down	0.909975	cDNA|dehydrin, putative, expressed	-	-	-	-
LOC_Os11g47630	Chr11:28766091-28766937	23.5819	22.794	19.348	8.28973	5.7238	2.6583	-1.97901	Down	0.90997	cDNA|ZOS11-10 - C2H2 zinc finger protein, expressed	-	-	-	-
LOC_Os08g36480	Chr8:23033229-23038596	17.4021	20.2856	28.2796	51.6429	51.5697	64.8902	1.34952	Up	0.909921	cDNA|nitrate reductase, putative, expressed	K10534|1|0.0|1820|dosa:Os08t0468100-01|nitrate reductase (NAD(P)H) [EC:1.7.1.1 1.7.1.2 1.7.1.3]	-	GO:0008940//nitrate reductase activity;GO:0005506//iron ion binding;GO:0050662//coenzyme binding	GO:0042126//nitrate metabolic process;GO:0006091//generation of precursor metabolites and energy
LOC_Os05g04450	Chr5:2050493-2052108	43.8383	43.1316	32.0514	80.3879	108.634	91.2371	1.23554	Up	0.909901	cDNA|peroxidase precursor, putative, expressed	K00430|1|3e-172|605|dosa:Os05t0135000-01|peroxidase [EC:1.11.1.7]	-	GO:0046872//metal ion binding;GO:0003824//catalytic activity	-
LOC_Os11g37550	Chr11:22173475-22174756	2.05138	0.786115	1.48655	18.9039	20.1433	4.64203	3.33682	Up	0.909747	cDNA|OsCML6 - Calmodulin-related calcium sensor protein, expressed	K02183|1|1e-70|265|dosa:Os11t0586200-00|calmodulin;K13448|3|3e-39|160|egu:105042206|calcium-binding protein CML	-	-	-
LOC_Os10g33360	Chr10:17547960-17548260	2.44002	1.78501	1.08353	11.7455	19.1898	13.5679	3.06752	Up	0.909251	cDNA|expressed protein	-	-	-	-
LOC_Os08g13440	Chr8:7994391-7995717	451.343	640.798	272.536	192.804	249.431	177.318	-1.13926	Down	0.909246	cDNA|cupin domain containing protein, expressed	K11426|1|4e-41|169|sly:101250545|SET and MYND domain-containing protein;K19476|3|5e-19|95.5|mdm:103418875|vacuolar protein sorting-associated protein IST1	GO:0005576//extracellular region;GO:0031410//cytoplasmic vesicle;GO:0005576//extracellular region;GO:0031410//cytoplasmic vesicle;GO:0005576//extracellular region;GO:0031410//cytoplasmic vesicle	GO:0046914//transition metal ion binding;GO:0046914//transition metal ion binding;GO:0046914//transition metal ion binding	-
LOC_Os02g39620	Chr2:23903893-23905003	15.3773	16.4258	16.7793	3.60135	2.26347	1.96961	-2.63253	Down	0.909202	cDNA|ATOZI1, putative, expressed	-	GO:0031410//cytoplasmic vesicle	-	-
LOC_Os02g30100	Chr2:17873661-17876075	8.94872	4.32885	6.77923	25.2462	26.0985	19.6484	1.82359	Up	0.909108	cDNA|cytochrome P450, putative, expressed	K00517|1|5e-114|412|cit:102612848|;K13260|4|7e-106|385|fve:101304511|isoflavone 2'-hydroxylase [EC:1.14.13.89]	-	GO:0046872//metal ion binding	-
LOC_Os09g37200	Chr9:21463618-21465476	29.4904	29.816	27.8744	66.1893	74.8675	68.5722	1.26576	Up	0.908974	cDNA|transferase family protein, putative, expressed	K13065|1|6e-83|309|rcu:RCOM_0290880|shikimate O-hydroxycinnamoyltransferase [EC:2.3.1.133]	-	GO:0016740//transferase activity	-
LOC_Os01g43950	Chr1:25190733-25191844	8.715	8.32075	8.1731	23.943	28.1798	28.8144	1.68287	Up	0.908939	cDNA|expressed protein	-	-	-	-
LOC_Os05g02420	Chr5:801086-803464	214.252	266.741	282.422	559.294	509.151	603.052	1.1306	Up	0.90885	cDNA|expressed protein	K09422|1|1e-58|228|obr:102714188|myb proto-oncogene protein, plant	-	-	-
LOC_Os01g24570	Chr1:13847991-13849036	72.5418	63.3456	58.8479	33.3542	27.101	19.9231	-1.27664	Down	0.908736	cDNA|fruit bromelain precursor, putative, expressed	K01365|1|2e-82|306|sly:101251741|cathepsin L [EC:3.4.22.15];K01371|2|8e-81|300|atr:18442240|cathepsin K [EC:3.4.22.38];K16292|3|2e-78|293|gmx:100818606|KDEL-tailed cysteine endopeptidase [EC:3.4.22.-]	GO:0031410//cytoplasmic vesicle	GO:0004175//endopeptidase activity	GO:0019538//protein metabolic process;GO:0006091//generation of precursor metabolites and energy
LOC_Os04g08550	Chr4:4637977-4640929	8.59348	8.59016	7.84145	26.3898	29.8187	23.8765	1.67816	Up	0.908726	cDNA|oxidoreductase, aldo/keto reductase family protein, putative, expressed	K00011|1|1e-59|231|pop:POPTR_0005s09980g|aldehyde reductase [EC:1.1.1.21];K19642|2|2e-57|223|tcc:TCM_011190|D-galacturonate reductase [EC:1.1.1.365]	-	-	-
LOC_Os04g57130	Chr4:34038354-34039430	20.3655	19.2326	15.302	3.96281	4.37112	3.5357	-2.20953	Down	0.908582	cDNA|dirigent-like protein pDIR17, putative, expressed	K01870|1|5e-14|78.6|eus:EUTSA_v10003524mg|isoleucyl-tRNA synthetase [EC:6.1.1.5]	-	-	-
LOC_Os01g63200	Chr1:36634330-36636980	27.8568	28.9194	21.3288	10.9681	8.82126	4.56997	-1.68094	Down	0.908205	cDNA|laccase precursor protein, putative, expressed	K05909|1|0.0|1075|dosa:Os01t0850800-00|laccase [EC:1.10.3.2]	GO:0005576//extracellular region;GO:0031410//cytoplasmic vesicle	GO:0046914//transition metal ion binding;GO:0016682//oxidoreductase activity, acting on diphenols and related substances as donors, oxygen as acceptor	GO:0009808//lignin metabolic process
LOC_Os03g15960	Chr3:8805566-8806601	29.5521	27.2341	23.6183	45.8131	77.0176	70.8883	1.26862	Up	0.908151	cDNA|hsp20/alpha crystallin family protein, putative, expressed	K13993|1|3e-60|232|dosa:Os03t0266300-01|HSP20 family protein	-	-	-
LOC_Os03g05910	Chr3:2961745-2964306	9.94604	8.01682	9.46298	26.0796	34.2562	24.1402	1.62301	Up	0.908022	cDNA|expressed protein	K00480|1|9e-13|75.5|cmo:103503469|salicylate hydroxylase [EC:1.14.13.1];K09838|2|1e-11|71.6|cre:CHLREDRAFT_53522|zeaxanthin epoxidase [EC:1.14.13.90]	-	GO:0016491//oxidoreductase activity;GO:0016491//oxidoreductase activity;GO:0016491//oxidoreductase activity	GO:0008152//metabolic process;GO:0008152//metabolic process;GO:0008152//metabolic process
LOC_Os07g07790	Chr7:3910567-3911638	58.6877	73.1094	39.9763	100.558	167.095	119.052	1.17073	Up	0.908007	cDNA|LTPL75 - Protease inhibitor/seed storage/LTP family protein precursor, expressed	-	GO:0031410//cytoplasmic vesicle	GO:0005488//binding	GO:0051234//establishment of localization;GO:0010876//lipid localization
LOC_Os01g22680	Chr1:12751898-12753162	16.1404	23.6014	14.2725	6.08381	3.85334	1.8372	-2.19769	Down	0.908002	cDNA|fruit bromelain precursor, putative, expressed	K01365|1|7e-59|228|egu:105038572|cathepsin L [EC:3.4.22.15];K16292|5|2e-57|223|gmx:100800823|KDEL-tailed cysteine endopeptidase [EC:3.4.22.-]	GO:0031410//cytoplasmic vesicle	GO:0004175//endopeptidase activity	GO:0019538//protein metabolic process;GO:0006091//generation of precursor metabolites and energy
LOC_Os01g32670	Chr1:17911522-17912150	30.0342	21.0212	25.9806	2.53469	17.8605	3.67364	-1.67837	Down	0.907903	cDNA|expressed protein	-	-	-	-
LOC_Os12g03740	Chr12:1514455-1519357	25.525	23.4246	20.067	7.60259	6.48738	5.69781	-1.80233	Down	0.907903	cDNA|OsFBX438 - F-box domain containing protein, expressed	K16219|1|2e-12|74.3|tcc:TCM_027003|protein N-terminal methyltransferase [EC:2.1.1.244];K17600|2|6e-11|69.3|mdm:103427771|vacuolar protein sorting-associated protein 54;K15747|3|4e-07|56.6|mdm:103427772|beta-ring hydroxylase [EC:1.14.-.-]	-	-	-
LOC_Os05g36310	Chr5:21504546-21519898	17.1695	22.589	18.5487	43.2811	49.5868	54.5021	1.3377	Up	0.907759	cDNA|zinc finger, C3HC4 type domain containing protein, expressed	K19040|1|2e-33|143|obr:102699587|E3 ubiquitin-protein ligase ATL10/75/76/77/78 [EC:2.3.2.27]	-	-	-
LOC_Os09g22000	Chr9:13319822-13325707	32.8943	23.8846	28.8467	10.1262	7.82928	10.4375	-1.59251	Down	0.90762	cDNA|hydrolase, HAD superfamily, Cof family, putative, expressed	K07042|1|7e-10|65.9|cic:CICLE_v100078032m|probable rRNA maturation factor	GO:0044424	GO:0046872//metal ion binding;GO:0004175//endopeptidase activity	GO:0042254//ribosome biogenesis
LOC_Os07g35860	Chr7:21465219-21466378	77.012	69.6998	53.0146	151.541	182.248	109.221	1.14931	Up	0.907521	cDNA|plastocyanin-like domain containing protein, putative, expressed	-	-	GO:0046914//transition metal ion binding	-
LOC_Os12g12590	Chr12:6932581-6937071	19.2597	21.9768	23.1337	56.2756	58.1525	44.5953	1.30477	Up	0.907263	cDNA|NADP-dependent oxidoreductase, putative, expressed	K07119|1|0.0|694|dosa:Os12t0227400-01|uncharacterized protein	-	GO:0003824//catalytic activity;GO:0046914//transition metal ion binding	GO:0008152//metabolic process
LOC_Os08g02230	Chr8:767545-770917	5.95745	6.85606	4.55996	19.3167	22.6059	21.7197	1.8731	Up	0.907204	cDNA|FAD-binding and arabino-lactone oxidase domains containing protein, putative, expressed	-	GO:0031410//cytoplasmic vesicle	GO:0016899//oxidoreductase activity, acting on the CH-OH group of donors, oxygen as acceptor;GO:0050662//coenzyme binding	GO:0008152//metabolic process
LOC_Os01g09620	Chr1:4949046-4951126	10.3234	14.7352	11.3969	25.8242	33.0768	42.772	1.47973	Up	0.907199	cDNA|zinc finger/CCCH transcription factor, putative, expressed	K15172|1|6e-25|116|vcn:VOLCADRAFT_106802|transcription elongation factor SPT5	GO:0043231//intracellular membrane-bounded organelle;GO:0043231//intracellular membrane-bounded organelle	GO:0046914//transition metal ion binding;GO:0046914//transition metal ion binding	GO:0010260//organ senescence;GO:0007165//signal transduction;GO:0010260//organ senescence;GO:0007165//signal transduction
LOC_Os08g40420	Chr8:25584779-25590594	36.56	36.3518	32.4432	16.626	11.3038	10.3533	-1.46048	Down	0.907144	cDNA|ternary complex factor MIP1, putative, expressed	K15032|1|0.0|659|dosa:Os08t0515800-01|mTERF domain-containing protein, mitochondrial	-	-	-
LOC_Os08g08970	Chr8:5222213-5223311	957.532	965.373	691.934	447.139	554.747	220.912	-1.09654	Down	0.90704	cDNA|Cupin domain containing protein, expressed	K11426|1|2e-48|192|sly:101250545|SET and MYND domain-containing protein;K19476|3|1e-19|97.8|mdm:103418875|vacuolar protein sorting-associated protein IST1	GO:0005576//extracellular region;GO:0031410//cytoplasmic vesicle	GO:0046914//transition metal ion binding	-
LOC_Os08g26350	Chr8:16064545-16065707	14.1798	17.3959	11.3992	2.83491	2.31117	0.798319	-2.85389	Down	0.90699	cDNA|expressed protein	-	-	-	-
LOC_Os06g11660	Chr6:6180307-6181639	24.5683	25.1341	22.581	44.1989	67.9899	62.5367	1.27335	Up	0.906985	cDNA|phosphate-induced protein 1 conserved region domain containing protein, expressed	K14299|1|8e-11|68.2|mdm:103418195|nucleoporin SEH1	-	-	-
LOC_Os12g04240	Chr12:1794264-1797409	29.3433	28.7969	28.8525	65.1088	69.2556	69.9725	1.23198	Up	0.906762	cDNA|peflin, putative, expressed	K13448|1|3e-76|286|dosa:Os12t0137100-01|calcium-binding protein CML	-	GO:0046872//metal ion binding;GO:0046872//metal ion binding	-
LOC_Os12g24490	Chr12:13981990-13982915	18.2361	19.1421	15.7048	40.6942	54.973	39.0712	1.34384	Up	0.90646	cDNA|zinc finger, C3HC4 type domain containing protein, expressed	K19038|1|1e-17|91.3|zma:100281635|E3 ubiquitin-protein ligase ATL41 [EC:2.3.2.27];K10664|3|2e-17|90.5|zma:100283519|E3 ubiquitin-protein ligase ATL6/9/15/31/42/55 [EC:2.3.2.27]	-	GO:0046872//metal ion binding	-
LOC_Os09g23820	Chr9:14194356-14196590	19.245	19.4896	19.1631	45.721	48.4243	49.8838	1.31478	Up	0.906252	cDNA|cytochrome P450 72A1, putative, expressed	K10717|1|0.0|938|osa:9269428|cytokinin trans-hydroxylase	GO:0031410//cytoplasmic vesicle	GO:0016491//oxidoreductase activity;GO:0005506//iron ion binding	-
LOC_Os06g46270	Chr6:28037568-28041909	12.2896	12.3517	9.6863	34.0445	35.4304	25.9848	1.47552	Up	0.906192	cDNA|no apical meristem protein, putative, expressed	K13126|1|2e-11|71.2|fve:101312606|polyadenylate-binding protein;K05941|2|6e-06|53.1|mdm:103435918|glutathione gamma-glutamylcysteinyltransferase [EC:2.3.2.15]	-	GO:0003676//nucleic acid binding	-
LOC_Os09g11460	Chr9:6387890-6389789	48.2445	58.4493	50.7522	19.1078	23.7031	21.8684	-1.28348	Down	0.906187	cDNA|AP2 domain containing protein, expressed	K09286|1|5e-20|100|pper:PRUPE_ppa008563mg|EREBP-like factor	-	-	-
LOC_Os12g36840	Chr12:22585180-22586562	34.5265	54.6235	45.1333	26.8452	17.1598	9.56461	-1.32579	Down	0.906014	cDNA|pathogenesis-related Bet v I family protein, putative, expressed	-	-	-	-
LOC_Os08g43510	Chr8:27519461-27522329	10.8419	11.2371	12.5665	28.5255	33.8046	33.8716	1.47339	Up	0.905964	cDNA|thaumatin, putative, expressed	K14297|1|5e-47|190|zma:103640102|nuclear pore complex protein Nup98-Nup96	GO:0031410//cytoplasmic vesicle	-	-
LOC_Os06g35520	Chr6:20705348-20706997	304.163	319.3	247.935	142.541	147.83	116.074	-1.10027	Down	0.905939	cDNA|peroxidase precursor, putative, expressed	K00430|1|7e-171|600|dosa:Os06t0547400-01|peroxidase [EC:1.11.1.7]	GO:0031410//cytoplasmic vesicle	GO:0016209//antioxidant activity;GO:0005506//iron ion binding;GO:0003824//catalytic activity	GO:0006950//response to stress;GO:0008152//metabolic process
LOC_Os05g38660	Chr5:22665338-22666007	14.4436	7.36622	7.77332	27.0418	29.5393	28.8815	1.53052	Up	0.9058	cDNA|expressed protein	-	-	-	-
LOC_Os01g22670	Chr1:12742055-12747081	17.6495	27.6961	19.9144	9.6008	5.91598	3.7936	-1.75682	Down	0.905671	cDNA|fruit bromelain precursor, putative, expressed	K01365|1|1e-65|251|sly:101251741|cathepsin L [EC:3.4.22.15];K16292|2|1e-63|245|gmx:100818606|KDEL-tailed cysteine endopeptidase [EC:3.4.22.-];K01371|3|2e-63|244|atr:18442240|cathepsin K [EC:3.4.22.38]	GO:0031410//cytoplasmic vesicle	GO:0004175//endopeptidase activity	GO:0019538//protein metabolic process
LOC_Os06g48720	Chr6:29477948-29480905	46.053	46.3263	44.6861	97.1095	109.592	97.9924	1.1525	Up	0.905647	cDNA|cadmium/zinc-transporting ATPase 4, putative, expressed	K01534|1|5e-63|243|obr:102706206|Cd2+/Zn2+-exporting ATPase [EC:3.6.3.3 3.6.3.5]	GO:0031224//intrinsic component of membrane	GO:0043169//cation binding;GO:0042625//ATPase activity, coupled to transmembrane movement of ions;GO:0008324//cation transmembrane transporter activity;GO:0032559	GO:0009206;GO:0006812//cation transport
LOC_Os01g13340	Chr1:7437787-7443252	10.6244	10.1142	10.2597	26.6394	32.6219	29.1828	1.51258	Up	0.905617	cDNA|harpin-induced protein 1 domain containing protein, expressed	K08517|1|1e-18|94.7|dosa:Os08t0307300-01|vesicle transport protein SEC22	-	-	-
LOC_Os12g42090	Chr12:26100838-26103558	24.3121	23.016	27.4471	52.8005	61.6981	62.6455	1.24429	Up	0.905607	cDNA|methyltransferase domain containing protein, putative, expressed	K12502|1|0.0|549|dosa:Os12t0615400-01|MPBQ/MSBQ methyltransferase [EC:2.1.1.295]	GO:0043231//intracellular membrane-bounded organelle;GO:0043231//intracellular membrane-bounded organelle;GO:0043231//intracellular membrane-bounded organelle	GO:0016741;GO:0016741;GO:0016741	GO:0006730//one-carbon metabolic process;GO:0006730//one-carbon metabolic process;GO:0006730//one-carbon metabolic process
LOC_Os08g34280	Chr8:21506418-21513656	139.259	149.651	143.564	63.0717	70.7438	65.0904	-1.12053	Down	0.905547	cDNA|cinnamoyl-CoA reductase, putative, expressed	K09753|1|2e-176|619|dosa:Os08t0441500-01|cinnamoyl-CoA reductase [EC:1.2.1.44]	-	GO:0048037//cofactor binding;GO:0003824//catalytic activity	GO:0008152//metabolic process
LOC_Os06g48810	Chr6:29538933-29541219	29.1275	19.3094	16.4733	7.34323	7.29869	4.60411	-1.75388	Down	0.905414	cDNA|OsHKT2;1 - Na+ transporter, expressed	-	GO:0016020//membrane	GO:0008324//cation transmembrane transporter activity	GO:0030001//metal ion transport;GO:0055085//transmembrane transport
LOC_Os08g26620	Chr8:16190683-16193561	13.4615	15.2561	11.5265	3.29848	1.00011	0.941857	-2.94102	Down	0.905354	cDNA|hypothetical protein	K04681|1|5e-08|56.6|obr:102720264|retinoblastoma-like protein 1	GO:0043231//intracellular membrane-bounded organelle	-	-
LOC_Os03g36080	Chr3:20018643-20019699	28.0287	27.036	29.7656	68.2289	70.2822	57.5818	1.20889	Up	0.905329	cDNA|expressed protein	-	-	-	-
LOC_Os06g39140	Chr6:23241293-23243266	109.22	99.1933	109.206	48.2244	46.0553	50.0313	-1.13812	Down	0.90528	cDNA|hemoglobin-like protein HbO, putative, expressed	-	-	GO:0005506//iron ion binding;GO:0005506//iron ion binding	GO:0015669;GO:0015669
LOC_Os08g01120	Chr8:86334-91948	12.236	10.3842	13.6064	31.8102	34.8479	31.6067	1.43963	Up	0.905215	cDNA|sulfate transporter, putative, expressed	K15338|1|4e-81|303|osa:4344420|flap endonuclease GEN [EC:3.1.-.-]	GO:0044464	-	-
LOC_Os06g04540	Chr6:1962245-1963580	33.8795	34.7765	32.2229	67.7733	80.4395	80.6514	1.18187	Up	0.905106	cDNA|DNA binding protein, putative, expressed	K07374|1|2e-49|197|gmx:100819125|tubulin alpha	-	-	-
LOC_Os04g01470	Chr4:316365-319162	13.0082	9.54232	11.1732	0.582889	0.357736	0.194963	-4.89225	Down	0.904809	cDNA|O-methyltransferase, putative, expressed	K13066|1|3e-115|416|obr:102719765|caffeic acid 3-O-methyltransferase [EC:2.1.1.68]	-	-	-
LOC_Os07g01680	Chr7:412926-413589	0.218461	0	0.385582	10.9871	10.8698	10.1059	5.72321	Up	0.904705	cDNA|dirigent, putative, expressed	K01870|1|7e-16|84.3|eus:EUTSA_v10003524mg|isoleucyl-tRNA synthetase [EC:6.1.1.5];K19027|2|7e-10|64.3|smo:SELMODRAFT_443317|zinc finger FYVE domain-containing protein 26	GO:0031410//cytoplasmic vesicle	-	-
LOC_Os08g09040	Chr8:5254285-5255230	19.6043	21.4835	21.6684	7.88492	5.8091	4.86853	-1.75736	Down	0.904695	cDNA|Cupin domain containing protein, expressed	K11426|1|3e-49|195|sly:101250545|SET and MYND domain-containing protein;K19476|3|7e-23|107|mdm:103418875|vacuolar protein sorting-associated protein IST1	GO:0031410//cytoplasmic vesicle	-	-
LOC_Os07g47100	Chr7:28164411-28169335	7.11509	6.19085	6.02096	19.8924	22.5806	21.4655	1.72607	Up	0.904521	cDNA|transporter, monovalent cation:proton antiporter-2 family, putative, expressed	K14724|1|0.0|681|sbi:SORBI_02g042190|solute carrier family 9 (sodium/hydrogen exchanger), member 8	GO:0031224//intrinsic component of membrane	GO:0005451//monovalent cation:proton antiporter activity	GO:0055067;GO:0030001//metal ion transport
LOC_Os02g40730	Chr2:24690883-24692884	153.155	207.296	138.727	97.0181	81.9937	54.6457	-1.09516	Down	0.904496	cDNA|ammonium transporter protein, putative, expressed	K03320|1|0.0|852|dosa:Os02t0620600-01|ammonium transporter, Amt family	GO:0031224//intrinsic component of membrane	GO:0015101//organic cation transmembrane transporter activity	GO:0015696//ammonium transport
LOC_Os05g41795	Chr5:24473135-24478871	6.04481	6.32118	7.36341	20.5736	19.0874	25.0205	1.71301	Up	0.904387	cDNA|zinc finger C3HC4 type family protein, putative, expressed	K10695|1|0.0|640|dosa:Os05t0497600-01|E3 ubiquitin-protein ligase RNF1/2 [EC:2.3.2.27]	-	GO:0046872//metal ion binding	-
LOC_Os01g62260	Chr1:36029784-36030969	29.9556	29.8283	33.1634	62.6445	69.1266	78.4844	1.17766	Up	0.904313	cDNA|thaumatin, putative, expressed	K14297|1|3e-11|70.1|zma:103640102|nuclear pore complex protein Nup98-Nup96	GO:0031410//cytoplasmic vesicle	-	-
LOC_Os02g51110	Chr2:31266244-31269960	599.289	596.555	576.67	318.345	289.977	243.471	-1.05722	Down	0.904308	cDNA|aquaporin protein, putative, expressed	K09874|1|2e-159|563|dosa:Os02t0745100-01|aquaporin NIP	GO:0044420//extracellular matrix part;GO:0031224//intrinsic component of membrane	GO:0015103//inorganic anion transmembrane transporter activity	GO:0015698//inorganic anion transport
LOC_Os10g35950	Chr10:19213621-19216326	28.8769	28.052	28.2921	11.9943	10.0452	8.27954	-1.49098	Down	0.904204	cDNA|transferase family protein, putative, expressed	K18858|1|4e-101|369|brp:103855163|(Z)-3-hexen-1-ol acetyltransferase [EC:2.3.1.195]	-	GO:0016746//transferase activity, transferring acyl groups	-
LOC_Os08g26360	Chr8:16070292-16071482	13.2072	14.5125	9.00867	1.13507	1.47896	1.0306	-3.33305	Down	0.904075	cDNA|expressed protein	-	GO:0043231//intracellular membrane-bounded organelle	-	-
LOC_Os01g01180	Chr1:88985-89204	18.2148	9.87147	4.81749	1.15811	0	0	-4.82592	Down	0.903916	cDNA|expressed protein	-	GO:0031410//cytoplasmic vesicle	-	-
LOC_Os07g36210	Chr7:21633804-21636606	44.3755	37.836	36.2933	83.9595	96.5118	80.8051	1.14063	Up	0.903901	cDNA|expressed protein	-	-	-	-
LOC_Os01g12270	Chr1:6704402-6704666	97.1695	99.1643	80.4731	168.18	214.047	202.252	1.07827	Up	0.903782	cDNA|expressed protein	-	-	-	-
LOC_Os05g27780	Chr5:16178541-16179709	63.8051	64.4172	59.3024	105.461	140.528	157.339	1.10487	Up	0.903638	cDNA|expressed protein	-	-	-	-
LOC_Os12g28015	Chr12:16519710-16520331	72.6126	69.4113	62.086	120.213	151.131	163.51	1.09118	Up	0.90349	cDNA|expressed protein	-	-	-	-
LOC_Os02g54530	Chr2:33405034-33405605	16.4221	12.6668	9.6224	33.0701	41.6372	26.062	1.38023	Up	0.90347	cDNA|SCP-like extracellular protein, expressed	K09422|1|2e-69|261|dosa:Os02t0786400-00|myb proto-oncogene protein, plant;K13449|2|4e-34|144|sita:101773986|pathogenesis-related protein 1	GO:0031410//cytoplasmic vesicle	-	-
LOC_Os01g51570	Chr1:29620953-29622393	31.327	37.7508	27.9495	13.6434	14.3592	9.0507	-1.38879	Down	0.903267	cDNA|glycosyl hydrolases family 17, putative, expressed	K15429|1|1e-41|171|pvu:PHAVU_003G176600g|tRNA (guanine37-N1)-methyltransferase [EC:2.1.1.228];K19619|2|6e-41|169|eus:EUTSA_v10006713mg|tyrosyl-DNA phosphodiesterase 2 [EC:3.1.4.-];K13098|5|2e-33|144|eus:EUTSA_v10012621mg|RNA-binding protein FUS	GO:0031410//cytoplasmic vesicle	GO:0004553//hydrolase activity, hydrolyzing O-glycosyl compounds	GO:0044238
LOC_Os07g03730	Chr7:1523652-1524629	26.5002	28.4257	31.7714	12.465	8.58213	10.7381	-1.44763	Down	0.903063	cDNA|SCP-like extracellular protein, expressed	K13449|1|2e-77|290|dosa:Os07t0129300-00|pathogenesis-related protein 1	GO:0031410//cytoplasmic vesicle	-	-
LOC_Os04g56930	Chr4:33943990-33946520	28.1413	24.4809	30.0514	57.5456	70.6898	58.558	1.17594	Up	0.902939	cDNA|glycosyl hydrolases, putative, expressed	K01193|1|0.0|542|osa:4337313|beta-fructofuranosidase [EC:3.2.1.26]	GO:0031410//cytoplasmic vesicle;GO:0031410//cytoplasmic vesicle	GO:0016798//hydrolase activity, acting on glycosyl bonds;GO:0016798//hydrolase activity, acting on glycosyl bonds	GO:0008152//metabolic process;GO:0008152//metabolic process
LOC_Os05g04380	Chr5:2010114-2015088	94.3252	94.7559	138.639	45.667	50.3173	56.4026	-1.10473	Down	0.902627	cDNA|peroxidase precursor, putative, expressed	K00430|1|1e-113|410|obr:102707960|peroxidase [EC:1.11.1.7]	-	GO:0005506//iron ion binding;GO:0003824//catalytic activity;GO:0016209//antioxidant activity;GO:0005506//iron ion binding;GO:0003824//catalytic activity;GO:0016209//antioxidant activity	GO:0008152//metabolic process;GO:0006950//response to stress;GO:0008152//metabolic process;GO:0006950//response to stress
LOC_Os03g17690	Chr3:9843326-9846747	908.264	856.326	832.448	437.867	407.898	413.064	-1.04478	Down	0.902329	cDNA|OsAPx1 - Cytosolic Ascorbate Peroxidase encoding gene 1-8, expressed	K00434|1|1e-132|431|dosa:Os03t0285700-01|L-ascorbate peroxidase [EC:1.11.1.11]	-	GO:0005506//iron ion binding;GO:0016209//antioxidant activity;GO:0005506//iron ion binding;GO:0016209//antioxidant activity	GO:0008152//metabolic process;GO:0006950//response to stress;GO:0008152//metabolic process;GO:0006950//response to stress
LOC_Os01g56420	Chr1:32523327-32524183	152.534	132.582	103.95	68.9873	70.5747	43.9162	-1.08441	Down	0.90231	cDNA|ctr copper transporter family protein, putative, expressed	K14686|1|2e-42|173|dosa:Os01t0770700-00|solute carrier family 31 (copper transporter), member 1	-	-	-
LOC_Os05g02310	Chr5:739645-742966	146.469	127.552	116.425	64.6557	67.8849	52.3753	-1.07825	Down	0.90231	cDNA|soluble inorganic pyrophosphatase, putative, expressed	K01507|1|2e-116|419|dosa:Os05t0114000-01|inorganic pyrophosphatase [EC:3.6.1.1]	GO:0044424	GO:0046872//metal ion binding;GO:0016462//pyrophosphatase activity	GO:0006793//phosphorus metabolic process
LOC_Os11g47970	Chr11:28934293-28936340	20.2702	32.1494	27.657	5.9091	12.316	10.7584	-1.46615	Down	0.902067	cDNA|AAA-type ATPase family protein, putative, expressed	K03064|1|2e-06|54.7|gmx:100817206|26S proteasome regulatory subunit T4;K14571|5|9e-06|52.4|cre:CHLREDRAFT_38371|ribosome biogenesis ATPase	GO:0009532//plastid stroma	GO:0001071//nucleic acid binding transcription factor activity;GO:0032559	-
LOC_Os03g29540	Chr3:16836621-16840754	5.83088	5.41134	7.26888	18.9315	20.1683	20.7255	1.69237	Up	0.901888	cDNA|ATP-dependent protease, putative, expressed	-	GO:0043231//intracellular membrane-bounded organelle;GO:0043231//intracellular membrane-bounded organelle;GO:0043231//intracellular membrane-bounded organelle	-	-
LOC_Os02g14160	Chr2:7751283-7753744	130.913	132.566	91.3246	198.22	274.313	263.011	1.05179	Up	0.901809	cDNA|peroxidase precursor, putative, expressed	K00430|1|2e-152|540|dosa:Os02t0236600-01|peroxidase [EC:1.11.1.7]	-	GO:0005506//iron ion binding;GO:0003824//catalytic activity;GO:0016209//antioxidant activity	GO:0008152//metabolic process;GO:0006950//response to stress
LOC_Os01g38229	Chr1:21411323-21441447	33.6685	34.4849	32.7366	13.3789	14.3653	12.1055	-1.34014	Down	0.901804	cDNA|peptidyl-prolyl isomerase, putative, expressed	K09571|1|1e-91|287|obr:102704198|FK506-binding protein 4/5 [EC:5.2.1.8]	-	-	-
LOC_Os04g55610	Chr4:33107961-33108255	144.21	100.295	87.5919	215.018	261.603	208.935	1.04567	Up	0.901625	cDNA|expressed protein	-	-	-	-
LOC_Os05g03900	Chr5:1743365-1748850	0.19786	0.191276	0.142827	7.74168	11.6279	10.0768	5.79062	Up	0.90161	cDNA|WRKY109, expressed	K13425|1|2e-10|67.8|crb:CARUB_v10001446mg|WRKY transcription factor 22	-	-	-
LOC_Os09g13890	Chr9:8173210-8177505	24.414	23.9121	19.2703	10.5786	6.8623	5.29296	-1.5721	Down	0.901511	cDNA|calmodulin binding protein, putative, expressed	-	-	-	-
LOC_Os07g31290	Chr7:18528507-18531797	0.316838	0.613338	0.405812	7.24159	10.5459	13.4775	4.54857	Up	0.901412	cDNA|tyrosine protein kinase domain containing protein, putative, expressed	K04730|1|0.0|769|dosa:Os07t0495150-00|interleukin-1 receptor-associated kinase 1 [EC:2.7.11.1];K00924|2|3e-109|395|tcc:TCM_015814|;K04733|4|5e-94|345|mdm:103428813|interleukin-1 receptor-associated kinase 4 [EC:2.7.11.1]	-	-	-
LOC_Os11g44630	Chr11:26983105-26985704	26.0287	23.5672	31.035	11.6019	8.05267	9.91122	-1.4474	Down	0.901412	cDNA|calmodulin binding protein, putative, expressed	-	-	-	-
LOC_Os01g09590	Chr1:4917883-4919224	21.2324	24.9706	19.0657	47.4824	54.1456	48.7812	1.20443	Up	0.901343	cDNA|myb-like DNA-binding domain containing protein, putative, expressed	K09422|1|4e-87|322|dosa:Os01t0191900-01|myb proto-oncogene protein, plant	GO:0043231//intracellular membrane-bounded organelle	GO:0003676//nucleic acid binding	-
LOC_Os02g45930	Chr2:27989365-27990587	23.2791	21.217	18.2384	46.5202	52.8814	45.6675	1.20941	Up	0.901333	cDNA|expressed protein	-	-	-	-
LOC_Os11g20160	Chr11:11650113-11651887	85.015	72.6066	85.9696	43.1614	52.7311	16.646	-1.11404	Down	0.901229	cDNA|O-methyltransferase, putative, expressed	K16040|1|3e-64|246|vvi:100233030|trans-resveratrol di-O-methyltransferase [EC:2.1.1.240];K13262|2|1e-61|238|vvi:100243529|isoflavone-7-O-methyltransferase [EC:2.1.1.150];K13230|3|4e-51|203|zma:100147731|2,4,7-trihydroxy-1,4-benzoxazin-3-one-glucoside 7-O-methyltransferase [EC:2.1.1.241];K13259|5|7e-47|189|gmx:100807589|2,7,4'-trihydroxyisoflavanone 4'-O-methyltransferase / isoflavone 4'-O-methylt…	-	-	-
LOC_Os12g26960	Chr12:15788560-15789163	7.81844	9.93771	7.68968	25.2329	32.6349	14.827	1.51442	Up	0.901159	cDNA|THION34 - Plant thionin family protein precursor, expressed	-	GO:0031410//cytoplasmic vesicle	-	-
LOC_Os07g37030	Chr7:22184375-22187030	23.819	24.0954	21.0257	6.13194	8.15621	9.46601	-1.53716	Down	0.90107	cDNA|cytochrome b6-f complex iron-sulfur subunit, chloroplast precursor, putative, expressed	K02636|1|2e-130|466|dosa:Os07t0556200-01|cytochrome b6-f complex iron-sulfur subunit [EC:1.10.9.1]	GO:0034357;GO:0043231//intracellular membrane-bounded organelle;GO:0031224//intrinsic component of membrane	GO:0016679//oxidoreductase activity, acting on diphenols and related substances as donors;GO:0043169//cation binding;GO:0051536//iron-sulfur cluster binding;GO:0015078//hydrogen ion transmembrane transporter activity	GO:0051234//establishment of localization;GO:0006091//generation of precursor metabolites and energy
LOC_Os01g53350	Chr1:30655288-30657194	1.92568	2.18868	2.46088	10.2254	15.2941	13.0336	2.55173	Up	0.900986	cDNA|anthocyanidin 5,3-O-glucosyltransferase, putative, expressed	K12938|1|1e-75|284|fve:101302986|anthocyanidin 5,3-O-glucosyltransferase [EC:2.4.1.-];K08237|2|2e-70|267|egu:105048221|hydroquinone glucosyltransferase [EC:2.4.1.218]	-	GO:0016757//transferase activity, transferring glycosyl groups;GO:0016757//transferase activity, transferring glycosyl groups	-
LOC_Os06g35630	Chr6:20784366-20786141	39.9891	52.3041	38.643	91.1208	108.078	79.4384	1.08952	Up	0.900976	cDNA|reticuline oxidase-like protein precursor, putative, expressed	K00279|1|1e-07|58.9|pda:103703401|cytokinin dehydrogenase [EC:1.5.99.12]	GO:0031410//cytoplasmic vesicle	GO:0003824//catalytic activity	-
LOC_Os12g38150	Chr12:23427678-23428881	22.8443	21.6899	19.336	38.5605	48.7916	59.6063	1.20219	Up	0.900926	cDNA|osmotin, putative, expressed	-	GO:0031410//cytoplasmic vesicle	-	-
LOC_Os01g08130	Chr1:3932328-3933352	15.2189	13.2456	11.6482	27.1491	35.9826	37.092	1.32109	Up	0.900817	cDNA|phototropic-responsive NPH3 family protein, putative, expressed	-	-	-	-
LOC_Os03g04660	Chr3:2211806-2213941	17.5343	16.5261	17.6127	4.6498	5.33051	4.4747	-1.83784	Down	0.900792	cDNA|cytochrome P450 86A1, putative, expressed	K15402|1|4e-118|426|atr:105421656|fatty acid omega-hydroxylase [EC:1.14.-.-]	-	GO:0016491//oxidoreductase activity;GO:0005506//iron ion binding	GO:0008152//metabolic process
LOC_Os04g56470	Chr4:33661859-33664246	6.91792	6.82343	6.11986	17.8063	21.3237	22.4684	1.63294	Up	0.900733	cDNA|amino acid transporter, putative, expressed	K14209|1|3e-129|386|egr:104451767|solute carrier family 36 (proton-coupled amino acid transporter)	GO:0031224//intrinsic component of membrane;GO:0031224//intrinsic component of membrane	GO:0022804;GO:0022804	GO:0015837//amine transport;GO:0015837//amine transport
LOC_Os08g10500	Chr8:6168468-6169041	48.2118	23.9334	25.8465	63.8278	81.2389	68.5121	1.12404	Up	0.900728	cDNA|expressed protein	-	-	-	-
LOC_Os03g40100	Chr3:22281685-22284642	16.0755	17.1521	14.101	37.2654	40.9671	35.9183	1.27016	Up	0.900673	cDNA|ACT domain containing protein, expressed	K03978|1|3e-12|74.3|mdm:103415977|GTP-binding protein	-	GO:0031406//carboxylic acid binding	-
LOC_Os03g22020	Chr3:12617987-12619618	13.0771	14.2783	15.6789	3.32039	3.99712	2.25352	-2.16874	Down	0.90046	cDNA|peroxidase precursor, putative, expressed	K00430|1|3e-137|489|sita:101786185|peroxidase [EC:1.11.1.7]	GO:0031410//cytoplasmic vesicle	GO:0016209//antioxidant activity;GO:0005506//iron ion binding;GO:0003824//catalytic activity	GO:0006950//response to stress;GO:0008152//metabolic process
LOC_Os11g07770	Chr11:3959110-3959861	275.894	200.58	166.48	139.504	126.556	46.5695	-1.04026	Down	0.900455	cDNA|dirigent, putative, expressed	K01870|1|1e-25|117|eus:EUTSA_v10003524mg|isoleucyl-tRNA synthetase [EC:6.1.1.5];K19027|2|2e-09|63.5|smo:SELMODRAFT_443317|zinc finger FYVE domain-containing protein 26	GO:0031410//cytoplasmic vesicle	-	-
LOC_Os11g05240	Chr11:2321734-2323285	45.1298	42.4499	35.3338	87.9231	102.083	71.0732	1.08684	Up	0.900425	cDNA|PAN domain-containing protein At5g03700 precursor, putative, expressed	K00276|1|8e-08|59.3|sly:101254423|primary-amine oxidase [EC:1.4.3.21]	-	-	-
LOC_Os03g13300	Chr3:7181079-7184168	29.3584	29.1199	30.0389	11.7156	11.3117	11.2078	-1.37048	Down	0.900336	cDNA|glutamate decarboxylase, putative, expressed	K01580|1|0.0|929|dosa:Os03t0236200-01|glutamate decarboxylase [EC:4.1.1.15]	-	GO:0016831//carboxy-lyase activity;GO:0048037//cofactor binding	GO:0009064//glutamine family amino acid metabolic process
LOC_Os04g43800	Chr4:25926987-25929732	14.2857	14.7003	14.4272	3.43999	3.58455	2.9308	-2.12459	Down	0.900212	cDNA|phenylalanine ammonia-lyase, putative, expressed	K10775|1|0.0|1341|dosa:Os04t0518400-01|phenylalanine ammonia-lyase [EC:4.3.1.24]	GO:0044424	GO:0016840	GO:0006558//L-phenylalanine metabolic process
LOC_Os11g44810	Chr11:27116363-27118009	405.083	500.755	366.445	678.89	954.444	934.926	1.01337	Up	0.900078	cDNA|auxin-repressed protein, putative, expressed	-	-	-	-
LOC_Os01g41710	Chr1:23607347-23608583	20.7395	41.9376	41.6424	9.18991	21.2685	12.236	-1.28889	Down	0.900049	cDNA|chlorophyll A-B binding protein, putative, expressed	K08912|1|1e-140|499|dosa:Os01t0600900-02|light-harvesting complex II chlorophyll a/b binding protein 1	GO:0009534//chloroplast thylakoid	-	GO:0006091//generation of precursor metabolites and energy
LOC_Os05g46370	Chr5:26879443-26881353	1.02011	1.1663	0.76121	9.43777	11.8972	11.1046	3.46013	Up	0.899974	cDNA|bHelix-loop-helix transcription factor, putative, expressed	-	-	-	-
LOC_Os01g12100	Chr1:6587145-6587940	26.8142	28.5309	28.9881	59.5783	70.916	53.8024	1.12786	Up	0.899627	cDNA|expressed protein	-	-	-	-
LOC_Os10g38580	Chr10:20589758-20590856	43.8754	46.0651	36.6352	84.3433	110.828	71.18	1.07333	Up	0.899335	cDNA|glutathione S-transferase, putative, expressed	K00799|1|3e-120|431|dosa:Os10t0529300-01|glutathione S-transferase [EC:2.5.1.18]	GO:0044424	GO:0016765//transferase activity, transferring alkyl or aryl (other than methyl) groups	-
LOC_Os08g09000	Chr8:5238998-5240148	13.3039	16.1903	14.9416	4.17695	4.26009	2.49105	-2.02368	Down	0.899295	cDNA|Cupin domain containing protein, expressed	K11426|1|7e-48|191|sly:101250545|SET and MYND domain-containing protein;K19476|3|2e-23|110|mdm:103418875|vacuolar protein sorting-associated protein IST1	GO:0031410//cytoplasmic vesicle	-	-
LOC_Os05g39560	Chr5:23216360-23219283	35.8187	33.602	36.7322	71.1319	80.5372	74.4672	1.09105	Up	0.899121	cDNA|metal cation transporter, putative, expressed	K14709|1|2e-179|629|dosa:Os05t0472700-01|solute carrier family 39 (zinc transporter), member 1/2/3	GO:0031224//intrinsic component of membrane;GO:0031410//cytoplasmic vesicle	GO:0046914//transition metal ion binding;GO:0046915//transition metal ion transmembrane transporter activity	GO:0006829//zinc ion transport
LOC_Os12g10880	Chr12:5866456-5866925	4.61785	17.8408	6.7711	0.22291	0.537732	0.30778	-4.77388	Down	0.899032	cDNA|expressed protein	-	-	-	-
LOC_Os07g35510	Chr7:21238268-21241263	112.878	107.817	99.9052	242.048	234.896	172.887	1.01929	Up	0.898978	cDNA|glucan endo-1,3-beta-glucosidase precursor, putative, expressed	K19619|1|1e-64|249|eus:EUTSA_v10006713mg|tyrosyl-DNA phosphodiesterase 2 [EC:3.1.4.-];K15429|5|2e-41|171|pvu:PHAVU_003G176600g|tRNA (guanine37-N1)-methyltransferase [EC:2.1.1.228]	GO:0031410//cytoplasmic vesicle	-	-
LOC_Os07g33610	Chr7:20077847-20081621	29.5858	31.5745	23.3191	59.2801	69.3242	55.1193	1.12087	Up	0.898928	cDNA|cytochrome P450, putative, expressed	K07437|1|2e-120|434|pper:PRUPE_ppa017328mg|cytochrome P450, family 26, subfamily A	GO:0031410//cytoplasmic vesicle;GO:0031410//cytoplasmic vesicle	GO:0016491//oxidoreductase activity;GO:0005506//iron ion binding;GO:0016491//oxidoreductase activity;GO:0005506//iron ion binding	-
LOC_Os01g10830	Chr1:5773299-5774192	12.057	11.0479	8.64104	23.5186	32.1525	26.6025	1.37386	Up	0.89868	cDNA|carnitine racemase like protein, putative, expressed	K18880|1|3e-23|109|crb:CARUB_v10005626mg|very-long-chain (3R)-3-hydroxyacyl-CoA dehydratase [EC:4.2.1.134]	-	-	-
LOC_Os06g33090	Chr6:19264698-19266383	1.17647	1.2244	1.18724	10.2794	14.2179	7.90701	3.17489	Up	0.898586	cDNA|peroxidase precursor, putative, expressed	K00430|1|3e-118|424|dosa:Os06t0522300-01|peroxidase [EC:1.11.1.7]	GO:0031410//cytoplasmic vesicle	-	-
LOC_Os03g17980	Chr3:10006386-10012024	41.2184	43.732	43.3409	94.3576	96.2215	76.4505	1.05758	Up	0.898551	cDNA|CAMK_KIN1/SNF1/Nim1_like_AMPKh.2 - CAMK includes calcium/calmodulin depedent protein kinases, expressed	K07198|1|0.0|1032|osa:4332495|5'-AMP-activated protein kinase, catalytic alpha subunit [EC:2.7.11.11]	-	GO:0004672//protein kinase activity;GO:0032559;GO:0004672//protein kinase activity;GO:0032559	GO:0006464//cellular protein modification process;GO:0006464//cellular protein modification process
LOC_Os02g06430	Chr2:3212391-3216645	32.5897	34.1504	30.6002	56.2302	69.9339	81.0062	1.08971	Up	0.89812	cDNA|DUF292 domain containing protein, expressed	K19476|1|4e-76|287|mus:103985413|vacuolar protein sorting-associated protein IST1	-	-	-
LOC_Os03g39610	Chr3:21999941-22001714	13.922	25.8298	22.5996	5.15483	9.09067	7.33768	-1.53051	Down	0.898035	cDNA|chlorophyll A-B binding protein, putative, expressed	K08913|1|6e-131|436|pop:POPTR_0002s22220g|light-harvesting complex II chlorophyll a/b binding protein 2	GO:0009536//plastid;GO:0009521;GO:0031224//intrinsic component of membrane;GO:0009534//chloroplast thylakoid	GO:0046906//tetrapyrrole binding;GO:0043169//cation binding	GO:0006091//generation of precursor metabolites and energy;GO:0006464//cellular protein modification process;GO:0006091//generation of precursor metabolites and energy
LOC_Os03g61590	Chr3:34923275-34923820	32.0182	28.9368	17.9883	56.9514	68.0763	46.0691	1.11592	Up	0.898001	cDNA|expressed protein	-	-	-	-
LOC_Os01g69270	Chr1:40256802-40258472	40.0493	30.2188	37.2176	71.2312	80.7292	73.3757	1.06793	Up	0.897783	cDNA|OsFBO2 - F-box and other domain containing protein, expressed	-	-	-	-
LOC_Os04g40040	Chr4:23829704-23836276	44.9514	44.9426	47.5806	78.0393	88.2439	117.936	1.04784	Up	0.897783	cDNA|copper methylamine oxidase precursor, putative, expressed	K00276|1|0.0|1414|obr:102722483|primary-amine oxidase [EC:1.4.3.21]	-	GO:0046914//transition metal ion binding;GO:0016641//oxidoreductase activity, acting on the CH-NH2 group of donors, oxygen as acceptor;GO:0048037//cofactor binding	GO:0006807//nitrogen compound metabolic process
LOC_Os02g32950	Chr2:19567631-19568968	33.8684	28.8271	25.6646	54.6223	73.4631	61.6489	1.10251	Up	0.897693	cDNA|RCN2 Centroradialis-like1 homologous to TFL1 gene; contains Pfam profile PF01161: Phosphatidylethanolamine-binding protein, expressed	K16223|1|2e-55|216|cit:102607069|protein FLOWERING LOCUS T	-	GO:0005543//phospholipid binding	GO:0009791//post-embryonic development;GO:0048506
LOC_Os06g10930	Chr6:5712153-5714660	7.46279	7.73227	7.89858	20.7843	22.2549	21.7886	1.48912	Up	0.897406	cDNA|xyloglucan fucosyltransferase, putative, expressed	K13681|1|0.0|1056|dosa:Os06t0212100-01|xyloglucan fucosyltransferase [EC:2.4.1.-]	GO:0043231//intracellular membrane-bounded organelle	-	-
LOC_Os11g01530	Chr11:304966-307931	13.2392	12.68	12.5985	2.80517	3.10634	2.29712	-2.23031	Down	0.897183	cDNA|ferritin-1, chloroplast precursor, putative, expressed	K00522|1|7e-82|305|dosa:Os12t0106000-01|ferritin heavy chain [EC:1.16.3.2]	GO:0009536//plastid	GO:0016724;GO:0005506//iron ion binding;GO:0005506//iron ion binding;GO:0003824//catalytic activity	GO:0008152//metabolic process;GO:0000041//transition metal ion transport;GO:0006875//cellular metal ion homeostasis;GO:0008152//metabolic process;GO:0000041//transition metal ion transport;GO:0006875//cellular metal ion homeostasis
LOC_Os06g44870	Chr6:27123569-27124652	61.4271	46.8321	51.9799	26.3577	24.4864	22.8709	-1.1202	Down	0.897108	cDNA|expressed protein	-	-	-	-
LOC_Os09g17630	Chr9:10785209-10793869	0.9136	0.582833	0.808095	8.50763	9.84228	11.3532	3.68807	Up	0.897064	cDNA|receptor-like protein kinase 2, putative, expressed	K04733|1|4e-175|616|pper:PRUPE_ppa003884mg|interleukin-1 receptor-associated kinase 4 [EC:2.7.11.1]	-	-	-
LOC_Os05g43300	Chr5:25188214-25193134	23.4953	24.8177	23.008	9.93477	8.08705	8.74592	-1.41383	Down	0.897009	cDNA|expressed protein	-	-	GO:0032559;GO:0032559;GO:0032559	-
LOC_Os08g16050	Chr8:9784064-9786925	55.7647	58.0954	44.7485	31.7051	25.2788	15.9725	-1.12036	Down	0.896935	cDNA|tetraspanin family protein, putative, expressed	K17345|1|2e-38|160|smo:SELMODRAFT_231326|tetraspanin-5	GO:0031410//cytoplasmic vesicle	-	-
LOC_Os04g35660	Chr4:21728444-21738226	1.72007	1.03794	1.1944	9.18948	13.0765	9.63446	3.01277	Up	0.896925	cDNA|no apical meristem protein, putative, expressed	K00162|1|5e-06|52.4|obr:102719045|pyruvate dehydrogenase E1 component beta subunit [EC:1.2.4.1];K05941|2|6e-06|52.0|mdm:103435918|glutathione gamma-glutamylcysteinyltransferase [EC:2.3.2.15]	-	-	-
LOC_Os04g06520	Chr4:3410727-3412439	15.2011	13.6602	12.7333	4.13812	2.69011	3.43793	-2.0185	Down	0.89686	cDNA|expressed protein	-	-	-	-
LOC_Os09g28210	Chr9:17132210-17133476	1.16461	1.28457	1.48356	11.1861	11.4519	9.19035	3.01671	Up	0.896831	cDNA|bHelix-loop-helix transcription factor, putative, expressed	K10863|1|2e-07|57.8|ath:AT5G01310|aprataxin [EC:3.-.-.-]	GO:0043231//intracellular membrane-bounded organelle	-	-
LOC_Os03g20210	Chr3:11422307-11423814	15.2538	15.9072	13.5296	4.72414	4.06839	3.3534	-1.8795	Down	0.896593	cDNA|aspartic proteinase nepenthesin precursor, putative, expressed	K01381|1|8e-34|145|smo:SELMODRAFT_13348|saccharopepsin [EC:3.4.23.25];K19025|2|9e-31|135|tcc:TCM_030990|AP-5 complex subunit zeta-1;K00924|4|4e-27|123|ath:AT5G22850|	GO:0031410//cytoplasmic vesicle	GO:0004175//endopeptidase activity	GO:0019538//protein metabolic process
LOC_Os12g04990	Chr12:2161547-2170074	52.7777	47.1781	40.8783	23.1391	21.5738	19.258	-1.13851	Down	0.896568	cDNA|acyl-CoA synthetase protein, putative, expressed	K01897|1|0.0|734|dosa:Os12t0143900-01|long-chain acyl-CoA synthetase [EC:6.2.1.3]	-	-	-
LOC_Os02g37280	Chr2:22545472-22551581	13.1016	6.11907	14.8671	1.82959	1.97211	1.85784	-2.5905	Down	0.896533	cDNA|heavy metal transport/detoxification protein, putative, expressed	K19307|1|2e-11|67.8|brp:103832719|25S rRNA (uracil2634-N3)-methyltransferase [EC:2.1.1.313];K00850|4|1e-06|52.0|pmum:103324404|6-phosphofructokinase 1 [EC:2.7.1.11]	-	-	-
LOC_Os06g47600	Chr6:28825829-28827036	32.4749	25.1834	22.0023	45.9548	56.1103	68.8905	1.10168	Up	0.896379	cDNA|thaumatin family domain containing protein, expressed	K14297|1|8e-24|112|zma:103640102|nuclear pore complex protein Nup98-Nup96	GO:0031410//cytoplasmic vesicle	-	-
LOC_Os04g45900	Chr4:27183871-27187869	47.6205	49.7082	44.9323	107.346	108.692	74.8745	1.03205	Up	0.896161	cDNA|transposon protein, putative, unclassified, expressed	-	GO:0044464	-	GO:0006810//transport
LOC_Os03g22170	Chr3:12713328-12714584	10.5389	15.6503	12.4761	34.035	34.1657	24.6116	1.26328	Up	0.896146	cDNA|AP2 domain containing protein, expressed	K09286|1|3e-86|319|dosa:Os03t0341000-01|EREBP-like factor	-	-	-
LOC_Os12g28590	Chr12:16909015-16910870	36.4117	42.9757	28.7258	16.5733	18.0163	12.5094	-1.19877	Down	0.896027	cDNA|ATPase 2, putative, expressed	K08900|1|6e-136|485|sita:101757670|mitochondrial chaperone BCS1	-	-	-
LOC_Os07g37550	Chr7:22487420-22488766	13.5024	28.9749	21.4091	4.90771	9.94245	8.39032	-1.45887	Down	0.89571	cDNA|chlorophyll A-B binding protein, putative, expressed	K08914|1|3e-154|545|dosa:Os07t0562700-01|light-harvesting complex II chlorophyll a/b binding protein 3	GO:0009521;GO:0031224//intrinsic component of membrane;GO:0009534//chloroplast thylakoid	GO:0046906//tetrapyrrole binding;GO:0043169//cation binding	GO:0006464//cellular protein modification process;GO:0006091//generation of precursor metabolites and energy
LOC_Os01g71970	Chr1:41711880-41713811	14.5345	15.234	20.5874	34.848	36.3686	43.0545	1.18223	Up	0.895581	cDNA|GRAS family transcription factor containing protein, expressed	K14494|1|1e-41|171|smo:SELMODRAFT_437369|DELLA protein	-	-	-
LOC_Os02g44470	Chr2:26920270-26921900	16.8843	10.8836	8.63063	28.5262	35.2334	24.078	1.27096	Up	0.895502	cDNA|actin-depolymerizing factor, putative, expressed	K05765|1|1e-74|278|dosa:Os02t0663800-01|cofilin	GO:0044464	GO:0008092//cytoskeletal protein binding	-
LOC_Os03g08790	Chr3:4541350-4543107	13.0513	15.5355	15.6598	25.3779	26.1367	50.5215	1.20544	Up	0.895472	cDNA|aspartic proteinase nepenthesin precursor, putative, expressed	K01381|1|9e-19|95.9|smo:SELMODRAFT_13348|saccharopepsin [EC:3.4.23.25];K00924|3|3e-10|67.8|aly:ARALYDRAFT_489138|	GO:0031410//cytoplasmic vesicle	-	-
LOC_Os08g01380	Chr8:241678-242634	8.91846	17.4848	13.448	2.21274	4.57793	3.00808	-2.02396	Down	0.895209	cDNA|2Fe-2S iron-sulfur cluster binding domain containing protein, expressed	K02639|1|6e-37|154|dosa:Os08t0104600-02|ferredoxin	-	GO:0005488//binding	-
LOC_Os09g32640	Chr9:19468797-19471622	11.8297	10.4814	9.64948	25.0832	28.5053	25.8932	1.31433	Up	0.895145	cDNA|dehydrogenase, putative, expressed	K18980|1|8e-19|95.5|pvu:PHAVU_008G151800g|2-methylene-furan-3-one reductase [EC:1.3.1.105]	-	GO:0005488//binding;GO:0003824//catalytic activity	GO:0008152//metabolic process
LOC_Os01g03890	Chr1:1657314-1658388	10.9668	11.4248	11.4657	1.68877	2.22007	2.11174	-2.49149	Down	0.89513	cDNA|DUF260 domain containing protein, putative, expressed	K13945|1|7e-06|52.0|cam:101508415|	GO:0043231//intracellular membrane-bounded organelle	-	-
LOC_Os05g02520	Chr5:872978-876122	21.8408	28.8542	25.1693	44.262	53.0286	64.2882	1.09074	Up	0.894961	cDNA|cupin domain containing protein, expressed	-	-	-	-
LOC_Os12g23280	Chr12:13177328-13179007	48.7748	46.6498	40.1427	80.7568	108.549	85.1118	1.01736	Up	0.894892	cDNA|heavy metal-associated domain containing protein, expressed	-	-	GO:0043169//cation binding;GO:0043169//cation binding;GO:0043169//cation binding;GO:0043169//cation binding	GO:0006812//cation transport;GO:0006812//cation transport;GO:0006812//cation transport;GO:0006812//cation transport
LOC_Os04g15920	Chr4:8637040-8639345	31.1069	30.9727	25.5583	14.6993	12.6944	9.10224	-1.26382	Down	0.894872	cDNA|dehydrogenase, putative, expressed	K00083|1|0.0|637|dosa:Os04t0229100-01|cinnamyl-alcohol dehydrogenase [EC:1.1.1.195]	-	GO:0016491//oxidoreductase activity;GO:0046914//transition metal ion binding	GO:0008152//metabolic process
LOC_Os01g08220	Chr1:4003658-4004946	3.09159	2.72061	2.48472	11.235	12.687	13.2842	2.1649	Up	0.894847	cDNA|gibberellin 3-beta-dioxygenase 2-2, putative, expressed	K04124|1|2e-145|516|dosa:Os01t0177400-01|gibberellin 3-beta-dioxygenase [EC:1.14.11.15]	-	GO:0016491//oxidoreductase activity	GO:0016101//diterpenoid metabolic process
LOC_Os06g10160	Chr6:5196600-5199451	25.4556	25.9833	23.2103	47.3947	59.4422	52.167	1.09086	Up	0.894718	cDNA|tyrosine protein kinase domain containing protein, putative, expressed	K04733|1|3e-123|443|egr:104437994|interleukin-1 receptor-associated kinase 4 [EC:2.7.11.1]	-	GO:0004672//protein kinase activity;GO:0032559	GO:0006464//cellular protein modification process
LOC_Os04g44300	Chr4:26232854-26240651	3.38045	3.20858	3.12867	12.3986	15.745	11.002	2.01016	Up	0.894351	cDNA|transposon protein, putative, unclassified, expressed	-	GO:0044464;GO:0044464	-	GO:0006810//transport;GO:0006810//transport
LOC_Os09g32730	Chr9:19519239-19520185	5.79255	5.85359	5.88552	14.8892	18.7117	18.9044	1.5825	Up	0.894341	cDNA|zinc finger, C3HC4 type domain containing protein, expressed	-	-	GO:0046914//transition metal ion binding	-
LOC_Os03g54790	Chr3:31149794-31155283	38.6624	37.5399	36.4716	77.781	79.4972	73.4597	1.0341	Up	0.894148	cDNA|ABC transporter, ATP-binding protein, putative, expressed	K05657|1|6e-128|459|mis:MICPUN_88240|ATP-binding cassette, subfamily B (MDR/TAP), member 10;K05656|3|7e-116|419|csl:COCSUDRAFT_38257|ATP-binding cassette, subfamily B (MDR/TAP), member 9	GO:0031224//intrinsic component of membrane;GO:0043234//protein complex	GO:0017111//nucleoside-triphosphatase activity;GO:0015405;GO:0032559	GO:0006810//transport;GO:0009207
LOC_Os01g41240	Chr1:23343305-23345461	9.36347	7.73108	7.64088	21.509	26.1507	17.3938	1.39505	Up	0.8939	cDNA|hydrolase, alpha/beta fold family domain containing protein, expressed	K05605|1|4e-25|116|egu:105047741|3-hydroxyisobutyryl-CoA hydrolase [EC:3.1.2.4]	-	-	-
LOC_Os02g02490	Chr2:884017-888245	11.5875	10.5339	15.2393	27.31	27.6822	33.1556	1.2384	Up	0.893826	cDNA|phytosulfokine receptor precursor, putative, expressed	K13415|1|4e-135|483|egu:105047726|protein brassinosteroid insensitive 1 [EC:2.7.10.1 2.7.11.1]	GO:0031410//cytoplasmic vesicle	-	-
LOC_Os11g03290	Chr11:1222799-1226701	23.2762	27.9511	27.2394	14.2341	10.494	7.28046	-1.29362	Down	0.893737	cDNA|nucleoside-triphosphatase, putative, expressed	K14641|1|0.0|730|dosa:Os11t0126400-00|apyrase [EC:3.6.1.5]	GO:0031410//cytoplasmic vesicle	GO:0003824//catalytic activity	-
LOC_Os05g16420	Chr5:9318021-9318630	15.0062	12.3403	14.7247	47.2904	29.3936	19.7693	1.197	Up	0.893598	cDNA|SHR5-receptor-like kinase, putative, expressed	-	GO:0031410//cytoplasmic vesicle	GO:0004672//protein kinase activity	-
LOC_Os04g35790	Chr4:21812156-21816178	11.015	13.4487	11.242	2.9149	3.00644	2.00129	-2.1721	Down	0.893181	cDNA|GLTP domain containing protein, putative, expressed	K07300|1|2e-13|78.2|vcn:VOLCADRAFT_107961|Ca2+:H+ antiporter	-	-	-
LOC_Os01g62130	Chr1:35965948-35966946	3.37613	3.0205	3.28484	11.2639	14.935	12.1592	1.98623	Up	0.893013	cDNA|ZOS1-14 - C2H2 zinc finger protein, expressed	-	-	-	-
LOC_Os11g03530	Chr11:1360722-1364127	4.53713	5.2521	4.34216	17.3416	15.7117	12.5139	1.68909	Up	0.892908	cDNA|ELMO/CED-12 family protein, putative, expressed	K19241|1|9e-51|160|fve:101313909|engulfment and cell motility protein 3;K18985|3|8e-39|116|vcn:VOLCADRAFT_109569|engulfment and cell motility protein 2	GO:0043232	-	GO:0006897//endocytosis
LOC_Os06g29730	Chr6:17066918-17068618	17.4701	16.0449	29.7215	6.88251	9.19856	8.09832	-1.38698	Down	0.892675	cDNA|RALFL28 - Rapid ALkalinization Factor RALF family protein precursor, expressed	-	GO:0031410//cytoplasmic vesicle	-	-
LOC_Os09g21370	Chr9:12897271-12899550	3.88563	4.75639	4.23411	19.2416	13.8816	10.2371	1.75168	Up	0.892581	cDNA|cysteine proteinase EP-B 1 precursor, putative, expressed	K01365|1|5e-103|376|sbi:SORBI_01g032090|cathepsin L [EC:3.4.22.15];K16292|4|1e-70|268|vvi:100247167|KDEL-tailed cysteine endopeptidase [EC:3.4.22.-]	GO:0031410//cytoplasmic vesicle	GO:0008233//peptidase activity	-
LOC_Os09g31210	Chr9:18769772-18771506	14.1837	13.6777	13.5162	28.3851	34.0402	32.0577	1.1912	Up	0.892477	cDNA|AGC_PVPK_like_CDK8.1 - ACG kinases include homologs to PKA, PKG and PKC, expressed	K08282|1|4e-29|130|aly:ARALYDRAFT_484960|non-specific serine/threonine protein kinase [EC:2.7.11.1]	-	GO:0016301//kinase activity	-
LOC_Os08g31950	Chr8:19814561-19814816	6.63571	0.887054	3.3154	19.0856	12.6942	8.13846	1.88093	Up	0.892309	cDNA|expressed protein	-	-	-	-
LOC_Os07g42040	Chr7:25167043-25167730	10.0571	17.121	5.80484	2.27728	2.59286	1.55288	-2.3604	Down	0.892299	cDNA|DC1 domain-containing protein, putative, expressed	-	-	-	-
LOC_Os02g53160	Chr2:32538137-32542097	18.6157	17.9649	15.0621	38.4711	40.369	34.5474	1.13463	Up	0.892269	cDNA|tyrosine phosphatase family protein, putative, expressed	K18045|1|2e-106|385|dosa:Os02t0771400-00|tyrosine-protein phosphatase SIW14 [EC:3.1.3.48]	-	GO:0004721//phosphoprotein phosphatase activity	GO:0006796//phosphate-containing compound metabolic process
LOC_Os09g02180	Chr9:862777-863088	14.7616	7.26681	9.34808	0	3.70202	1.68951	-2.54065	Down	0.892214	cDNA|expressed protein	-	-	-	-
LOC_Os03g27360	Chr3:15668224-15669478	16.0922	11.9448	15.5068	31.8519	34.9362	31.2233	1.17048	Up	0.892016	cDNA|RING-H2 finger protein ATL5H precursor, putative, expressed	K10664|1|7e-100|364|dosa:Os03t0391100-00|E3 ubiquitin-protein ligase ATL6/9/15/31/42/55 [EC:2.3.2.27]	-	-	-
LOC_Os11g38780	Chr11:23060524-23061100	12.6036	13.4696	7.57835	3.29248	2.8679	0.868847	-2.25924	Down	0.891847	cDNA|EF hand family protein, putative	K02183|1|2e-70|265|obr:102719054|calmodulin	-	-	-
LOC_Os09g11480	Chr9:6404473-6406039	11.4799	15.111	10.778	2.37157	4.06218	3.02264	-1.98248	Down	0.891709	cDNA|AP2 domain containing protein, expressed	K09286|1|1e-15|85.1|dosa:Os07t0674800-01|EREBP-like factor	-	-	-
LOC_Os11g10590	Chr11:5808750-5809017	14.742	15.3027	9.94954	17.3914	35.0206	38.7843	1.18918	Up	0.891684	cDNA|expressed protein	-	GO:0031410//cytoplasmic vesicle	-	-
LOC_Os11g34080	Chr11:19939597-19940629	10.7857	8.6286	7.38693	18.2334	24.2397	24.7541	1.32675	Up	0.891634	cDNA|expressed protein	K19042|1|8e-59|228|sita:101770645|E3 ubiquitin-protein ligase BOI and related proteins [EC:2.3.2.27]	-	-	-
LOC_Os03g55670	Chr3:31694801-31696758	13.4043	11.6747	11.8037	24.5977	29.4473	31.0671	1.20642	Up	0.891371	cDNA|expressed protein	-	GO:0043231//intracellular membrane-bounded organelle	-	-
LOC_Os11g34110	Chr11:19956771-19963299	10.1425	10.6534	11.4028	3.18347	1.5734	1.45189	-2.37463	Down	0.891312	cDNA|heparan-alpha-glucosaminide N-acetyltransferase, putative, expressed	K10532|1|2e-151|536|bdi:100840142|heparan-alpha-glucosaminide N-acetyltransferase [EC:2.3.1.78]	GO:0044464	-	-
LOC_Os11g44600	Chr11:26967392-26977789	13.6454	14.6778	12.2421	4.97967	3.68261	3.03833	-1.79366	Down	0.890915	cDNA|calmodulin binding protein, putative, expressed	-	-	-	-
LOC_Os04g44420	Chr4:26296165-26296639	2.35895	2.25557	3.51075	9.29093	15.0803	10.2648	2.09179	Up	0.890474	cDNA|isochorismatase family protein, putative, expressed	K17604|1|4e-43|173|csv:101205818|zinc finger SWIM domain-containing protein 3	-	-	-
LOC_Os03g31750	Chr3:18153142-18160127	12.5818	6.11266	14.7948	1.81754	2.14136	3.40805	-2.18456	Down	0.890449	cDNA|pyruvate, phosphate dikinase, chloroplast precursor, putative, expressed	K01006|1|0.0|1603|obr:102705327|pyruvate, orthophosphate dikinase [EC:2.7.9.1]	GO:0009536//plastid;GO:0043231//intracellular membrane-bounded organelle;GO:0044444;GO:0009536//plastid	GO:0043169//cation binding;GO:0004672//protein kinase activity;GO:0016781//phosphotransferase activity, paired acceptors;GO:0032559;GO:0004672//protein kinase activity;GO:0016781//phosphotransferase activity, paired acceptors;GO:0032559;GO:0043169//cation binding;GO:0004672//protein kinase activity;GO:0016781//phosphotransferase activity, paired acceptors;GO:0032559	GO:0009314//response to radiation;GO:0006629//lipid metabolic process;GO:0005982//starch metabolic process;GO:0006796//phosphate-containing compound metabolic process;GO:0006464//cellular protein modification process;GO:0009314//response to radiation;GO:0006629//lipid metabolic process;GO:0005982//starch metabolic process;GO:0006796//phosphate-containing compound metabolic process;GO:0006464//cel…
LOC_Os04g22080	Chr4:12500987-12504916	34.8947	37.5185	38.5399	18.8664	19.593	12.9796	-1.10902	Down	0.890414	cDNA|retrotransposon protein, putative, unclassified, expressed	K11426|1|5e-22|106|sly:101250545|SET and MYND domain-containing protein;K19476|3|4e-14|80.1|mdm:103418875|vacuolar protein sorting-associated protein IST1;K10751|4|2e-09|64.3|bdi:100832278|chromatin assembly factor 1 subunit B	GO:0005576//extracellular region;GO:0031410//cytoplasmic vesicle	GO:0046914//transition metal ion binding	-
LOC_Os07g41410	Chr7:24809649-24810369	44.4822	45.376	48.6984	23.6907	21.0487	21.778	-1.05867	Down	0.890385	cDNA|EGG APPARATUS-1, putative, expressed	-	-	-	-
LOC_Os08g10020	Chr8:5806457-5808458	16.6129	24.3612	23.0963	5.05033	10.57	9.88545	-1.32883	Down	0.890256	cDNA|photosystem II 10 kDa polypeptide, chloroplast precursor, putative, expressed	K03541|1|7e-45|105|bdi:100827496|photosystem II 10kDa protein	GO:0043231//intracellular membrane-bounded organelle;GO:0009523//photosystem II;GO:0043231//intracellular membrane-bounded organelle;GO:0009523//photosystem II;GO:0009523//photosystem II	-	GO:0044237//cellular metabolic process;GO:0044237//cellular metabolic process;GO:0044237//cellular metabolic process
LOC_Os02g10230	Chr2:5357309-5361634	16.487	15.8301	14.7157	33.5256	36.3139	33.0762	1.12972	Up	0.890251	cDNA|metal cation transporter, putative, expressed	K07238|1|8e-113|407|dosa:Os02t0196000-01|zinc transporter, ZIP family	-	-	GO:0006810//transport
LOC_Os04g35160	Chr4:21368525-21371720	13.8797	13.0183	13.4203	35.0274	30.3382	25.2862	1.1689	Up	0.890206	cDNA|CorA-like magnesium transporter protein, putative, expressed	K16075|1|9e-146|517|dosa:Os04t0430900-00|magnesium transporter	-	-	-
LOC_Os12g05380	Chr12:2433324-2434865	17.5215	16.8059	14.4344	31.7091	38.7804	35.567	1.12101	Up	0.890196	cDNA|glycosyltransferase, putative, expressed	K08238|1|0.0|785|dosa:Os12t0149300-01|xyloglucan 6-xylosyltransferase [EC:2.4.2.39]	GO:0043231//intracellular membrane-bounded organelle	-	-
LOC_Os01g13460	Chr1:7495056-7498391	17.9134	18.9029	19.9633	37.3624	40.1423	42.9631	1.0852	Up	0.890152	cDNA|helix-loop-helix DNA-binding domain containing protein, expressed	K13422|1|6e-66|253|gmx:100790168|transcription factor MYC2	GO:0043231//intracellular membrane-bounded organelle	-	-
LOC_Os06g43930	Chr6:26456226-26461806	15.1303	17.8459	15.1193	37.5017	36.9017	30.0018	1.11822	Up	0.889785	cDNA|OsProCP2 - Putative Lysosomal Pro-x Carboxypeptidase homologue, expressed	K01285|1|0.0|839|dosa:Os06t0647400-02|lysosomal Pro-X carboxypeptidase [EC:3.4.16.2]	GO:0031410//cytoplasmic vesicle;GO:0031410//cytoplasmic vesicle	GO:0070011//peptidase activity, acting on L-amino acid peptides;GO:0070011//peptidase activity, acting on L-amino acid peptides	GO:0019538//protein metabolic process;GO:0019538//protein metabolic process
LOC_Os01g66100	Chr1:38382381-38385504	1.83386	1.59827	1.9104	6.60384	10.1471	13.3167	2.49262	Up	0.88974	cDNA|gibberellin 20 oxidase 2, putative, expressed	K05282|1|1e-107|390|mdm:103400175|gibberellin 20-oxidase [EC:1.14.11.12]	-	-	-
LOC_Os11g47150	Chr11:28223911-28380703	11.5089	10.9517	11.7109	2.90077	2.76558	2.38842	-2.08488	Down	0.88971	cDNA|OsWAK122 - OsWAK receptor-like protein kinase, expressed	K04730|1|0.0|634|dosa:Os11t0691300-00|interleukin-1 receptor-associated kinase 1 [EC:2.7.11.1]	GO:0031410//cytoplasmic vesicle	-	-
LOC_Os10g10620	Chr10:5866541-5867341	12.2154	8.99777	11.2764	30.5976	30.4157	15.0044	1.22636	Up	0.889586	cDNA|invertase/pectin methylesterase inhibitor family protein, putative, expressed	K01051|1|5e-08|58.5|pvu:PHAVU_010G123100g|pectinesterase [EC:3.1.1.11]	-	-	-
LOC_Os01g32460	Chr1:17798260-17799032	14.7183	13.4283	14.5905	5.48323	4.24405	3.80955	-1.6586	Down	0.889423	cDNA|expressed protein	-	-	-	-
LOC_Os01g05650	Chr1:2693133-2695085	54.6768	53.011	65.53	29.3238	28.8802	27.5467	-1.01437	Down	0.888912	cDNA|metallothionein, putative, expressed	-	-	-	-
LOC_Os01g07050	Chr1:3317553-3318111	1.7828	2.66914	1.65212	10.8918	14.8594	5.02771	2.3341	Up	0.888753	cDNA|POEI42 - Pollen Ole e I allergen and extensin family protein precursor, expressed	-	GO:0031410//cytoplasmic vesicle	-	-
LOC_Os06g45060	Chr6:27261293-27262594	20.1368	15.2469	18.2617	35.4775	42.1943	36.0379	1.08383	Up	0.888649	cDNA|expressed protein	-	GO:0043231//intracellular membrane-bounded organelle	-	-
LOC_Os10g43060	Chr10:23192341-23195088	26.3435	23.7269	21.721	10.1831	10.9118	9.29109	-1.2404	Down	0.888644	cDNA|expressed protein	-	-	-	-
LOC_Os11g30910	Chr11:17984963-17986719	7.22894	6.66456	7.15195	14.0265	22.2341	19.0218	1.39331	Up	0.888451	cDNA|sulfotransferase domain containing protein, expressed	K01025|1|4e-68|259|bdi:100835504|	-	-	-
LOC_Os03g30420	Chr3:17340414-17342284	16.1438	21.5088	21.4881	44.2703	39.0953	40.0237	1.06099	Up	0.888406	cDNA|cytochrome P450, putative, expressed	K00517|1|0.0|899|osa:4333118|	-	GO:0016491//oxidoreductase activity;GO:0005506//iron ion binding	-
LOC_Os05g29000	Chr5:16998725-16999244	9.73324	5.16466	7.77316	21.6963	20.9991	15.2851	1.35472	Up	0.888089	cDNA|expressed protein	-	GO:0043231//intracellular membrane-bounded organelle	-	-
LOC_Os09g19140	Chr9:11427219-11436373	15.3311	10.6638	14.1211	6.01429	3.72477	2.56989	-1.70447	Down	0.888039	cDNA|senescence-induced receptor-like serine/threonine-protein kinase precursor, putative, expressed	K16224|1|3e-140|499|eus:EUTSA_v10023115mg|senescence-induced receptor-like serine/threonine-protein kinase;K04733|3|2e-135|483|dosa:Os09t0349100-00|interleukin-1 receptor-associated kinase 4 [EC:2.7.11.1]	GO:0031410//cytoplasmic vesicle	-	-
LOC_Os07g37240	Chr7:22316267-22317936	10.5886	21.9372	17.8198	3.49992	7.96644	6.79274	-1.46325	Down	0.888024	cDNA|chlorophyll A-B binding protein, putative, expressed	K08915|1|5e-147|521|dosa:Os07t0558400-01|light-harvesting complex II chlorophyll a/b binding protein 4	GO:0009536//plastid	-	GO:0006091//generation of precursor metabolites and energy
LOC_Os01g11054	Chr1:5899554-5909595	50.031	55.3221	48.0077	27.8543	24.0134	23.6845	-1.02138	Down	0.887955	cDNA|phosphoenolpyruvate carboxylase, putative, expressed	K01595|1|0.0|1105|dosa:Os01t0208700-01|phosphoenolpyruvate carboxylase [EC:4.1.1.31]	GO:0043231//intracellular membrane-bounded organelle;GO:0043231//intracellular membrane-bounded organelle;GO:0043231//intracellular membrane-bounded organelle;GO:0043231//intracellular membrane-bounded organelle	GO:0046872//metal ion binding;GO:0004611//phosphoenolpyruvate carboxykinase activity;GO:0016628//oxidoreductase activity, acting on the CH-CH group of donors, NAD or NADP as acceptor;GO:0046872//metal ion binding;GO:0004611//phosphoenolpyruvate carboxykinase activity;GO:0016628//oxidoreductase activity, acting on the CH-CH group of donors, NAD or NADP as acceptor;GO:0046872//metal ion binding;GO:…	GO:0071704;GO:0009060//aerobic respiration;GO:0043648//dicarboxylic acid metabolic process;GO:0071704;GO:0009060//aerobic respiration;GO:0043648//dicarboxylic acid metabolic process;GO:0071704;GO:0009060//aerobic respiration;GO:0043648//dicarboxylic acid metabolic process;GO:0071704;GO:0009060//aerobic respiration;GO:0043648//dicarboxylic acid metabolic process
LOC_Os10g22980	Chr10:11980933-11986117	24.3912	23.1994	25.2588	9.93001	11.3256	10.0518	-1.21841	Down	0.887901	cDNA|leucine rich repeat domain containing protein, putative, expressed	K17550|1|1e-64|248|ppp:PHYPADRAFT_3938|protein phosphatase 1 regulatory subunit 7	GO:0043231//intracellular membrane-bounded organelle;GO:0043231//intracellular membrane-bounded organelle;GO:0043231//intracellular membrane-bounded organelle;GO:0043231//intracellular membrane-bounded organelle	-	-
LOC_Os05g47770	Chr5:27360905-27367545	3.11064	3.50363	3.52964	11.4402	12.6444	12.5431	1.85232	Up	0.887806	cDNA|serine/threonine-protein kinase At1g18390 precursor, putative, expressed	K04733|1|2e-118|427|egu:105048769|interleukin-1 receptor-associated kinase 4 [EC:2.7.11.1]	GO:0031410//cytoplasmic vesicle	-	-
LOC_Os09g29100	Chr9:17680695-17683508	12.693	13.0299	10.7607	26.0344	26.3619	29.6016	1.16834	Up	0.887747	cDNA|cyclin, putative, expressed	K18810|1|2e-143|510|dosa:Os09t0466100-01|cyclin D1/2/4, plant	-	-	-
LOC_Os07g34850	Chr7:20884616-20886189	18.7673	19.5363	26.4574	10.1124	7.80036	8.87595	-1.2735	Down	0.887524	cDNA|aspartic proteinase nepenthesin, putative, expressed	K01381|1|3e-35|150|smo:SELMODRAFT_13348|saccharopepsin [EC:3.4.23.25];K00924|3|8e-27|122|ath:AT5G22850|	GO:0031410//cytoplasmic vesicle	GO:0016787//hydrolase activity	-
LOC_Os07g47940	Chr7:28630522-28631018	0	0	10.4405	0	0	0	-11.7652	Down	0.887365	cDNA|expressed protein	-	GO:0043231//intracellular membrane-bounded organelle	-	-
LOC_Os05g31760	Chr5:18500677-18505884	19.0895	14.9547	17.045	8.00224	5.82222	5.19931	-1.42522	Down	0.887246	cDNA|annexin, putative, expressed	K17095|1|7e-166|584|dosa:Os05t0382900-01|annexin A7/11;K17099|3|1e-71|271|jcu:105631204|annexin A13	-	GO:0005488//binding	-
LOC_Os03g16350	Chr3:9022589-9023976	8.83575	9.54323	7.64619	19.8199	24.4876	18.794	1.27777	Up	0.887196	cDNA|DNA binding protein, putative, expressed	K07374|1|1e-40|167|gmx:100819125|tubulin alpha	-	GO:0003676//nucleic acid binding	-
LOC_Os06g34430	Chr6:20033278-20034343	14.3412	11.3853	10.6805	26.1377	31.2096	24.2277	1.16391	Up	0.887043	cDNA|zinc finger protein, putative, expressed	K19038|1|5e-14|79.3|mus:103992809|E3 ubiquitin-protein ligase ATL41 [EC:2.3.2.27];K10664|5|1e-13|78.2|brp:103835079|E3 ubiquitin-protein ligase ATL6/9/15/31/42/55 [EC:2.3.2.27]	-	-	-
LOC_Os08g05970	Chr8:3244620-3244851	13.8458	19.0821	18.2557	16.5874	48.46	42.7028	1.07394	Up	0.88675	cDNA|expressed protein	-	GO:0043231//intracellular membrane-bounded organelle;GO:0031410//cytoplasmic vesicle	-	-
LOC_Os02g18430	Chr2:10726135-10727710	8.49876	6.28278	5.20735	16.1282	21.5448	14.6378	1.38791	Up	0.886363	cDNA|AGC_PVPK_like_kin82y.5 - ACG kinases include homologs to PKA, PKG and PKC, expressed	K08286|1|2e-138|493|pper:PRUPE_ppa002965mg|protein-serine/threonine kinase [EC:2.7.11.-]	-	GO:0016301//kinase activity	-
LOC_Os03g13870	Chr3:7519734-7529809	7.22475	0.00782921	25.2635	4.21118	3.73283	0.00787851	-2.0309	Down	0.886269	cDNA|expressed protein	-	-	-	-
LOC_Os06g11760	Chr6:6233099-6233579	3.50483	5.64604	4.35978	13.9949	14.8396	12.3961	1.60962	Up	0.885927	cDNA|expressed protein	-	-	-	-
LOC_Os09g28310	Chr9:17189975-17194013	5.51991	5.17595	6.16975	14.2981	16.1507	16.3023	1.47092	Up	0.885823	cDNA|bZIP transcription factor, putative, expressed	K14432|1|6e-115|415|dosa:Os09t0456200-01|ABA responsive element binding factor	-	-	-
LOC_Os10g37860	Chr10:20270950-20272355	8.4582	7.74012	7.97104	18.6401	22.8235	17.7425	1.29257	Up	0.885639	cDNA|expressed protein	-	GO:0031410//cytoplasmic vesicle	-	-
LOC_Os03g28040	Chr3:16117256-16117934	8.19134	7.63145	5.91712	16.7401	23.2046	14.9246	1.33565	Up	0.88552	cDNA|zinc finger, C3HC4 type domain containing protein, expressed	K16286|1|6e-09|61.2|sbi:SORBI_04g023070|E3 ubiquitin-protein ligase EL5 [EC:2.3.2.27];K19038|2|2e-08|59.7|sita:101772976|E3 ubiquitin-protein ligase ATL41 [EC:2.3.2.27];K19040|4|2e-08|59.7|bdi:100839085|E3 ubiquitin-protein ligase ATL10/75/76/77/78 [EC:2.3.2.27]	GO:0031410//cytoplasmic vesicle	-	-
LOC_Os09g10054	Chr9:5471799-5491310	21.3908	21.8673	26.8622	9.88364	8.8959	11.7776	-1.19832	Down	0.885441	cDNA|disease resistance protein RPS2, putative, expressed	K13459|1|0.0|1841|dosa:Os09t0272900-01|disease resistance protein RPS2	-	-	-
LOC_Os11g07950	Chr11:4122399-4123528	16.6584	16.6262	16.9454	35.5622	33.7352	35.4827	1.06074	Up	0.885278	cDNA|expressed protein	-	-	-	-
LOC_Os12g01530	Chr12:320213-323923	11.5154	11.598	8.60126	3.06425	2.41489	2.28921	-2.02947	Down	0.885109	cDNA|ferritin-1, chloroplast precursor, putative, expressed	K00522|1|2e-68|260|dosa:Os12t0106000-01|ferritin heavy chain [EC:1.16.3.2]	GO:0009536//plastid;GO:0009536//plastid	GO:0005506//iron ion binding;GO:0003824//catalytic activity;GO:0016724;GO:0005506//iron ion binding;GO:0016724;GO:0005506//iron ion binding	GO:0008152//metabolic process;GO:0000041//transition metal ion transport;GO:0006875//cellular metal ion homeostasis;GO:0008152//metabolic process;GO:0000041//transition metal ion transport;GO:0006875//cellular metal ion homeostasis;GO:0008152//metabolic process;GO:0000041//transition metal ion transport;GO:0006875//cellular metal ion homeostasis
LOC_Os01g60810	Chr1:35167599-35169295	1.40516	1.36113	1.03676	7.42153	9.62044	8.86703	2.76822	Up	0.885025	cDNA|DUF623 domain containing protein, expressed	K01870|1|3e-09|64.3|smo:SELMODRAFT_437676|isoleucyl-tRNA synthetase [EC:6.1.1.5]	-	-	-
LOC_Os03g25300	Chr3:14445496-14446894	26.6705	18.9856	26.619	12.6159	10.5849	8.70876	-1.17951	Down	0.885015	cDNA|peroxidase precursor, putative, expressed	K00430|1|7e-159|560|dosa:Os03t0368300-01|peroxidase [EC:1.11.1.7]	GO:0031410//cytoplasmic vesicle	-	-
LOC_Os12g05050	Chr12:2215861-2219491	32.7215	37.5547	26.189	10.8789	16.3217	18.5424	-1.07646	Down	0.884975	cDNA|stem-specific protein TSJT1, putative, expressed	K01953|1|2e-07|57.8|ppp:PHYPADRAFT_173106|asparagine synthase (glutamine-hydrolysing) [EC:6.3.5.4]	-	-	-
LOC_Os08g27720	Chr8:16892346-16896430	4.60302	8.02669	6.53032	17.3842	19.2561	13.4694	1.38699	Up	0.884911	cDNA|pirin, putative, expressed	K06911|1|4e-114|412|bdi:100825215|uncharacterized protein	GO:0043231//intracellular membrane-bounded organelle;GO:0043231//intracellular membrane-bounded organelle	-	-
LOC_Os01g06990	Chr1:3297849-3298410	3.88821	3.12129	3.56064	13.6601	17.0139	5.2865	1.76642	Up	0.884732	cDNA|POEI36 - Pollen Ole e I allergen and extensin family protein precursor, putative, expressed	-	GO:0031410//cytoplasmic vesicle	-	-
LOC_Os05g35810	Chr5:21247663-21249092	23.3715	23.3823	18.4374	44.9112	52.1936	34.0175	1.00816	Up	0.884519	cDNA|expressed protein	-	-	-	-
LOC_Os07g02460	Chr7:848965-849761	15.7522	13.3457	12.0233	30.7148	34.9025	22.8052	1.10453	Up	0.88441	cDNA|expressed protein	-	-	-	-
LOC_Os07g32620	Chr7:19454490-19456170	15.943	16.3495	16.0421	26.8667	40.5669	33.1478	1.05724	Up	0.88439	cDNA|anthocyanidin 5,3-O-glucosyltransferase, putative, expressed	K08237|1|1e-82|308|atr:18448121|hydroquinone glucosyltransferase [EC:2.4.1.218]	-	GO:0016740//transferase activity	-
LOC_Os06g29470	Chr6:16896514-16897661	26.6666	17.3925	19.5228	11.4936	9.31888	6.31481	-1.22887	Down	0.88436	cDNA|peroxidase precursor, putative, expressed	K00430|1|1e-166|585|dosa:Os06t0490400-00|peroxidase [EC:1.11.1.7]	GO:0031410//cytoplasmic vesicle	GO:0016209//antioxidant activity;GO:0005506//iron ion binding;GO:0003824//catalytic activity	GO:0006950//response to stress;GO:0008152//metabolic process
LOC_Os03g58020	Chr3:33036314-33037134	8.33305	7.72694	6.65737	18.4146	21.19	16.4594	1.30328	Up	0.884355	cDNA|acetyltransferase, GNAT family, putative, expressed	-	-	GO:0016740//transferase activity	-
LOC_Os12g19381	Chr12:11262562-11278448	14.9	21.6627	21.1271	3.62367	11.0053	9.06761	-1.28364	Down	0.884261	cDNA|ribulose bisphosphate carboxylase small chain, chloroplast precursor, putative, expressed	K01602|1|8e-100|364|dosa:Os12t0291100-01|ribulose-bisphosphate carboxylase small chain [EC:4.1.1.39]	GO:0009570//chloroplast stroma	GO:0016831//carboxy-lyase activity	GO:0071704
LOC_Os04g45590	Chr4:26975598-26976642	19.4327	20.923	13.926	8.29098	9.05596	4.34373	-1.32339	Down	0.884162	cDNA|glyoxalase family protein, putative, expressed	K14611|1|2e-38|159|mus:103986044|solute carrier family 23 (nucleobase transporter), member 1/2;K08234|2|1e-07|57.4|fve:101305877|glyoxylase I family protein	-	-	-
LOC_Os05g34030	Chr5:20099149-20101947	5.60644	5.4756	6.38078	13.4214	17.8129	15.7097	1.42665	Up	0.884162	cDNA|peptide transporter PTR2, putative, expressed	K14638|1|0.0|724|mus:103995491|solute carrier family 15 (peptide/histidine transporter), member 3/4	GO:0044464	-	-
LOC_Os09g38510	Chr9:22156925-22159600	8.22067	9.18525	7.59975	16.647	24.3654	18.7248	1.25637	Up	0.884088	cDNA|purine permease, putative, expressed	-	GO:0016020//membrane	-	-
LOC_Os10g41460	Chr10:22284366-22285920	11.848	11.969	14.276	25.4501	27.6389	29.2996	1.11292	Up	0.883626	cDNA|transcription factor like protein, putative, expressed	K12501|1|2e-11|71.2|smo:SELMODRAFT_438363|homogentisate solanesyltransferase [EC:2.5.1.117];K09903|2|2e-06|55.1|pvu:PHAVU_007G105700g|uridylate kinase [EC:2.7.4.22]	-	-	-
LOC_Os02g51930	Chr2:31805976-31807891	1.56411	1.03593	1.71137	6.52033	12.1478	7.36257	2.59398	Up	0.883522	cDNA|cytokinin-O-glucosyltransferase 2, putative, expressed	K13030|1|3e-123|442|sbi:SORBI_01g001220|cyanohydrin beta-glucosyltransferase [EC:2.4.1.85];K00699|4|1e-68|261|sly:101262190|glucuronosyltransferase [EC:2.4.1.17];K13692|5|2e-68|261|csv:101203684|UDP-glucose:(indol-3-yl)acetate beta-D-glucosyltransferase [EC:2.4.1.121]	-	GO:0016757//transferase activity, transferring glycosyl groups	-
LOC_Os04g37490	Chr4:22323859-22326907	21.8739	22.2179	18.6461	8.19643	11.5445	7.18253	-1.22047	Down	0.883398	cDNA|oxidoreductase, aldo/keto reductase family protein, putative, expressed	K19642|1|2e-94|346|tcc:TCM_011190|D-galacturonate reductase [EC:1.1.1.365];K08243|4|8e-89|328|gmx:547911|Polyketide reductase	GO:0043231//intracellular membrane-bounded organelle	GO:0003824//catalytic activity	GO:0008152//metabolic process
LOC_Os02g51070	Chr2:31232887-31238210	1.30254	1.65291	1.4345	6.5871	7.75905	11.6342	2.56514	Up	0.88315	cDNA|starch synthase, putative, expressed	K00703|1|0.0|1214|dosa:Os02t0744700-01|starch synthase [EC:2.4.1.21]	GO:0043231//intracellular membrane-bounded organelle	GO:0016757//transferase activity, transferring glycosyl groups	GO:0006073//cellular glucan metabolic process
LOC_Os12g23170	Chr12:13099647-13102786	0	0	0	1.48143	4.22598	4.34737	11.7106	Up	0.88315	cDNA|Os12bglu38 - beta-glucosidase/beta-mannosidase/exoglucanase homologue, expressed	K05350|1|0.0|969|dosa:Os12t0420100-01|beta-glucosidase [EC:3.2.1.21]	GO:0031410//cytoplasmic vesicle	GO:0003824//catalytic activity	-
LOC_Os08g44940	Chr8:28212586-28213809	2.74136	2.22333	2.36685	9.45578	11.6394	9.14688	2.04437	Up	0.883126	cDNA|DUF260 domain containing protein, putative, expressed	K13945|1|2e-114|412|dosa:Os08t0563400-00|	-	-	-
LOC_Os03g58030	Chr3:33037472-33037982	4.72456	2.30254	2.75281	12.571	11.5624	9.82	1.79566	Up	0.882992	cDNA|acetyltransferase, GNAT family, putative, expressed	-	-	-	-
LOC_Os03g50960	Chr3:29110321-29111122	23.4287	14.6218	18.0874	29.9662	44.5023	39.4817	1.02136	Up	0.882893	cDNA|LTPL118 - Protease inhibitor/seed storage/LTP family protein precursor, expressed	-	-	-	-
LOC_Os02g15540	Chr2:8714094-8715055	19.4236	21.7738	14.4852	33.2337	40.9242	38.4922	1.01655	Up	0.882555	cDNA|expressed protein	-	-	-	-
LOC_Os04g46820	Chr4:27743338-27743734	15.192	12.2721	7.95649	24.0359	16.3105	36.6344	1.11991	Up	0.882531	cDNA|LTPL121 - Protease inhibitor/seed storage/LTP family protein precursor, putative, expressed	K02883|1|2e-32|137|zma:103646289|large subunit ribosomal protein L18e;K11855|2|4e-18|90.1|bvg:104906049|ubiquitin carboxyl-terminal hydrolase 36/42 [EC:3.4.19.12];K05747|3|3e-12|70.5|gmx:102666577|Wiskott-Aldrich syndrome protein	GO:0031410//cytoplasmic vesicle	GO:0005488//binding	GO:0010876//lipid localization
LOC_Os02g08230	Chr2:4355044-4362388	0.289043	0.934008	0.341224	4.90958	7.89662	9.20147	3.81444	Up	0.882392	cDNA|WAX2, putative, expressed	K15404|1|7e-107|389|smo:SELMODRAFT_129942|aldehyde decarbonylase [EC:4.1.99.5]	GO:0031224//intrinsic component of membrane;GO:0031224//intrinsic component of membrane	GO:0046914//transition metal ion binding;GO:0003824//catalytic activity;GO:0046914//transition metal ion binding;GO:0003824//catalytic activity	GO:0006631//fatty acid metabolic process;GO:0006631//fatty acid metabolic process
LOC_Os10g33990	Chr10:18129551-18130135	14.1833	17.5697	15.3616	34.8719	32.7419	29.9626	1.05036	Up	0.882307	cDNA|DUF584 domain containing protein, putative, expressed	-	-	-	-
LOC_Os04g24460	Chr4:14027985-14029187	7.33787	7.28358	5.91575	13.3565	19.8609	18.0409	1.31955	Up	0.882094	cDNA|phytase, putative, expressed	-	GO:0044464	-	-
LOC_Os05g35800	Chr5:21240777-21241617	4.1579	3.59224	4.25246	11.4986	13.6111	12.0474	1.63029	Up	0.881945	cDNA|expressed protein	-	GO:0044464	-	-
LOC_Os02g32814	Chr2:19472210-19486248	34.2811	26.5009	29.8784	15.8906	14.9636	12.74	-1.05634	Down	0.881876	cDNA|heavy metal-associated domain containing protein, expressed	K07213|1|5e-26|119|obr:102706073|copper chaperone	GO:0016020//membrane	GO:0046914//transition metal ion binding	GO:0000041//transition metal ion transport
LOC_Os10g37870	Chr10:20278177-20278485	2.19485	4.10551	2.1947	10.4354	12.2164	8.86219	1.8913	Up	0.881836	cDNA|expressed protein	-	GO:0031410//cytoplasmic vesicle	-	-
LOC_Os01g36240	Chr1:20061960-20066530	19.6088	19.0792	29.0329	12.0847	7.79756	10.4103	-1.16064	Down	0.881812	cDNA|peroxidase precursor, putative, expressed	K00430|1|0.0|659|dosa:Os01t0543100-01|peroxidase [EC:1.11.1.7]	GO:0031410//cytoplasmic vesicle	GO:0016209//antioxidant activity;GO:0005506//iron ion binding;GO:0003824//catalytic activity	GO:0006950//response to stress;GO:0008152//metabolic process
LOC_Os01g52260	Chr1:30042526-30043938	13.1098	12.8885	17.4968	4.74519	5.52399	5.65885	-1.44929	Down	0.881698	cDNA|serine acetyltransferase protein, putative, expressed	K00640|1|2e-142|506|osa:4324655|serine O-acetyltransferase [EC:2.3.1.30]	GO:0044424	GO:0016412//serine O-acyltransferase activity	GO:0006563//L-serine metabolic process
LOC_Os03g19436	Chr3:10932099-10932933	2.25391	1.9507	1.67123	7.33606	11.2901	8.96023	2.23109	Up	0.881658	cDNA|expressed protein	-	-	-	-
LOC_Os01g40290	Chr1:22747335-22748143	12.6285	11.9824	10.8332	4.48234	4.35165	2.25355	-1.67661	Down	0.881613	cDNA|expressed protein	-	-	-	-
LOC_Os01g73500	Chr1:42587235-42590338	14.6794	11.4021	13.3607	32.5654	27.5268	23.3679	1.08135	Up	0.881474	cDNA|expressed protein	-	-	-	-
LOC_Os02g49310	Chr2:30135355-30138729	8.63953	10.2404	9.10499	17.7587	22.409	23.2106	1.17934	Up	0.881023	cDNA|AGC_PVPK_like_kin82y.7 - ACG kinases include homologs to PKA, PKG and PKC, expressed	K08286|1|0.0|759|tcc:TCM_030455|protein-serine/threonine kinase [EC:2.7.11.-]	GO:0043231//intracellular membrane-bounded organelle	GO:0004672//protein kinase activity;GO:0032559	GO:0006464//cellular protein modification process
LOC_Os04g32620	Chr4:19651658-19656024	2.47354	1.83916	2.42911	7.83898	10.4574	10.348	2.08704	Up	0.881023	cDNA|ethylene-responsive transcription factor ERF114, putative, expressed	K09286|1|4e-13|78.6|crb:CARUB_v10010478mg|EREBP-like factor	-	-	-
LOC_Os03g21960	Chr3:12556844-12559702	29.7837	28.5405	37.1534	16.5766	13.9475	15.8334	-1.04236	Down	0.880686	cDNA|aminotransferase, putative, expressed	K00827|1|0.0|956|dosa:Os03t0338000-01|alanine-glyoxylate transaminase / (R)-3-amino-2-methylpropionate-pyruvate transaminase [EC:2.6.1.44 2.6.1.40]	GO:0043231//intracellular membrane-bounded organelle	GO:0016769//transferase activity, transferring nitrogenous groups;GO:0048037//cofactor binding	-
LOC_Os07g36630	Chr7:21910215-21915284	3.35701	3.78596	2.95184	6.96302	10.693	15.7472	1.72637	Up	0.880393	cDNA|CSLF8 - cellulose synthase-like family F; beta1,3;1,4 glucan synthase, expressed	K00770|1|0.0|1477|bdi:100822931|1,4-beta-D-xylan synthase [EC:2.4.2.24]	GO:0044464	-	-
LOC_Os01g53910	Chr1:30997984-30999454	7.70537	8.70663	8.18699	16.4368	20.3816	20.3987	1.21785	Up	0.880076	cDNA|dehydrogenase, putative, expressed	K18121|1|2e-28|127|mpp:MICPUCDRAFT_30929|glyoxylate/succinic semialdehyde reductase [EC:1.1.1.79 1.1.1.-]	-	GO:0005488//binding;GO:0016491//oxidoreductase activity	GO:0008152//metabolic process
LOC_Os07g05480	Chr7:2546426-2547414	12.0992	21.9658	16.7128	3.99503	8.99148	7.78965	-1.28927	Down	0.880022	cDNA|photosystem I reaction center subunit, chloroplast precursor, putative, expressed	K02698|1|7e-62|237|dosa:Os07t0148900-01|photosystem I subunit X	GO:0009521;GO:0031224//intrinsic component of membrane;GO:0009534//chloroplast thylakoid;GO:0034357;GO:0009507//chloroplast;GO:0044425//membrane part	-	GO:0044237//cellular metabolic process
LOC_Os04g30010	Chr4:17906096-17909802	7.88578	7.90366	7.90517	1.22454	1.27894	0.968225	-2.77084	Down	0.879982	cDNA|OsWAK45 - OsWAK receptor-like protein kinase, expressed	K04730|1|6e-131|469|pda:103708276|interleukin-1 receptor-associated kinase 1 [EC:2.7.11.1]	GO:0031410//cytoplasmic vesicle	-	-
LOC_Os07g09940	Chr7:5292920-5293886	2.57475	2.55022	1.38293	7.18966	8.7083	12.0123	2.10053	Up	0.879972	cDNA|NBS-LRR resistance protein, putative, expressed	K13457|1|1e-163|575|dosa:Os07t0197500-00|disease resistance protein RPM1	-	-	-
LOC_Os03g50580	Chr3:28882514-28882859	15.7112	6.11898	6.29007	3.65899	0.417851	2.55536	-2.08405	Down	0.879957	cDNA|expressed protein	-	-	-	-
LOC_Os12g32760	Chr12:19788308-19791483	11.1739	10.4308	10.7233	22.6591	25.8821	21.7457	1.12047	Up	0.879952	cDNA|transporter family protein, putative, expressed	K08150|1|7e-45|182|atr:18448543|MFS transporter, SP family, solute carrier family 2 (myo-inositol transporter), member 13	GO:0016020//membrane	GO:0005215//transporter activity	GO:0006810//transport
LOC_Os02g36740	Chr2:22163261-22167383	18.8325	18.7655	15.5857	8.58875	7.54121	6.19569	-1.25228	Down	0.879476	cDNA|zinc finger, C3HC4 type, putative, expressed	K10661|1|3e-08|60.5|cme:CYME_CMT548C|E3 ubiquitin-protein ligase MARCH6 [EC:2.3.2.27];K10658|4|1e-07|58.2|gsl:Gasu_09570|E3 ubiquitin-protein ligase MARCH3 [EC:2.3.2.27]	-	GO:0046914//transition metal ion binding;GO:0046914//transition metal ion binding;GO:0046914//transition metal ion binding;GO:0046914//transition metal ion binding;GO:0046914//transition metal ion binding;GO:0046914//transition metal ion binding;GO:0046914//transition metal ion binding	-
LOC_Os01g08140	Chr1:3937748-3938912	13.1031	13.3337	11.6441	21.3535	29.6068	28.8363	1.06726	Up	0.879461	cDNA|phototropic-responsive NPH3 family protein, putative, expressed	K03294|1|2e-09|62.4|sita:101754459|basic amino acid/polyamine antiporter, APA family;K15095|2|5e-09|61.2|bdi:100839967|(+)-neomenthol dehydrogenase [EC:1.1.1.208]	GO:0043231//intracellular membrane-bounded organelle	-	-
LOC_Os07g46830	Chr7:27991195-27992591	20.1113	15.1765	12.8886	33.0788	35.7023	28.668	1.01632	Up	0.879322	cDNA|sex determination protein tasselseed-2, putative, expressed	K09841|1|9e-53|207|sbi:SORBI_01g003880|xanthoxin dehydrogenase [EC:1.1.1.288];K13070|3|2e-52|206|osa:4335093|momilactone-A synthase [EC:1.1.1.295]	GO:0043231//intracellular membrane-bounded organelle	GO:0003824//catalytic activity	GO:0008152//metabolic process
LOC_Os10g35840	Chr10:19159092-19162504	29.3841	28.9947	27.061	13.8435	14.0508	13.238	-1.05464	Down	0.879159	cDNA|shikimate/quinate 5-dehydrogenase, putative, expressed	K02492|1|0.0|817|dosa:Os10t0502400-01|glutamyl-tRNA reductase [EC:1.2.1.70]	GO:0009536//plastid	GO:0016620//oxidoreductase activity, acting on the aldehyde or oxo group of donors, NAD or NADP as acceptor;GO:0016616//oxidoreductase activity, acting on the CH-OH group of donors, NAD or NADP as acceptor;GO:0000166//nucleotide binding	GO:0006779//porphyrin-containing compound biosynthetic process
LOC_Os01g50460	Chr1:28975562-28977354	10.2828	11.8254	8.14465	3.10097	3.23	1.9743	-1.86497	Down	0.878777	cDNA|nodulin MtN3 family protein, putative, expressed	K15382|1|1e-126|453|dosa:Os01t0700100-01|solute carrier family 50 (sugar transporter)	GO:0031224//intrinsic component of membrane;GO:0031410//cytoplasmic vesicle	-	GO:0071702
LOC_Os01g10400	Chr1:5478475-5479836	15.4473	5.3826	9.20983	1.71112	4.46506	2.01168	-1.87531	Down	0.878703	cDNA|expressed protein	-	-	-	-
LOC_Os12g05880	Chr12:2699174-2700272	17.1321	16.0544	12.2716	8.06658	5.89734	3.9221	-1.3457	Down	0.878623	cDNA|Cupin domain containing protein, expressed	K11426|1|3e-44|170|sly:101250545|SET and MYND domain-containing protein;K19476|5|2e-20|100|mdm:103418875|vacuolar protein sorting-associated protein IST1	GO:0005576//extracellular region;GO:0031410//cytoplasmic vesicle	GO:0046914//transition metal ion binding	-
LOC_Os01g07030	Chr1:3312461-3313273	3.64841	1.6213	2.02801	11.6043	13.604	3.37972	1.96989	Up	0.878559	cDNA|POEI40 - Pollen Ole e I allergen and extensin family protein precursor, expressed	-	GO:0031410//cytoplasmic vesicle	-	-
LOC_Os01g61610	Chr1:35636302-35641236	0.530915	0.719216	0.485336	6.97059	7.01739	7.05466	3.59992	Up	0.878539	cDNA|flavonol synthase/flavanone 3-hydroxylase, putative, expressed	K05278|1|2e-51|203|egr:104450481|flavonol synthase [EC:1.14.11.23]	-	GO:0003824//catalytic activity;GO:0046914//transition metal ion binding;GO:0003824//catalytic activity;GO:0046914//transition metal ion binding;GO:0003824//catalytic activity;GO:0046914//transition metal ion binding;GO:0003824//catalytic activity;GO:0046914//transition metal ion binding	GO:0008152//metabolic process;GO:0008152//metabolic process;GO:0008152//metabolic process;GO:0008152//metabolic process
LOC_Os05g36260	Chr5:21491659-21493705	18.3047	15.7196	12.0781	29.746	35.6569	28.2723	1.02283	Up	0.878509	cDNA|soluble inorganic pyrophosphatase, putative, expressed	K01507|1|3e-127|456|dosa:Os05t0438500-01|inorganic pyrophosphatase [EC:3.6.1.1]	GO:0044424	GO:0046872//metal ion binding;GO:0016462//pyrophosphatase activity	GO:0006793//phosphorus metabolic process
LOC_Os03g13050	Chr3:7061768-7063319	25.8923	29.7799	30.786	15.5512	14.7804	11.7001	-1.04052	Down	0.878232	cDNA|E2F-related protein, putative, expressed	-	GO:0043231//intracellular membrane-bounded organelle	-	-
LOC_Os01g56810	Chr1:32788486-32792751	1.38318	1.61672	1.58692	6.08836	8.81645	9.71537	2.42428	Up	0.878132	cDNA|cytokinin dehydrogenase precursor, putative, expressed	K00279|1|8e-171|393|egr:104448985|cytokinin dehydrogenase [EC:1.5.99.12]	GO:0031410//cytoplasmic vesicle;GO:0031410//cytoplasmic vesicle	GO:0016645//oxidoreductase activity, acting on the CH-NH group of donors;GO:0050662//coenzyme binding;GO:0016645//oxidoreductase activity, acting on the CH-NH group of donors;GO:0050662//coenzyme binding	GO:0006725//cellular aromatic compound metabolic process;GO:0006091//generation of precursor metabolites and energy;GO:0006725//cellular aromatic compound metabolic process;GO:0006091//generation of precursor metabolites and energy
LOC_Os03g61290	Chr3:34802921-34807906	0.040239	0.0877974	0.0407233	4.8282	5.98284	6.79138	6.70466	Up	0.877939	cDNA|ATCHX, putative, expressed	-	GO:0031224//intrinsic component of membrane	GO:0015078//hydrogen ion transmembrane transporter activity	GO:0006811//ion transport
LOC_Os01g15990	Chr1:8994976-8997083	3.68817	2.69676	3.10323	9.0789	13.3234	9.2761	1.7393	Up	0.87784	cDNA|expressed protein	-	GO:0043231//intracellular membrane-bounded organelle	-	-
LOC_Os05g35200	Chr5:20898303-20903641	26.51	24.8315	29.7525	15.3191	11.4848	12.4406	-1.0471	Down	0.877652	cDNA|glycosyl transferase, putative, expressed	K00750|1|0.0|763|mus:103993000|glycogenin glucosyltransferase [EC:2.4.1.186]	-	GO:0016740//transferase activity	-
LOC_Os06g36670	Chr6:21556403-21557334	15.4512	11.8849	16.9894	31.8243	31.9179	26.4403	1.02471	Up	0.877632	cDNA|bet v I allergen family protein, putative, expressed	K14496|1|3e-82|305|dosa:Os06t0562200-01|abscisic acid receptor PYR/PYL family	-	-	-
LOC_Os08g28170	Chr8:17193370-17195901	5.51609	6.17757	6.3672	15.9438	15.4497	14.0028	1.32971	Up	0.877627	cDNA|nucleobase-ascorbate transporter, putative, expressed	K14611|1|0.0|648|obr:102713483|solute carrier family 23 (nucleobase transporter), member 1/2	GO:0031410//cytoplasmic vesicle	-	GO:0006810//transport
LOC_Os10g30530	Chr10:15874146-15876706	5.2625	4.10054	5.58986	11.7216	14.729	13.9409	1.43363	Up	0.877483	cDNA|lectin-like receptor kinase, putative, expressed	K04730|1|6e-164|578|egu:105042690|interleukin-1 receptor-associated kinase 1 [EC:2.7.11.1]	GO:0031410//cytoplasmic vesicle	GO:0004672//protein kinase activity;GO:0032559	GO:0006464//cellular protein modification process
LOC_Os12g06080	Chr12:2836020-2836995	13.7985	10.4909	10.0205	18.226	27.9039	26.165	1.07527	Up	0.877414	cDNA|expressed protein	K09287|1|1e-36|153|sly:101259430|RAV-like factor	-	-	-
LOC_Os01g72490	Chr1:42037166-42039622	8.7067	8.40636	9.23424	18.6236	19.0629	21.2866	1.1624	Up	0.877091	cDNA|LRP1, putative, expressed	-	-	-	-
LOC_Os01g63230	Chr1:36640942-36648018	3.37586	3.99214	4.33304	10.8534	12.254	11.6651	1.57131	Up	0.876863	cDNA|growth regulator related protein, putative, expressed	K01835|1|6e-62|239|mtr:MTR_1g102030|phosphoglucomutase [EC:5.4.2.2];K13506|2|3e-26|121|mdm:103446271|glycerol-3-phosphate O-acyltransferase 3/4 [EC:2.3.1.15];K14294|3|3e-17|91.7|gmx:102664750|partner of Y14 and mago	-	-	-
LOC_Os06g01210	Chr6:149383-150246	12.0861	21.143	15.028	3.75239	8.50615	7.72598	-1.27186	Down	0.876769	cDNA|plastocyanin, chloroplast precursor, putative, expressed	K02638|1|4e-60|231|dosa:Os06t0101600-01|plastocyanin	GO:0043231//intracellular membrane-bounded organelle	-	-
ChrSy.fgenesh.gene.21	ChrSy:121261-127110	11.014	10.8941	13.4051	5.5607	3.06727	3.50683	-1.54106	Down	0.876417	cDNA|expressed protein	K04733|1|3e-32|141|dosa:Os09t0349100-00|interleukin-1 receptor-associated kinase 4 [EC:2.7.11.1]	-	-	-
LOC_Os01g21640	Chr1:12126421-12127233	2.77428	2.78741	1.84298	5.90713	10.6678	11.4573	1.92058	Up	0.876124	cDNA|expressed protein	-	-	-	-
LOC_Os03g03790	Chr3:1706050-1708336	12.9058	12.963	9.45178	4.91527	3.94178	3.33678	-1.53436	Down	0.876095	cDNA|AMP-binding domain containing protein, expressed	K00666|1|5e-127|456|sbi:SORBI_10g012080|fatty-acyl-CoA synthase [EC:6.2.1.-];K12261|4|6e-39|163|gsl:Gasu_12440|2-hydroxyacyl-CoA lyase 1 [EC:4.1.-.-];K01904|5|8e-39|162|sita:101781346|4-coumarate--CoA ligase [EC:6.2.1.12]	-	-	-
LOC_Os01g13480	Chr1:7517209-7518741	2.11917	2.26805	1.44765	9.31174	9.60719	6.75916	2.13777	Up	0.875891	cDNA|glutaredoxin, putative, expressed	K17479|1|2e-85|317|sita:101753264|glutaredoxin domain-containing cysteine-rich protein 1	-	-	-
LOC_Os03g02550	Chr3:942693-945066	6.08453	6.44007	5.79668	13.728	16.508	14.989	1.3036	Up	0.875733	cDNA|OsFBX76 - F-box domain containing protein, expressed	-	-	-	-
LOC_Os06g11290	Chr6:5918105-5919690	12.6811	11.8227	11.3796	3.90777	5.15506	3.54706	-1.50876	Down	0.875624	cDNA|12-oxophytodienoate reductase, putative, expressed	K05894|1|0.0|723|osa:4340490|12-oxophytodienoic acid reductase [EC:1.3.1.42]	-	GO:0003824//catalytic activity;GO:0000166//nucleotide binding	GO:0006950//response to stress;GO:0009694//jasmonic acid metabolic process
LOC_Os01g22910	Chr1:12875497-12882540	0.311201	0.160657	0.25175	4.98124	6.66021	7.25315	4.70662	Up	0.87545	cDNA|retrotransposon protein, putative, unclassified, expressed	K04125|1|2e-100|367|dosa:Os01t0332200-01|gibberellin 2-oxidase [EC:1.14.11.13]	-	-	GO:0016101//diterpenoid metabolic process
LOC_Os03g59770	Chr3:34036245-34037129	9.62164	7.55784	6.53995	2.36663	1.21744	0.90125	-2.40279	Down	0.875415	cDNA|EF hand family protein, putative, expressed	K02183|1|2e-29|130|obr:102709550|calmodulin	GO:0031410//cytoplasmic vesicle	GO:0046872//metal ion binding	-
LOC_Os09g12430	Chr9:7116133-7117458	21.5656	18.6185	25.9911	11.7459	8.81571	10.5374	-1.08942	Down	0.87539	cDNA|hypothetical protein	-	GO:0043231//intracellular membrane-bounded organelle	-	-
LOC_Os01g20894	Chr1:11667259-11667716	5.24911	4.8212	5.37749	15.3236	13.0979	11.8378	1.38192	Up	0.874999	cDNA|expressed protein	-	-	-	-
LOC_Os03g12690	Chr3:6774847-6775309	7.22078	8.1282	6.9605	14.8993	23.6714	12.7613	1.2022	Up	0.874781	cDNA|expressed protein	-	-	-	-
LOC_Os10g17260	Chr10:8679309-8681284	21.4286	24.4496	22.0948	12.5421	11.7619	8.05237	-1.07091	Down	0.874691	cDNA|cytochrome P450, putative, expressed	K05280|1|0.0|961|dosa:Os10t0320100-01|flavonoid 3'-monooxygenase [EC:1.14.13.21]	-	GO:0016491//oxidoreductase activity;GO:0005506//iron ion binding	GO:0008152//metabolic process
LOC_Os01g72150	Chr1:41846412-41847370	10.178	11.1713	12.3568	23.9662	27.1128	19.0536	1.05708	Up	0.874681	cDNA|glutathione S-transferase, putative, expressed	K00799|1|6e-107|387|obr:102702987|glutathione S-transferase [EC:2.5.1.18]	-	GO:0016740//transferase activity	-
LOC_Os04g33830	Chr4:20495974-20497051	12.8798	25.9477	17.2591	4.25991	11.3427	9.69846	-1.14846	Down	0.874577	cDNA|membrane protein, putative, expressed	K14332|1|3e-79|295|dosa:Os04t0414700-01|photosystem I subunit PsaO	GO:0009521;GO:0009536//plastid	-	GO:0009765//photosynthesis, light harvesting
LOC_Os08g13400	Chr8:7972929-7973175	7.13325	4.6187	8.23011	9.13101	19.932	18.3152	1.24552	Up	0.874518	cDNA|expressed protein	-	-	-	-
LOC_Os04g27980	Chr4:16519830-16521452	3.47246	4.00222	1.89208	7.96122	9.08282	13.3069	1.69612	Up	0.874215	cDNA|glycosyl hydrolase, putative, expressed	K01183|1|2e-143|509|dosa:Os04t0347200-01|chitinase [EC:3.2.1.14]	-	GO:0003824//catalytic activity	-
LOC_Os04g25060	Chr4:14453466-14454812	3.00869	2.89092	3.54557	13.5926	6.90154	9.95746	1.68887	Up	0.874166	cDNA|cysteine-rich receptor-like protein kinase, putative, expressed	K04730|1|3e-16|87.0|sita:101780976|interleukin-1 receptor-associated kinase 1 [EC:2.7.11.1]	GO:0031410//cytoplasmic vesicle	-	-
LOC_Os01g08840	Chr1:4440900-4441368	10.6242	4.98522	9.22522	1.90222	2.9153	0.72096	-2.16479	Down	0.874116	cDNA|expressed protein	-	GO:0044464	-	-
LOC_Os01g70850	Chr1:40999205-41006137	15.3158	10.423	10.2855	24.0098	25.5879	24.3096	1.03675	Up	0.873853	cDNA|esterase, putative, expressed	K08233|1|2e-23|111|ath:AT2G23600|polyneuridine-aldehyde esterase [EC:3.1.1.78]	GO:0031410//cytoplasmic vesicle;GO:0031410//cytoplasmic vesicle	-	-
LOC_Os03g60810	Chr3:34541556-34548110	3.20986	2.58578	2.62514	7.52597	10.1202	11.1964	1.77617	Up	0.873744	cDNA|lectin-like receptor kinase, putative, expressed	K04730|1|4e-110|400|pop:POPTR_0006s08970g|interleukin-1 receptor-associated kinase 1 [EC:2.7.11.1]	-	GO:0005488//binding;GO:0016301//kinase activity	-
LOC_Os05g50340	Chr5:28845444-28846050	23.93	17.945	12.8697	8.67171	9.33983	6.68641	-1.14833	Down	0.8736	cDNA|MYB family transcription factor, putative, expressed	K01184|1|4e-19|93.2|obr:102702858|polygalacturonase [EC:3.2.1.15]	GO:0043231//intracellular membrane-bounded organelle	GO:0003676//nucleic acid binding	-
LOC_Os09g30490	Chr9:18618051-18618801	5.5346	10.6692	5.1242	1.26867	1.11757	0.6854	-2.79567	Down	0.873576	cDNA|EF hand family protein, expressed	-	-	GO:0046872//metal ion binding	-
LOC_Os10g38700	Chr10:20619364-20620617	8.59419	7.56445	9.11683	20.1535	20.9871	14.6027	1.14106	Up	0.873546	cDNA|glutathione S-transferase, putative, expressed	K00799|1|5e-113|408|dosa:Os10t0530400-01|glutathione S-transferase [EC:2.5.1.18]	-	-	-
LOC_Os12g34092	Chr12:20603767-20605588	1.20186	13.7598	8.36486	2.07909	1.25538	1.28987	-2.33465	Down	0.873144	cDNA|ribosomal protein S2, putative, expressed	K02967|1|0.0|879|osa:6450166|small subunit ribosomal protein S2	GO:0000314//organellar small ribosomal subunit;GO:0009536//plastid	GO:0005198//structural molecule activity	GO:0010467//gene expression
LOC_Os01g47900	Chr1:27417283-27420084	13.5495	15.6844	11.5666	5.7241	6.36343	4.08554	-1.33499	Down	0.872906	cDNA|S-locus-like receptor protein kinase, putative, expressed	K04733|1|2e-104|381|pda:103698097|interleukin-1 receptor-associated kinase 4 [EC:2.7.11.1];K00276|4|1e-80|302|sot:102600413|primary-amine oxidase [EC:1.4.3.21]	GO:0043231//intracellular membrane-bounded organelle;GO:0031410//cytoplasmic vesicle	GO:0030246//carbohydrate binding;GO:0004672//protein kinase activity;GO:0032559	GO:0006464//cellular protein modification process;GO:0008037//cell recognition
LOC_Os03g63620	Chr3:35922767-35923937	9.10668	7.54108	8.88045	2.24388	2.34617	1.70952	-2.01877	Down	0.872718	cDNA|tetraspanin family protein, putative, expressed	K17345|1|2e-22|107|smo:SELMODRAFT_231326|tetraspanin-5	GO:0044464	-	-
LOC_Os03g17800	Chr3:9904419-9907008	6.58762	4.43972	4.8363	13.628	14.9958	11.5403	1.34018	Up	0.872544	cDNA|phosphatidylinositol transfer protein alpha isoform, putative, expressed	-	GO:0044464	-	GO:0051234//establishment of localization
LOC_Os02g41840	Chr2:25153198-25154265	4.42442	3.77698	3.13567	8.26081	12.4481	12.1317	1.53443	Up	0.872113	cDNA|DUF584 domain containing protein, putative, expressed	-	-	-	-
LOC_Os07g12240	Chr7:6856616-6857180	7.5945	7.25258	5.56972	1.07043	1.03339	0.547005	-2.94524	Down	0.871934	cDNA|EF hand family protein, putative, expressed	K11420|1|1e-61|235|obr:102703881|euchromatic histone-lysine N-methyltransferase [EC:2.1.1.43];K02183|2|2e-43|174|bdi:100826687|calmodulin	GO:0031410//cytoplasmic vesicle	-	-
LOC_Os06g37364	Chr6:22073882-22085439	6.77374	7.01462	4.70516	10.0502	17.5836	16.516	1.25539	Up	0.871865	cDNA|cytochrome P450, putative, expressed	K04122|1|0.0|936|dosa:Os06t0570100-01|ent-kaurene oxidase [EC:1.14.13.78]	-	GO:0016491//oxidoreductase activity;GO:0005506//iron ion binding;GO:0016491//oxidoreductase activity;GO:0005506//iron ion binding;GO:0016491//oxidoreductase activity;GO:0005506//iron ion binding	GO:0008152//metabolic process;GO:0008152//metabolic process;GO:0008152//metabolic process
LOC_Os12g28770	Chr12:17009381-17011944	4.05163	4.01546	8.15642	11.4706	10.1739	18.776	1.317	Up	0.871701	cDNA|POEI19 - Pollen Ole e I allergen and extensin family protein precursor, expressed	-	GO:0031410//cytoplasmic vesicle	-	-
LOC_Os01g11810	Chr1:6387690-6391467	9.28825	12.2753	11.9446	19.6438	24.5126	24.1635	1.02779	Up	0.870363	cDNA|powdery mildew resistant protein 5, putative, expressed	-	GO:0043231//intracellular membrane-bounded organelle;GO:0031410//cytoplasmic vesicle;GO:0043231//intracellular membrane-bounded organelle;GO:0031410//cytoplasmic vesicle	-	-
LOC_Os03g55240	Chr3:31440747-31446119	1.58681	1.89531	1.96744	6.70482	9.75868	7.18444	2.1175	Up	0.870283	cDNA|cytochrome P450, putative, expressed	K00517|1|0.0|899|osa:4334183|;K13260|4|2e-113|411|fve:101304511|isoflavone 2'-hydroxylase [EC:1.14.13.89]	GO:0031410//cytoplasmic vesicle	GO:0016491//oxidoreductase activity;GO:0005506//iron ion binding	-
LOC_Os04g09390	Chr4:5005076-5006210	1.30518	1.31362	1.15767	4.30574	6.90498	10.1645	2.50083	Up	0.870016	cDNA|HEV3 - Hevein family protein precursor, expressed	K01183|1|2e-19|97.4|cmo:103485182|chitinase [EC:3.2.1.14]	GO:0031410//cytoplasmic vesicle	GO:0030246//carbohydrate binding	-
LOC_Os12g15680	Chr12:8960776-8964018	18.5633	18.0959	17.5588	8.99447	9.6418	6.54236	-1.10657	Down	0.869812	cDNA|laccase precursor protein, putative, expressed	K05909|1|0.0|1161|dosa:Os12t0258700-01|laccase [EC:1.10.3.2]	GO:0005576//extracellular region;GO:0031410//cytoplasmic vesicle	GO:0046914//transition metal ion binding;GO:0016682//oxidoreductase activity, acting on diphenols and related substances as donors, oxygen as acceptor	GO:0009808//lignin metabolic process
LOC_Os01g31690	Chr1:17349310-17350816	15.9523	30.7005	24.2912	6.66759	14.7506	13.7529	-1.01229	Down	0.869802	cDNA|oxygen-evolving enhancer protein 1, chloroplast precursor, putative, expressed	K02716|1|3e-153|542|dosa:Os01t0501800-01|photosystem II oxygen-evolving enhancer protein 1	GO:0009523//photosystem II;GO:0043231//intracellular membrane-bounded organelle;GO:0009523//photosystem II;GO:0043231//intracellular membrane-bounded organelle	GO:0046872//metal ion binding;GO:0046872//metal ion binding	GO:0042548//regulation of photosynthesis, light reaction;GO:0042548//regulation of photosynthesis, light reaction
LOC_Os09g30050	Chr9:18275137-18275719	5.73235	2.68884	3.42538	11.3349	13.4353	8.19119	1.47631	Up	0.869673	cDNA|expressed protein	-	-	-	-
LOC_Os10g34040	Chr10:18169101-18172316	8.27057	10.2631	7.24494	2.89076	2.83638	1.29099	-1.87702	Down	0.869574	cDNA|nodulin, putative, expressed	K07192|1|0.0|776|dosa:Os10t0481500-00|flotillin	-	-	-
LOC_Os02g14190	Chr2:7772398-7776161	10.8729	13.3898	11.9134	25.3703	22.7606	24.4331	1.00422	Up	0.869495	cDNA|spermidine synthase, putative, expressed	K18787|1|0.0|703|dosa:Os02t0237100-01|thermospermine synthase [EC:2.5.1.79]	-	GO:0016765//transferase activity, transferring alkyl or aryl (other than methyl) groups	GO:0006596//polyamine biosynthetic process
LOC_Os02g03120	Chr2:1237098-1240203	4.76461	5.00548	5.53615	11.9633	13.5696	12.7786	1.32366	Up	0.869396	cDNA|endoglucanase, putative, expressed	K01179|1|3e-133|476|pda:103704338|endoglucanase [EC:3.2.1.4]	GO:0043231//intracellular membrane-bounded organelle;GO:0031410//cytoplasmic vesicle	-	-
LOC_Os09g08072	Chr9:4165396-4170978	5.04313	5.62162	6.72297	12.7439	13.4957	15.3828	1.25929	Up	0.869361	cDNA|glycosyl hydrolases, putative, expressed	K01193|1|0.0|1177|dosa:Os09t0255000-01|beta-fructofuranosidase [EC:3.2.1.26]	GO:0031410//cytoplasmic vesicle	GO:0004558//alpha-1,4-glucosidase activity	GO:0044238
LOC_Os06g40440	Chr6:24089902-24091217	12.4535	13.0353	9.9042	4.02563	5.49016	3.96747	-1.39229	Down	0.868999	cDNA|expressed protein	-	-	-	-
LOC_Os12g13910	Chr12:7892374-7893944	1.19249	1.50477	1.133	5.88071	8.75739	6.43427	2.45984	Up	0.868508	cDNA|expressed protein	-	-	-	-
LOC_Os10g38600	Chr10:20595040-20596116	20.3806	24.815	17.9085	8.85549	13.9137	7.96902	-1.0377	Down	0.868503	cDNA|glutathione S-transferase GSTU6, putative, expressed	K00799|1|2e-98|359|obr:102710054|glutathione S-transferase [EC:2.5.1.18]	GO:0044424	GO:0016765//transferase activity, transferring alkyl or aryl (other than methyl) groups	-
LOC_Os05g30940	Chr5:17962033-17964352	10.3419	9.83013	6.87489	17.8225	23.1082	15.8381	1.06963	Up	0.8683	cDNA|vacuolar calcium binding protein, putative, expressed	-	-	-	-
LOC_Os07g34620	Chr7:20752214-20754511	5.05871	5.86691	6.03244	13.682	14.5395	12.3092	1.25704	Up	0.868087	cDNA|expressed protein	-	-	-	-
LOC_Os03g06440	Chr3:3215477-3220186	3.82872	3.64527	3.5171	8.78239	10.8835	11.6075	1.5086	Up	0.867953	cDNA|RNA helicase SDE3, putative, expressed	K18422|1|0.0|1949|dosa:Os03t0160400-01|helicase MOV-10 [EC:3.6.4.13]	-	GO:0005488//binding;GO:0016787//hydrolase activity;GO:0005488//binding;GO:0016787//hydrolase activity	-
LOC_Os08g01270	Chr8:172049-182546	8.35332	10.408	9.88266	20.2244	19.3697	19.8604	1.05355	Up	0.867774	cDNA|protein kinase family protein, putative, expressed	K17535|1|1e-157|471|sbi:SORBI_07g000410|serine/threonine-protein kinase TNNI3K [EC:2.7.11.1]	-	GO:0016301//kinase activity;GO:0016301//kinase activity;GO:0016301//kinase activity	-
LOC_Os07g30090	Chr7:17740981-17742315	10.6068	9.91232	4.69353	18.7047	22.5364	12.4439	1.09037	Up	0.867715	cDNA|actin-depolymerizing factor, putative, expressed	K05765|1|1e-74|280|dosa:Os07t0484200-01|cofilin	GO:0044464	GO:0008092//cytoskeletal protein binding	-
LOC_Os02g10880	Chr2:5775948-5777385	9.33579	7.81599	7.92144	13.8979	20.7559	18.8	1.09215	Up	0.867581	cDNA|UDP-glucoronosyl and UDP-glucosyl transferase domain containing protein, expressed	K12338|1|3e-91|336|vvi:100260080|anthocyanidin 3-O-glucoside 5-O-glucosyltransferase [EC:2.4.1.298]	GO:0043231//intracellular membrane-bounded organelle	-	-
LOC_Os09g31031	Chr9:18669316-18671727	16.6498	14.2168	19.1085	6.38351	10.589	5.97841	-1.12266	Down	0.867293	cDNA|ubiquitin family protein, putative, expressed	K02927|1|8e-59|226|osa:4347411|large subunit ribosomal protein L40e	GO:0030529//ribonucleoprotein complex;GO:0030529//ribonucleoprotein complex;GO:0005622//intracellular	GO:0005198//structural molecule activity;GO:0005198//structural molecule activity	GO:0010467//gene expression;GO:0010467//gene expression
LOC_Os02g53750	Chr2:32915307-32918514	15.6795	17.4401	18.7183	7.26436	7.94296	8.95745	-1.1011	Down	0.866877	cDNA|tyrosine protein kinase domain containing protein, putative, expressed	K04730|1|4e-60|179|zma:100272518|interleukin-1 receptor-associated kinase 1 [EC:2.7.11.1];K04733|4|9e-60|173|pper:PRUPE_ppa019028mg|interleukin-1 receptor-associated kinase 4 [EC:2.7.11.1]	-	GO:0004672//protein kinase activity;GO:0004672//protein kinase activity	-
LOC_Os08g31090	Chr8:19206657-19207921	6.41757	4.83193	4.6007	12.6893	13.5928	12.1103	1.27632	Up	0.866743	cDNA|expressed protein	-	-	-	-
LOC_Os02g36590	Chr2:22095969-22100897	6.94398	8.85146	6.15451	1.44949	1.64825	1.69448	-2.19545	Down	0.866599	cDNA|CPuORF19 - conserved peptide uORF-containing transcript, expressed	K03006|1|4e-11|71.2|egr:104447736|DNA-directed RNA polymerase II subunit RPB1 [EC:2.7.7.6]	GO:0031410//cytoplasmic vesicle;GO:0031410//cytoplasmic vesicle;GO:0031410//cytoplasmic vesicle	-	-
LOC_Os04g47620	Chr4:28262747-28265746	3.10611	3.14351	2.94756	8.88162	9.90533	9.47149	1.61942	Up	0.86647	cDNA|protein kinase APK1B, chloroplast precursor, putative, expressed	K04733|1|1e-144|514|pda:103720922|interleukin-1 receptor-associated kinase 4 [EC:2.7.11.1]	-	GO:0004672//protein kinase activity;GO:0032559	GO:0006464//cellular protein modification process
LOC_Os11g44430	Chr11:26877873-26880047	9.05944	8.85127	9.36507	2.58293	2.62747	3.4141	-1.66111	Down	0.866232	cDNA|protein kinase, putative, expressed	K04730|1|0.0|660|dosa:Os11t0664000-01|interleukin-1 receptor-associated kinase 1 [EC:2.7.11.1]	-	-	-
LOC_Os09g19136	Chr9:11417019-11423570	11.1248	8.31646	12.1476	5.94999	3.23814	2.28438	-1.46123	Down	0.866198	cDNA|expressed protein	K04733|1|4e-09|63.2|egr:104447223|interleukin-1 receptor-associated kinase 4 [EC:2.7.11.1]	GO:0031410//cytoplasmic vesicle	-	-
LOC_Os07g40220	Chr7:24115633-24116649	4.76904	3.26319	4.22337	10.341	12.0235	10.3373	1.41593	Up	0.866153	cDNA|expressed protein	-	-	-	-
LOC_Os07g26460	Chr7:15221077-15223063	8.2658	6.52787	3.06826	14.7935	18.3472	8.24327	1.21218	Up	0.865979	cDNA|GLTP domain containing protein, putative, expressed	K07300|1|6e-24|111|vcn:VOLCADRAFT_107961|Ca2+:H+ antiporter	GO:0044424	GO:0005319//lipid transporter activity;GO:0008289//lipid binding	GO:0006869//lipid transport
LOC_Os11g44170	Chr11:26682527-26684711	9.10566	8.52518	8.86493	3.61872	2.45339	2.09874	-1.6972	Down	0.86587	cDNA|calmodulin binding protein, putative, expressed	-	-	-	-
LOC_Os12g27350	Chr12:16078544-16082055	5.00662	6.88216	8.63158	1.72752	1.44679	0.701317	-2.40455	Down	0.865855	cDNA|10-deacetylbaccatin III 10-O-acetyltransferase, putative, expressed	K18858|1|2e-61|237|crb:CARUB_v10013677mg|(Z)-3-hexen-1-ol acetyltransferase [EC:2.3.1.195]	-	-	-
LOC_Os02g15100	Chr2:8411433-8411967	2.29999	2.05838	1.46668	7.98594	9.74564	5.48496	1.99481	Up	0.865806	cDNA|zinc finger, C3HC4 type domain containing protein, expressed	K19038|1|3e-21|101|sita:101770527|E3 ubiquitin-protein ligase ATL41 [EC:2.3.2.27]	-	-	-
LOC_Os04g59020	Chr4:35111459-35112512	8.32477	10.1076	10.9511	3.00203	3.62546	3.47475	-1.54033	Down	0.865801	cDNA|integral membrane protein, putative, expressed	-	GO:0044464	-	-
LOC_Os12g08770	Chr12:4506722-4507879	4.85784	10.309	8.72608	1.32798	2.71505	2.26388	-1.92158	Down	0.865702	cDNA|photosystem I reaction center subunit N, chloroplast precursor, putative, expressed	K02701|1|1e-52|206|dosa:Os12t0189400-01|photosystem I subunit PsaN	GO:0009521;GO:0009534//chloroplast thylakoid	GO:0005515//protein binding	GO:0044237//cellular metabolic process
LOC_Os05g43170	Chr5:25054710-25059191	17.298	18.378	15.9751	8.89997	8.95158	6.61039	-1.07826	Down	0.865037	cDNA|calreticulin precursor protein, putative, expressed	K08057|1|0.0|637|obr:102721552|calreticulin	GO:0043231//intracellular membrane-bounded organelle	GO:0046872//metal ion binding;GO:0005515//protein binding	GO:0044267//cellular protein metabolic process
LOC_Os01g64470	Chr1:37411999-37413011	12.3154	10.0903	9.03026	4.43345	4.56152	2.56696	-1.44303	Down	0.864899	cDNA|harpin-induced protein 1 domain containing protein, expressed	-	-	-	-
LOC_Os01g67010	Chr1:38916091-38918071	7.67501	6.40983	7.04991	1.41714	1.39238	1.66331	-2.24036	Down	0.864894	cDNA|expressed protein	-	GO:0031410//cytoplasmic vesicle	-	-
LOC_Os07g48320	Chr7:28877262-28879558	7.7312	5.32284	8.41233	1.59054	1.943	1.24095	-2.16866	Down	0.864541	cDNA|HAD superfamily phosphatase, putative, expressed	K02866|1|8e-42|171|osa:4332737|large subunit ribosomal protein L10e	GO:0031410//cytoplasmic vesicle	-	-
LOC_Os08g05960	Chr8:3242787-3243439	6.60667	5.22557	4.74285	10.6168	14.8187	13.5325	1.23327	Up	0.864209	cDNA|expressed protein	-	-	-	-
LOC_Os03g15370	Chr3:8409933-8412377	6.92796	3.70617	8.15338	0.746448	1.02682	1.03154	-2.7438	Down	0.864011	cDNA|ubiquitin fusion protein, putative, expressed	K02927|1|6e-52|202|osa:4332312|large subunit ribosomal protein L40e;K08770|3|2e-42|171|bdi:100839063|ubiquitin C	GO:0043231//intracellular membrane-bounded organelle;GO:0030529//ribonucleoprotein complex;GO:0043231//intracellular membrane-bounded organelle;GO:0030529//ribonucleoprotein complex	GO:0005198//structural molecule activity;GO:0005198//structural molecule activity	GO:0010467//gene expression;GO:0032446//protein modification by small protein conjugation;GO:0010467//gene expression;GO:0032446//protein modification by small protein conjugation
LOC_Os10g35500	Chr10:18994567-18996816	2.1372	2.546	1.64715	8.15521	9.17011	6.19414	1.8935	Up	0.863932	cDNA|epoxide hydrolase, putative, expressed	K08726|1|4e-13|68.6|cic:CICLE_v10001881mg|soluble epoxide hydrolase / lipid-phosphate phosphatase [EC:3.3.2.10 3.1.3.76]	-	GO:0003824//catalytic activity;GO:0003824//catalytic activity	GO:0044237//cellular metabolic process;GO:0044237//cellular metabolic process
LOC_Os03g08530	Chr3:4384010-4389386	11.8932	13.5355	6.53149	5.14435	4.2663	2.66822	-1.40379	Down	0.863922	cDNA|aminotransferase, classes I and II, domain containing protein, expressed	K00814|1|0.0|709|dosa:Os03t0183600-00|alanine transaminase [EC:2.6.1.2]	-	GO:0048037//cofactor binding;GO:0016846//carbon-sulfur lyase activity;GO:0047635	GO:0008652//cellular amino acid biosynthetic process
LOC_Os10g07340	Chr10:3868239-3871296	2.76566	2.0809	2.71205	8.11071	8.25599	8.86914	1.73928	Up	0.863832	cDNA|expressed protein	-	-	-	-
LOC_Os05g37190	Chr5:21737274-21739746	2.50724	2.07805	1.75717	6.84998	11.1606	5.49336	1.88979	Up	0.863813	cDNA|ZOS5-08 - C2H2 zinc finger protein, expressed	K12309|1|1e-17|92.0|vvi:100251499|beta-galactosidase [EC:3.2.1.23]	-	-	-
LOC_Os02g15860	Chr2:8973731-8974016	6.0505	7.77214	5.72519	15.3321	14.6151	13.5827	1.155	Up	0.863708	cDNA|expressed protein	-	-	-	-
LOC_Os01g12710	Chr1:7024296-7030610	7.64258	9.26825	6.4906	2.08355	2.19227	2.05427	-1.8863	Down	0.863485	cDNA|oxidoreductase, short chain dehydrogenase/reductase family domain containing protein, expressed	K13606|1|0.0|761|dosa:Os01t0227100-01|chlorophyll(ide) b reductase [EC:1.1.1.294]	GO:0009526//plastid envelope;GO:0009526//plastid envelope	GO:0016616//oxidoreductase activity, acting on the CH-OH group of donors, NAD or NADP as acceptor;GO:0016616//oxidoreductase activity, acting on the CH-OH group of donors, NAD or NADP as acceptor	GO:0006787;GO:0044257//cellular protein catabolic process;GO:0006787;GO:0044257//cellular protein catabolic process
LOC_Os03g56670	Chr3:32265687-32274174	5.95701	9.22506	7.04265	1.01194	2.47225	2.02448	-2.01239	Down	0.863342	cDNA|photosystem I reaction center subunit III, chloroplast precursor, putative, expressed	K02694|1|1e-78|294|dosa:Os03t0778100-01|photosystem I subunit III	GO:0009534//chloroplast thylakoid;GO:0009522//photosystem I;GO:0009534//chloroplast thylakoid;GO:0009522//photosystem I	-	GO:0044237//cellular metabolic process;GO:0044237//cellular metabolic process
LOC_Os03g10940	Chr3:5616046-5620727	8.67541	7.71685	9.2558	17.7599	18.2532	17.0962	1.05011	Up	0.863029	cDNA|casein kinase II subunit alpha-2, putative, expressed	K03097|1|0.0|634|dosa:Os03t0207300-01|casein kinase II subunit alpha [EC:2.7.11.1]	-	GO:0004672//protein kinase activity;GO:0032559	GO:0006464//cellular protein modification process
LOC_Os01g56080	Chr1:32289146-32289804	6.13065	3.29528	2.67368	10.2173	13.0199	8.44724	1.38881	Up	0.862628	cDNA|expressed protein	-	-	-	-
LOC_Os01g58960	Chr1:34084756-34086514	6.02953	5.85662	5.34498	0.439476	0.596821	0.766014	-3.2571	Down	0.86235	cDNA|cytochrome P450, putative, expressed	K00517|1|1e-138|494|cit:102626615|	GO:0031410//cytoplasmic vesicle	GO:0016491//oxidoreductase activity;GO:0005506//iron ion binding	-
LOC_Os05g32710	Chr5:19154969-19157600	3.06067	2.39798	3.03595	8.5357	9.14202	8.58232	1.62825	Up	0.862112	cDNA|Alpha amylase, catalytic domain containing protein, expressed	K01214|1|1e-102|375|egr:104416288|isoamylase [EC:3.2.1.68]	-	GO:0016798//hydrolase activity, acting on glycosyl bonds;GO:0043167//ion binding	GO:0044238
LOC_Os03g58300	Chr3:33214532-33217418	0.209778	0.12183	0.0848495	5.76322	5.89856	3.73438	5.20826	Up	0.861715	cDNA|indole-3-glycerol phosphate lyase, chloroplast precursor, putative, expressed	K13222|1|2e-151|536|dosa:Os03t0797400-01|indole-3-glycerol-phosphate lyase [EC:4.1.2.8];K01695|3|2e-108|393|obr:102719945|tryptophan synthase alpha chain [EC:4.2.1.20]	GO:0043231//intracellular membrane-bounded organelle	GO:0003824//catalytic activity	GO:0006568//tryptophan metabolic process
LOC_Os02g08150	Chr2:4315274-4316961	10.3606	8.80535	8.0719	19.333	19.7907	16.1538	1.02108	Up	0.861631	cDNA|CCT/B-box zinc finger protein, putative, expressed	K12135|1|2e-13|78.2|aly:ARALYDRAFT_488429|zinc finger protein CONSTANS;K12127|2|2e-06|54.7|smo:SELMODRAFT_438647|pseudo-response regulator 1;K12129|4|3e-06|53.9|bpg:Bathy17g01510|pseudo-response regulator 7	-	-	-
LOC_Os06g13090	Chr6:7186600-7188076	6.98921	5.63906	6.30251	13.9608	15.3637	12.4726	1.14267	Up	0.860962	cDNA|armadillo/beta-catenin repeat family protein, putative, expressed	K08332|1|1e-22|108|ppp:PHYPADRAFT_152141|vacuolar protein 8	-	-	-
LOC_Os03g55610	Chr3:31662274-31663961	3.09361	4.41437	3.34797	9.00255	11.4643	9.0639	1.44373	Up	0.860857	cDNA|dof zinc finger domain containing protein, putative, expressed	K16222|1|7e-19|96.3|brp:103855006|Dof zinc finger protein DOF5.5	GO:0043231//intracellular membrane-bounded organelle	-	-
LOC_Os02g23823	Chr2:13759210-13767271	18.7982	17.2048	16.4497	8.94626	8.59589	8.12919	-1.03086	Down	0.860213	cDNA|helix-loop-helix DNA-binding domain containing protein, expressed	-	GO:0043231//intracellular membrane-bounded organelle;GO:0043231//intracellular membrane-bounded organelle;GO:0043231//intracellular membrane-bounded organelle	GO:0003676//nucleic acid binding;GO:0003676//nucleic acid binding	-
LOC_Os07g25150	Chr7:14138424-14415848	8.81406	8.8707	10.2904	18.0277	18.3639	19.7384	1.00463	Up	0.860173	cDNA|myb-related protein 306, putative, expressed	K03046|1|2e-48|190|osa:3131434|DNA-directed RNA polymerase subunit beta' [EC:2.7.7.6]	GO:0009536//plastid	GO:0034062//RNA polymerase activity;GO:0003676//nucleic acid binding	GO:0010467//gene expression
LOC_Os04g51030	Chr4:30209130-30213964	6.2998	7.59511	6.84294	1.64751	1.78755	1.44242	-2.08806	Down	0.860158	cDNA|wall-associated kinase 1, putative, expressed	K04733|1|8e-115|415|egu:105042604|interleukin-1 receptor-associated kinase 4 [EC:2.7.11.1]	-	GO:0004672//protein kinase activity;GO:0032559	GO:0006464//cellular protein modification process
LOC_Os06g47470	Chr6:28752548-28757410	6.40572	7.13865	6.65846	14.8407	15.0437	13.6407	1.10729	Up	0.860099	cDNA|TKL_IRAK_DUF26-lh.2 - DUF26 kinases have homology to DUF26 containing loci, expressed	K04730|1|0.0|659|obr:102718660|interleukin-1 receptor-associated kinase 1 [EC:2.7.11.1];K04733|3|1e-61|238|pxb:103933741|interleukin-1 receptor-associated kinase 4 [EC:2.7.11.1];K01183|4|3e-61|237|gmx:100794508|chitinase [EC:3.2.1.14]	-	-	-
LOC_Os06g21590	Chr6:12452654-12454197	11.3861	23.4817	19.6927	4.31967	12.057	10.6313	-1.01447	Down	0.860074	cDNA|chlorophyll A-B binding protein, putative, expressed	K08907|1|4e-136|398|dosa:Os06t0320500-01|light-harvesting complex I chlorophyll a/b binding protein 1	GO:0009521;GO:0031224//intrinsic component of membrane;GO:0009534//chloroplast thylakoid;GO:0009521;GO:0031224//intrinsic component of membrane;GO:0009534//chloroplast thylakoid	GO:0046906//tetrapyrrole binding;GO:0043169//cation binding;GO:0046906//tetrapyrrole binding;GO:0043169//cation binding	GO:0006464//cellular protein modification process;GO:0006091//generation of precursor metabolites and energy;GO:0006464//cellular protein modification process;GO:0006091//generation of precursor metabolites and energy
LOC_Os03g09910	Chr3:4936471-4941037	8.02027	7.9754	8.86882	2.98415	2.44624	2.44024	-1.65954	Down	0.860034	cDNA|aminotransferase, classes I and II, domain containing protein, expressed	K10206|1|0.0|765|osa:4331930|LL-diaminopimelate aminotransferase [EC:2.6.1.83]	-	GO:0048037//cofactor binding;GO:0008483//transaminase activity	GO:0008152//metabolic process
LOC_Os02g10390	Chr2:5468366-5470496	5.24638	10.333	9.92301	1.26826	3.49896	3.55611	-1.6154	Down	0.859732	cDNA|chlorophyll A-B binding protein, putative, expressed	K08909|1|2e-134|439|dosa:Os02t0197600-01|light-harvesting complex I chlorophyll a/b binding protein 3	GO:0043231//intracellular membrane-bounded organelle;GO:0043231//intracellular membrane-bounded organelle;GO:0043231//intracellular membrane-bounded organelle	-	-
LOC_Os04g03796	Chr4:1702002-1710519	18.0878	16.6628	19.3555	9.75901	9.04304	8.08478	-1.00889	Down	0.859524	cDNA|OsSub37 - Putative Subtilisin homologue, expressed	K11267|1|2e-16|86.7|mtr:MTR_091s0011|sister chromatid cohesion protein PDS5;K18443|2|3e-09|62.8|rcu:RCOM_0732470|golgi-specific brefeldin A-resistance guanine nucleotide exchange factor 1	GO:0031410//cytoplasmic vesicle;GO:0031410//cytoplasmic vesicle;GO:0031410//cytoplasmic vesicle;GO:0031410//cytoplasmic vesicle	-	-
LOC_Os11g30600	Chr11:17817060-17820358	11.3688	13.2337	9.41899	5.46075	4.94863	3.70919	-1.26885	Down	0.859291	cDNA|hypothetical protein	-	-	-	-
LOC_Os11g32030	Chr11:18874059-18877031	5.12488	4.76809	5.51538	10.4356	12.103	13.3965	1.22168	Up	0.859072	cDNA|sex determination protein tasselseed-2, putative, expressed	K13070|1|2e-37|157|osa:4335093|momilactone-A synthase [EC:1.1.1.295];K09841|2|3e-37|156|sita:101757665|xanthoxin dehydrogenase [EC:1.1.1.288]	GO:0043231//intracellular membrane-bounded organelle	-	-
LOC_Os08g43430	Chr8:27473381-27475042	3.13229	2.78793	3.47658	8.30472	10.1909	8.39113	1.51665	Up	0.858755	cDNA|CXE carboxylesterase, putative, expressed	K14493|1|7e-40|166|smo:SELMODRAFT_443106|gibberellin receptor GID1 [EC:3.-.-.-]	-	-	-
LOC_Os04g51160	Chr4:30291460-30293040	13.4367	11.0201	8.35932	6.06617	4.39876	2.93218	-1.29248	Down	0.858448	cDNA|transposon protein, putative, unclassified, expressed	K17893|1|0.0|642|dosa:Os04t0600300-01|ubiquinol oxidase [EC:1.10.3.11]	GO:0031967;GO:0043231//intracellular membrane-bounded organelle;GO:0031224//intrinsic component of membrane	GO:0043169//cation binding;GO:0003824//catalytic activity	GO:0032501//multicellular organismal process;GO:0006091//generation of precursor metabolites and energy
LOC_Os04g58850	Chr4:35000968-35002146	13.5742	12.6372	18.0124	6.75025	6.39148	7.73913	-1.08264	Down	0.858269	cDNA|harpin-induced protein 1 domain containing protein, expressed	K08488|1|4e-12|73.2|ath:AT1G32270|syntaxin 7	GO:0043231//intracellular membrane-bounded organelle;GO:0031410//cytoplasmic vesicle	-	-
LOC_Os02g53620	Chr2:32794224-32798345	10.4762	10.9844	11.9261	6.1976	4.10763	3.53029	-1.2709	Down	0.858205	cDNA|nuclear transcription factor Y subunit, putative, expressed	K08064|1|4e-112|405|dosa:Os02t0776400-01|nuclear transcription factor Y, alpha	-	-	-
LOC_Os04g44250	Chr4:26213701-26215406	7.73921	9.19992	9.20806	19.2287	19.4517	13.8196	1.00566	Up	0.858066	cDNA|cytokinin-O-glucosyltransferase 3, putative, expressed	K13496|1|2e-101|370|egu:105055415|UDP-glucosyl transferase 73C [EC:2.4.1.-]	-	GO:0016757//transferase activity, transferring glycosyl groups	-
LOC_Os10g39360	Chr10:21003949-21005209	6.37184	5.19033	4.9972	0.811328	0.856055	0.301402	-3.07227	Down	0.857778	cDNA|aspartic proteinase nepenthesin precursor, putative, expressed	K01381|1|2e-15|84.3|smo:SELMODRAFT_13348|saccharopepsin [EC:3.4.23.25];K00924|2|1e-14|81.6|eus:EUTSA_v10013365mg|;K19025|4|1e-10|68.2|tcc:TCM_030990|AP-5 complex subunit zeta-1	GO:0031410//cytoplasmic vesicle	-	-
LOC_Os10g33550	Chr10:17685920-17689221	0	0.147027	0.308775	3.63804	4.61636	6.46734	5.01024	Up	0.857719	cDNA|alcohol oxidase-related, putative, expressed	K17756|1|3e-55|214|sita:101767034|long-chain-alcohol oxidase [EC:1.1.3.20]	GO:0043231//intracellular membrane-bounded organelle	GO:0016614//oxidoreductase activity, acting on CH-OH group of donors	-
LOC_Os10g33540	Chr10:17682550-17684961	0.0943768	0.0522668	0.204616	3.74938	4.66705	6.09052	5.36806	Up	0.85757	cDNA|alcohol oxidase, putative, expressed	K17756|1|0.0|1059|dosa:Os10t0475100-00|long-chain-alcohol oxidase [EC:1.1.3.20]	-	GO:0016899//oxidoreductase activity, acting on the CH-OH group of donors, oxygen as acceptor;GO:0050662//coenzyme binding	GO:0008152//metabolic process
LOC_Os08g33820	Chr8:21171213-21172680	9.91141	21.1343	17.0956	4.76753	10.1619	8.48703	-1.03975	Down	0.857441	cDNA|chlorophyll A-B binding protein, putative, expressed	K08910|1|3e-141|502|dosa:Os08t0435900-01|light-harvesting complex I chlorophyll a/b binding protein 4	GO:0009536//plastid	-	GO:0006091//generation of precursor metabolites and energy
LOC_Os04g58100	Chr4:34601220-34604930	4.99936	5.01293	3.96977	10.7368	13.1869	9.507	1.2576	Up	0.857312	cDNA|expressed protein	-	-	-	-
LOC_Os02g33720	Chr2:20118220-20118829	5.2158	5.90868	6.94737	11.0595	13.4066	15.1336	1.13175	Up	0.857114	cDNA|RING-H2 finger protein, putative, expressed	K19040|1|6e-63|240|dosa:Os02t0541500-00|E3 ubiquitin-protein ligase ATL10/75/76/77/78 [EC:2.3.2.27]	-	-	-
LOC_Os08g20730	Chr8:12455953-12458105	5.18806	5.38701	4.87259	0.463177	0.378195	0.334932	-3.71506	Down	0.85693	cDNA|peroxidase precursor, putative, expressed	K00430|1|1e-134|481|dosa:Os08t0302000-01|peroxidase [EC:1.11.1.7]	GO:0031410//cytoplasmic vesicle	-	-
LOC_Os05g20020	Chr5:11699751-11703004	3.78686	5.4226	4.9464	9.15871	12.1318	12.3108	1.24712	Up	0.856906	cDNA|polygalacturonase, putative, expressed	K01213|1|2e-166|586|pda:103722672|galacturan 1,4-alpha-galacturonidase [EC:3.2.1.67]	-	-	-
LOC_Os08g02200	Chr8:746498-747146	0.734571	0.489279	1.02566	7.1869	6.15853	3.384	2.89471	Up	0.856856	cDNA|expressed protein	-	-	-	-
LOC_Os06g38930	Chr6:23094017-23097524	0.0229631	0.0668318	0.0232438	4.37973	4.1956	4.65081	6.87043	Up	0.856816	cDNA|leucine-rich repeat receptor protein kinase EXS precursor, putative, expressed	K13420|1|0.0|727|dosa:Os06t0587000-00|LRR receptor-like serine/threonine-protein kinase FLS2 [EC:2.7.11.1]	GO:0031410//cytoplasmic vesicle	GO:0004672//protein kinase activity;GO:0000166//nucleotide binding	-
LOC_Os04g35864	Chr4:21856901-21858679	6.91592	7.31439	8.00252	15.0786	12.1307	18.8851	1.0519	Up	0.856727	cDNA|DDT domain-containing protein, putative, expressed	-	-	-	-
LOC_Os01g48010	Chr1:27482805-27486965	0.656081	0.744093	0.712235	5.33701	5.00995	6.19727	2.96937	Up	0.856702	cDNA|expressed protein	K00276|1|2e-20|101|sot:102600413|primary-amine oxidase [EC:1.4.3.21];K03327|3|1e-15|85.5|cic:CICLE_v10018703mg|multidrug resistance protein, MATE family;K04382|4|2e-11|71.2|mdm:103407548|serine/threonine-protein phosphatase 2A catalytic subunit [EC:3.1.3.16]	GO:0031410//cytoplasmic vesicle	GO:0005488//binding	-
LOC_Os07g28400	Chr7:16599910-16602036	5.7487	5.54536	5.63818	1.1861	0.820353	0.439658	-2.79121	Down	0.856598	cDNA|CDGSH iron sulfur domain-containing protein 1, putative, expressed	-	GO:0043231//intracellular membrane-bounded organelle	GO:0051536//iron-sulfur cluster binding	-
LOC_Os01g08110	Chr1:3924362-3926556	5.75855	5.16072	4.79813	10.4286	14.7153	10.686	1.1888	Up	0.856306	cDNA|flavonol-3-O-glycoside-7-O-glucosyltransferase 1, putative, expressed	K13496|1|0.0|1006|dosa:Os01t0176200-01|UDP-glucosyl transferase 73C [EC:2.4.1.-]	-	GO:0008194//UDP-glycosyltransferase activity	-
LOC_Os09g32620	Chr9:19464670-19466169	4.64585	3.19962	3.8146	9.85796	10.7473	9.18008	1.35303	Up	0.856162	cDNA|dehydrogenase, putative, expressed	K18980|1|4e-20|99.4|pvu:PHAVU_008G151800g|2-methylene-furan-3-one reductase [EC:1.3.1.105]	-	-	-
LOC_Os02g13980	Chr2:7627402-7628481	4.3263	5.69239	3.16944	7.77582	12.5359	11.6758	1.27827	Up	0.856068	cDNA|expressed protein	-	-	-	-
LOC_Os03g04210	Chr3:1936268-1937270	9.05976	7.15449	7.12936	14.7239	19.6281	13.1655	1.02543	Up	0.855701	cDNA|IQ calmodulin-binding motif family protein, putative, expressed	K14411|1|5e-14|79.0|csv:101220676|RNA-binding protein Musashi	-	-	-
LOC_Os10g39110	Chr10:20846282-20847762	1.62873	2.13486	0.927562	3.9569	8.29783	7.37766	2.06522	Up	0.855344	cDNA|expansin precursor, putative, expressed	K00051|1|1e-08|60.5|obr:102709764|malate dehydrogenase (NADP+) [EC:1.1.1.82]	GO:0031410//cytoplasmic vesicle	-	-
LOC_Os07g34570	Chr7:20724562-20726098	1.57564	1.63985	1.87227	7.93407	6.88868	5.32308	1.98538	Up	0.855235	cDNA|FAD dependent oxidoreductase domain containing protein, expressed	K03146|1|6e-176|617|dosa:Os07t0529600-01|thiamine thiazole synthase	GO:0009941//chloroplast envelope;GO:0009941//chloroplast envelope	-	GO:0006772//thiamine metabolic process;GO:0006772//thiamine metabolic process
LOC_Os05g30740	Chr5:17803039-17803917	8.45355	5.34517	5.40591	14.0726	14.0869	12.8104	1.09311	Up	0.855116	cDNA|C2 domain containing protein, putative, expressed	-	-	-	-
LOC_Os03g08624	Chr3:4441955-4443834	4.51134	3.887	2.94065	6.91616	12.3957	9.77876	1.35926	Up	0.855041	cDNA|dihydroflavonol-4-reductase, putative, expressed	K15891|1|0.0|639|dosa:Os03t0184550-01|farnesol dehydrogenase [EC:1.1.1.216]	-	GO:0048037//cofactor binding	GO:0008152//metabolic process
LOC_Os11g38870	Chr11:23128488-23137598	8.32673	8.41442	7.80584	2.90653	2.87945	2.56787	-1.55503	Down	0.854466	cDNA|helix-loop-helix DNA-binding domain containing protein, expressed	-	GO:0043231//intracellular membrane-bounded organelle;GO:0043231//intracellular membrane-bounded organelle	-	-
LOC_Os09g26780	Chr9:16273335-16275273	4.34887	4.49669	3.711	10.5054	11.0849	9.19067	1.2936	Up	0.854407	cDNA|zinc-finger protein, putative, expressed	K13464|1|4e-97|355|dosa:Os09t0439200-01|jasmonate ZIM domain-containing protein	-	-	-
LOC_Os09g16110	Chr9:9831968-9832267	12.8717	10.3022	11.7659	8.01811	5.62949	1.74978	-1.18219	Down	0.854059	cDNA|expressed protein	K13496|1|1e-07|55.1|csv:101217727|UDP-glucosyl transferase 73C [EC:2.4.1.-]	-	GO:0016740//transferase activity	-
LOC_Os03g19275	Chr3:10841437-10842514	4.20273	3.7883	3.55856	8.39443	12.1773	8.58262	1.33587	Up	0.853921	cDNA|expressed protein	-	-	-	-
LOC_Os09g34160	Chr9:20162669-20167776	6.51631	6.13637	5.25247	1.59309	1.18711	0.794391	-2.32452	Down	0.853841	cDNA|resistance protein, putative, expressed	K13457|1|2e-159|563|sita:101783603|disease resistance protein RPM1	-	-	-
LOC_Os02g57160	Chr2:35004913-35009538	5.15015	4.96886	5.24913	11.7373	11.6346	11.4247	1.179	Up	0.853712	cDNA| ELMO/CED-12 family protein, putative, expressed	K08869|1|0.0|1345|obr:102720122|aarF domain-containing kinase	GO:0009536//plastid	GO:0016301//kinase activity;GO:0032559	GO:0006464//cellular protein modification process
LOC_Os01g04430	Chr1:1968322-1970538	0.399752	0.386289	0.528202	4.93619	3.37433	6.78791	3.52209	Up	0.853628	cDNA|expressed protein	-	-	-	-
LOC_Os08g05590	Chr8:2989265-2991016	7.477	7.95448	6.87662	2.98984	2.0697	1.78698	-1.70412	Down	0.853613	cDNA|aquaporin protein, putative, expressed	K09874|1|6e-137|488|dosa:Os08t0152000-00|aquaporin NIP	GO:0016020//membrane	-	-
LOC_Os06g35560	Chr6:20751033-20752958	7.40238	5.70243	6.21429	1.48702	1.50447	1.68986	-2.04503	Down	0.853494	cDNA|reticuline oxidase-like protein precursor, putative, expressed	-	GO:0031410//cytoplasmic vesicle	GO:0003824//catalytic activity	-
LOC_Os10g24940	Chr10:12835978-12842596	4.44293	4.55754	5.31743	10.8535	10.0072	12.3382	1.21332	Up	0.85338	cDNA|expressed protein	K15255|1|0.0|1000|sbi:SORBI_03g044710|ATP-dependent DNA helicase PIF1 [EC:3.6.4.12]	-	-	-
LOC_Os05g19150	Chr5:11114499-11116333	6.04061	6.37254	4.33943	10.9844	14.2823	11.493	1.13374	Up	0.852894	cDNA|hydrolase, alpha/beta fold family domain containing protein, expressed	K08726|1|2e-35|150|cic:CICLE_v10001881mg|soluble epoxide hydrolase / lipid-phosphate phosphatase [EC:3.3.2.10 3.1.3.76]	-	-	-
LOC_Os04g31610	Chr4:18905454-18907157	8.43496	5.66843	5.22062	11.441	15.6685	13.4203	1.06859	Up	0.852646	cDNA|OsFBO3 - F-box and other domain containing protein, expressed	-	-	-	-
LOC_Os02g11070	Chr2:5930192-5933079	4.20888	4.31435	4.12649	11.3942	11.7908	7.41744	1.27454	Up	0.852622	cDNA|3-ketoacyl-CoA synthase, putative, expressed	K15397|1|0.0|818|dosa:Os02t0205500-01|3-ketoacyl-CoA synthase [EC:2.3.1.199]	GO:0044464;GO:0044464	GO:0016747//transferase activity, transferring acyl groups other than amino-acyl groups;GO:0016747//transferase activity, transferring acyl groups other than amino-acyl groups	GO:0006631//fatty acid metabolic process;GO:0006631//fatty acid metabolic process
LOC_Os01g16170	Chr1:9133518-9140430	2.58552	2.89689	2.81705	7.62089	6.3538	10.1892	1.54176	Up	0.852488	cDNA|PQ loop repeat domain containing protein, expressed	-	GO:0044464;GO:0044464;GO:0044464;GO:0044464;GO:0044464	-	-
LOC_Os03g24950	Chr3:14233206-14236862	4.31193	4.2284	4.03278	9.99383	10.2774	10.155	1.27497	Up	0.8522	cDNA|expressed protein	-	-	-	-
LOC_Os03g43900	Chr3:24630152-24634783	3.04269	4.11847	3.2112	8.72152	9.20381	9.16636	1.38511	Up	0.85217	cDNA|phosphatidylinositol N-acetylglucosaminyltransferase subunit P, putative, expressed	K03861|1|2e-55|217|obr:102714902|phosphatidylinositol glycan, class P	GO:0043231//intracellular membrane-bounded organelle;GO:0043231//intracellular membrane-bounded organelle	-	-
LOC_Os09g28500	Chr9:17332717-17333539	5.08013	8.16844	6.35056	11.4595	14.766	14.6785	1.06145	Up	0.85217	cDNA|EF hand family protein, putative, expressed	K02183|1|5e-57|221|dosa:Os09t0458800-00|calmodulin	-	GO:0046872//metal ion binding	-
LOC_Os08g42530	Chr8:26871276-26879986	7.31004	7.1145	7.55236	14.3765	14.3621	15.7285	1.01675	Up	0.851516	cDNA|SFC, putative, expressed	K12489|1|0.0|1610|dosa:Os08t0537600-01|Arf-GAP with coiled-coil, ANK repeat and PH domain-containing protein	GO:0044424	GO:0046914//transition metal ion binding	GO:0032012//regulation of ARF protein signal transduction
LOC_Os06g06400	Chr6:2985093-2990867	6.73531	8.00178	5.77949	1.86526	2.07003	1.87409	-1.82033	Down	0.851476	cDNA|NBS-LRR type disease resistance protein, putative, expressed	K13457|1|1e-157|558|sbi:SORBI_09g001800|disease resistance protein RPM1	-	GO:0032559	GO:0012501//programmed cell death;GO:0006950//response to stress
LOC_Os12g02370	Chr12:766433-768572	13.1497	12.8983	8.52529	5.65574	6.17808	3.6878	-1.15538	Down	0.851327	cDNA|chalcone--flavonone isomerase, putative, expressed	K01859|1|4e-15|83.2|pvu:PHAVU_007G008600g|chalcone isomerase [EC:5.5.1.6]	-	GO:0016872//intramolecular lyase activity;GO:0016872//intramolecular lyase activity	GO:0044249//cellular biosynthetic process;GO:0044249//cellular biosynthetic process
LOC_Os01g52100	Chr1:29960693-29963067	3.7263	5.74078	3.84929	9.8511	12.6398	8.72318	1.229	Up	0.850787	cDNA|DUF581 domain containing protein, expressed	-	-	-	-
LOC_Os04g35100	Chr4:21332216-21335533	4.06639	4.52709	4.43744	10.4181	10.5851	9.73787	1.23823	Up	0.85036	cDNA|phospholipase C, putative, expressed	-	GO:0031410//cytoplasmic vesicle	GO:0042578//phosphoric ester hydrolase activity;GO:0004620//phospholipase activity	GO:0007165//signal transduction;GO:0044238
LOC_Os07g38960	Chr7:23357682-23359694	7.01444	11.6636	11.2047	2.61277	5.69313	4.20657	-1.25595	Down	0.849949	cDNA|chlorophyll A-B binding protein, putative, expressed	K08908|1|4e-114|412|obr:102714753|light-harvesting complex I chlorophyll a/b binding protein 2	GO:0009536//plastid;GO:0009536//plastid	-	GO:0006091//generation of precursor metabolites and energy;GO:0006091//generation of precursor metabolites and energy
LOC_Os01g65690	Chr1:38144782-38146145	7.26701	5.70989	4.94896	1.57637	1.13414	1.38906	-2.1285	Down	0.849676	cDNA|4,5-DOPA dioxygenase extradiol, putative, expressed	K15777|1|3e-161|568|dosa:Os01t0878900-01|4,5-DOPA dioxygenase extradiol [EC:1.13.11.-]	-	GO:0046914//transition metal ion binding;GO:0016701//oxidoreductase activity, acting on single donors with incorporation of molecular oxygen;GO:0005506//iron ion binding;GO:0016701//oxidoreductase activity, acting on single donors with incorporation of molecular oxygen	GO:0008152//metabolic process;GO:0044237//cellular metabolic process
LOC_Os08g37580	Chr8:23803379-23805452	6.29663	7.31079	6.42835	13.1088	14.1034	13.9273	1.03795	Up	0.849448	cDNA|homeobox associated leucine zipper, putative, expressed	K09338|1|8e-88|325|dosa:Os08t0481400-01|homeobox-leucine zipper protein	GO:0043231//intracellular membrane-bounded organelle	GO:0003677//DNA binding;GO:0001071//nucleic acid binding transcription factor activity	GO:0006351//transcription, DNA-templated
LOC_Os08g42490	Chr8:26861855-26862848	5.85179	5.16766	4.5456	0.763026	1.15089	0.337111	-2.78965	Down	0.849443	cDNA|DC1 domain containing protein, expressed	-	-	-	-
LOC_Os07g04840	Chr7:2137118-2138229	7.25251	14.1125	11.0479	3.03364	6.3734	4.85801	-1.18408	Down	0.849304	cDNA|PsbP, putative, expressed	K02717|1|7e-117|420|dosa:Os07t0141400-01|photosystem II oxygen-evolving enhancer protein 2	GO:0009523//photosystem II;GO:0009534//chloroplast thylakoid	GO:0046872//metal ion binding	GO:0044237//cellular metabolic process
LOC_Os12g11660	Chr12:6224079-6509781	10.5078	9.89312	10.7969	4.60288	4.4241	4.46712	-1.20912	Down	0.849225	cDNA|RALFL45 - Rapid ALkalinization Factor RALF family protein precursor, expressed	-	GO:0031410//cytoplasmic vesicle	-	-
LOC_Os12g14220	Chr12:8076283-8076815	5.78618	5.99161	4.11687	7.05417	10.84	16.8874	1.12978	Up	0.84919	cDNA|expressed protein	-	-	-	-
LOC_Os05g02010	Chr5:574773-576881	10.8534	11.7702	8.43034	4.20424	4.7516	4.45362	-1.21153	Down	0.848997	cDNA|expressed protein	-	GO:0043231//intracellular membrane-bounded organelle;GO:0031410//cytoplasmic vesicle;GO:0043231//intracellular membrane-bounded organelle;GO:0031410//cytoplasmic vesicle;GO:0043231//intracellular membrane-bounded organelle;GO:0031410//cytoplasmic vesicle;GO:0043231//intracellular membrane-bounded organelle;GO:0031410//cytoplasmic vesicle	-	-
LOC_Os02g49140	Chr2:30051596-30053366	7.33707	7.42842	6.05238	11.7742	14.9271	15.4218	1.01679	Up	0.84863	cDNA|glycosyltransferase, putative, expressed	K08238|1|5e-92|339|obr:102718895|xyloglucan 6-xylosyltransferase [EC:2.4.2.39]	GO:0043231//intracellular membrane-bounded organelle	GO:0016757//transferase activity, transferring glycosyl groups	-
LOC_Os08g44810	Chr8:28141041-28149272	1.44182	1.32627	1.66906	5.35327	6.18165	6.63563	2.0339	Up	0.848184	cDNA|lactate/malate dehydrogenase, putative, expressed	K00051|1|0.0|746|dosa:Os08t0562100-01|malate dehydrogenase (NADP+) [EC:1.1.1.82]	GO:0009536//plastid	GO:0016615//malate dehydrogenase activity	GO:0043648//dicarboxylic acid metabolic process;GO:0044238
LOC_Os03g46450	Chr3:26272076-26276045	0	0	0	2.44542	2.7316	2.402	11.3028	Up	0.848065	cDNA|retrotransposon protein, putative, Ty1-copia subclass, expressed	K12619|1|0.0|890|osa:4349826|5'-3' exoribonuclease 2 [EC:3.1.13.-];K05658|4|0.0|754|bvg:104905624|ATP-binding cassette, subfamily B (MDR/TAP), member 1 [EC:3.6.3.44]	-	GO:0003676//nucleic acid binding	GO:0006259//DNA metabolic process
LOC_Os04g38410	Chr4:22835895-22837594	5.66621	10.7506	8.95691	1.72746	4.79123	3.09627	-1.39998	Down	0.847995	cDNA|chlorophyll A-B binding protein, putative, expressed	K08917|1|2e-139|496|dosa:Os04t0457000-01|light-harvesting complex II chlorophyll a/b binding protein 6	GO:0009536//plastid	-	GO:0006091//generation of precursor metabolites and energy
LOC_Os02g37320	Chr2:22559094-22559507	13.0533	5.86867	10.5694	3.62414	3.75714	5.06815	-1.24421	Down	0.847926	cDNA|heavy metal associated domain containing protein, expressed	-	-	-	-
LOC_Os06g47850	Chr6:28958625-28960418	10.346	12.4032	8.23206	4.48986	5.32639	3.69855	-1.19686	Down	0.847772	cDNA|zinc finger family protein, putative, expressed	K14816|1|3e-75|283|dosa:Os06t0693600-00|pre-60S factor REI1	-	-	-
LOC_Os07g41400	Chr7:24805553-24806013	6.18244	5.33506	4.61088	1.61762	0.892178	0.425262	-2.45814	Down	0.847574	cDNA|EGG APPARATUS-1, putative, expressed	-	GO:0031410//cytoplasmic vesicle	-	-
LOC_Os08g05980	Chr8:3248315-3248549	1.37068	1.92264	1.37277	6.55667	8.11414	3.7118	1.97806	Up	0.847514	cDNA|expressed protein	-	GO:0043231//intracellular membrane-bounded organelle;GO:0031410//cytoplasmic vesicle	-	-
LOC_Os07g34390	Chr7:20615713-20620597	2.59496	2.26738	2.80236	6.22146	8.01477	8.18017	1.54825	Up	0.847073	cDNA|ankyrin repeat family protein, putative, expressed	K19626|1|2e-29|131|gmx:102660446|inversin;K06694|2|1e-28|129|pda:103701543|26S proteasome non-ATPase regulatory subunit 10;K10406|3|5e-11|70.5|mdm:103401215|kinesin family member C2/C3	-	-	-
LOC_Os10g22960	Chr10:11947164-11951353	5.14939	4.04031	4.93404	9.19578	11.736	10.8336	1.16933	Up	0.846895	cDNA|hydrolase protein, putative, expressed	-	-	GO:0003824//catalytic activity;GO:0003824//catalytic activity	-
LOC_Os12g08564	Chr12:4334008-4354254	6.85402	7.18996	6.92233	9.43352	13.3972	19.1992	1.00334	Up	0.846414	cDNA|retrotransposon protein, putative, unclassified, expressed	-	-	-	-
LOC_Os06g43304	Chr6:26022266-26029283	0.0149017	0.0433162	0.0753771	3.09537	4.35161	4.65249	6.50093	Up	0.846106	cDNA|cytochrome P450, putative, expressed	K15472|1|1e-102|374|sly:101251277|premnaspirodiene oxygenase [EC:1.14.13.121];K16083|3|7e-95|348|dosa:Os02t0570500-01|ent-isokaurene C2-hydroxylase [EC:1.14.13.143];K13267|5|2e-93|343|gmx:100814284|flavonoid 6-hydroxylase [EC:1.14.13.-]	GO:0031410//cytoplasmic vesicle	GO:0046872//metal ion binding	-
LOC_Os05g07420	Chr5:3956456-3959190	6.50291	9.70948	7.65365	3.18491	2.83664	2.75434	-1.44334	Down	0.845794	cDNA|S-domain receptor-like protein kinase, putative, expressed	K04733|1|1e-99|365|dosa:Os01t0870500-01|interleukin-1 receptor-associated kinase 4 [EC:2.7.11.1]	GO:0031410//cytoplasmic vesicle	-	-
LOC_Os04g38370	Chr4:22820744-22823342	4.64634	3.60849	3.99282	8.77462	8.98077	10.951	1.22887	Up	0.845253	cDNA|wound/stress protein, putative, expressed	-	GO:0031410//cytoplasmic vesicle	-	-
LOC_Os01g07850	Chr1:3779633-3782004	9.2625	11.2109	12.2131	6.03224	4.34211	4.58862	-1.1273	Down	0.845045	cDNA|glyoxalase family protein, putative, expressed	K14611|1|3e-59|229|mus:103986044|solute carrier family 23 (nucleobase transporter), member 1/2;K08234|2|9e-09|61.6|egu:105040397|glyoxylase I family protein	-	GO:0003824//catalytic activity	-
LOC_Os09g15510	Chr9:9490520-9492544	3.42236	3.36023	2.77269	7.54099	9.34759	7.92534	1.37678	Up	0.845	cDNA|peroxidase precursor, putative, expressed	K00430|1|5e-161|567|dosa:Os09t0323700-00|peroxidase [EC:1.11.1.7]	GO:0031410//cytoplasmic vesicle	GO:0016209//antioxidant activity;GO:0005506//iron ion binding;GO:0003824//catalytic activity	GO:0006950//response to stress;GO:0008152//metabolic process
LOC_Os05g50580	Chr5:29000106-29002044	11.5243	9.32236	11.803	5.50962	5.67377	3.76591	-1.12699	Down	0.844951	cDNA|OsSCP30 - Putative Serine Carboxypeptidase homologue, expressed	K09645|1|0.0|792|dosa:Os05t0582600-01|vitellogenic carboxypeptidase-like protein [EC:3.4.16.-]	GO:0031410//cytoplasmic vesicle	GO:0004180//carboxypeptidase activity	GO:0019538//protein metabolic process
LOC_Os10g26410	Chr10:13722351-13722732	5.57805	3.73238	9.55156	1.41011	0.921595	2.98341	-1.82731	Down	0.844867	cDNA|bHLH family protein, putative, expressed	-	GO:0043231//intracellular membrane-bounded organelle	-	-
LOC_Os12g16290	Chr12:9315227-9318123	6.54841	11.294	10.0664	3.52978	3.91683	4.2644	-1.25286	Down	0.844797	cDNA|isoflavone reductase, putative, expressed	K14484|1|2e-22|108|zma:103643850|auxin-responsive protein IAA;K13081|2|3e-11|72.0|cit:102621411|leucoanthocyanidin reductase [EC:1.17.1.3]	GO:0043231//intracellular membrane-bounded organelle	-	-
ChrSy.fgenesh.gene.25	ChrSy:156673-157804	3.37091	4.30544	4.50738	8.80244	10.5477	9.18532	1.2278	Up	0.844728	cDNA|expressed protein	-	-	-	-
LOC_Os06g11650	Chr6:6177852-6179163	3.37277	2.57217	2.46162	7.09087	9.22462	6.84985	1.46238	Up	0.844564	cDNA|phosphate-induced protein 1 conserved region domain containing protein, expressed	K14299|1|5e-09|63.2|mdm:103418195|nucleoporin SEH1	GO:0031410//cytoplasmic vesicle	-	-
LOC_Os11g07680	Chr11:3920099-3920826	4.11025	3.82219	4.34056	9.39071	8.28251	10.8942	1.21888	Up	0.844019	cDNA|dirigent, putative, expressed	K01870|1|6e-32|137|eus:EUTSA_v10003524mg|isoleucyl-tRNA synthetase [EC:6.1.1.5];K19027|2|1e-10|67.4|smo:SELMODRAFT_443317|zinc finger FYVE domain-containing protein 26	GO:0031410//cytoplasmic vesicle	-	-
LOC_Os01g67390	Chr1:39136936-39139380	8.64292	8.33705	16.1445	5.85232	3.52844	6.01875	-1.10501	Down	0.843845	cDNA|POEI32 - Pollen Ole e I allergen and extensin family protein precursor, expressed	-	GO:0031410//cytoplasmic vesicle	-	-
LOC_Os12g03830	Chr12:1568000-1572324	0	0	0	1.38811	2.37015	3.58363	11.257	Up	0.843548	cDNA|major facilitator superfamily antiporter, putative, expressed	K12818|1|2e-62|240|smo:SELMODRAFT_429199|ATP-dependent RNA helicase DHX8/PRP22 [EC:3.6.4.13];K17866|2|3e-22|107|ota:Ot07g02460|diphthamide biosynthesis protein 2;K12670|3|1e-17|91.3|egr:104455554|oligosaccharyltransferase complex subunit beta	GO:0044464	-	-
LOC_Os02g08014	Chr2:4195423-4202595	8.3857	3.41652	6.4231	1.63734	1.59705	1.78622	-1.86001	Down	0.842938	cDNA|expressed protein	K01537|1|2e-11|68.2|mtr:MTR_2g038310|Ca2+-transporting ATPase [EC:3.6.3.8]	GO:0044464	GO:0016820//hydrolase activity, acting on acid anhydrides, catalyzing transmembrane movement of substances;GO:0015075//ion transmembrane transporter activity	GO:0006812//cation transport
LOC_Os07g41590	Chr7:24931738-24933197	6.7895	4.97278	6.24917	9.81307	14.1366	12.9804	1.03588	Up	0.842824	cDNA|gibberellin receptor GID1L2, putative, expressed	K14493|1|7e-38|159|mus:103993737|gibberellin receptor GID1 [EC:3.-.-.-]	GO:0043231//intracellular membrane-bounded organelle	-	-
LOC_Os01g50400	Chr1:28933844-28935210	3.19039	2.92323	2.32272	6.82546	9.8188	6.24949	1.44026	Up	0.842591	cDNA|STE_MEKK_ste11_MAP3K.5 - STE kinases include homologs to sterile 7, sterile 11 and sterile 20 from yeast, expressed	K11228|1|9e-56|218|egu:105044694|mitogen-activated protein kinase kinase kinase [EC:2.7.11.1];K04421|2|3e-55|216|pmum:103318984|mitogen-activated protein kinase kinase kinase 3 [EC:2.7.11.25]	GO:0043231//intracellular membrane-bounded organelle	-	-
LOC_Os05g12240	Chr5:7004067-7005454	0.228541	0.0245606	0	3.37162	8.77563	0	5.5792	Up	0.8421	cDNA|chalcone synthase, putative, expressed	K17212|1|8e-114|410|zma:100272924|bisdemethoxycurcumin synthase [EC:2.3.1.211]	-	-	-
LOC_Os10g30540	Chr10:15877677-15880058	3.14257	2.95913	2.98562	6.74312	8.34881	8.58918	1.38181	Up	0.841525	cDNA|lectin-like receptor kinase, putative, expressed	K04730|1|1e-173|610|egu:105042690|interleukin-1 receptor-associated kinase 1 [EC:2.7.11.1]	GO:0044464	GO:0004672//protein kinase activity;GO:0032559	GO:0006464//cellular protein modification process
LOC_Os01g07040	Chr1:3315001-3315609	1.99202	0.837672	0.627472	6.62382	7.48261	1.79667	2.20165	Up	0.840756	cDNA|POEI41 - Pollen Ole e I allergen and extensin family protein precursor, expressed	-	GO:0031410//cytoplasmic vesicle	-	-
LOC_Os11g44560	Chr11:26940018-26946887	11.1008	11.9611	12.9109	6.64384	4.73648	6.26692	-1.02746	Down	0.840216	cDNA|protein kinase domain containing protein, expressed	K04730|1|3e-119|430|dosa:Os12t0499700-00|interleukin-1 receptor-associated kinase 1 [EC:2.7.11.1]	-	-	-
LOC_Os10g17660	Chr10:8927906-8929017	2.7804	3.07258	1.6627	6.71954	8.64384	5.95609	1.5042	Up	0.840161	cDNA|profilin domain containing protein, expressed	K05759|1|4e-73|275|dosa:Os10t0323900-01|profilin	GO:0005856//cytoskeleton	GO:0008092//cytoskeletal protein binding	GO:0007010//cytoskeleton organization
LOC_Os07g44910	Chr7:26793412-26797535	5.16281	3.33702	3.83781	9.29882	11.4844	7.29634	1.18645	Up	0.839893	cDNA|gibberellin receptor GID1L2, putative, expressed	K14493|1|1e-48|195|ppp:PHYPADRAFT_118478|gibberellin receptor GID1 [EC:3.-.-.-]	GO:0043231//intracellular membrane-bounded organelle;GO:0043231//intracellular membrane-bounded organelle	GO:0004871//signal transducer activity;GO:0003824//catalytic activity;GO:0004871//signal transducer activity;GO:0003824//catalytic activity	-
LOC_Os03g37840	Chr3:21002791-21007629	5.24436	5.27159	5.22509	9.26945	13.6527	10.0681	1.06751	Up	0.839685	cDNA|potassium transporter, putative, expressed	K03549|1|0.0|1583|dosa:Os03t0575200-01|KUP system potassium uptake protein	GO:0044464	GO:0046873//metal ion transmembrane transporter activity	GO:0030001//metal ion transport;GO:0034220//ion transmembrane transport
LOC_Os08g37660	Chr8:23853215-23854479	6.08584	5.67536	3.79997	8.83849	12.7057	11.1621	1.07162	Up	0.839323	cDNA|plastocyanin-like domain containing protein, putative, expressed	-	GO:0031410//cytoplasmic vesicle	-	-
LOC_Os02g49230	Chr2:30094258-30100180	3.56501	3.35192	3.93458	8.8246	8.36366	8.68686	1.25367	Up	0.83905	cDNA|CCT/B-box zinc finger protein, putative, expressed	K12135|1|2e-13|78.6|ath:AT5G15840|zinc finger protein CONSTANS	GO:0044464;GO:0044464;GO:0044464;GO:0044464;GO:0044464;GO:0044464	GO:0003676//nucleic acid binding;GO:0046914//transition metal ion binding;GO:0003676//nucleic acid binding;GO:0046914//transition metal ion binding;GO:0003676//nucleic acid binding;GO:0046914//transition metal ion binding;GO:0003676//nucleic acid binding;GO:0046914//transition metal ion binding;GO:0003676//nucleic acid binding;GO:0046914//transition metal ion binding;GO:0003676//nucleic acid bind…	-
LOC_Os04g11450	Chr4:6262582-6264062	5.68982	5.64003	6.36091	9.73942	13.323	12.7031	1.01557	Up	0.838525	cDNA|OsFBX118 - F-box domain containing protein, expressed	-	-	-	-
LOC_Os05g28520	Chr5:16702081-16705232	2.69577	3.6294	3.26104	5.81595	8.89051	9.29299	1.32397	Up	0.838475	cDNA|MRH1, putative, expressed	K04733|1|1e-80|301|egr:104431689|interleukin-1 receptor-associated kinase 4 [EC:2.7.11.1]	-	GO:0016301//kinase activity;GO:0032559;GO:0016301//kinase activity;GO:0032559	GO:0006464//cellular protein modification process;GO:0006464//cellular protein modification process
LOC_Os02g42820	Chr2:25739665-25741262	6.06391	5.53655	4.13212	11.5201	13.7365	7.47316	1.05685	Up	0.838098	cDNA|OsPLIM2a - LIM domain protein, putative actin-binding protein and transcription factor, expressed	K09377|1|6e-91|334|sbi:SORBI_04g033700|cysteine and glycine-rich protein	-	GO:0046914//transition metal ion binding	-
LOC_Os01g11620	Chr1:6267439-6270903	6.62144	10.1076	6.92132	2.87709	3.78545	2.76512	-1.32689	Down	0.837786	cDNA|GDSL-like lipase/acylhydrolase, putative, expressed	K00514|1|4e-46|186|rcu:RCOM_1428040|zeta-carotene desaturase [EC:1.3.5.6];K01206|2|2e-35|151|cic:CICLE_v10031741mg|alpha-L-fucosidase [EC:3.2.1.51]	GO:0031410//cytoplasmic vesicle;GO:0031410//cytoplasmic vesicle	GO:0016787//hydrolase activity;GO:0016787//hydrolase activity	GO:0044238;GO:0044238
LOC_Os11g03600	Chr11:1397104-1398352	7.84401	8.57481	7.81029	3.72078	3.30664	2.79488	-1.30261	Down	0.837776	cDNA|harpin-induced protein 1 domain containing protein, expressed	-	-	-	-
LOC_Os12g43440	Chr12:26956141-26956894	1.9104	1.35916	0.826337	4.41556	7.82966	4.08957	1.9957	Up	0.837558	cDNA|thaumatin, putative, expressed	K14297|1|5e-16|85.1|zma:103640102|nuclear pore complex protein Nup98-Nup96	GO:0031410//cytoplasmic vesicle	-	-
LOC_Os03g31510	Chr3:17949265-17950118	8.05574	9.47733	13.7907	4.74194	4.21362	5.83363	-1.08271	Down	0.837434	cDNA|cysteine proteinase inhibitor 8 precursor, putative, expressed	K13899|1|2e-31|136|bdi:100823439|cystatin-C	GO:0031410//cytoplasmic vesicle	GO:0030414//peptidase inhibitor activity	-
LOC_Os01g70150	Chr1:40601293-40602413	0	0	7.02162	0	0	0	-11.193	Down	0.837092	cDNA|expressed protein	-	-	-	-
LOC_Os02g41450	Chr2:24816731-24819818	5.26316	7.63212	4.26792	11.1769	12.9381	10.6894	1.01995	Up	0.836884	cDNA|no apical meristem protein, putative, expressed	K13126|1|3e-07|56.2|fve:101312606|polyadenylate-binding protein	-	GO:0003676//nucleic acid binding	-
LOC_Os06g33080	Chr6:19258145-19259376	4.95942	5.07795	3.35076	0.796169	0.616984	0.397998	-2.88598	Down	0.83668	cDNA|peroxidase precursor, putative, expressed	K00430|1|3e-162|571|dosa:Os06t0522300-01|peroxidase [EC:1.11.1.7]	GO:0031410//cytoplasmic vesicle	-	-
LOC_Os06g38764	Chr6:23013153-23014890	5.61906	7.05762	5.50189	1.91127	1.87321	1.80954	-1.70028	Down	0.836358	cDNA|expressed protein	-	-	-	-
LOC_Os06g04250	Chr6:1789835-1791394	1.93088	2.18736	2.13713	4.94072	6.16835	7.95224	1.60748	Up	0.836234	cDNA|phosphate-induced protein 1 conserved region domain containing protein, expressed	-	GO:0031410//cytoplasmic vesicle	-	-
LOC_Os02g05040	Chr2:2397460-2404976	2.02302	1.92756	1.61476	5.61262	5.53674	6.95904	1.70212	Up	0.836145	cDNA|cyclin-related protein, putative, expressed	-	-	-	-
LOC_Os05g28210	Chr5:16518573-16519496	0.407207	0.392827	0.328909	3.34047	5.87525	3.31371	3.47228	Up	0.835897	cDNA|small hydrophilic plant seed protein, putative, expressed	-	-	-	GO:0009725//response to hormone
LOC_Os10g07556	Chr10:4075643-4081621	4.93455	8.32489	7.85156	4.23052	2.01327	1.56296	-1.4352	Down	0.835475	cDNA|wall-associated receptor kinase-like 22 precursor, putative, expressed	K04730|1|2e-137|490|pda:103708276|interleukin-1 receptor-associated kinase 1 [EC:2.7.11.1];K04733|3|2e-114|414|obr:102722061|interleukin-1 receptor-associated kinase 4 [EC:2.7.11.1]	GO:0031410//cytoplasmic vesicle	GO:0004672//protein kinase activity;GO:0000166//nucleotide binding	-
LOC_Os11g04550	Chr11:1920914-1921997	4.70951	6.73389	7.03954	2.47486	2.24984	1.17878	-1.64656	Down	0.83547	cDNA|sulfotransferase domain containing protein, expressed	K01025|1|1e-77|290|sita:101761639|	-	-	-
LOC_Os08g25990	Chr8:15814822-15817510	3.79897	4.6215	3.44069	0.421204	0	0.192385	-4.27048	Down	0.835287	cDNA|alcohol oxidase-related, putative, expressed	K17756|1|9e-25|112|dosa:Os02t0621800-01|long-chain-alcohol oxidase [EC:1.1.3.20]	GO:0043231//intracellular membrane-bounded organelle	GO:0016899//oxidoreductase activity, acting on the CH-OH group of donors, oxygen as acceptor;GO:0050662//coenzyme binding	GO:0008152//metabolic process
LOC_Os05g02760	Chr5:991438-994247	3.60385	6.84694	7.34965	2.25809	1.29372	1.90556	-1.70564	Down	0.834712	cDNA|expressed protein	-	GO:0044464	-	-
LOC_Os01g42150	Chr1:23890124-23890711	1.1775	0.187542	0.0986474	5.0024	4.82767	2.9296	3.12391	Up	0.834613	cDNA|MEGL13 - Maternally expressed gene MEG family protein precursor, expressed	-	GO:0031410//cytoplasmic vesicle	-	-
LOC_Os01g03190	Chr1:1254027-1255635	0.0622929	0.0401983	0.0209969	2.85226	4.59715	3.36243	6.4521	Up	0.834285	cDNA|expressed protein	K04506|1|1e-43|177|sbi:SORBI_03g007690|E3 ubiquitin-protein ligase SIAH1 [EC:2.3.2.27]	-	-	-
LOC_Os08g36220	Chr8:22829281-22831125	1.02086	1.16826	0.638252	4.13465	5.32009	4.83773	2.33772	Up	0.833591	cDNA|homeobox associated leucine zipper, putative, expressed	K09338|1|5e-82|305|bdi:100826574|homeobox-leucine zipper protein	-	GO:0003677//DNA binding	GO:0006351//transcription, DNA-templated
LOC_Os06g47740	Chr6:28888958-28892150	6.30043	4.32443	4.56226	11.1588	12.39	7.81389	1.0462	Up	0.833368	cDNA|phytosulfokine receptor precursor, putative, expressed	K13415|1|4e-143|509|pda:103696970|protein brassinosteroid insensitive 1 [EC:2.7.10.1 2.7.11.1]	GO:0031410//cytoplasmic vesicle	GO:0004672//protein kinase activity;GO:0032559	GO:0006464//cellular protein modification process
LOC_Os09g33720	Chr9:19917484-19920309	0.530492	0.311459	0.634197	4.15567	3.96594	4.46665	3.09217	Up	0.832723	cDNA|protein transport protein Sec61, putative, expressed	K10956|1|0.0|900|dosa:Os09t0512000-01|protein transport protein SEC61 subunit alpha	GO:0044464	-	-
LOC_Os03g45740	Chr3:25832040-25833820	3.76956	3.87402	5.95305	9.58274	7.83036	11.6048	1.09369	Up	0.832694	cDNA|transferase family protein, putative, expressed	K18858|1|7e-85|315|crb:CARUB_v10013677mg|(Z)-3-hexen-1-ol acetyltransferase [EC:2.3.1.195]	-	-	-
LOC_Os11g45990	Chr11:27828620-27835246	7.41541	9.43478	8.5983	4.8638	3.94821	2.33244	-1.19125	Down	0.8325	cDNA|von Willebrand factor type A domain containing protein, putative, expressed	-	GO:0031410//cytoplasmic vesicle	-	-
LOC_Os01g64960	Chr1:37696777-37699752	5.05116	7.85107	6.73278	1.49665	2.57036	2.9682	-1.48076	Down	0.831682	cDNA|chlorophyll A-B binding protein, putative, expressed	K03542|1|4e-80|299|dosa:Os01t0869800-01|photosystem II 22kDa protein	GO:0043231//intracellular membrane-bounded organelle;GO:0043231//intracellular membrane-bounded organelle	-	-
LOC_Os10g41230	Chr10:22152630-22154163	4.48635	5.69892	3.81662	8.01728	11.247	10.1537	1.07108	Up	0.831583	cDNA|homeobox associated leucine zipper, putative, expressed	K09338|1|5e-92|338|dosa:Os10t0561800-01|homeobox-leucine zipper protein	GO:0043231//intracellular membrane-bounded organelle	GO:0003677//DNA binding;GO:0001071//nucleic acid binding transcription factor activity	GO:0006351//transcription, DNA-templated
LOC_Os10g04860	Chr10:2358789-2368732	5.04051	4.91148	5.76182	10.07	9.71031	12.1786	1.02419	Up	0.831519	cDNA|aldehyde oxidase, putative, expressed	K11817|1|0.0|2522|osa:4348072|indole-3-acetaldehyde oxidase [EC:1.2.3.7]	-	GO:0046914//transition metal ion binding;GO:0003824//catalytic activity;GO:0051536//iron-sulfur cluster binding;GO:0050662//coenzyme binding	GO:0008152//metabolic process
LOC_Os02g40030	Chr2:24235667-24239781	9.97947	9.54023	12.0368	5.66396	4.24597	5.52887	-1.03138	Down	0.831454	cDNA|transporter family protein, putative, expressed	K15281|1|3e-131|469|dosa:Os02t0614100-01|solute carrier family 35	GO:0031224//intrinsic component of membrane;GO:0031224//intrinsic component of membrane	-	-
LOC_Os11g41870	Chr11:25175013-25176821	5.23237	4.40542	4.68272	9.19888	10.712	9.87987	1.05678	Up	0.831102	cDNA|transporter family protein, putative, expressed	K08150|1|2e-31|138|vvi:100268023|MFS transporter, SP family, solute carrier family 2 (myo-inositol transporter), member 13	GO:0044464	-	-
LOC_Os05g05080	Chr5:2470763-2471278	7.49888	5.93528	3.44571	2.35901	1.90986	0.78306	-1.7404	Down	0.831092	cDNA|expressed protein	-	-	-	-
LOC_Os10g39380	Chr10:21008519-21010089	5.11326	3.34198	4.6782	1.04268	0.539839	0.523269	-2.64081	Down	0.831052	cDNA|aspartic proteinase nepenthesin-1 precursor, putative, expressed	K19025|1|6e-17|89.7|tcc:TCM_030990|AP-5 complex subunit zeta-1;K01381|2|8e-16|85.9|smo:SELMODRAFT_13348|saccharopepsin [EC:3.4.23.25];K00924|4|9e-13|75.9|tcc:TCM_041550|	GO:0031410//cytoplasmic vesicle	-	-
LOC_Os11g04540	Chr11:1917487-1918512	5.55369	5.78195	7.1559	2.30461	2.87611	1.10449	-1.55683	Down	0.830894	cDNA|sulfotransferase domain containing protein, expressed	K01025|1|2e-60|233|sita:101761639|	-	-	-
LOC_Os02g32990	Chr2:19614035-19615074	4.06969	2.87104	3.39201	7.75278	8.29635	8.05412	1.222	Up	0.830785	cDNA|expressed protein	-	-	-	-
LOC_Os08g36860	Chr8:23288612-23294164	1.49326	1.37572	1.69827	4.10104	6.44107	5.6416	1.82514	Up	0.8307	cDNA|cytochrome P450, putative, expressed	K09843|1|0.0|798|dosa:Os08t0472800-01|(+)-abscisic acid 8'-hydroxylase [EC:1.14.13.93]	GO:0031410//cytoplasmic vesicle	GO:0016491//oxidoreductase activity;GO:0005506//iron ion binding	-
LOC_Os12g38230	Chr12:23484807-23485684	0	0	0	1.75105	2.09163	2.85103	11.1236	Up	0.830477	cDNA|expressed protein	-	-	-	-
LOC_Os10g34409	Chr10:18353555-18354435	4.60051	5.00945	3.53119	9.4385	10.6557	7.96278	1.09427	Up	0.83012	cDNA|transposon protein, putative, CACTA, En/Spm sub-class, expressed	-	-	-	-
LOC_Os07g12800	Chr7:7320814-7323790	5.02051	4.61413	5.2485	10.14	9.21138	11.1681	1.03605	Up	0.829783	cDNA|expressed protein	-	GO:0043231//intracellular membrane-bounded organelle;GO:0043231//intracellular membrane-bounded organelle	-	-
LOC_Os01g50520	Chr1:29020843-29021337	1.58121	3.41321	2.30591	4.67513	8.08314	7.03626	1.43907	Up	0.829768	cDNA|cytochrome P450 monooxygenase CYP711A12, putative, expressed	K01832|1|3e-55|213|sita:101759757|thromboxane-A synthase [EC:5.3.99.5];K07424|3|5e-45|179|pda:103709562|cytochrome P450, family 3, subfamily A [EC:1.14.14.1];K00517|5|2e-40|164|osa:4341325|	GO:0031410//cytoplasmic vesicle	GO:0016491//oxidoreductase activity;GO:0005506//iron ion binding	GO:0008152//metabolic process
LOC_Os06g11510	Chr6:6101060-6102117	4.4188	3.934	3.11405	8.02331	8.08619	9.4402	1.15584	Up	0.829634	cDNA|expressed protein	-	-	-	-
LOC_Os07g41350	Chr7:24768072-24769164	7.74292	6.4064	4.40691	2.58172	2.53694	1.32771	-1.52534	Down	0.82955	cDNA|B12D protein, putative, expressed	-	GO:0031410//cytoplasmic vesicle	-	-
LOC_Os10g13700	Chr10:7435091-7444108	5.33389	5.70486	5.72758	1.82251	1.81803	1.47618	-1.71228	Down	0.829322	cDNA|phosphoenolpyruvate carboxykinase, putative, expressed	K01610|1|0.0|1042|dosa:Os10t0204400-01|phosphoenolpyruvate carboxykinase (ATP) [EC:4.1.1.49]	-	-	-
LOC_Os11g03910	Chr11:1561749-1565096	3.77327	4.38528	3.58572	8.06161	9.5156	8.22676	1.13564	Up	0.828638	cDNA|zinc finger DHHC domain-containing protein, putative, expressed	K16675|1|0.0|661|sita:101758505|palmitoyltransferase ZDHHC9/14/18 [EC:2.3.1.225]	GO:0044464	GO:0046872//metal ion binding	-
LOC_Os07g02960	Chr7:1101846-1105391	7.07675	6.52733	5.70317	2.5163	2.19356	2.36289	-1.4488	Down	0.828196	cDNA|expressed protein	-	-	-	-
LOC_Os03g04070	Chr3:1862351-1864245	7.37797	7.11759	7.96144	2.94326	3.62243	2.78218	-1.26446	Down	0.828172	cDNA|no apical meristem protein, putative, expressed	K13126|1|4e-10|66.6|fve:101312606|polyadenylate-binding protein	-	-	-
LOC_Os01g46600	Chr1:26527475-26532567	0	1.39446	0.993118	5.89078	4.63741	2.6686	2.46596	Up	0.828063	cDNA|seed maturation protein PM41, putative, expressed	-	-	-	-
LOC_Os06g37600	Chr6:22260994-22262038	2.03734	1.82645	1.19349	4.63722	5.8901	5.98052	1.70672	Up	0.827681	cDNA|expressed protein	-	-	-	-
LOC_Os11g12300	Chr11:6872036-6873056	5.5644	5.64177	5.71472	1.93131	1.78619	1.66177	-1.65332	Down	0.827582	cDNA|NBS-LRR disease resistance protein, putative, expressed	K13457|1|4e-112|405|dosa:Os11t0227700-01|disease resistance protein RPM1	-	GO:0000166//nucleotide binding	-
LOC_Os07g34900	Chr7:20919364-20920732	6.19986	5.75416	4.07919	2.18134	1.71589	0.796911	-1.77213	Down	0.827408	cDNA|aspartic proteinase nepenthesin precursor, putative, expressed	K01381|1|5e-28|126|smo:SELMODRAFT_13348|saccharopepsin [EC:3.4.23.25];K00924|2|4e-27|123|ath:AT5G22850|	GO:0031410//cytoplasmic vesicle	-	-
LOC_Os04g33640	Chr4:20372912-20377959	6.3519	6.68049	6.27068	2.32344	2.4739	2.41105	-1.42108	Down	0.826099	cDNA|glycosyl hydrolases family 17, putative, expressed	K19619|1|7e-63|242|crb:CARUB_v10012467mg|tyrosyl-DNA phosphodiesterase 2 [EC:3.1.4.-];K10761|3|2e-38|161|cic:CICLE_v10027573mg|tRNA(His) guanylyltransferase [EC:2.7.7.79];K15429|4|3e-36|154|pvu:PHAVU_003G176600g|tRNA (guanine37-N1)-methyltransferase [EC:2.1.1.228]	-	GO:0016798//hydrolase activity, acting on glycosyl bonds;GO:0043167//ion binding;GO:0016798//hydrolase activity, acting on glycosyl bonds;GO:0043167//ion binding	GO:0044238;GO:0044238
LOC_Os06g42020	Chr6:25231213-25242965	1.58413	1.80575	1.39771	5.27895	4.93298	5.77967	1.73994	Up	0.825687	cDNA|CSLA9 - cellulose synthase-like family A, expressed	K13680|1|0.0|1071|dosa:Os06t0625700-01|beta-mannan synthase [EC:2.4.1.32]	GO:0044464	-	-
LOC_Os01g09990	Chr1:5201861-5204046	9.10474	11.022	9.58787	5.42254	6.13891	3.11752	-1.01742	Down	0.825529	cDNA|helix-loop-helix DNA-binding domain containing protein, expressed	-	-	-	-
LOC_Os01g43350	Chr1:24784441-24788249	3.90616	4.20954	4.03585	8.07404	10.1641	7.82268	1.10074	Up	0.825177	cDNA|protein kinase family protein, putative, expressed	K04422|1|1e-12|76.3|tcc:TCM_038016|mitogen-activated protein kinase kinase kinase 13 [EC:2.7.11.25];K17535|3|4e-12|74.7|gsl:Gasu_49420|serine/threonine-protein kinase TNNI3K [EC:2.7.11.1];K08269|4|3e-11|72.0|cmo:103498832|serine/threonine-protein kinase ULK/ATG1 [EC:2.7.11.1];K04424|5|3e-11|71.6|obr:102707935|sterile alpha motif and leucine zipper containing kinase AZK [EC:2.7.11.25]	-	GO:0004672//protein kinase activity;GO:0032559	GO:0006464//cellular protein modification process
LOC_Os12g08900	Chr12:4642209-4647010	2.47381	4.56189	2.82766	9.0266	8.17797	5.56719	1.20709	Up	0.82476	cDNA|expressed protein	K11717|1|6e-12|73.6|pvu:PHAVU_006G131100g|cysteine desulfurase / selenocysteine lyase [EC:2.8.1.7 4.4.1.16]	-	GO:0048037//cofactor binding	-
LOC_Os01g12110	Chr1:6590898-6592136	3.47813	2.85227	3.40547	5.0409	8.73033	8.76777	1.21104	Up	0.824136	cDNA|expressed protein	-	-	GO:0005515//protein binding;GO:0004175//endopeptidase activity;GO:0005515//protein binding;GO:0004175//endopeptidase activity	GO:0044092//negative regulation of molecular function;GO:0044092//negative regulation of molecular function
LOC_Os07g35004	Chr7:20969980-20975950	5.09664	4.97484	4.26452	7.50144	10.1023	11.4998	1.02155	Up	0.824111	cDNA|TKL_IRAK_DUF26-la.4 - DUF26 kinases have homology to DUF26 containing loci, expressed	K04733|1|5e-114|412|zma:103633252|interleukin-1 receptor-associated kinase 4 [EC:2.7.11.1]	-	GO:0004672//protein kinase activity	-
LOC_Os12g05870	Chr12:2696406-2697214	9.01484	12.1528	3.84557	3.21566	5.38178	2.9209	-1.11876	Down	0.823982	cDNA|Cupin domain containing protein, expressed	K11426|1|1e-48|193|sly:101250545|SET and MYND domain-containing protein;K19476|3|2e-20|99.4|mdm:103418875|vacuolar protein sorting-associated protein IST1	GO:0005576//extracellular region;GO:0031410//cytoplasmic vesicle	GO:0046914//transition metal ion binding	-
LOC_Os08g30210	Chr8:18568970-18570572	3.12569	3.28941	4.15763	7.652	7.91893	8.07616	1.16131	Up	0.823421	cDNA|1-aminocyclopropane-1-carboxylate oxidase homolog 1, putative, expressed	K13229|1|2e-77|290|zma:541977|2,4-dihydroxy-1,4-benzoxazin-3-one-glucoside dioxygenase [EC:1.14.20.2];K06892|2|3e-38|160|atr:18424103|feruloyl-CoA ortho-hydroxylase [EC:1.14.11.-]	-	-	-
LOC_Os10g33140	Chr10:17365023-17366833	6.09396	4.8334	6.63065	1.78914	2.44516	1.89386	-1.5186	Down	0.823407	cDNA|hcrVf2 protein, putative, expressed	K13466|1|2e-52|207|sly:101263330|EIX receptor 1/2;K19613|3|6e-50|199|mdm:103417606|leucine-rich repeat protein SHOC2	GO:0031410//cytoplasmic vesicle	-	-
LOC_Os04g31270	Chr4:18702705-18707727	4.24588	4.53092	5.34065	9.49136	8.80408	10.3949	1.02309	Up	0.823243	cDNA|EMB1688, putative, expressed	K06949|1|0.0|663|dosa:Os04t0381600-00|ribosome biogenesis GTPase [EC:3.6.1.-]	-	GO:0032561//guanyl ribonucleotide binding;GO:0017111//nucleoside-triphosphatase activity	GO:0009207
LOC_Os02g40100	Chr2:24276307-24281041	8.87382	6.96362	6.98027	3.47949	3.45276	3.07708	-1.18881	Down	0.82301	cDNA|plant protein of unknown function DUF869 domain containing protein, expressed	K10352|1|1e-29|132|sot:102585808|myosin heavy chain	-	-	-
LOC_Os03g28080	Chr3:16135836-16137124	3.94696	4.59186	4.65948	7.6117	9.54917	10.1765	1.05052	Up	0.822921	cDNA|ring-H2 zinc finger protein, putative, expressed	K16286|1|4e-17|89.7|sita:101759943|E3 ubiquitin-protein ligase EL5 [EC:2.3.2.27]	-	GO:0046872//metal ion binding	-
LOC_Os02g14460	Chr2:7959781-7960984	0.278852	0.179634	0.281754	4.54433	5.76977	0.431607	3.85962	Up	0.822772	cDNA|peroxidase precursor, putative, expressed	K00430|1|3e-128|458|dosa:Os02t0240100-01|peroxidase [EC:1.11.1.7]	GO:0031410//cytoplasmic vesicle	GO:0016209//antioxidant activity;GO:0005506//iron ion binding;GO:0003824//catalytic activity	GO:0006950//response to stress;GO:0008152//metabolic process
LOC_Os01g56680	Chr1:32699023-32709294	5.42133	10.1655	7.51818	2.09858	4.64943	3.51506	-1.17074	Down	0.822291	cDNA|photosystem II reaction center W protein, chloroplast precursor, putative, expressed	K10085|1|3e-49|196|dosa:Os01t0773600-01|ER degradation enhancer, mannosidase alpha-like 2;K02721|5|7e-11|69.3|dosa:Os01t0773700-02|photosystem II PsbW protein	GO:0043231//intracellular membrane-bounded organelle;GO:0043231//intracellular membrane-bounded organelle	-	-
LOC_Os12g18810	Chr12:10893285-10894106	2.05963	2.18182	1.99801	6.11249	5.37836	6.09726	1.49511	Up	0.822048	cDNA|expressed protein	-	-	-	-
LOC_Os11g35080	Chr11:20566503-20567788	2.85985	3.14358	3.60848	5.7314	7.77735	8.61047	1.20241	Up	0.821453	cDNA|expressed protein	-	-	-	-
LOC_Os05g46020	Chr5:26682471-26684208	6.3089	5.53854	5.48931	2.66139	2.06504	1.39358	-1.50223	Down	0.820987	cDNA|WRKY7, expressed	K13424|1|2e-22|107|mus:103994080|WRKY transcription factor 33;K18834|3|2e-22|107|bvg:104883304|WRKY transcription factor 1	GO:0043231//intracellular membrane-bounded organelle	GO:0003677//DNA binding;GO:0001071//nucleic acid binding transcription factor activity	GO:0010467//gene expression
LOC_Os07g25430	Chr7:14533303-14534386	5.02727	9.62715	6.92602	2.34123	3.93507	2.96309	-1.22385	Down	0.820967	cDNA|photosystem I reaction center subunit IV A, chloroplast precursor, putative, expressed	K02693|1|1e-30|133|obr:102721944|photosystem I subunit IV	GO:0009522//photosystem I;GO:0043231//intracellular membrane-bounded organelle	-	GO:0044237//cellular metabolic process
LOC_Os01g53160	Chr1:30542799-30544190	3.35158	2.94193	3.03125	6.12759	8.13472	7.36707	1.21385	Up	0.820486	cDNA|DUF623 domain containing protein, expressed	-	-	-	-
LOC_Os08g08084	Chr8:4591998-4592880	2.43535	1.9616	1.71338	4.19116	6.48782	6.60189	1.49985	Up	0.820402	cDNA|expressed protein	-	-	-	-
LOC_Os11g37190	Chr11:21966455-21971660	1.84998	0.661275	0.58053	3.08406	5.44219	4.80359	2.10815	Up	0.820332	cDNA|allergen-related, putative, expressed	-	-	-	-
LOC_Os07g01214	Chr7:122254-128031	0.144984	0.101576	0.187516	2.37877	3.06219	4.78147	4.55765	Up	0.820313	cDNA|transposon protein, putative, unclassified, expressed	K03549|1|0.0|826|obr:102706953|KUP system potassium uptake protein	GO:0044464	-	GO:0030001//metal ion transport
LOC_Os03g20290	Chr3:11467635-11475783	5.61765	7.26055	6.05545	2.36107	2.57893	2.42848	-1.36151	Down	0.820273	cDNA|aspartic proteinase nepenthesin-1 precursor, putative, expressed	K01381|1|2e-35|151|smo:SELMODRAFT_13348|saccharopepsin [EC:3.4.23.25];K00924|3|7e-26|119|eus:EUTSA_v10013365mg|;K19025|4|2e-25|117|tcc:TCM_030990|AP-5 complex subunit zeta-1	GO:0031410//cytoplasmic vesicle	-	-
LOC_Os08g32960	Chr8:20450024-20452270	2.34586	2.46438	2.70712	6.31072	4.56936	8.2585	1.34819	Up	0.820268	cDNA|endonuclease/exonuclease/phosphatase family domain containing protein, expressed	K01099|1|3e-112|406|zma:100192520|phosphatidylinositol-bisphosphatase [EC:3.1.3.36]	-	-	-
LOC_Os10g31780	Chr10:16663931-16664717	4.6716	3.76104	4.19671	7.08195	8.32655	10.7825	1.05229	Up	0.819524	cDNA|oxidoreductase, short chain dehydrogenase/reductase family domain containing protein, expressed	K00059|1|2e-122|438|dosa:Os10t0456100-00|3-oxoacyl-[acyl-carrier protein] reductase [EC:1.1.1.100]	-	GO:0003824//catalytic activity	GO:0008152//metabolic process
LOC_Os05g11650	Chr5:6606021-6607745	4.99718	2.54616	3.46295	6.19775	7.87996	9.74708	1.11414	Up	0.818795	cDNA|GIL1, putative, expressed	K06636|1|4e-06|53.9|ppp:PHYPADRAFT_79481|structural maintenance of chromosome 1	-	-	-
LOC_Os10g36260	Chr10:19379765-19382033	3.03814	3.56137	3.3586	6.32883	6.97654	8.91836	1.15816	Up	0.817625	cDNA|expressed protein	-	-	-	-
LOC_Os01g64310	Chr1:37334219-37336229	0.377862	0.608389	0.462566	3.62696	3.22268	4.2882	2.94252	Up	0.817615	cDNA|no apical meristem protein, putative, expressed	K13126|1|7e-06|53.1|fve:101312606|polyadenylate-binding protein	-	-	-
LOC_Os03g03720	Chr3:1662171-1665576	4.31028	7.24295	5.96041	1.0151	2.91543	2.54823	-1.43469	Down	0.817541	cDNA|glyceraldehyde-3-phosphate dehydrogenase, putative, expressed	K05298|1|0.0|808|dosa:Os03t0129300-01|glyceraldehyde-3-phosphate dehydrogenase (NADP+) (phosphorylating) [EC:1.2.1.13]	GO:0043231//intracellular membrane-bounded organelle;GO:0043231//intracellular membrane-bounded organelle	GO:0000166//nucleotide binding;GO:0000166//nucleotide binding	GO:0006007//glucose catabolic process;GO:0006007//glucose catabolic process
LOC_Os04g55120	Chr4:32773398-32774299	7.63511	6.68284	6.63068	3.25581	3.44274	2.36945	-1.208	Down	0.817149	cDNA|jp18, putative, expressed	-	GO:0044464	-	-
LOC_Os11g17014	Chr11:9421196-9433431	5.33417	7.33728	5.86334	1.79005	2.38477	3.11407	-1.34646	Down	0.816966	cDNA|NB-ARC domain containing protein, expressed	K13457|1|3e-67|258|vvi:100258927|disease resistance protein RPM1	-	-	-
[truncated: 56 more rows]
