# Supplementary material for: Transcriptomic Profiling of Fe-Responsive lncRNAs and Their Regulatory Mechanism in Rice
Source: Genes (Basel). 2021 Apr 14;12(4):567. doi: 10.3390/genes12040567 (PMC8070830; doi:10.3390/genes12040567)
Supplement: Supplementary file 1 [file genes-12-00567-s001.zip › supplementary files/Table S3.xlsx]

## Sheet: A
Table S3a All differently expressed lncRNAs
			Shoot						Root
	gene_id	locus	+Fe			-Fe			+Fe			-Fe			Description	KEGG Orthology	GO Component	GO Function	GO Process	Blast nr
Ⅰ	XLOC_000238|LOC_Os01g05280	Chr1:2487386-2487986	7.43638	0	0	0	0	0	3.27665	9.20826	1.09953	2.64968	0	0	LOC_Os01g05280:cDNA|expressed protein	-	GO:0044464	-	-	gi|54290382|dbj|BAD61252.1|/2.8061e-45/hypothetical protein [Oryza sativa Japonica Group]
	XLOC_007930|LOC_Os10g10540	Chr10:5821181-5828330	0	0	0	0	0	0	3.75548	4.55237	3.09953	0.335378	0.540183	0.420396	LOC_Os10g10540:cDNA|cysteine-rich repeat secretory protein precursor, putative, expressed	K04730|1|4e-47|189|zma:103649362|interleukin-1 receptor-associated kinase 1 [EC:2.7.11.1];K04733|2|2e-39|164|atr:18442672|interleukin-1 receptor-associated kinase 4 [EC:2.7.11.1]	-	-	-	gi|31430582|gb|AAP52476.1|/0/Protein kinase domain containing protein, expressed [Oryza sativa Japonica Group]
	XLOC_009329|LOC_Os10g41999	Chr10:22578901-22583362	0	2.49463	0.488414	1.33636	0.499997	0.964056	7.52433	6.02901	8.61079	2.69559	1.28859	1.56526	LOC_Os10g41999:cDNA|RALFL27 - Rapid ALkalinization Factor RALF family protein precursor, expressed	-	GO:0031410//cytoplasmic vesicle	-	-	gi|110289605|gb|ABG66273.1|/2.6804e-45/expressed protein [Oryza sativa Japonica Group]
	XLOC_019131|LOC_Os12g16310	Chr12:9320751-9330699	1.59814	0	0	0	0	0	12.0348	19.2874	8.17808	1.71099	3.36548	0	LOC_Os12g16310:cDNA|retrotransposon, putative, centromere-specific, expressed	K03453|1|4e-18|92.8|mdm:103408058|bile acid:Na+ symporter, BASS family;K09493|2|3e-15|83.6|mdm:103425645|T-complex protein 1 subunit alpha;K10706|3|9e-13|75.1|mdm:103410900|senataxin [EC:3.6.4.-];K12819|4|2e-09|64.3|mdm:103427975|pre-mRNA-processing factor SLU7	-	-	-	gi|77554198|gb|ABA96994.1|/0/Transposable element protein, putative, Retrotrans_gag [Oryza sativa Japonica Group]
	XLOC_029088|LOC_Os03g50710	Chr3:28954265-28955573	0	0	0	0	0	0	9.51218	7.20688	10.2297	3.14472	1.27514	0.838941	LOC_Os03g50710:cDNA|expressed protein	-	-	-	-	-
	XLOC_033038|LOC_Os04g03796	Chr4:1702002-1710519	0	0	0	0	0	0	12.4182	7.80314	9.67003	1.19867	0.524768	0.256243	LOC_Os04g03796:cDNA|OsSub37 - Putative Subtilisin homologue, expressed	K11267|1|2e-16|86.7|mtr:MTR_091s0011|sister chromatid cohesion protein PDS5;K18443|2|3e-09|62.8|rcu:RCOM_0732470|golgi-specific brefeldin A-resistance guanine nucleotide exchange factor 1	GO:0031410//cytoplasmic vesicle;GO:0031410//cytoplasmic vesicle;GO:0031410//cytoplasmic vesicle;GO:0031410//cytoplasmic vesicle	-	-	gi|218194259|gb|EEC76686.1|/9.08161e-63/hypothetical protein OsI_14683 [Oryza sativa Indica Group]
	XLOC_038191|LOC_Os04g49250	Chr4:29390540-29392759	0	0	0	0	0	0	6.45291	5.45471	5.95171	1.80698	1.36475	1.05199	LOC_Os04g49250:cDNA|UDP-glucose/GDP-mannose dehydrogenase family, central domain containing protein, expressed	K00012|1|2e-69|264|dosa:Os04t0581600-01|UDPglucose 6-dehydrogenase [EC:1.1.1.22]	-	-	-	gi|297723393|ref|NP_001174060.1|/8.20884e-66/Os04g0581600 [Oryza sativa Japonica Group]
	XLOC_041391|LOC_Os05g02760	Chr5:991438-994247	0	0	0	0	0	0	7.34273	9.51349	12.9295	4.24389	3.8966	3.12246	LOC_Os05g02760:cDNA|expressed protein	-	GO:0044464	-	-	gi|125550618|gb|EAY96327.1|/7.19818e-59/hypothetical protein OsI_18229 [Oryza sativa Indica Group]
	XLOC_058606|LOC_Os08g43950	Chr8:27686417-27687758	6.33691	12.3964	7.94414	3.45242	16.3979	10.299	3.74067	3.50118	11.2751	4.51533	2.24886	1.02292	LOC_Os08g43950:cDNA|carrier, putative, expressed	-	-	-	-	gi|125604279|gb|EAZ43604.1|/4.61654e-126/hypothetical protein OsJ_28226 [Oryza sativa Japonica Group]
	XLOC_007087|-	Chr1:39112538-39112740	0	12.0356	0	0	0	0	14.1497	5.90648	0	1.9296	1.94127	0	NA	NA	NA	NA	NA	NA
	XLOC_004579|-	Chr1:8688957-8689787	0.589471	1.13892	0.49603	1.09878	1.39498	2.07603	8.26138	8.86544	6.1572	3.10243	2.51514	2.58937	NA	NA	NA	NA	NA	NA
	XLOC_011934|-	Chr11:6869901-6870159	0	0	0	0	0	0	5.88747	4.66272	2.26241	1.60736	1.05275	0.971129	NA	NA	NA	NA	NA	NA
	XLOC_015889|-	Chr11:26981666-26982397	0	0	0	0	0	0	12.7678	10.174	16.6759	7.08876	3.06502	4.99264	NA	NA	NA	NA	NA	NA
	XLOC_016584|-	Chr12:5988866-5989591	0.230259	0	0	0.918372	0	0	11.6114	8.96853	7.31093	2.551	4.21089	1.95116	NA	NA	NA	NA	NA	NA
	XLOC_018666|-	Chr12:3633614-3633865	5.0356	3.77309	3.10056	8.18433	7.98961	3.17321	0	1.88927	4.03708	0	0	0	NA	NA	NA	NA	NA	NA
	XLOC_019129|-	Chr12:9312430-9313098	2.16125	1.07179	0.81488	1.59782	1.05002	1.87518	10.9646	19.4956	23.5346	3.74676	3.36283	6.41294	NA	NA	NA	NA	NA	NA
	XLOC_021183|-	Chr2:6481167-6481404	0	0	0	0	0	0	6.4614	0	0	0	0	0	NA	NA	NA	NA	NA	NA
	XLOC_023810|-	Chr2:2512508-2515814	0	0	0	0	0	0	10.1001	0	0.779007	0	0	0	NA	NA	NA	NA	NA	NA
	XLOC_025172|-	Chr2:19346798-19347338	8.08546	10.6109	12.8269	5.50127	3.9875	3.79752	16.2549	17.0335	14.1708	4.09332	4.11099	3.6968	NA	NA	NA	NA	NA	NA
	XLOC_025173|-	Chr2:19348166-19348618	7.78678	2.98893	3.92551	1.61533	3.09184	0.811798	5.87431	8.1682	6.83574	2.2693	1.72963	1.09856	NA	NA	NA	NA	NA	NA
	XLOC_025174|-	Chr2:19349213-19351650	3.78079	4.28039	4.2621	1.92226	1.60898	1.21872	4.91538	5.85913	5.7195	1.43446	2.24007	1.90249	NA	NA	NA	NA	NA	NA
	XLOC_026339|-	Chr2:32635534-32636047	0	0	0	0	0	0	7.79523	4.40225	6.0288	1.99488	0.732485	0.613099	NA	NA	NA	NA	NA	NA
	XLOC_026340|-	Chr2:32641014-32641606	0	0	0	0	0	0	12.0316	10.3365	7.65648	3.5932	1.05048	0.501263	NA	NA	NA	NA	NA	NA
	XLOC_031520|-	Chr3:20710488-20710722	0	0	0	0	0	0	6.85339	0	0	0	0	0	NA	NA	NA	NA	NA	NA
	XLOC_033419|-	Chr4:7092563-7092953	4.93046	2.52762	2.13292	2.18126	0.979872	1.31192	5.27986	3.69717	5.29484	0.161345	2.03018	2.07021	NA	NA	NA	NA	NA	NA
	XLOC_045672|-	Chr6:22556193-22559102	1.07877	0	0.330864	2.71164	0	0.474373	5.53107	5.35056	6.1198	1.1995	1.3614	1.61822	NA	NA	NA	NA	NA	NA
	XLOC_048316|-	Chr6:21725534-21726355	0	0	0	0	0	0	10.2174	7.67532	7.09496	3.49952	1.43423	0.691888	NA	NA	NA	NA	NA	NA
	XLOC_048317|-	Chr6:21726701-21727645	0	0	0	0	0	0	10.4839	7.73267	7.68012	2.68658	1.31041	0.672149	NA	NA	NA	NA	NA	NA
	XLOC_048401|-	Chr6:22846303-22847157	0	0	0.720028	0	0	0.12094	26.3509	26.133	19.9189	10.3097	10.3263	7.87543	NA	NA	NA	NA	NA	NA
	XLOC_055321|-	Chr8:15722973-15734621	0	0	0	0	0	0	12.6415	11.0733	13.4757	5.96987	5.84741	4.26081	NA	NA	NA	NA	NA	NA
	XLOC_059913|-	Chr9:16066661-16066893	0	0	0	0	0	0	4.28256	4.67242	12.8718	5.12746	2.54019	0.774074	NA	NA	NA	NA	NA	NA
	XLOC_061992|-	Chr9:17965254-17965483	3.83956	0	0	4.17614	0	0	0	3.55537	7.62153	0	0	0	NA	NA	NA	NA	NA	NA
Ⅱ	XLOC_000243|-	Chr1:2524689-2524955	8.00489	2.25258	5.7091	8.65994	8.527	7.61587	2.01953	8.32318	7.66566	12.8691	15.8905	12.1003	NA	NA	NA	NA	NA	NA
	XLOC_001025|-	Chr1:12136710-12137287	0	0	0	0	0	0	1.85505	3.2476	2.17501	4.18029	7.37975	6.26181	NA	NA	NA	NA	NA	NA
	XLOC_001258|-	Chr1:14836456-14837538	0	0	0	0	0	0	3.67031	3.52092	2.91036	8.9328	10.9181	7.05053	NA	NA	NA	NA	NA	NA
	XLOC_002130|LOC_Os01g43970	Chr1:25196537-25202090	0	0	0	0	0	0	0	0	0	3.82855	2.24517	9.38485	LOC_Os01g43970:cDNA|transposon protein, putative, unclassified, expressed	K01586|1|5e-35|151|obr:102715270|diaminopimelate decarboxylase [EC:4.1.1.20];K17604|2|1e-34|150|sly:101264979|zinc finger SWIM domain-containing protein 3	-	-	-	gi|77552377|gb|ABA95174.1|/0/transposon protein, putative, Mutator sub-class [Oryza sativa Japonica Group]
	XLOC_002318|LOC_Os01g48020	Chr1:27482805-27486965	0.270752	0.610324	0	0.882924	0.298876	0	0.394628	0.433923	0.682209	3.58516	3.07212	4.58205	LOC_Os01g48020:cDNA|S-locus-like receptor protein kinase, putative, expressed	K04733|1|3e-88|327|pda:103698097|interleukin-1 receptor-associated kinase 4 [EC:2.7.11.1]	-	GO:0005488//binding	-	gi|125571523|gb|EAZ13038.1|/0/hypothetical protein OsJ_02957 [Oryza sativa Japonica Group]
	XLOC_004113|LOC_Os01g07270	Chr1:3429946-3431182	2.832	3.32043	5.0339	3.12828	3.77419	3.74928	1.34268	1.48452	1.55129	4.17975	5.68223	5.44965	LOC_Os01g07270:cDNA|transposon protein, putative, unclassified, expressed	-	-	-	-	gi|13486664|dbj|BAB39901.1|/8.04069e-29/P0028E10.4 [Oryza sativa Japonica Group]
	XLOC_004366|LOC_Os01g11670	Chr1:6295363-6297676	0	0	0	0	0	0	0	0	0	2.0103	2.13419	2.04193	LOC_Os01g11670:cDNA|OsSCP2 - Putative Serine Carboxypeptidase homologue, expressed	K09645|1|0.0|833|osa:4325261|vitellogenic carboxypeptidase-like protein [EC:3.4.16.-]	GO:0031410//cytoplasmic vesicle	GO:0004180//carboxypeptidase activity	GO:0019538//protein metabolic process	gi|115435272|ref|NP_001042394.1|/0/Os01g0215100 [Oryza sativa Japonica Group]
	XLOC_004818|-	Chr1:11496026-11496286	0	0	8.92403	0	0	1.38173	20.666	19.7577	21.0855	34.8296	55.1293	48.5302	NA	NA	NA	NA	NA	NA
	XLOC_005239|-	Chr1:16973915-16974455	0	0	0	10.4786	6.38	12.5793	0.451524	0.505231	1.28825	22.1214	19.7999	19.5287	NA	NA	NA	NA	NA	NA
	XLOC_005240|LOC_Os01g31030	Chr1:16974779-16976310	0	0	0	2.74193	2.55939	3.65693	0.289473	0.341803	0.682404	10.0669	7.52372	13.6814	LOC_Os01g31030:cDNA|retrotransposon, putative, centromere-specific	-	-	-	-	gi|62701760|gb|AAX92833.1|/4.39218e-46/retrotransposon protein, putative, Ty3-gypsy sub-class [Oryza sativa Japonica Group]
	XLOC_005241|LOC_Os01g31040	Chr1:16976705-16979751	0.0696283	0	0	12.8802	11.7005	12.5103	0.566079	0.419867	1.80216	22.7439	18.8066	29.1808	LOC_Os01g31040:cDNA|retrotransposon protein, putative, unclassified, expressed	-	GO:0043231//intracellular membrane-bounded organelle	-	-	gi|38347570|emb|CAE05003.2|/0/OSJNBb0093G06.11 [Oryza sativa Japonica Group]
	XLOC_006006|LOC_Os01g46760	Chr1:26652943-26658313	0	0	0	0	0	0	0.0925527	0.111939	0.116965	3.49924	2.63901	2.70417	LOC_Os01g46760:cDNA|protein phosphatase 2C, putative, expressed	K14497|1|1e-140|500|dosa:Os01t0656200-01|protein phosphatase 2C [EC:3.1.3.16]	-	GO:0003824//catalytic activity	-	gi|115438949|ref|NP_001043754.1|/6.1285e-140/Os01g0656200 [Oryza sativa Japonica Group]
	XLOC_007199|-	Chr1:40246555-40247267	0	0	0	0	0	0	0	0	0.0496774	10.2437	12.0897	11.0634	NA	NA	NA	NA	NA	NA
	XLOC_010112|LOC_Os10g18150	Chr10:9212920-9216532	1.19313	0	1.252	0.0666746	0	0.65583	2.11719	2.3049	2.36535	5.2476	8.16832	10.5399	LOC_Os10g18150:cDNA|crooked neck, putative, expressed	K12869|1|0.0|1173|dosa:Os10t0328700-01|crooked neck	-	-	-	gi|115481532|ref|NP_001064359.1|/0/Os10g0328700 [Oryza sativa Japonica Group]
	XLOC_010735|-	Chr10:16078881-16079882	0	0	0	0	0	0	0	0	0	18.6573	0	0	NA	NA	NA	NA	NA	NA
	XLOC_011962|LOC_Os11g12760	Chr11:7215350-7217027	0	0	0	0	0	0	0.0951169	0	0.448473	18.5649	22.7053	19.8059	LOC_Os11g12760:cDNA|O-methyltransferase, putative, expressed	K13262|1|4e-54|212|vvi:100243529|isoflavone-7-O-methyltransferase [EC:2.1.1.150];K16040|2|7e-51|201|vvi:100233030|trans-resveratrol di-O-methyltransferase [EC:2.1.1.240];K13230|3|1e-42|174|zma:100147731|2,4,7-trihydroxy-1,4-benzoxazin-3-one-glucoside 7-O-methyltransferase [EC:2.1.1.241];K13259|5|5e-39|162|gmx:100807589|2,7,4'-trihydroxyisoflavanone 4'-O-methyltransferase / isoflavone 4'-O-methylt…	-	-	-	gi|115484845|ref|NP_001067566.1|/4.39032e-163/Os11g0235500 [Oryza sativa Japonica Group]
	XLOC_012418|-	Chr11:13681833-13682085	0	0	0	0	0	0	0	0	0	0	6.37644	0	NA	NA	NA	NA	NA	NA
	XLOC_012419|-	Chr11:13683640-13686542	0.0894229	0.143116	0	0.777657	0.592307	0	0	0	0	15.5216	12.5483	12.8597	NA	NA	NA	NA	NA	NA
	XLOC_012711|-	Chr11:17045458-17045880	0	0	0	0	0	0	0.353487	1.01052	1.06474	4.37323	4.35878	5.89873	NA	NA	NA	NA	NA	NA
	XLOC_013090|LOC_Os11g37190	Chr11:21966455-21971660	0.522589	0.942481	1.1097	0.567651	0.230508	0.617445	1.89182	1.19075	0.920367	4.22579	6.90016	4.94995	LOC_Os11g37190:cDNA|allergen-related, putative, expressed	-	-	-	-	gi|77551751|gb|ABA94548.1|/1.25464e-21/hypothetical protein LOC_Os11g37190 [Oryza sativa Japonica Group]
	XLOC_014370|-	Chr11:7199786-7214592	0	0	0	0	0	2.39126	3.04113	0	0.762153	1.82393	2.71412	9.08725	NA	NA	NA	NA	NA	NA
	XLOC_015062|LOC_Os11g28410	Chr11:16349441-16367354	60.3699	62.0091	96.8969	129.665	111.498	100.206	18.7052	27.8479	20.042	39.9896	56.1741	57.9783	LOC_Os11g28410:cDNA|retrotransposon protein, putative, unclassified, expressed	K01590|1|0.0|668|dosa:Os11t0473832-00|histidine decarboxylase [EC:4.1.1.22]	-	-	-	gi|77550867|gb|ABA93664.1|/0/retrotransposon protein, putative, unclassified [Oryza sativa Japonica Group]
	XLOC_015188|-	Chr11:17983557-17984306	18.9826	14.4549	16.048	23.2833	20.0893	17.6496	3.25365	4.10776	3.0525	6.03749	13.2834	8.53443	NA	NA	NA	NA	NA	NA
	XLOC_015450|LOC_Os11g36020	Chr11:21175717-21177655	0	0	0	0	0	0	0	0	0	0	8.72574	0	LOC_Os11g36020:cDNA|leucine rich repeat protein, putative, expressed	K13466|1|4e-87|323|sly:543900|EIX receptor 1/2;K13420|4|4e-58|226|bvg:104883663|LRR receptor-like serine/threonine-protein kinase FLS2 [EC:2.7.11.1]	GO:0031410//cytoplasmic vesicle	-	-	gi|115485937|ref|NP_001068112.1|/0/Os11g0568200 [Oryza sativa Japonica Group]
	XLOC_015676|LOC_Os11g40410	Chr11:24089399-24094213	3.22964	1.84691	3.2875	3.84678	2.60126	2.50838	6.39594	8.24169	7.35566	17.9879	17.9355	12.9205	LOC_Os11g40410:cDNA|expressed protein	-	-	-	-	gi|297728587|ref|NP_001176657.1|/0/Os11g0618700 [Oryza sativa Japonica Group]
	XLOC_017974|LOC_Os12g38090	Chr12:23393948-23395710	0	0	0	0	0	0	0.287435	0.327541	0.188126	4.97595	3.59183	2.53926	LOC_Os12g38090:cDNA|OsFBX456 - F-box domain containing protein, expressed	K01889|1|2e-06|54.3|tcc:TCM_020258|phenylalanyl-tRNA synthetase alpha chain [EC:6.1.1.20]	-	-	-	gi|77556844|gb|ABA99640.1|/0/F-box domain containing protein [Oryza sativa Japonica Group]
	XLOC_017986|LOC_Os12g38220	Chr12:23483105-23483899	0	0	0	0	0	0	0	0	0	2.19775	3.14362	3.25811	LOC_Os12g38220:cDNA|expressed protein	-	-	-	-	gi|222617324|gb|EEE53456.1|/3.37861e-30/hypothetical protein OsJ_36576 [Oryza sativa Japonica Group]
	XLOC_018007|-	Chr12:23663069-23663684	34.2848	17.1137	75.0801	65.885	75.5415	56.45	7.27833	6.52664	6.72045	17.8961	15.7905	15.6271	NA	NA	NA	NA	NA	NA
	XLOC_018095|LOC_Os12g40115	Chr12:24815282-24820047	1.31817	2.10745	0.949126	1.01819	1.14487	2.32114	28.5606	9.39212	14.0821	36.3634	39.7458	34.2517	LOC_Os12g40115:cDNA|expressed protein	-	-	-	-	gi|297613453|ref|NP_001067171.2|/5.90616e-17/Os12g0592200 [Oryza sativa Japonica Group]
	XLOC_018667|LOC_Os12g07390,LOC_Os12g07400	Chr12:3641688-3653902	0	0	0	0	0	0	0.423589	0.377446	0.245339	28.9044	33.0837	37.4709	LOC_Os12g07390:cDNA|expressed protein	-	-	-	-	gi|77553775|gb|ABA96571.1|/0/expressed protein [Oryza sativa Japonica Group]	LOC_Os12g07400:cDNA|expressed protein	-	-	-	-	gi|77553776|gb|ABA96572.1|/1.17398e-129/hypothetical protein LOC_Os12g07400 [Oryza sativa Japonica Group]
	XLOC_018668|LOC_Os12g07400	Chr12:3641688-3653902	0.614153	1.21099	0.684864	0.569175	0.408547	0.547295	0.2887	0.372698	0.564471	17.9498	21.7915	26.0097	LOC_Os12g07400:cDNA|expressed protein	-	-	-	-	gi|77553776|gb|ABA96572.1|/1.17398e-129/hypothetical protein LOC_Os12g07400 [Oryza sativa Japonica Group]
	XLOC_020029|-	Chr12:20638863-20639482	13.7715	10.7126	15.3231	15.8077	165.214	10.1276	41.3002	56.0687	103.538	396.603	98.7178	47.0672	NA	NA	NA	NA	NA	NA
	XLOC_020885|-	Chr2:3211291-3211776	0	0	0	0	0	0	0	0	0	3.66984	4.75314	7.14682	NA	NA	NA	NA	NA	NA
	XLOC_023689|LOC_Os02g02730	Chr2:1029924-1034418	0	0	0	0	0	0	0.417225	0.242484	0.13505	5.04629	5.26243	4.69059	LOC_Os02g02730:cDNA|expressed protein	-	-	-	-	gi|125537836|gb|EAY84231.1|/0/hypothetical protein OsI_05613 [Oryza sativa Indica Group]
	XLOC_025196|-	Chr2:19607620-19607869	2.60408	5.85212	2.14016	2.82237	0	4.91823	7.30332	6.83149	4.17193	8.05047	14.6381	14.5864	NA	NA	NA	NA	NA	NA
	XLOC_025435|-	Chr2:22567217-22567485	0	6.57294	0	0	0	0	5.89631	2.94615	0.785273	9.73555	8.63335	5.46508	NA	NA	NA	NA	NA	NA
	XLOC_026142|-	Chr2:30379719-30380581	0.665005	0	0	0.526518	0	0	0	0.365095	0.114602	5.1566	7.09246	5.63123	NA	NA	NA	NA	NA	NA
	XLOC_031026|LOC_Os03g25610	Chr3:14667775-14668492	0	0.568762	0	0	0	0	5.01765	6.49665	7.04552	12.2875	14.9097	13.2797	LOC_Os03g25610:cDNA|heavy metal-associated domain containing protein, expressed	-	-	-	-	gi|108708398|gb|ABF96193.1|/3.99105e-28/heavy metal-associated domain containing protein [Oryza sativa Japonica Group]
	XLOC_031137|-	Chr3:16193631-16194027	4.5519	6.8449	5.92775	5.86125	3.79289	3.17392	4.57104	3.96286	2.29255	9.36465	7.40014	8.01378	NA	NA	NA	NA	NA	NA
	XLOC_034069|LOC_Os04g26120	Chr4:15208940-15216665	0	0	0	1.15875	0.646878	0.513549	0	0	0	5.77329	5.80015	3.97675	LOC_Os04g26120:cDNA|TNP1, putative, expressed	-	-	-	-	gi|38347332|emb|CAE04906.2|/0/OSJNBa0082E08.3 [Oryza sativa Japonica Group]
	XLOC_034336|-	Chr4:18709389-18712348	0	0	0	0	0	1.14264	0	0	0	4.61726	3.59363	2.67426	NA	NA	NA	NA	NA	NA
	XLOC_037356|-	Chr4:19906951-19907658	0	0	0	0	0	0	2.73778	0.854067	0	5.50371	8.76736	0.997419	NA	NA	NA	NA	NA	NA
	XLOC_037494|LOC_Os04g35739	Chr4:21785415-21786276	0	0	0	0	0	0	18.1852	23.6579	12.7022	38.997	54.5161	25.7651	LOC_Os04g35739:cDNA|retrotransposon protein, putative, Ty1-copia subclass, expressed	-	-	-	-	-
	XLOC_038121|-	Chr4:28529130-28533100	0.331452	0.228212	0	0.542419	0.510851	0	0.773812	0.794989	0.958343	5.67683	7.06168	7.5111	NA	NA	NA	NA	NA	NA
	XLOC_038502|LOC_Os04g54840	Chr4:32609881-32620119	0.605837	1.0452	2.06514	5.01908	5.33616	3.92144	7.04142	6.06644	5.40697	12.2897	16.4774	12.1566	LOC_Os04g54840:cDNA|DNA-directed RNA polymerase subunit, putative, expressed	K16252|1|0.0|2560|osa:4337169|DNA-directed RNA polymerase IV and V subunit 2 [EC:2.7.7.6];K03010|5|0.0|2064|sita:101755487|DNA-directed RNA polymerase II subunit RPB2 [EC:2.7.7.6]	-	GO:0003676//nucleic acid binding;GO:0001882//nucleoside binding;GO:0034062//RNA polymerase activity	GO:0010467//gene expression	gi|115460882|ref|NP_001054041.1|/0/Os04g0641000 [Oryza sativa Japonica Group]
	XLOC_039400|LOC_Os05g13490	Chr5:7477969-7479351	0	0	0	0	0	0	0	0.0283681	0	6.71074	8.06644	7.07711	LOC_Os05g13490:cDNA|BURP domain containing protein, expressed	K12472|1|2e-15|83.6|bvg:104885038|epidermal growth factor receptor substrate 15	GO:0031410//cytoplasmic vesicle	-	-	gi|46981244|gb|AAT07562.1|/2.08422e-145/unknown protein [Oryza sativa Japonica Group]
	XLOC_041043|-	Chr5:27138082-27138311	0	0	0	0	0	0	0	4.26644	3.04861	5.47178	10.8565	1.65221	NA	NA	NA	NA	NA	NA
	XLOC_041371|-	Chr5:776640-778121	0.428524	0.536533	0.279771	0.207476	0.843584	0.565009	4.65103	6.51213	5.30239	11.4307	14.7701	12.9719	NA	NA	NA	NA	NA	NA
	XLOC_041597|LOC_Os05g06840	Chr5:3580568-3585735	0	0	0	0	0	0	0.0564663	0.327528	0.114132	3.74917	4.97415	3.0865	LOC_Os05g06840:cDNA|POLE2A - Putative DNA polymerase epsilon complex subunit, expressed	K02325|1|0.0|642|obr:102707701|DNA polymerase epsilon subunit 2 [EC:2.7.7.7]	GO:0043231//intracellular membrane-bounded organelle	GO:0003676//nucleic acid binding;GO:0034061//DNA polymerase activity	GO:0006260//DNA replication	gi|218196149|gb|EEC78576.1|/0/hypothetical protein OsI_18564 [Oryza sativa Indica Group]
	XLOC_043504|LOC_Os05g46370	Chr5:26879443-26881353	0	0	0	0	0	0	0.0170729	0.0826821	0.259036	14.1476	18.1537	15.3108	LOC_Os05g46370:cDNA|bHelix-loop-helix transcription factor, putative, expressed	-	-	-	-	gi|55908877|gb|AAV67820.1|/2.04417e-112/unknown protein [Oryza sativa Japonica Group]
	XLOC_043545|-	Chr5:27368722-27369336	0	0	0	5.12182	6.06709	5.22379	0.183947	0.176833	0.123618	63.6802	84.9518	93.6686	NA	NA	NA	NA	NA	NA
	XLOC_044613|LOC_Os06g16380	Chr6:9349326-9350579	2.70522	0	0	5.92161	0	0	0	5.90648	7.95535	3.85921	29.1191	15.762	LOC_Os06g16380:cDNA|expressed protein	-	-	-	-	gi|357475953|ref|XP_003608262.1|/2.84459e-09/hypothetical protein MTR_4g091430 [Medicago truncatula]
	XLOC_044832|-	Chr6:12268390-12268962	0	0	0	14.9064	7.50484	9.18657	0	0	0	28.1417	31.8267	25.9895	NA	NA	NA	NA	NA	NA
	XLOC_048124|-	Chr6:19569598-19570403	2.32098	1.27045	0.702253	1.08257	1.09995	0.523859	1.2029	1.56037	2.387	7.71629	7.82694	13.1457	NA	NA	NA	NA	NA	NA
	XLOC_048880|-	Chr6:28518018-28519019	0	0	0	0	0	0	0	0	0	0.782416	2.89322	2.03087	NA	NA	NA	NA	NA	NA
	XLOC_050323|-	Chr7:14138424-14415848	0	0	0	0	0	0	0.36282	0.442111	0.235392	6.97637	8.39098	9.0669	NA	NA	NA	NA	NA	NA
	XLOC_050670|-	Chr7:18526610-18526873	0	0	0	0	0	0	0	0	0	8.95362	5.36895	4.05829	NA	NA	NA	NA	NA	NA
	XLOC_050671|-	Chr7:18527435-18527829	0	0	0	0	0	0	0	0	0	3.15591	4.58103	7.23296	NA	NA	NA	NA	NA	NA
	XLOC_050672|-	Chr7:18528000-18528287	0	0	0	0	0	0	0.311305	0.2923	0	4.01951	2.49843	8.29678	NA	NA	NA	NA	NA	NA
	XLOC_052808|LOC_Os07g25040	Chr7:14138424-14415848	0	0	0	0	0	0	1.19433	0.748004	0.974351	8.19717	8.1475	8.66006	LOC_Os07g25040:cDNA|retrotransposon protein, putative, Ty3-gypsy subclass, expressed	K13356|1|5e-67|257|pda:103696395|alcohol-forming fatty acyl-CoA reductase [EC:1.2.1.84];K01191|2|7e-48|193|pda:103707976|alpha-mannosidase [EC:3.2.1.24];K10395|3|3e-45|184|pmum:103342269|kinesin family member 4/21/27;K14513|4|1e-35|152|mdm:103408320|ethylene-insensitive protein 2	-	GO:0004175//endopeptidase activity;GO:0003676//nucleic acid binding;GO:0034061//DNA polymerase activity	GO:0006260//DNA replication;GO:0019538//protein metabolic process	gi|116311004|emb|CAH67938.1|/0/H0211F06-OSIGBa0153M17.10 [Oryza sativa Indica Group]
	XLOC_052813|-	Chr7:14138424-14415848	0	0	0	0	0	0	0.386012	0.334341	0.739614	4.54951	4.65515	6.38394	NA	NA	NA	NA	NA	NA
	XLOC_052823|-	Chr7:14138424-14415848	0	0	0	0	0	0	0.460323	0.568531	0.331351	16.3551	12.5212	8.71427	NA	NA	NA	NA	NA	NA
	XLOC_053244|LOC_Os07g33720	Chr7:20157458-20162629	0	0	0.493566	0	0	0.333196	0.685437	0.885119	0.657732	3.95546	4.02564	5.20329	LOC_Os07g33720:cDNA|disease resistance protein, putative, expressed	K15078|1|1e-86|322|jcu:105630766|structure-specific endonuclease subunit SLX1 [EC:3.6.1.-];K19613|4|7e-80|300|mtr:MTR_3g018980|leucine-rich repeat protein SHOC2	GO:0031410//cytoplasmic vesicle	-	-	gi|297607328|ref|NP_001059809.2|/0/Os07g0521500 [Oryza sativa Japonica Group]
	XLOC_053944|-	Chr7:28521837-28524051	0	0	0	0	0	0	1.37182	1.29418	1.66076	8.09811	9.15561	7.58405	NA	NA	NA	NA	NA	NA
	XLOC_054547|LOC_Os08g10480	Chr8:6159095-6161146	100.29	90.3856	172.456	161.174	121.556	138.506	520.782	649.621	498.914	1755.26	2088.51	1389.81	LOC_Os08g10480:cDNA|heavy metal-associated domain containing protein, expressed	K07213|1|6e-38|155|dosa:Os08t0205400-01|copper chaperone	-	GO:0043169//cation binding	GO:0006812//cation transport	gi|115475275|ref|NP_001061234.1|/3.73393e-37/Os08g0205400 [Oryza sativa Japonica Group]
	XLOC_056321|LOC_Os08g44300	Chr8:27883638-27885460	0.804087	0.604009	1.84874	1.42444	2.59965	1.4925	0.503898	0.60967	0.360919	83.5172	102.547	85.7841	LOC_Os08g44300:cDNA|retrotransposon protein, putative, Ty3-gypsy subclass, expressed	K01517|1|0.0|682|dosa:Os08t0557200-01|manganese-dependent ADP-ribose/CDP-alcohol diphosphatase [EC:3.6.1.13 3.6.1.16 3.6.1.53]	-	-	-	gi|115477773|ref|NP_001062482.1|/0/Os08g0557200 [Oryza sativa Japonica Group]
	XLOC_056462|-	Chr8:1014884-1015360	9.02443	7.80056	4.0939	5.54325	6.61189	4.42707	12.5476	11.1931	10.735	53.2577	65.8204	65.3168	NA	NA	NA	NA	NA	NA
	XLOC_057993|LOC_Os08g32680	Chr8:20233695-20247317	0.212722	0	0	0.691751	0	0	1.53472	1.74347	1.53159	7.43579	8.65577	8.21414	LOC_Os08g32680:cDNA|retrotransposon protein, putative, Ty3-gypsy subclass, expressed	K09338|1|4e-18|93.6|dosa:Os10t0561800-01|homeobox-leucine zipper protein	-	-	-	gi|25553733|dbj|BAC24966.1|/0/hypothetical protein [Oryza sativa Japonica Group]
	XLOC_060828|LOC_Os09g07190	Chr9:3522949-3524860	0	0	0	1.07979	0.86834	0	0.0144361	0	0.0146049	3.34843	2.81027	4.61572	LOC_Os09g07190:cDNA|retrotransposon protein, putative, unclassified	K08064|1|2e-13|76.3|mdm:103407270|nuclear transcription factor Y, alpha;K06883|2|8e-13|73.9|mdm:103443119|uncharacterized protein;K17790|3|5e-07|54.7|mdm:103446660|mitochondrial import inner membrane translocase subunit TIM22;K05658|4|7e-07|54.3|brp:103838752|ATP-binding cassette, subfamily B (MDR/TAP), member 1 [EC:3.6.3.44]	-	-	-	gi|41393241|gb|AAS01964.1|/3.34726e-97/putative reverse transcriptase [Oryza sativa Japonica Group]
	XLOC_060830|-	Chr9:3531681-3532305	0	0.107969	0	5.10074	2.64248	2.26509	0	0	0	9.82305	9.05145	20.8492	NA	NA	NA	NA	NA	NA
	XLOC_060831|LOC_Os09g07220	Chr9:3532748-3534473	0	0	0	3.84578	1.88392	2.40289	0	0.0730622	0.0767165	11.4633	6.2864	17.0854	LOC_Os09g07220:cDNA|retrotransposon protein, putative, unclassified, expressed	K10523|1|7e-16|86.3|sita:101766932|speckle-type POZ protein;K08856|2|9e-11|69.3|obr:102702494|serine/threonine kinase 16 [EC:2.7.11.1];K02358|3|3e-07|57.8|pda:103721475|elongation factor Tu	-	-	-	gi|29126367|gb|AAO66559.1|/0/putative copia-type pol polyprotein [Oryza sativa Japonica Group]
	XLOC_060832|LOC_Os09g07220	Chr9:3532748-3534473	0	0	0	3.16851	1.97069	0.659626	0.279445	0	0	7.4638	8.00997	8.77316	LOC_Os09g07220:cDNA|retrotransposon protein, putative, unclassified, expressed	K10523|1|7e-16|86.3|sita:101766932|speckle-type POZ protein;K08856|2|9e-11|69.3|obr:102702494|serine/threonine kinase 16 [EC:2.7.11.1];K02358|3|3e-07|57.8|pda:103721475|elongation factor Tu	-	-	-	gi|29126367|gb|AAO66559.1|/0/putative copia-type pol polyprotein [Oryza sativa Japonica Group]
	XLOC_060833|LOC_Os09g07230	Chr9:3535758-3543841	0	0	0	4.13901	3.1048	3.1023	0.0219321	0.0212849	0.0610609	10.9099	7.96576	20.6046	LOC_Os09g07230:cDNA|retrotransposon protein, putative, unclassified, expressed	K14539|1|5e-126|453|obr:102702646|large subunit GTPase 1 [EC:3.6.1.-];K05658|2|4e-70|267|bvg:104905624|ATP-binding cassette, subfamily B (MDR/TAP), member 1 [EC:3.6.3.44];K16570|3|7e-67|256|mdm:103449689|gamma-tubulin complex component 3;K03549|4|6e-63|243|mdm:103412324|KUP system potassium uptake protein;K12619|5|2e-60|235|obr:102707106|5'-3' exoribonuclease 2 [EC:3.1.13.-]	-	-	-	gi|38344343|emb|CAD40165.2|/0/OSJNBa0061A09.4 [Oryza sativa Japonica Group]
	XLOC_060834|-	Chr9:3544015-3544645	0	0	0	3.07777	2.5002	2.79054	0	0	0	5.45396	3.60724	11.5985	NA	NA	NA	NA	NA	NA
	XLOC_060835|-	Chr9:3544988-3545888	0	0	0	7.77057	4.67502	4.34406	0	0.13799	0.0360887	19.3983	15.0989	35.9762	NA	NA	NA	NA	NA	NA
	XLOC_060836|-	Chr9:3546283-3547267	0	0.0885948	0	14.7059	11.5509	9.92658	0	0	0.24789	33.2249	20.4727	58.4139	NA	NA	NA	NA	NA	NA
	XLOC_060837|-	Chr9:3547375-3548294	0	0	0	12.2184	10.0202	11.1439	0.0695328	0.100718	0.105354	32.8492	22.5552	64.2443	NA	NA	NA	NA	NA	NA
	XLOC_062113|-	Chr9:19196679-19197068	0.90154	1.271	3.75416	2.43732	2.95604	3.07826	23.3337	15.2685	11.6294	48.1902	44.9186	35.8361	NA	NA	NA	NA	NA	NA
Ⅲ	XLOC_016488|LOC_Os12g09260	Chr12:4848846-4859757	0	22.3657	0	0	0	0	0	0.920456	0	0	0	0	LOC_Os12g09260:cDNA|retrotransposon protein, putative, unclassified, expressed	K03549|1|5e-117|423|mdm:103412324|KUP system potassium uptake protein;K05658|3|6e-86|320|bvg:104905624|ATP-binding cassette, subfamily B (MDR/TAP), member 1 [EC:3.6.3.44];K16570|5|1e-77|292|mdm:103449689|gamma-tubulin complex component 3	GO:0043231//intracellular membrane-bounded organelle	GO:0003676//nucleic acid binding;GO:0005402//cation:sugar symporter activity	GO:0006259//DNA metabolic process;GO:0008643//carbohydrate transport	gi|77553280|gb|ABA96076.1|/0/retrotransposon protein, putative, unclassified [Oryza sativa Japonica Group]
	XLOC_019961|LOC_Os12g33150	Chr12:20058132-20059611	35.9102	21.7072	27.1051	14.4644	11.2795	15.788	1.16336	0	1.02049	0.844644	0	0.154735	LOC_Os12g33150:cDNA|expressed protein	-	-	-	-	gi|297729235|ref|NP_001176981.1|/1.93412e-38/Os12g0516200 [Oryza sativa Japonica Group]
	XLOC_022755|LOC_Os02g43640	Chr2:26335477-26338371	10.5937	14.1936	5.21779	4.87835	3.68269	3.91413	10.495	10.7482	16.6541	9.53113	8.6046	17.4406	LOC_Os02g43640:cDNA|retrotransposon protein, putative, unclassified, expressed	K10357|1|6e-14|79.3|zma:103626243|myosin V	-	GO:0003676//nucleic acid binding;GO:0034061//DNA polymerase activity	GO:0006260//DNA replication	gi|116310953|emb|CAH67890.1|/1.10789e-35/OSIGBa0153E02-OSIGBa0093I20.19 [Oryza sativa Indica Group]
	XLOC_026079|LOC_Os02g48690	Chr2:29804924-29808103	10.9748	24.2266	12.836	6.88609	7.85373	7.01325	213.475	148.636	122.368	281.455	323.284	250.766	LOC_Os02g48690:cDNA|expressed protein	-	GO:0043231//intracellular membrane-bounded organelle	-	-	gi|45735868|dbj|BAD12902.1|/1.34747e-17/hypothetical protein [Oryza sativa Japonica Group]
	XLOC_035070|LOC_Os04g46110	Chr4:27326441-27327751	40.8888	84.7477	57.6905	27.38	18.5855	25.3914	3.39821	4.26201	2.73512	4.61973	5.9656	5.99309	LOC_Os04g46110:cDNA|fibroin heavy chain precursor, putative, expressed	-	-	-	-	gi|218195314|gb|EEC77741.1|/5.12232e-06/hypothetical protein OsI_16857 [Oryza sativa Indica Group]
	XLOC_037904|LOC_Os04g44120	Chr4:26118249-26119022	10.7999	27.1876	9.32688	9.99645	6.58986	4.56917	2.14897	3.17139	1.9921	1.16563	0.730415	1.26758	LOC_Os04g44120:cDNA|collagen triple helix repeat, putative, expressed	-	-	-	-	-
	XLOC_040920|LOC_Os05g44792	Chr5:26042951-26049685	5.05382	5.70077	9.07835	2.72883	2.05822	2.44925	9.7338	5.88741	6.42803	7.48543	9.47316	9.7303	LOC_Os05g44792:cDNA|expressed protein	K07466|1|8e-29|130|mtr:MTR_4g111670|replication factor A1	-	-	-	gi|297724261|ref|NP_001174494.1|/0/Os05g0523100 [Oryza sativa Japonica Group]
	XLOC_043336|LOC_Os05g42350	Chr5:24772381-24785390	19.9655	47.088	41.1977	11.355	10.7755	10.7606	134.746	95.1631	82.3713	127.618	130.159	91.1206	LOC_Os05g42350:cDNA|ferredoxin--nitrite reductase, putative, expressed	K00392|1|0.0|1165|dosa:Os05t0503300-02|sulfite reductase (ferredoxin) [EC:1.8.7.1]	-	GO:0016673;GO:0005506//iron ion binding;GO:0051536//iron-sulfur cluster binding	GO:0008152//metabolic process	gi|115464757|ref|NP_001055978.1|/0/Os05g0503300 [Oryza sativa Japonica Group]
	XLOC_044475|LOC_Os06g13480	Chr6:7422484-7428360	6.39084	6.73799	6.97508	1.74147	1.0252	1.46979	0	0	0	0	0	0	LOC_Os06g13480:cDNA|expressed protein	-	-	-	-	gi|125596672|gb|EAZ36452.1|/3.40644e-67/hypothetical protein OsJ_20783 [Oryza sativa Japonica Group]
	XLOC_048150|LOC_Os06g34100	Chr6:19853958-19856535	1.86099	8.91454	8.11669	2.52827	2.56735	1.55883	0.232458	0	0	0.336005	0	0	LOC_Os06g34100:cDNA|expressed protein	-	-	-	-	-
	XLOC_052502|LOC_Os07g17260	Chr7:10178616-10195902	10.0141	2.35262	1.50941	0	0	0	1.02245	1.44364	1.78807	0.299	1.16526	1.36033	LOC_Os07g17260:cDNA|retrotransposon protein, putative, unclassified, expressed	K03549|1|4e-101|371|mdm:103412324|KUP system potassium uptake protein;K16570|3|1e-77|293|mdm:103449689|gamma-tubulin complex component 3	GO:0043231//intracellular membrane-bounded organelle;GO:0043231//intracellular membrane-bounded organelle	GO:0003676//nucleic acid binding;GO:0005402//cation:sugar symporter activity;GO:0003676//nucleic acid binding;GO:0005402//cation:sugar symporter activity	GO:0006259//DNA metabolic process;GO:0008643//carbohydrate transport;GO:0006259//DNA metabolic process;GO:0008643//carbohydrate transport	gi|12597892|gb|AAG60200.1|AC084763_20/0/putative gag-pol polyprotein [Oryza sativa Japonica Group]
	XLOC_000771|-	Chr1:8939025-8939227	0	30.089	0	0	0	0	0	0	0	3.85921	0	0	NA	NA	NA	NA	NA	NA
	XLOC_003377|-	Chr1:38997697-38997925	0	17.5868	13.0643	0	1.36403	0	0	0	0	0	0	0	NA	NA	NA	NA	NA	NA
	XLOC_005969|-	Chr1:26070985-26071195	0	9.31111	7.89956	0	2.13977	1.92526	14.6684	11.4586	25.8806	19.3444	20.8593	28.3368	NA	NA	NA	NA	NA	NA
	XLOC_007769|-	Chr10:3930415-3930618	0	0	13.2442	0	0	0	0	0	0	0	0	0	NA	NA	NA	NA	NA	NA
	XLOC_008874|-	Chr10:17373851-17374096	11.1703	10.4539	5.75037	4.03798	2.94414	3.50925	7.25745	7.30945	13.9571	12.6135	10.4746	13.8312	NA	NA	NA	NA	NA	NA
	XLOC_009125|-	Chr10:20454895-20455270	2789.1	1475.05	2328.72	1011.67	1159.34	863.541	41.8371	44.5917	58.9446	31.7076	25.4257	40.3173	NA	NA	NA	NA	NA	NA
	XLOC_014795|-	Chr11:12891428-12891643	10.8491	6.0564	6.8207	1.9723	0	6.69371	27.6423	13.9409	10.6992	24.4817	5.1468	9.34376	NA	NA	NA	NA	NA	NA
	XLOC_019388|-	Chr12:12401190-12401459	7.03872	0	0	0	0	0	0	0	0	0	0	0	NA	NA	NA	NA	NA	NA
	XLOC_021377|-	Chr2:9029626-9029900	5.98647	0	0	0	0	0	0	0	0	0	0	0	NA	NA	NA	NA	NA	NA
	XLOC_023081|-	Chr2:30287152-30287371	0	0	26.5033	0	0	0	0	0	0	0	0	0	NA	NA	NA	NA	NA	NA
	XLOC_027131|-	Chr3:5009780-5010023	31.8522	29.259	16.7144	16.7536	5.0821	12.7229	81.533	61.6462	76.3478	72.2683	84.8967	87.2809	NA	NA	NA	NA	NA	NA
	XLOC_033066|-	Chr4:2086081-2086301	33.2688	31.8765	13.9022	13.8097	8.19894	7.35642	31.7957	46.3906	75.167	37.2515	34.8573	41.9398	NA	NA	NA	NA	NA	NA
	XLOC_039422|-	Chr5:7701067-7701407	0	0	9.50808	0	0	0	0	0	0	0	0	0	NA	NA	NA	NA	NA	NA
	XLOC_041634|-	Chr5:3985974-3986197	0	6.58027	0	0	0	0	14.7908	0	5.24051	6.28724	0	11.3931	NA	NA	NA	NA	NA	NA
	XLOC_044026|-	Chr6:2528091-2528305	0	20.7511	0	0	0	0	0	0	0	0	0	0	NA	NA	NA	NA	NA	NA
	XLOC_045618|-	Chr6:21930104-21930314	0	27.9333	0	0	0	0	0	0	0	0	0	0	NA	NA	NA	NA	NA	NA
	XLOC_048149|-	Chr6:19852379-19853027	3.25655	10.8074	7.56957	2.65489	1.0984	1.33743	0	0	0	0	0	0	NA	NA	NA	NA	NA	NA
	XLOC_061928|-	Chr9:17097015-17097222	27.482	17.8593	5.78822	7.50906	7.01956	10.5371	57.5069	28.8526	40.5029	48.9825	18.0144	31.102	NA	NA	NA	NA	NA	NA
Ⅳ	XLOC_026149|LOC_Os02g49840	Chr2:30456665-30465848	23.8491	24.9793	14.039	30.8313	29.6864	76.7882	74.4851	67.3102	86.3073	120.059	92.5082	101.088	LOC_Os02g49840:cDNA|OsMADS57 - MADS-box family gene with MIKCc type-box, expressed	K09264|1|3e-80|299|bdi:100839932|MADS-box transcription factor, plant	-	-	-	gi|115448477|ref|NP_001048018.1|/3.77319e-130/Os02g0731200 [Oryza sativa Japonica Group]
	XLOC_028258|LOC_Os03g31679	Chr3:18070673-18087371	8.00991	0.0113691	36.5985	43.0582	61.2773	15.616	4.99766	9.66641	19.9565	5.76337	26.8904	0.00672701	LOC_Os03g31679:cDNA|annexin A7, putative, expressed	-	-	-	-	-
	XLOC_029402|LOC_Os03g56930	Chr3:32423158-32424998	242.694	546.782	755.529	1333.43	1044.02	1006.01	0.699555	0.323622	0.946636	0	0	0.032826	LOC_Os03g56930:cDNA|app1, putative, expressed	-	-	-	-	-
	XLOC_033956|LOC_Os04g23799	Chr4:13599116-13604443	0	0	0	0	9.92474	0	0	0	0	0	0	0	LOC_Os04g23799:cDNA|retrotransposon protein, putative, Ty3-gypsy subclass, expressed	K11322|1|2e-39|166|obr:102721193|enhancer of polycomb-like protein;K01723|2|1e-30|136|obr:102705981|hydroperoxide dehydratase [EC:4.2.1.92];K12153|3|1e-30|136|cit:102610907|phenylalanine N-monooxygenase [EC:1.14.13.124];K03469|4|2e-28|129|bdi:104581357|ribonuclease HI [EC:3.1.26.4]	-	-	-	gi|32492099|emb|CAE05337.1|/0/OSJNBa0079M09.7 [Oryza sativa Japonica Group]
	XLOC_038225|LOC_Os04g49739	Chr4:29658699-29660577	0	0	0	0	19.2056	0	1.82519	0	0	2.20149	0	0	LOC_Os04g49739:cDNA|purine permease, putative, expressed	-	GO:0031224//intrinsic component of membrane	-	-	gi|218195445|gb|EEC77872.1|/6.34947e-163/hypothetical protein OsI_17156 [Oryza sativa Indica Group]
	XLOC_049340|LOC_Os07g04930	Chr7:2175077-2182644	0.78446	0.938523	1.28478	876.455	898.311	1003.12	1.15202	1.14963	1.1953	0.621742	0.465006	0.549017	LOC_Os07g04930:cDNA|retrotransposon protein, putative, unclassified, expressed	-	GO:0031410//cytoplasmic vesicle	-	-	gi|115470541|ref|NP_001058869.1|/1.31003e-12/Os07g0142200 [Oryza sativa Japonica Group]
	XLOC_061943|LOC_Os09g28540	Chr9:17352655-17357378	0	0	3.84099	7.46463	2.73356	10.7174	0.358945	0	0	0	0	0.76668	LOC_Os09g28540:cDNA|expressed protein	-	-	-	-	gi|218202279|gb|EEC84706.1|/2.27917e-39/hypothetical protein OsI_31659 [Oryza sativa Indica Group]
	XLOC_002039|-	Chr1:24009257-24009663	0	0	0	1.33399	1.12461	4.81847	0.12754	0	0.383942	1.92408	1.5746	1.62949	NA	NA	NA	NA	NA	NA
	XLOC_006153|-	Chr1:28459785-28462841	0.0954497	0.150557	0.0671723	78.8485	79.8178	83.3182	0	0	0	0	0	0	NA	NA	NA	NA	NA	NA
	XLOC_007089|-	Chr1:39117711-39117924	3.82468	0	4.81496	14.6082	21.6269	3.53466	40.4125	26.2935	49.7416	31.3452	49.0446	34.5947	NA	NA	NA	NA	NA	NA
	XLOC_009956|-	Chr10:7310919-7313045	3.74857	5.29819	5.71335	10.9694	10.352	10.0263	0.412141	0.299212	0.520953	0.118934	0.250923	0.176795	NA	NA	NA	NA	NA	NA
	XLOC_022328|-	Chr2:20896245-20896578	0	4.8557	2.68655	12.9281	4.54144	11.173	18.0919	12.6882	18.1107	20.8281	28.2252	31.4423	NA	NA	NA	NA	NA	NA
	XLOC_028119|-	Chr3:16364421-16364640	0	0	0	21.2558	5.0422	0	0	0	0	0	0	0	NA	NA	NA	NA	NA	NA
	XLOC_029573|-	Chr3:34215740-34215990	0	0	0	5.5491	0	3.22526	4.10524	4.32027	0	0.608913	1.19909	0	NA	NA	NA	NA	NA	NA
	XLOC_035223|-	Chr4:29163175-29165195	12.5282	7.63948	6.56759	22.7977	16.8073	20.1015	1.62946	1.83602	1.88609	2.7055	3.72669	1.85475	NA	NA	NA	NA	NA	NA
	XLOC_040771|-	Chr5:24565997-24566236	0	0	0	0	12.0253	0	1.24414	4.07186	0.622535	3.70946	2.93244	2.68792	NA	NA	NA	NA	NA	NA
	XLOC_048510|-	Chr6:24136875-24138023	0	0	0	0	6.00081	0	0	0	0	0	0	0	NA	NA	NA	NA	NA	NA
	XLOC_054724|-	Chr8:8414712-8415025	1.17094	0.880396	0	2.52854	5.90619	4.89478	0.239474	2.48179	0	0.839483	1.36211	0	NA	NA	NA	NA	NA	NA
	XLOC_057983|-	Chr8:20068893-20069099	4.72944	0	2.99027	10.3408	0	10.872	15.1759	6.47201	23.6878	23.6046	16.9213	22.9433	NA	NA	NA	NA	NA	NA
	XLOC_058316|-	Chr8:24463938-24464153	0	0	0	27.6122	0	0	0	0	0	0	0	0	NA	NA	NA	NA	NA	NA
	XLOC_062019|-	Chr9:18288591-18289673	0	0.0618906	0.064574	11.9017	5.16662	5.97085	0	0	0	2.10443	1.48672	1.87812	NA	NA	NA	NA	NA	NA
Ⅴ	XLOC_018986|LOC_Os12g13350	Chr12:7453144-7453896	0.142205	0.160323	0.168193	275.244	173.579	271.401	1.5943	4.15359	4.9898	285.255	252.632	347.949	LOC_Os12g13350:cDNA|retrotransposon protein, putative, Ty1-copia subclass, expressed	-	-	-	-	gi|77554106|gb|ABA96902.1|/4.7344e-24/retrotransposon protein, putative, Ty1-copia subclass, expressed [Oryza sativa Japonica Group]
	XLOC_033541|LOC_Os04g16140	Chr4:8761353-8768235	0.77936	0.467062	0.170682	4.95777	5.18202	4.88219	0.738511	0.78672	0.936856	4.06827	3.69114	3.69518	LOC_Os04g16140:cDNA|expressed protein	-	-	-	-	gi|32489465|emb|CAE05819.1|/2.41554e-65/OSJNBa0028M15.11 [Oryza sativa Japonica Group]
	XLOC_058849|LOC_Os09g04370	Chr9:2310827-2314154	0.033463	0	0.0196214	40.9655	34.3346	35.2088	0.388321	0.661489	1.05149	53.497	53.7196	60.7021	LOC_Os09g04370:cDNA|expressed protein	-	GO:0043231//intracellular membrane-bounded organelle	-	-	gi|18449946|gb|AAL70112.1|AC099733_3/1.32068e-20/Unknown protein [Oryza sativa]
	XLOC_002038|-	Chr1:24006971-24007853	0.293186	0	0.275839	19.7909	14.0137	17.3229	0.477019	0.9564	0.852364	19.2866	19.9041	21.0265	NA	NA	NA	NA	NA	NA
	XLOC_018984|-	Chr12:7448665-7449194	0	0	0	23.8596	18.1568	20.1408	0.155769	0.224	0.705717	25.5118	19.1961	38.6687	NA	NA	NA	NA	NA	NA
	XLOC_018985|-	Chr12:7449992-7450384	0	0.249935	0	31.6361	27.1347	27.6801	0.412233	0.130609	0.68906	24.0922	15.7504	39.6334	NA	NA	NA	NA	NA	NA
	XLOC_018987|-	Chr12:7454197-7454535	0	0	0.378265	361.229	276.83	327.281	3.11482	4.0476	3.5062	227.965	188.802	253.402	NA	NA	NA	NA	NA	NA
	XLOC_018988|-	Chr12:7456190-7456477	17.8727	10.3589	6.81135	4376.18	3924.09	4024.85	29.8853	36.2452	34.8256	2618.16	3248.68	2444.9	NA	NA	NA	NA	NA	NA
	XLOC_025482|-	Chr2:23010958-23011195	0	0	0	153.962	138.514	88.3679	1.93842	1.2084	3.88087	146.568	186.897	138.346	NA	NA	NA	NA	NA	NA
	XLOC_036295|-	Chr4:6268164-6268689	0.126546	0.142656	0.14951	119.6	69.2412	91.5481	0.078887	0.0756153	0.0794164	86.1078	95.9086	106.373	NA	NA	NA	NA	NA	NA
	XLOC_060838|-	Chr9:3548442-3548656	0	0	0	129.811	135.841	125.511	1.09222	0	2.19906	115.261	138.985	134.511	NA	NA	NA	NA	NA	NA

## Sheet: B
Table S3b All differently expressed mRNAs
			Shoot						Root
	gene_id	locus	+Fe			-Fe			+Fe			-Fe			Description	KEGG Orthology	GO Component	GO Function	GO Process	Blast nr
Ⅰ	ChrSy.fgenesh.gene.21	ChrSy:121261-127110	0	0	0	0	0	0	11.014	10.8941	13.4051	5.5607	3.06727	3.50683	cDNA|expressed protein	K04733|1|3e-32|141|dosa:Os09t0349100-00|interleukin-1 receptor-associated kinase 4 [EC:2.7.11.1]	-	-	-	gi|38344104|emb|CAE01711.2|/0/OSJNBb0050O03.1 [Oryza sativa Japonica Group]
	LOC_Os01g01180	Chr1:88985-89204	0	0	0	0	0	0	18.2148	9.87147	4.81749	1.15811	0	0	cDNA|expressed protein	-	GO:0031410//cytoplasmic vesicle	-	-	gi|15128448|dbj|BAB62632.1|/7.64512e-27/P0402A09.15 [Oryza sativa Japonica Group]
	LOC_Os01g03130	Chr1:1217005-1218122	0.996577	1.12296	1.069	0.566545	0.623933	1.1144	4.69489	4.46084	2.33143	0.532702	1.05232	0.465418	cDNA|expressed protein	-	-	-	-	gi|125524206|gb|EAY72320.1|/3.38191e-43/hypothetical protein OsI_00175 [Oryza sativa Indica Group]
	LOC_Os01g03620	Chr1:1486399-1488897	0	0	0	0	0	0	27.2008	25.6855	38.6756	8.55609	6.17072	11.5219	cDNA|multicopper oxidase domain containing protein, expressed	K05909|1|3e-09|64.7|zma:100281551|laccase [EC:1.10.3.2]	GO:0031410//cytoplasmic vesicle	GO:0046914//transition metal ion binding;GO:0003824//catalytic activity	GO:0008152//metabolic process	gi|115434282|ref|NP_001041899.1|/0/Os01g0126900 [Oryza sativa Japonica Group]
	LOC_Os01g03890	Chr1:1657314-1658388	0	0	0	0	0	0	10.9668	11.4248	11.4657	1.68877	2.22007	2.11174	cDNA|DUF260 domain containing protein, putative, expressed	K13945|1|7e-06|52.0|cam:101508415|	GO:0043231//intracellular membrane-bounded organelle	-	-	gi|115434320|ref|NP_001041918.1|/9.03971e-159/Os01g0129600 [Oryza sativa Japonica Group]
	LOC_Os01g05650	Chr1:2693133-2695085	316.769	377.827	359.361	205.279	241.83	190.075	54.6768	53.011	65.53	29.3238	28.8802	27.5467	cDNA|metallothionein, putative, expressed	-	-	-	-	gi|218187522|gb|EEC69949.1|/8.0505e-20/hypothetical protein OsI_00402 [Oryza sativa Indica Group]
	LOC_Os01g07850	Chr1:3779633-3782004	0	0	0	0	0	0	9.2625	11.2109	12.2131	6.03224	4.34211	4.58862	cDNA|glyoxalase family protein, putative, expressed	K14611|1|3e-59|229|mus:103986044|solute carrier family 23 (nucleobase transporter), member 1/2;K08234|2|9e-09|61.6|egu:105040397|glyoxylase I family protein	-	GO:0003824//catalytic activity	-	gi|115434800|ref|NP_001042158.1|/2.2063e-115/Os01g0173600 [Oryza sativa Japonica Group]
	LOC_Os01g08840	Chr1:4440900-4441368	0	0	0	0	0	0	10.6242	4.98522	9.22522	1.90222	2.9153	0.72096	cDNA|expressed protein	-	GO:0044464	-	-	gi|55295924|dbj|BAD67792.1|/2.53747e-49/hypothetical protein [Oryza sativa Japonica Group]
	LOC_Os01g09990	Chr1:5201861-5204046	0	0	0	0	0	0	9.10474	11.022	9.58787	5.42254	6.13891	3.11752	cDNA|helix-loop-helix DNA-binding domain containing protein, expressed	-	-	-	-	gi|115435070|ref|NP_001042293.1|/1.21961e-118/Os01g0196300 [Oryza sativa Japonica Group]
	LOC_Os01g11054	Chr1:5899554-5909595	43.2418	62.0006	61.5172	86.5602	70.0446	69.5335	50.031	55.3221	48.0077	27.8543	24.0134	23.6845	cDNA|phosphoenolpyruvate carboxylase, putative, expressed	K01595|1|0.0|1105|dosa:Os01t0208700-01|phosphoenolpyruvate carboxylase [EC:4.1.1.31]	GO:0043231//intracellular membrane-bounded organelle;GO:0043231//intracellular membrane-bounded organelle;GO:0043231//intracellular membrane-bounded organelle;GO:0043231//intracellular membrane-bounded organelle	GO:0046872//metal ion binding;GO:0004611//phosphoenolpyruvate carboxykinase activity;GO:0016628//oxidoreductase activity, acting on the CH-CH group of donors, NAD or NADP as acceptor;GO:0046872//metal ion binding;GO:0004611//phosphoenolpyruvate carboxykinase activity;GO:0016628//oxidoreductase activity, acting on the CH-CH group of donors, NAD or NADP as acceptor;GO:0046872//metal ion binding;GO:…	GO:0071704;GO:0009060//aerobic respiration;GO:0043648//dicarboxylic acid metabolic process;GO:0071704;GO:0009060//aerobic respiration;GO:0043648//dicarboxylic acid metabolic process;GO:0071704;GO:0009060//aerobic respiration;GO:0043648//dicarboxylic acid metabolic process;GO:0071704;GO:0009060//aerobic respiration;GO:0043648//dicarboxylic acid metabolic process	gi|115435200|ref|NP_001042358.1|/0/Os01g0208700 [Oryza sativa Japonica Group]
	LOC_Os01g11620	Chr1:6267439-6270903	24.089	39.4888	31.71	30.0073	33.5157	23.8169	6.62144	10.1076	6.92132	2.87709	3.78545	2.76512	cDNA|GDSL-like lipase/acylhydrolase, putative, expressed	K00514|1|4e-46|186|rcu:RCOM_1428040|zeta-carotene desaturase [EC:1.3.5.6];K01206|2|2e-35|151|cic:CICLE_v10031741mg|alpha-L-fucosidase [EC:3.2.1.51]	GO:0031410//cytoplasmic vesicle;GO:0031410//cytoplasmic vesicle	GO:0016787//hydrolase activity;GO:0016787//hydrolase activity	GO:0044238;GO:0044238	gi|218187739|gb|EEC70166.1|/0/hypothetical protein OsI_00887 [Oryza sativa Indica Group]
	LOC_Os01g11730	Chr1:6340835-6344345	0.965746	2.14427	1.16678	0.526544	2.07881	1.43461	119.812	118.498	117.202	8.07618	4.74833	2.19637	cDNA|GDSL-like lipase/acylhydrolase, putative, expressed	K00514|1|9e-45|182|rcu:RCOM_1428040|zeta-carotene desaturase [EC:1.3.5.6];K01206|2|6e-35|149|cic:CICLE_v10031741mg|alpha-L-fucosidase [EC:3.2.1.51]	GO:0031410//cytoplasmic vesicle	-	-	gi|115435278|ref|NP_001042397.1|/0/Os01g0216000 [Oryza sativa Japonica Group]
	LOC_Os01g21250	Chr1:11863919-11864332	403.521	577.324	782.307	571.221	466.625	696.44	79.7917	82.9168	50.7143	23.6343	20.831	21.1035	cDNA|late embryogenesis abundant protein, putative, expressed	-	GO:0043231//intracellular membrane-bounded organelle	-	-	gi|115436230|ref|NP_001042873.1|/2.10825e-24/Os01g0314800 [Oryza sativa Japonica Group]
	LOC_Os01g22370	Chr1:12578188-12582301	13.6842	29.4936	22.9507	17.0855	21.8903	18.7623	283.952	292.744	244.887	89.5466	87.8745	71.9694	cDNA|peroxidase precursor, putative, expressed	K00430|1|2e-173|609|dosa:Os01t0327400-01|peroxidase [EC:1.11.1.7]	GO:0031410//cytoplasmic vesicle	GO:0016209//antioxidant activity;GO:0005506//iron ion binding;GO:0003824//catalytic activity	GO:0006950//response to stress;GO:0008152//metabolic process	gi|115436300|ref|NP_001042908.1|/1.05826e-172/Os01g0327400 [Oryza sativa Japonica Group]
	LOC_Os01g22670	Chr1:12742055-12747081	0	0	0	0	0	0	17.6495	27.6961	19.9144	9.6008	5.91598	3.7936	cDNA|fruit bromelain precursor, putative, expressed	K01365|1|1e-65|251|sly:101251741|cathepsin L [EC:3.4.22.15];K16292|2|1e-63|245|gmx:100818606|KDEL-tailed cysteine endopeptidase [EC:3.4.22.-];K01371|3|2e-63|244|atr:18442240|cathepsin K [EC:3.4.22.38]	GO:0031410//cytoplasmic vesicle	GO:0004175//endopeptidase activity	GO:0019538//protein metabolic process	gi|13365804|dbj|BAB39242.1|/1.76159e-176/putative cysteine protease [Oryza sativa Japonica Group]
	LOC_Os01g22680	Chr1:12751898-12753162	0	0	0	0	0	0	16.1404	23.6014	14.2725	6.08381	3.85334	1.8372	cDNA|fruit bromelain precursor, putative, expressed	K01365|1|7e-59|228|egu:105038572|cathepsin L [EC:3.4.22.15];K16292|5|2e-57|223|gmx:100800823|KDEL-tailed cysteine endopeptidase [EC:3.4.22.-]	GO:0031410//cytoplasmic vesicle	GO:0004175//endopeptidase activity	GO:0019538//protein metabolic process;GO:0006091//generation of precursor metabolites and energy	gi|115436338|ref|NP_001042927.1|/0/Os01g0330300 [Oryza sativa Japonica Group]
	LOC_Os01g24550	Chr1:13837905-13839339	0	0.156237	0	0	0.691592	0.617637	150.121	184.853	160.05	48.2698	41.9654	31.7019	cDNA|fruit bromelain precursor, putative, expressed	K16292|1|1e-60|234|gmx:100781358|KDEL-tailed cysteine endopeptidase [EC:3.4.22.-]	GO:0031410//cytoplasmic vesicle	GO:0004175//endopeptidase activity	GO:0019538//protein metabolic process;GO:0006091//generation of precursor metabolites and energy	gi|115436422|ref|NP_001042969.1|/6.11851e-178/Os01g0347500 [Oryza sativa Japonica Group]
	LOC_Os01g24560	Chr1:13842271-13843749	0	0	0	0	0.919776	0.624282	272.516	326.077	242.547	113.036	95.4843	64.5075	cDNA|fruit bromelain precursor, putative, expressed	K01365|1|6e-82|305|sly:101251741|cathepsin L [EC:3.4.22.15];K01371|2|1e-80|301|atr:18442240|cathepsin K [EC:3.4.22.38];K16292|3|2e-78|293|gmx:100818606|KDEL-tailed cysteine endopeptidase [EC:3.4.22.-]	GO:0031410//cytoplasmic vesicle	GO:0004175//endopeptidase activity	GO:0019538//protein metabolic process;GO:0006091//generation of precursor metabolites and energy	gi|15290195|dbj|BAB63884.1|/0/putative cysteine protease [Oryza sativa Japonica Group]
	LOC_Os01g24570	Chr1:13847991-13849036	0	0	0	0	0	0	72.5418	63.3456	58.8479	33.3542	27.101	19.9231	cDNA|fruit bromelain precursor, putative, expressed	K01365|1|2e-82|306|sly:101251741|cathepsin L [EC:3.4.22.15];K01371|2|8e-81|300|atr:18442240|cathepsin K [EC:3.4.22.38];K16292|3|2e-78|293|gmx:100818606|KDEL-tailed cysteine endopeptidase [EC:3.4.22.-]	GO:0031410//cytoplasmic vesicle	GO:0004175//endopeptidase activity	GO:0019538//protein metabolic process;GO:0006091//generation of precursor metabolites and energy	gi|53791858|dbj|BAD53944.1|/0/putative cysteine protease [Oryza sativa Japonica Group]
	LOC_Os01g24600	Chr1:13859261-13860625	0	0	0	0	0	0	65.0334	52.93	62.2374	23.5019	14.9515	10.7027	cDNA|fruit bromelain precursor, putative, expressed	K16292|1|1e-60|234|gmx:100781358|KDEL-tailed cysteine endopeptidase [EC:3.4.22.-]	GO:0031410//cytoplasmic vesicle	GO:0004175//endopeptidase activity	GO:0019538//protein metabolic process;GO:0006091//generation of precursor metabolites and energy	gi|115436422|ref|NP_001042969.1|/5.65085e-178/Os01g0347500 [Oryza sativa Japonica Group]
	LOC_Os01g26039	Chr1:14754772-14764507	34.4926	45.6596	47.0152	38.3111	38.8578	36.2328	8.41055	6.84031	6.97942	4.05131	3.3124	3.58812	cDNA|expressed protein	K12828|1|6e-41|170|mdm:103414142|splicing factor 3B subunit 1	GO:0043231//intracellular membrane-bounded organelle	-	-	gi|115436538|ref|NP_001043027.1|/0/Os01g0362100 [Oryza sativa Japonica Group]
	LOC_Os01g31690	Chr1:17349310-17350816	2889.93	3886.63	5090.05	3818.56	3480.63	3395.44	15.9523	30.7005	24.2912	6.66759	14.7506	13.7529	cDNA|oxygen-evolving enhancer protein 1, chloroplast precursor, putative, expressed	K02716|1|3e-153|542|dosa:Os01t0501800-01|photosystem II oxygen-evolving enhancer protein 1	GO:0009523//photosystem II;GO:0043231//intracellular membrane-bounded organelle;GO:0009523//photosystem II;GO:0043231//intracellular membrane-bounded organelle	GO:0046872//metal ion binding;GO:0046872//metal ion binding	GO:0042548//regulation of photosynthesis, light reaction;GO:0042548//regulation of photosynthesis, light reaction	gi|218188287|gb|EEC70714.1|/3.27736e-166/hypothetical protein OsI_02088 [Oryza sativa Indica Group]
	LOC_Os01g32380	Chr1:17767879-17768465	6.339	6.66887	12.9631	6.88521	8.15449	6.2408	35.9359	33.9493	33.754	3.50868	3.81795	3.59369	cDNA|expressed protein	-	GO:0043231//intracellular membrane-bounded organelle	-	-	gi|297596868|ref|NP_001043157.2|/1.23436e-60/Os01g0508100 [Oryza sativa Japonica Group]
	LOC_Os01g32460	Chr1:17798260-17799032	20.093	18.7647	34.481	19.8759	23.999	21.7078	14.7183	13.4283	14.5905	5.48323	4.24405	3.80955	cDNA|expressed protein	-	-	-	-	gi|115436882|ref|NP_001043159.1|/2.19037e-68/Os01g0508500 [Oryza sativa Japonica Group]
	LOC_Os01g32670	Chr1:17911522-17912150	1.04346	1.49686	1.34199	1.75251	0.732747	1.30854	30.0342	21.0212	25.9806	2.53469	17.8605	3.67364	cDNA|expressed protein	-	-	-	-	gi|115436908|ref|NP_001043165.1|/7.98475e-51/Os01g0510200 [Oryza sativa Japonica Group]
	LOC_Os01g36240	Chr1:20061960-20066530	2.59158	1.79425	0.95297	1.83831	1.07311	1.32935	19.6088	19.0792	29.0329	12.0847	7.79756	10.4103	cDNA|peroxidase precursor, putative, expressed	K00430|1|0.0|659|dosa:Os01t0543100-01|peroxidase [EC:1.11.1.7]	GO:0031410//cytoplasmic vesicle	GO:0016209//antioxidant activity;GO:0005506//iron ion binding;GO:0003824//catalytic activity	GO:0006950//response to stress;GO:0008152//metabolic process	gi|125570740|gb|EAZ12255.1|/0/hypothetical protein OsJ_02142 [Oryza sativa Japonica Group]
	LOC_Os01g38229	Chr1:21411323-21441447	7.38965	8.05434	10.1792	6.61179	6.76495	6.70605	33.6685	34.4849	32.7366	13.3789	14.3653	12.1055	cDNA|peptidyl-prolyl isomerase, putative, expressed	K09571|1|1e-91|287|obr:102704198|FK506-binding protein 4/5 [EC:5.2.1.8]	-	-	-	gi|52075778|dbj|BAD44998.1|/0/peptidylprolyl isomerase-like [Oryza sativa Japonica Group]
	LOC_Os01g40290	Chr1:22747335-22748143	0.197931	0	0	0.789868	0	0	12.6285	11.9824	10.8332	4.48234	4.35165	2.25355	cDNA|expressed protein	-	-	-	-	gi|115437964|ref|NP_001043424.1|/4.09358e-20/Os01g0585200 [Oryza sativa Japonica Group]
	LOC_Os01g41710	Chr1:23607347-23608583	4609.07	5929.73	8580.02	4716.86	4269.54	4352.27	20.7395	41.9376	41.6424	9.18991	21.2685	12.236	cDNA|chlorophyll A-B binding protein, putative, expressed	K08912|1|1e-140|499|dosa:Os01t0600900-02|light-harvesting complex II chlorophyll a/b binding protein 1	GO:0009534//chloroplast thylakoid	-	GO:0006091//generation of precursor metabolites and energy	gi|115438250|ref|NP_001043493.1|/7.64699e-140/Os01g0600900 [Oryza sativa Japonica Group]
	LOC_Os01g47900	Chr1:27417283-27420084	15.2142	13.247	17.4861	5.8138	7.22067	4.42895	13.5495	15.6844	11.5666	5.7241	6.36343	4.08554	cDNA|S-locus-like receptor protein kinase, putative, expressed	K04733|1|2e-104|381|pda:103698097|interleukin-1 receptor-associated kinase 4 [EC:2.7.11.1];K00276|4|1e-80|302|sot:102600413|primary-amine oxidase [EC:1.4.3.21]	GO:0043231//intracellular membrane-bounded organelle;GO:0031410//cytoplasmic vesicle	GO:0030246//carbohydrate binding;GO:0004672//protein kinase activity;GO:0032559	GO:0006464//cellular protein modification process;GO:0008037//cell recognition	gi|115439081|ref|NP_001043820.1|/0/Os01g0669100 [Oryza sativa Japonica Group]
	LOC_Os01g50460	Chr1:28975562-28977354	44.8771	50.9358	58.0381	41.9183	47.1396	38.7446	10.2828	11.8254	8.14465	3.10097	3.23	1.9743	cDNA|nodulin MtN3 family protein, putative, expressed	K15382|1|1e-126|453|dosa:Os01t0700100-01|solute carrier family 50 (sugar transporter)	GO:0031224//intrinsic component of membrane;GO:0031410//cytoplasmic vesicle	-	GO:0071702	gi|115439407|ref|NP_001043983.1|/5.85517e-126/Os01g0700100 [Oryza sativa Japonica Group]
	LOC_Os01g51570	Chr1:29620953-29622393	6.06295	5.44001	10.9438	4.73182	3.44229	2.29636	31.327	37.7508	27.9495	13.6434	14.3592	9.0507	cDNA|glycosyl hydrolases family 17, putative, expressed	K15429|1|1e-41|171|pvu:PHAVU_003G176600g|tRNA (guanine37-N1)-methyltransferase [EC:2.1.1.228];K19619|2|6e-41|169|eus:EUTSA_v10006713mg|tyrosyl-DNA phosphodiesterase 2 [EC:3.1.4.-];K13098|5|2e-33|144|eus:EUTSA_v10012621mg|RNA-binding protein FUS	GO:0031410//cytoplasmic vesicle	GO:0004553//hydrolase activity, hydrolyzing O-glycosyl compounds	GO:0044238	gi|115439545|ref|NP_001044052.1|/0/Os01g0713200 [Oryza sativa Japonica Group]
	LOC_Os01g52170	Chr1:30008280-30012094	52.8833	64.2756	68.7515	47.6219	43.7907	41.2047	3.41545	3.75155	3.3337	0.510029	0.518443	0.919804	cDNA|expressed protein	K03593|1|8e-49|196|vvi:100242483|ATP-binding protein involved in chromosome partitioning	-	-	-	gi|678000708|sp|Q0JJS8.3|HF101_ORYSJ/0/RecName: Full=Fe-S cluster assembly factor HCF101, chloroplastic; AltName: Full=Protein HIGH CHLOROPHYLL FLUORESCENCE 101 homolog; Flags: Precursor [Oryza sativa Japonica Group]
	LOC_Os01g52260	Chr1:30042526-30043938	9.17032	11.6933	12.0301	7.86282	6.90978	5.7186	13.1098	12.8885	17.4968	4.74519	5.52399	5.65885	cDNA|serine acetyltransferase protein, putative, expressed	K00640|1|2e-142|506|osa:4324655|serine O-acetyltransferase [EC:2.3.1.30]	GO:0044424	GO:0016412//serine O-acyltransferase activity	GO:0006563//L-serine metabolic process	gi|115439625|ref|NP_001044092.1|/1.28468e-141/Os01g0720700 [Oryza sativa Japonica Group]
	LOC_Os01g56420	Chr1:32523327-32524183	0.915337	0.343838	0.861318	0.531445	1.08009	0.783665	152.534	132.582	103.95	68.9873	70.5747	43.9162	cDNA|ctr copper transporter family protein, putative, expressed	K14686|1|2e-42|173|dosa:Os01t0770700-00|solute carrier family 31 (copper transporter), member 1	-	-	-	gi|297597682|ref|NP_001044379.2|/9.34257e-42/Os01g0770700 [Oryza sativa Japonica Group]
	LOC_Os01g56680	Chr1:32699023-32709294	1103.6	1676.33	2716.45	1238.59	1154.88	1084.41	5.42133	10.1655	7.51818	2.09858	4.64943	3.51506	cDNA|photosystem II reaction center W protein, chloroplast precursor, putative, expressed	K10085|1|3e-49|196|dosa:Os01t0773600-01|ER degradation enhancer, mannosidase alpha-like 2;K02721|5|7e-11|69.3|dosa:Os01t0773700-02|photosystem II PsbW protein	GO:0043231//intracellular membrane-bounded organelle;GO:0043231//intracellular membrane-bounded organelle	-	-	gi|222619334|gb|EEE55466.1|/1.57284e-48/hypothetical protein OsJ_03634 [Oryza sativa Japonica Group]
	LOC_Os01g58960	Chr1:34084756-34086514	0	0	0	0	0	0	6.02953	5.85662	5.34498	0.439476	0.596821	0.766014	cDNA|cytochrome P450, putative, expressed	K00517|1|1e-138|494|cit:102626615|	GO:0031410//cytoplasmic vesicle	GO:0016491//oxidoreductase activity;GO:0005506//iron ion binding	-	gi|125572349|gb|EAZ13864.1|/0/hypothetical protein OsJ_03787 [Oryza sativa Japonica Group]
	LOC_Os01g58970	Chr1:34089460-34091401	0	0	0	0	0	0	31.9736	30.2967	36.3952	5.10718	2.80841	4.20076	cDNA|cytochrome P450, putative, expressed	K00517|1|3e-144|513|cit:102626615|	GO:0031410//cytoplasmic vesicle	GO:0016491//oxidoreductase activity;GO:0005506//iron ion binding	GO:0008152//metabolic process	gi|297720495|ref|NP_001172609.1|/0/Os01g0803900 [Oryza sativa Japonica Group]
	LOC_Os01g59570	Chr1:34445324-34454439	0	0.0743756	0	0	0.571624	0	76.5398	81.0596	60.5185	22.7246	16.6894	12.0752	cDNA|senescence-induced receptor-like serine/threonine-protein kinase precursor, putative, expressed	K16224|1|3e-152|540|eus:EUTSA_v10023115mg|senescence-induced receptor-like serine/threonine-protein kinase;K04733|3|1e-100|369|pop:POPTR_0144s00230g|interleukin-1 receptor-associated kinase 4 [EC:2.7.11.1]	GO:0031410//cytoplasmic vesicle	-	-	gi|215769348|dbj|BAH01577.1|/0/unnamed protein product [Oryza sativa Japonica Group]
	LOC_Os01g63200	Chr1:36634330-36636980	0	0	0	0	0	0	27.8568	28.9194	21.3288	10.9681	8.82126	4.56997	cDNA|laccase precursor protein, putative, expressed	K05909|1|0.0|1075|dosa:Os01t0850800-00|laccase [EC:1.10.3.2]	GO:0005576//extracellular region;GO:0031410//cytoplasmic vesicle	GO:0046914//transition metal ion binding;GO:0016682//oxidoreductase activity, acting on diphenols and related substances as donors, oxygen as acceptor	GO:0009808//lignin metabolic process	gi|297597968|ref|NP_001044816.2|/0/Os01g0850800 [Oryza sativa Japonica Group]
	LOC_Os01g64470	Chr1:37411999-37413011	0.931967	0.994916	1.49886	1.49606	0.977573	1.261	12.3154	10.0903	9.03026	4.43345	4.56152	2.56696	cDNA|harpin-induced protein 1 domain containing protein, expressed	-	-	-	-	gi|115441231|ref|NP_001044895.1|/1.50588e-116/Os01g0864500 [Oryza sativa Japonica Group]
	LOC_Os01g64960	Chr1:37696777-37699752	926.992	1473.93	2096.72	2040.92	1713.42	1797.59	5.05116	7.85107	6.73278	1.49665	2.57036	2.9682	cDNA|chlorophyll A-B binding protein, putative, expressed	K03542|1|4e-80|299|dosa:Os01t0869800-01|photosystem II 22kDa protein	GO:0043231//intracellular membrane-bounded organelle;GO:0043231//intracellular membrane-bounded organelle	-	-	gi|115441299|ref|NP_001044929.1|/2.19482e-79/Os01g0869800 [Oryza sativa Japonica Group]
	LOC_Os01g65690	Chr1:38144782-38146145	101.137	84.3447	172.754	92.545	129.896	111.448	7.26701	5.70989	4.94896	1.57637	1.13414	1.38906	cDNA|4,5-DOPA dioxygenase extradiol, putative, expressed	K15777|1|3e-161|568|dosa:Os01t0878900-01|4,5-DOPA dioxygenase extradiol [EC:1.13.11.-]	-	GO:0046914//transition metal ion binding;GO:0016701//oxidoreductase activity, acting on single donors with incorporation of molecular oxygen;GO:0005506//iron ion binding;GO:0016701//oxidoreductase activity, acting on single donors with incorporation of molecular oxygen	GO:0008152//metabolic process;GO:0044237//cellular metabolic process	gi|115441407|ref|NP_001044983.1|/1.537e-160/Os01g0878900 [Oryza sativa Japonica Group]
	LOC_Os01g67010	Chr1:38916091-38918071	0	0	0	0	0	0	7.67501	6.40983	7.04991	1.41714	1.39238	1.66331	cDNA|expressed protein	-	GO:0031410//cytoplasmic vesicle	-	-	gi|20161291|dbj|BAB90217.1|/6.39067e-83/membrane protein-like [Oryza sativa Japonica Group]
	LOC_Os01g67390	Chr1:39136936-39139380	0	0	0.554582	0	0	0.302824	8.64292	8.33705	16.1445	5.85232	3.52844	6.01875	cDNA|POEI32 - Pollen Ole e I allergen and extensin family protein precursor, expressed	-	GO:0031410//cytoplasmic vesicle	-	-	gi|115441645|ref|NP_001045102.1|/4.69771e-90/Os01g0899700 [Oryza sativa Japonica Group]
	LOC_Os01g70150	Chr1:40601293-40602413	0	0	0	0	0	0	0	0	7.02162	0	0	0	cDNA|expressed protein	-	-	-	-	gi|20160721|dbj|BAB89663.1|/1.29253e-10/P0482D04.10 [Oryza sativa Japonica Group]
	LOC_Os02g08014	Chr2:4195423-4202595	0.914571	0	0	0.493829	0.492261	0.439404	8.3857	3.41652	6.4231	1.63734	1.59705	1.78622	cDNA|expressed protein	K01537|1|2e-11|68.2|mtr:MTR_2g038310|Ca2+-transporting ATPase [EC:3.6.3.8]	GO:0044464	GO:0016820//hydrolase activity, acting on acid anhydrides, catalyzing transmembrane movement of substances;GO:0015075//ion transmembrane transporter activity	GO:0006812//cation transport	gi|357449659|ref|XP_003595106.1|/1.00027e-10/Plasma membrane calcium-transporting ATPase [Medicago truncatula]
	LOC_Os02g10370	Chr2:5464033-5464324	0	0	0	0	15.867	0	21.1811	5.71934	9.29049	0	0	0	cDNA|hrpN-interacting protein from Malus, putative, expressed	-	GO:0043231//intracellular membrane-bounded organelle	-	-	gi|115444837|ref|NP_001046198.1|/1.52833e-27/Os02g0197400 [Oryza sativa Japonica Group]
	LOC_Os02g10390	Chr2:5468366-5470496	1511.05	1974.8	2278.07	1590.79	1592.31	1470.19	5.24638	10.333	9.92301	1.26826	3.49896	3.55611	cDNA|chlorophyll A-B binding protein, putative, expressed	K08909|1|2e-134|439|dosa:Os02t0197600-01|light-harvesting complex I chlorophyll a/b binding protein 3	GO:0043231//intracellular membrane-bounded organelle;GO:0043231//intracellular membrane-bounded organelle;GO:0043231//intracellular membrane-bounded organelle	-	-	gi|49388156|dbj|BAD25284.1|/7.32276e-122/putative chlorophyll a/b-binding protein type III precursor [Oryza sativa Japonica Group]
	LOC_Os02g14430	Chr2:7938408-7939842	0	0	0	0	0	0	19.2594	16.3207	21.3134	3.03839	2.20324	1.07854	cDNA|peroxidase precursor, putative, expressed	K00430|1|3e-166|585|dosa:Os02t0240100-01|peroxidase [EC:1.11.1.7]	GO:0031410//cytoplasmic vesicle	GO:0016209//antioxidant activity;GO:0005506//iron ion binding;GO:0003824//catalytic activity	GO:0006950//response to stress;GO:0008152//metabolic process	gi|297598901|ref|NP_001046400.2|/1.57695e-165/Os02g0240100 [Oryza sativa Japonica Group]
	LOC_Os02g16940	Chr2:9650580-9656895	0	0	0	0	0	0	4.35313	4.00356	3.05755	1.07166	0.630992	0.348283	cDNA|OsSub13 - Putative Subtilisin homologue, expressed	K18443|1|1e-80|302|rcu:RCOM_0732470|golgi-specific brefeldin A-resistance guanine nucleotide exchange factor 1;K11267|2|3e-34|147|mtr:MTR_091s0011|sister chromatid cohesion protein PDS5;K13199|3|4e-14|80.9|mtr:MTR_7g081660|plasminogen activator inhibitor 1 RNA-binding protein	GO:0031410//cytoplasmic vesicle	-	-	gi|115445475|ref|NP_001046517.1|/0/Os02g0269600 [Oryza sativa Japonica Group]
	LOC_Os02g23823	Chr2:13759210-13767271	13.5713	11.5142	12.2848	7.95594	7.39587	5.53365	18.7982	17.2048	16.4497	8.94626	8.59589	8.12919	cDNA|helix-loop-helix DNA-binding domain containing protein, expressed	-	GO:0043231//intracellular membrane-bounded organelle;GO:0043231//intracellular membrane-bounded organelle;GO:0043231//intracellular membrane-bounded organelle	GO:0003676//nucleic acid binding;GO:0003676//nucleic acid binding	-	gi|115445901|ref|NP_001046730.1|/1.91096e-31/Os02g0433600 [Oryza sativa Japonica Group]
	LOC_Os02g32814	Chr2:19472210-19486248	36.6053	33.5274	34.5688	29.0679	25.5546	30.0008	34.2811	26.5009	29.8784	15.8906	14.9636	12.74	cDNA|heavy metal-associated domain containing protein, expressed	K07213|1|5e-26|119|obr:102706073|copper chaperone	GO:0016020//membrane	GO:0046914//transition metal ion binding	GO:0000041//transition metal ion transport	gi|297721277|ref|NP_001173001.1|/6.81403e-90/Os02g0530100 [Oryza sativa Japonica Group]
	LOC_Os02g36590	Chr2:22095969-22100897	7.52385	11.4475	11.2436	4.84975	5.1712	5.33396	6.94398	8.85146	6.15451	1.44949	1.64825	1.69448	cDNA|CPuORF19 - conserved peptide uORF-containing transcript, expressed	K03006|1|4e-11|71.2|egr:104447736|DNA-directed RNA polymerase II subunit RPB1 [EC:2.7.7.6]	GO:0031410//cytoplasmic vesicle;GO:0031410//cytoplasmic vesicle;GO:0031410//cytoplasmic vesicle	-	-	gi|115446867|ref|NP_001047213.1|/0/Os02g0575700 [Oryza sativa Japonica Group]
	LOC_Os02g36740	Chr2:22163261-22167383	4.12476	3.96546	3.109	2.56762	2.39036	1.94651	18.8325	18.7655	15.5857	8.58875	7.54121	6.19569	cDNA|zinc finger, C3HC4 type, putative, expressed	K10661|1|3e-08|60.5|cme:CYME_CMT548C|E3 ubiquitin-protein ligase MARCH6 [EC:2.3.2.27];K10658|4|1e-07|58.2|gsl:Gasu_09570|E3 ubiquitin-protein ligase MARCH3 [EC:2.3.2.27]	-	GO:0046914//transition metal ion binding;GO:0046914//transition metal ion binding;GO:0046914//transition metal ion binding;GO:0046914//transition metal ion binding;GO:0046914//transition metal ion binding;GO:0046914//transition metal ion binding;GO:0046914//transition metal ion binding	-	gi|115446879|ref|NP_001047219.1|/8.81564e-89/Os02g0577100 [Oryza sativa Japonica Group]
	LOC_Os02g36845	Chr2:22233460-22234247	0	0	0	0	0	0	4.75522	5.23185	7.18956	3.40125	2.22849	1.40451	cDNA|membrane associated DUF588 domain containing protein, putative, expressed	-	GO:0016020//membrane	-	-	gi|222623116|gb|EEE57248.1|/8.06365e-66/hypothetical protein OsJ_07255 [Oryza sativa Japonica Group]
	LOC_Os02g37190	Chr2:22477781-22478946	0	0	0	0	3.84203	4.59729	975.101	1240.91	1103.43	117.586	51.0106	62.5859	cDNA|expressed protein	-	-	-	-	gi|215766369|dbj|BAG98597.1|/2.2448e-36/unnamed protein product [Oryza sativa Japonica Group]
	LOC_Os02g37280	Chr2:22545472-22551581	3.11106	0	2.02737	1.83317	0	0.824279	13.1016	6.11907	14.8671	1.82959	1.97211	1.85784	cDNA|heavy metal transport/detoxification protein, putative, expressed	K19307|1|2e-11|67.8|brp:103832719|25S rRNA (uracil2634-N3)-methyltransferase [EC:2.1.1.313];K00850|4|1e-06|52.0|pmum:103324404|6-phosphofructokinase 1 [EC:2.7.1.11]	-	-	-	gi|46806257|dbj|BAD17465.1|/7.92313e-56/hypothetical protein [Oryza sativa Japonica Group]
	LOC_Os02g37320	Chr2:22559094-22559507	0	0	2.42224	0	1.82536	1.6291	13.0533	5.86867	10.5694	3.62414	3.75714	5.06815	cDNA|heavy metal associated domain containing protein, expressed	-	-	-	-	gi|46806261|dbj|BAD17469.1|/8.43923e-26/unknown protein [Oryza sativa Japonica Group]
	LOC_Os02g37360	Chr2:22572213-22573341	0	0	0	0	0	0	83.683	48.7173	33.7029	1.26218	9.70654	4.03625	cDNA|expressed protein	-	-	-	-	gi|297721367|ref|NP_001173046.1|/4.60431e-19/Os02g0585700 [Oryza sativa Japonica Group]
	LOC_Os02g37380	Chr2:22579159-22580613	0	0	0	0	0	0	29.4141	18.6012	8.52262	0.416844	2.29012	0.771558	cDNA|expressed protein	-	-	-	-	-
	LOC_Os02g39620	Chr2:23903893-23905003	0	0	0	0	0	0	15.3773	16.4258	16.7793	3.60135	2.26347	1.96961	cDNA|ATOZI1, putative, expressed	-	GO:0031410//cytoplasmic vesicle	-	-	gi|115447227|ref|NP_001047393.1|/1.39656e-38/Os02g0609200 [Oryza sativa Japonica Group]
	LOC_Os02g40030	Chr2:24235667-24239781	2.48118	2.0929	3.04049	1.10759	1.4288	0.931593	9.97947	9.54023	12.0368	5.66396	4.24597	5.52887	cDNA|transporter family protein, putative, expressed	K15281|1|3e-131|469|dosa:Os02t0614100-01|solute carrier family 35	GO:0031224//intrinsic component of membrane;GO:0031224//intrinsic component of membrane	-	-	gi|115447285|ref|NP_001047422.1|/2.16012e-179/Os02g0614100 [Oryza sativa Japonica Group]
	LOC_Os02g40100	Chr2:24276307-24281041	17.0442	25.4396	37.5292	19.2505	21.6263	19.1574	8.87382	6.96362	6.98027	3.47949	3.45276	3.07708	cDNA|plant protein of unknown function DUF869 domain containing protein, expressed	K10352|1|1e-29|132|sot:102585808|myosin heavy chain	-	-	-	gi|115447295|ref|NP_001047427.1|/0/Os02g0614600 [Oryza sativa Japonica Group]
	LOC_Os02g40730	Chr2:24690883-24692884	0	0.467985	0.589856	0	0.970127	1.08303	153.155	207.296	138.727	97.0181	81.9937	54.6457	cDNA|ammonium transporter protein, putative, expressed	K03320|1|0.0|852|dosa:Os02t0620600-01|ammonium transporter, Amt family	GO:0031224//intrinsic component of membrane	GO:0015101//organic cation transmembrane transporter activity	GO:0015696//ammonium transport	gi|115447353|ref|NP_001047456.1|/0/Os02g0620600 [Oryza sativa Japonica Group]
	LOC_Os02g44870	Chr2:27165433-27166898	45.9259	42.4947	34.9153	43.766	51.6557	41.6158	586.336	442.478	426.756	190.09	230.644	233.662	cDNA|dehydrin, putative, expressed	-	-	-	-	gi|115447819|ref|NP_001047689.1|/9.27982e-81/Os02g0669100 [Oryza sativa Japonica Group]
	LOC_Os02g51110	Chr2:31266244-31269960	6.9051	9.26866	5.5678	9.49305	7.88908	9.89946	599.289	596.555	576.67	318.345	289.977	243.471	cDNA|aquaporin protein, putative, expressed	K09874|1|2e-159|563|dosa:Os02t0745100-01|aquaporin NIP	GO:0044420//extracellular matrix part;GO:0031224//intrinsic component of membrane	GO:0015103//inorganic anion transmembrane transporter activity	GO:0015698//inorganic anion transport	gi|115448657|ref|NP_001048108.1|/9.71368e-159/Os02g0745100 [Oryza sativa Japonica Group]
	LOC_Os02g53620	Chr2:32794224-32798345	2.69086	2.14578	2.52871	1.35336	0.50448	0.942006	10.4762	10.9844	11.9261	6.1976	4.10763	3.53029	cDNA|nuclear transcription factor Y subunit, putative, expressed	K08064|1|4e-112|405|dosa:Os02t0776400-01|nuclear transcription factor Y, alpha	-	-	-	gi|222623765|gb|EEE57897.1|/1.68498e-109/hypothetical protein OsJ_08579 [Oryza sativa Japonica Group]
	LOC_Os02g53750	Chr2:32915307-32918514	3.81715	3.89656	3.9587	2.64276	4.64274	2.76877	15.6795	17.4401	18.7183	7.26436	7.94296	8.95745	cDNA|tyrosine protein kinase domain containing protein, putative, expressed	K04730|1|4e-60|179|zma:100272518|interleukin-1 receptor-associated kinase 1 [EC:2.7.11.1];K04733|4|9e-60|173|pper:PRUPE_ppa019028mg|interleukin-1 receptor-associated kinase 4 [EC:2.7.11.1]	-	GO:0004672//protein kinase activity;GO:0004672//protein kinase activity	-	gi|215695019|dbj|BAG90210.1|/7.5101e-109/unnamed protein product [Oryza sativa Japonica Group]
	LOC_Os03g01700	Chr3:430477-432878	0	0	0	0	2.09245	2.25734	621.346	569.949	631.197	303.033	272.925	212.986	cDNA|expressed protein	-	GO:0031224//intrinsic component of membrane;GO:0031410//cytoplasmic vesicle	GO:0015142//tricarboxylic acid transmembrane transporter activity	GO:0006842//tricarboxylic acid transport	gi|115450181|ref|NP_001048691.1|/0/Os03g0107300 [Oryza sativa Japonica Group]
	LOC_Os03g03720	Chr3:1662171-1665576	981.933	1503.13	1553.52	1976.46	1872.61	1797.09	4.31028	7.24295	5.96041	1.0151	2.91543	2.54823	cDNA|glyceraldehyde-3-phosphate dehydrogenase, putative, expressed	K05298|1|0.0|808|dosa:Os03t0129300-01|glyceraldehyde-3-phosphate dehydrogenase (NADP+) (phosphorylating) [EC:1.2.1.13]	GO:0043231//intracellular membrane-bounded organelle;GO:0043231//intracellular membrane-bounded organelle	GO:0000166//nucleotide binding;GO:0000166//nucleotide binding	GO:0006007//glucose catabolic process;GO:0006007//glucose catabolic process	gi|115450493|ref|NP_001048847.1|/0/Os03g0129300 [Oryza sativa Japonica Group]
	LOC_Os03g03790	Chr3:1706050-1708336	6.02644	7.97074	9.40954	7.65162	6.3736	7.62967	12.9058	12.963	9.45178	4.91527	3.94178	3.33678	cDNA|AMP-binding domain containing protein, expressed	K00666|1|5e-127|456|sbi:SORBI_10g012080|fatty-acyl-CoA synthase [EC:6.2.1.-];K12261|4|6e-39|163|gsl:Gasu_12440|2-hydroxyacyl-CoA lyase 1 [EC:4.1.-.-];K01904|5|8e-39|162|sita:101781346|4-coumarate--CoA ligase [EC:6.2.1.12]	-	-	-	gi|115450503|ref|NP_001048852.1|/0/Os03g0130100 [Oryza sativa Japonica Group]
	LOC_Os03g04070	Chr3:1862351-1864245	1.15229	0.852056	1.39535	1.17751	1.07751	0.92664	7.37797	7.11759	7.96144	2.94326	3.62243	2.78218	cDNA|no apical meristem protein, putative, expressed	K13126|1|4e-10|66.6|fve:101312606|polyadenylate-binding protein	-	-	-	gi|115450543|ref|NP_001048872.1|/1.53678e-170/Os03g0133000 [Oryza sativa Japonica Group]
	LOC_Os03g04660	Chr3:2211806-2213941	50.5299	104.24	99.4623	79.0126	69.2861	59.8043	17.5343	16.5261	17.6127	4.6498	5.33051	4.4747	cDNA|cytochrome P450 86A1, putative, expressed	K15402|1|4e-118|426|atr:105421656|fatty acid omega-hydroxylase [EC:1.14.-.-]	-	GO:0016491//oxidoreductase activity;GO:0005506//iron ion binding	GO:0008152//metabolic process	gi|125542338|gb|EAY88477.1|/0/hypothetical protein OsI_09948 [Oryza sativa Indica Group]
	LOC_Os03g08530	Chr3:4384010-4389386	0	0	0	0	0	0	11.8932	13.5355	6.53149	5.14435	4.2663	2.66822	cDNA|aminotransferase, classes I and II, domain containing protein, expressed	K00814|1|0.0|709|dosa:Os03t0183600-00|alanine transaminase [EC:2.6.1.2]	-	GO:0048037//cofactor binding;GO:0016846//carbon-sulfur lyase activity;GO:0047635	GO:0008652//cellular amino acid biosynthetic process	gi|108706541|gb|ABF94336.1|/0/Alanine aminotransferase 2, putative, expressed [Oryza sativa Japonica Group]
	LOC_Os03g09910	Chr3:4936471-4941037	0	0	0	0	0	0	8.02027	7.9754	8.86882	2.98415	2.44624	2.44024	cDNA|aminotransferase, classes I and II, domain containing protein, expressed	K10206|1|0.0|765|osa:4331930|LL-diaminopimelate aminotransferase [EC:2.6.1.83]	-	GO:0048037//cofactor binding;GO:0008483//transaminase activity	GO:0008152//metabolic process	gi|115451309|ref|NP_001049255.1|/0/Os03g0195100 [Oryza sativa Japonica Group]
	LOC_Os03g09970	Chr3:4984576-4992888	0	0	0	0	0	0	95.3664	59.3545	47.322	10.2184	8.48222	2.7508	cDNA|sulfate transporter, putative, expressed	K17470|1|0.0|1203|dosa:Os03t0195800-01|sulfate transporter 1, high-affinity	GO:0031224//intrinsic component of membrane;GO:0031224//intrinsic component of membrane;GO:0031224//intrinsic component of membrane;GO:0031224//intrinsic component of membrane	GO:0015291//secondary active transmembrane transporter activity;GO:0015291//secondary active transmembrane transporter activity;GO:0015291//secondary active transmembrane transporter activity;GO:0015291//secondary active transmembrane transporter activity	GO:0015698//inorganic anion transport;GO:0015698//inorganic anion transport;GO:0015698//inorganic anion transport;GO:0015698//inorganic anion transport	gi|115451317|ref|NP_001049259.1|/0/Os03g0195800 [Oryza sativa Japonica Group]
	LOC_Os03g13050	Chr3:7061768-7063319	0.887771	3.03662	1.1166	0.103703	0.24605	0.345307	25.8923	29.7799	30.786	15.5512	14.7804	11.7001	cDNA|E2F-related protein, putative, expressed	-	GO:0043231//intracellular membrane-bounded organelle	-	-	gi|125543013|gb|EAY89152.1|/9.27357e-111/hypothetical protein OsI_10643 [Oryza sativa Indica Group]
	LOC_Os03g13300	Chr3:7181079-7184168	0	0	0	0	0	0	29.3584	29.1199	30.0389	11.7156	11.3117	11.2078	cDNA|glutamate decarboxylase, putative, expressed	K01580|1|0.0|929|dosa:Os03t0236200-01|glutamate decarboxylase [EC:4.1.1.15]	-	GO:0016831//carboxy-lyase activity;GO:0048037//cofactor binding	GO:0009064//glutamine family amino acid metabolic process	gi|115451779|ref|NP_001049490.1|/0/Os03g0236200 [Oryza sativa Japonica Group]
	LOC_Os03g13870	Chr3:7519734-7529809	0	0	12.3029	0	0	0.0128429	7.22475	0.00782921	25.2635	4.21118	3.73283	0.00787851	cDNA|expressed protein	-	-	-	-	-
	LOC_Os03g15370	Chr3:8409933-8412377	0.868774	0	0.421345	1.09071	0	0.0430521	6.92796	3.70617	8.15338	0.746448	1.02682	1.03154	cDNA|ubiquitin fusion protein, putative, expressed	K02927|1|6e-52|202|osa:4332312|large subunit ribosomal protein L40e;K08770|3|2e-42|171|bdi:100839063|ubiquitin C	GO:0043231//intracellular membrane-bounded organelle;GO:0030529//ribonucleoprotein complex;GO:0043231//intracellular membrane-bounded organelle;GO:0030529//ribonucleoprotein complex	GO:0005198//structural molecule activity;GO:0005198//structural molecule activity	GO:0010467//gene expression;GO:0032446//protein modification by small protein conjugation;GO:0010467//gene expression;GO:0032446//protein modification by small protein conjugation	gi|297600684|ref|NP_001049613.2|/5.66777e-75/Os03g0259500 [Oryza sativa Japonica Group]
	LOC_Os03g17690	Chr3:9843326-9846747	230.374	202.635	166.4	81.7252	76.1689	54.0257	908.264	856.326	832.448	437.867	407.898	413.064	cDNA|OsAPx1 - Cytosolic Ascorbate Peroxidase encoding gene 1-8, expressed	K00434|1|1e-132|431|dosa:Os03t0285700-01|L-ascorbate peroxidase [EC:1.11.1.11]	-	GO:0005506//iron ion binding;GO:0016209//antioxidant activity;GO:0005506//iron ion binding;GO:0016209//antioxidant activity	GO:0008152//metabolic process;GO:0006950//response to stress;GO:0008152//metabolic process;GO:0006950//response to stress	gi|115452337|ref|NP_001049769.1|/5.43435e-132/Os03g0285700 [Oryza sativa Japonica Group]
	LOC_Os03g18130	Chr3:10116218-10124384	23.0223	7.39101	4.76776	19.8043	19.8949	28.1274	474.234	483.861	472.935	184.662	145.879	132.226	cDNA|asparagine synthetase, putative, expressed	K01953|1|0.0|1048|dosa:Os03t0291500-01|asparagine synthase (glutamine-hydrolysing) [EC:6.3.5.4]	-	GO:0016884//carbon-nitrogen ligase activity, with glutamine as amido-N-donor;GO:0032559;GO:0016884//carbon-nitrogen ligase activity, with glutamine as amido-N-donor;GO:0032559;GO:0016884//carbon-nitrogen ligase activity, with glutamine as amido-N-donor;GO:0032559;GO:0016884//carbon-nitrogen ligase activity, with glutamine as amido-N-donor;GO:0032559	GO:0009064//glutamine family amino acid metabolic process;GO:0006528//asparagine metabolic process;GO:0009064//glutamine family amino acid metabolic process;GO:0006528//asparagine metabolic process;GO:0009064//glutamine family amino acid metabolic process;GO:0006528//asparagine metabolic process;GO:0009064//glutamine family amino acid metabolic process;GO:0006528//asparagine metabolic process	gi|122243213|sp|Q10MX3.1|ASNS1_ORYSJ/0/RecName: Full=Asparagine synthetase [glutamine-hydrolyzing] 1; AltName: Full=Glutamine-dependent asparagine synthetase 1 [Oryza sativa Japonica Group]
	LOC_Os03g18850	Chr3:10562230-10563279	10.5706	15.7504	28.3853	6.07407	8.57675	8.18124	1136.53	941.188	800.825	250.551	232.931	152.838	cDNA|pathogenesis-related Bet v I family protein, putative, expressed	K14496|1|5e-07|55.5|pop:POPTR_0010s19120g|abscisic acid receptor PYR/PYL family;K02553|4|4e-06|52.8|bvg:104906773|regulator of ribonuclease activity A	-	-	GO:0006950//response to stress	gi|115452513|ref|NP_001049857.1|/1.70973e-86/Os03g0300400 [Oryza sativa Japonica Group]
	LOC_Os03g20210	Chr3:11422307-11423814	0	0	0	0	0	0	15.2538	15.9072	13.5296	4.72414	4.06839	3.3534	cDNA|aspartic proteinase nepenthesin precursor, putative, expressed	K01381|1|8e-34|145|smo:SELMODRAFT_13348|saccharopepsin [EC:3.4.23.25];K19025|2|9e-31|135|tcc:TCM_030990|AP-5 complex subunit zeta-1;K00924|4|4e-27|123|ath:AT5G22850|	GO:0031410//cytoplasmic vesicle	GO:0004175//endopeptidase activity	GO:0019538//protein metabolic process	gi|125586057|gb|EAZ26721.1|/0/hypothetical protein OsJ_10629 [Oryza sativa Japonica Group]
	LOC_Os03g20290	Chr3:11467635-11475783	0	0	0	0	0	0	5.61765	7.26055	6.05545	2.36107	2.57893	2.42848	cDNA|aspartic proteinase nepenthesin-1 precursor, putative, expressed	K01381|1|2e-35|151|smo:SELMODRAFT_13348|saccharopepsin [EC:3.4.23.25];K00924|3|7e-26|119|eus:EUTSA_v10013365mg|;K19025|4|2e-25|117|tcc:TCM_030990|AP-5 complex subunit zeta-1	GO:0031410//cytoplasmic vesicle	-	-	gi|115452685|ref|NP_001049943.1|/0/Os03g0318400 [Oryza sativa Japonica Group]
	LOC_Os03g21960	Chr3:12556844-12559702	1.47054	2.8003	0.898944	1.28785	1.53967	0.697802	29.7837	28.5405	37.1534	16.5766	13.9475	15.8334	cDNA|aminotransferase, putative, expressed	K00827|1|0.0|956|dosa:Os03t0338000-01|alanine-glyoxylate transaminase / (R)-3-amino-2-methylpropionate-pyruvate transaminase [EC:2.6.1.44 2.6.1.40]	GO:0043231//intracellular membrane-bounded organelle	GO:0016769//transferase activity, transferring nitrogenous groups;GO:0048037//cofactor binding	-	gi|115452905|ref|NP_001050053.1|/0/Os03g0338000 [Oryza sativa Japonica Group]
	LOC_Os03g22020	Chr3:12617987-12619618	3.12508	10.4902	3.24838	3.08758	1.98476	1.70807	13.0771	14.2783	15.6789	3.32039	3.99712	2.25352	cDNA|peroxidase precursor, putative, expressed	K00430|1|3e-137|489|sita:101786185|peroxidase [EC:1.11.1.7]	GO:0031410//cytoplasmic vesicle	GO:0016209//antioxidant activity;GO:0005506//iron ion binding;GO:0003824//catalytic activity	GO:0006950//response to stress;GO:0008152//metabolic process	gi|55700947|tpe|CAH69282.1|/1.46401e-161/TPA: class III peroxidase 40 precursor [Oryza sativa Japonica Group]
	LOC_Os03g22370	Chr3:12812214-12812977	536.669	950.967	1385.6	787.032	578.392	646.469	3.70646	7.40467	5.54402	1.39335	2.82648	1.81642	cDNA|ultraviolet-B-repressible protein, putative, expressed	-	-	-	-	-
	LOC_Os03g25300	Chr3:14445496-14446894	0	0	0	0	0	0	26.6705	18.9856	26.619	12.6159	10.5849	8.70876	cDNA|peroxidase precursor, putative, expressed	K00430|1|7e-159|560|dosa:Os03t0368300-01|peroxidase [EC:1.11.1.7]	GO:0031410//cytoplasmic vesicle	-	-	gi|115453173|ref|NP_001050187.1|/3.87365e-158/Os03g0368300 [Oryza sativa Japonica Group]
	LOC_Os03g25330	Chr3:14469691-14471256	9.62546	3.04373	10.898	6.09362	9.87972	8.42367	768.155	816.366	742.515	246.324	209.123	142.347	cDNA|peroxidase precursor, putative, expressed	K00430|1|3e-173|608|dosa:Os03t0368900-01|peroxidase [EC:1.11.1.7]	GO:0031410//cytoplasmic vesicle	GO:0016209//antioxidant activity;GO:0005506//iron ion binding;GO:0003824//catalytic activity	GO:0042743//hydrogen peroxide metabolic process;GO:0006950//response to stress	gi|115453177|ref|NP_001050189.1|/1.49103e-172/Os03g0368900 [Oryza sativa Japonica Group]
	LOC_Os03g26930	Chr3:15393832-15408286	2.06799	5.50981	4.99557	3.79452	3.8051	3.3983	5.56786	5.24676	5.83323	2.71099	1.88993	1.47293	cDNA|OsSCP13 - Putative Serine Carboxypeptidase homologue, expressed	K16297|1|0.0|904|dosa:Os03t0386800-01|serine carboxypeptidase-like clade II [EC:3.4.16.-]	-	GO:0004180//carboxypeptidase activity	GO:0019538//protein metabolic process	gi|108708521|gb|ABF96316.1|/0/Serine carboxypeptidase family protein, expressed [Oryza sativa Japonica Group]
	LOC_Os03g31510	Chr3:17949265-17950118	2.69765	2.48731	1.65868	1.93554	1.35645	0.969037	8.05574	9.47733	13.7907	4.74194	4.21362	5.83363	cDNA|cysteine proteinase inhibitor 8 precursor, putative, expressed	K13899|1|2e-31|136|bdi:100823439|cystatin-C	GO:0031410//cytoplasmic vesicle	GO:0030414//peptidase inhibitor activity	-	gi|115453637|ref|NP_001050419.1|/8.0944e-54/Os03g0429000 [Oryza sativa Japonica Group]
	LOC_Os03g31750	Chr3:18153142-18160127	0	0.353702	0	0	0.445574	0	12.5818	6.11266	14.7948	1.81754	2.14136	3.40805	cDNA|pyruvate, phosphate dikinase, chloroplast precursor, putative, expressed	K01006|1|0.0|1603|obr:102705327|pyruvate, orthophosphate dikinase [EC:2.7.9.1]	GO:0009536//plastid;GO:0043231//intracellular membrane-bounded organelle;GO:0044444;GO:0009536//plastid	GO:0043169//cation binding;GO:0004672//protein kinase activity;GO:0016781//phosphotransferase activity, paired acceptors;GO:0032559;GO:0004672//protein kinase activity;GO:0016781//phosphotransferase activity, paired acceptors;GO:0032559;GO:0043169//cation binding;GO:0004672//protein kinase activity;GO:0016781//phosphotransferase activity, paired acceptors;GO:0032559	GO:0009314//response to radiation;GO:0006629//lipid metabolic process;GO:0005982//starch metabolic process;GO:0006796//phosphate-containing compound metabolic process;GO:0006464//cellular protein modification process;GO:0009314//response to radiation;GO:0006629//lipid metabolic process;GO:0005982//starch metabolic process;GO:0006796//phosphate-containing compound metabolic process;GO:0006464//cel…	gi|75226424|sp|Q75KR1.1|PPDK2_ORYSJ/0/RecName: Full=Pyruvate, phosphate dikinase 2; AltName: Full=Pyruvate, orthophosphate dikinase 2 [Oryza sativa Japonica Group]
	LOC_Os03g39610	Chr3:21999941-22001714	3398.31	4087.95	5501.75	3649.33	3423.93	3304.98	13.922	25.8298	22.5996	5.15483	9.09067	7.33768	cDNA|chlorophyll A-B binding protein, putative, expressed	K08913|1|6e-131|436|pop:POPTR_0002s22220g|light-harvesting complex II chlorophyll a/b binding protein 2	GO:0009536//plastid;GO:0009521;GO:0031224//intrinsic component of membrane;GO:0009534//chloroplast thylakoid	GO:0046906//tetrapyrrole binding;GO:0043169//cation binding	GO:0006091//generation of precursor metabolites and energy;GO:0006464//cellular protein modification process;GO:0006091//generation of precursor metabolites and energy	gi|115453971|ref|NP_001050586.1|/9.11298e-153/Os03g0592500 [Oryza sativa Japonica Group]
	LOC_Os03g49524	Chr3:28193784-28196514	0	0	0	0	0	0	4.36978	5.0626	4.66386	1.72445	1.51463	1.49277	cDNA|anthocyanidin 3-O-glucosyltransferase, putative, expressed	K18823|1|2e-58|228|pvu:PHAVU_006G208300g|soyasaponin III rhamnosyltransferase [EC:2.4.1.273]	-	GO:0016740//transferase activity	-	gi|62733393|gb|AAX95510.1|/0/Expressed protein [Oryza sativa Japonica Group]
	LOC_Os03g50580	Chr3:28882514-28882859	0	0	0	0	0	0	15.7112	6.11898	6.29007	3.65899	0.417851	2.55536	cDNA|expressed protein	-	-	-	-	gi|108710744|gb|ABF98539.1|/3.27553e-17/expressed protein [Oryza sativa Japonica Group]
	LOC_Os03g56670	Chr3:32265687-32274174	1158.21	1534.61	2224.18	876.084	948.035	820.444	5.95701	9.22506	7.04265	1.01194	2.47225	2.02448	cDNA|photosystem I reaction center subunit III, chloroplast precursor, putative, expressed	K02694|1|1e-78|294|dosa:Os03t0778100-01|photosystem I subunit III	GO:0009534//chloroplast thylakoid;GO:0009522//photosystem I;GO:0009534//chloroplast thylakoid;GO:0009522//photosystem I	-	GO:0044237//cellular metabolic process;GO:0044237//cellular metabolic process	gi|3885892|gb|AAC78106.1|/5.63806e-78/photosystem-1 F subunit precursor [Oryza sativa Japonica Group]
	LOC_Os03g58980	Chr3:33586464-33587364	3.14008	2.05879	4.22956	2.1136	2.40068	2.7644	60.777	78.344	62.9026	23.2367	20.4093	16.7251	cDNA|Cupin domain containing protein, expressed	K11426|1|2e-32|139|sly:101250545|SET and MYND domain-containing protein;K19476|3|8e-12|71.6|mdm:103418875|vacuolar protein sorting-associated protein IST1	GO:0005576//extracellular region;GO:0031410//cytoplasmic vesicle	GO:0046914//transition metal ion binding	-	gi|115456039|ref|NP_001051620.1|/4.08132e-107/Os03g0804500 [Oryza sativa Japonica Group]
	LOC_Os03g59770	Chr3:34036245-34037129	0	0	0	0	0	0	9.62164	7.55784	6.53995	2.36663	1.21744	0.90125	cDNA|EF hand family protein, putative, expressed	K02183|1|2e-29|130|obr:102709550|calmodulin	GO:0031410//cytoplasmic vesicle	GO:0046872//metal ion binding	-	gi|115456157|ref|NP_001051679.1|/1.97726e-66/Os03g0812400 [Oryza sativa Japonica Group]
	LOC_Os03g63620	Chr3:35922767-35923937	0	0	0	0	0	0	9.10668	7.54108	8.88045	2.24388	2.34617	1.70952	cDNA|tetraspanin family protein, putative, expressed	K17345|1|2e-22|107|smo:SELMODRAFT_231326|tetraspanin-5	GO:0044464	-	-	gi|115456657|ref|NP_001051929.1|/3.13175e-152/Os03g0853200 [Oryza sativa Japonica Group]
	LOC_Os04g01470	Chr4:316365-319162	0	0	0	0	0	0	13.0082	9.54232	11.1732	0.582889	0.357736	0.194963	cDNA|O-methyltransferase, putative, expressed	K13066|1|3e-115|416|obr:102719765|caffeic acid 3-O-methyltransferase [EC:2.1.1.68]	-	-	-	gi|115456808|ref|NP_001052004.1|/0/Os04g0104900 [Oryza sativa Japonica Group]
	LOC_Os04g01890	Chr4:560484-562482	0	0	0	0	0	0	6.5501	6.73381	6.82157	3.18498	2.8248	2.81423	cDNA|protein kinase, putative, expressed	K04730|1|2e-79|297|bdi:100833121|interleukin-1 receptor-associated kinase 1 [EC:2.7.11.1]	-	-	-	gi|38345574|emb|CAE01774.2|/0/OSJNBa0027H06.10 [Oryza sativa Japonica Group]
	LOC_Os04g03796	Chr4:1702002-1710519	4.98779	4.16795	4.66718	4.36405	5.27123	4.28914	18.0878	16.6628	19.3555	9.75901	9.04304	8.08478	cDNA|OsSub37 - Putative Subtilisin homologue, expressed	K11267|1|2e-16|86.7|mtr:MTR_091s0011|sister chromatid cohesion protein PDS5;K18443|2|3e-09|62.8|rcu:RCOM_0732470|golgi-specific brefeldin A-resistance guanine nucleotide exchange factor 1	GO:0031410//cytoplasmic vesicle;GO:0031410//cytoplasmic vesicle;GO:0031410//cytoplasmic vesicle;GO:0031410//cytoplasmic vesicle	-	-	gi|218194259|gb|EEC76686.1|/9.08161e-63/hypothetical protein OsI_14683 [Oryza sativa Indica Group]
	LOC_Os04g06520	Chr4:3410727-3412439	1.89211	2.44411	1.73528	1.40776	1.17547	0.821534	15.2011	13.6602	12.7333	4.13812	2.69011	3.43793	cDNA|expressed protein	-	-	-	-	gi|125589277|gb|EAZ29627.1|/3.80281e-89/hypothetical protein OsJ_13694 [Oryza sativa Japonica Group]
	LOC_Os04g15920	Chr4:8637040-8639345	6.67237	7.82478	4.34666	4.72214	4.28871	4.39662	31.1069	30.9727	25.5583	14.6993	12.6944	9.10224	cDNA|dehydrogenase, putative, expressed	K00083|1|0.0|637|dosa:Os04t0229100-01|cinnamyl-alcohol dehydrogenase [EC:1.1.1.195]	-	GO:0016491//oxidoreductase activity;GO:0046914//transition metal ion binding	GO:0008152//metabolic process	gi|218194185|gb|EEC76612.1|/0/hypothetical protein OsI_14481 [Oryza sativa Indica Group]
	LOC_Os04g22080	Chr4:12500987-12504916	0	0	0	0	0	0	34.8947	37.5185	38.5399	18.8664	19.593	12.9796	cDNA|retrotransposon protein, putative, unclassified, expressed	K11426|1|5e-22|106|sly:101250545|SET and MYND domain-containing protein;K19476|3|4e-14|80.1|mdm:103418875|vacuolar protein sorting-associated protein IST1;K10751|4|2e-09|64.3|bdi:100832278|chromatin assembly factor 1 subunit B	GO:0005576//extracellular region;GO:0031410//cytoplasmic vesicle	GO:0046914//transition metal ion binding	-	gi|38568035|emb|CAD40409.3|/0/OSJNBa0065J03.5 [Oryza sativa Japonica Group]
	LOC_Os04g27190	Chr4:16057926-16068256	7.63993	15.7408	6.79958	1.17903	6.88248	9.42469	2.35268	3.68004	4.10068	0.219234	0.301063	0.305973	cDNA|terpene synthase, putative, expressed	K15803|1|3e-75|284|cit:102606948|(-)-germacrene D synthase [EC:4.2.3.22 4.2.3.75]	GO:0043231//intracellular membrane-bounded organelle;GO:0043231//intracellular membrane-bounded organelle;GO:0043231//intracellular membrane-bounded organelle	-	-	gi|115457800|ref|NP_001052500.1|/0/Os04g0340300 [Oryza sativa Japonica Group]
	LOC_Os04g30010	Chr4:17906096-17909802	0	0	0	0	0	0	7.88578	7.90366	7.90517	1.22454	1.27894	0.968225	cDNA|OsWAK45 - OsWAK receptor-like protein kinase, expressed	K04730|1|6e-131|469|pda:103708276|interleukin-1 receptor-associated kinase 1 [EC:2.7.11.1]	GO:0031410//cytoplasmic vesicle	-	-	gi|115457916|ref|NP_001052558.1|/0/Os04g0368800 [Oryza sativa Japonica Group]
	LOC_Os04g33640	Chr4:20372912-20377959	4.01561	6.19301	4.71712	3.3167	3.14097	3.40073	6.3519	6.68049	6.27068	2.32344	2.4739	2.41105	cDNA|glycosyl hydrolases family 17, putative, expressed	K19619|1|7e-63|242|crb:CARUB_v10012467mg|tyrosyl-DNA phosphodiesterase 2 [EC:3.1.4.-];K10761|3|2e-38|161|cic:CICLE_v10027573mg|tRNA(His) guanylyltransferase [EC:2.7.7.79];K15429|4|3e-36|154|pvu:PHAVU_003G176600g|tRNA (guanine37-N1)-methyltransferase [EC:2.1.1.228]	-	GO:0016798//hydrolase activity, acting on glycosyl bonds;GO:0043167//ion binding;GO:0016798//hydrolase activity, acting on glycosyl bonds;GO:0043167//ion binding	GO:0044238;GO:0044238	gi|125590321|gb|EAZ30671.1|/0/hypothetical protein OsJ_14727 [Oryza sativa Japonica Group]
	LOC_Os04g33830	Chr4:20495974-20497051	3437.87	4328.8	5830.39	3762.66	3283.17	3140.4	12.8798	25.9477	17.2591	4.25991	11.3427	9.69846	cDNA|membrane protein, putative, expressed	K14332|1|3e-79|295|dosa:Os04t0414700-01|photosystem I subunit PsaO	GO:0009521;GO:0009536//plastid	-	GO:0009765//photosynthesis, light harvesting	gi|115458310|ref|NP_001052755.1|/1.76018e-78/Os04g0414700 [Oryza sativa Japonica Group]
	LOC_Os04g35790	Chr4:21812156-21816178	2.18829	2.38761	2.74656	0.543655	0.47213	0.325792	11.015	13.4487	11.242	2.9149	3.00644	2.00129	cDNA|GLTP domain containing protein, putative, expressed	K07300|1|2e-13|78.2|vcn:VOLCADRAFT_107961|Ca2+:H+ antiporter	-	-	-	gi|222628917|gb|EEE61049.1|/2.73829e-105/hypothetical protein OsJ_14904 [Oryza sativa Japonica Group]
	LOC_Os04g37490	Chr4:22323859-22326907	1.82645	0.952769	0.992773	0.663695	1.46216	0.703125	21.8739	22.2179	18.6461	8.19643	11.5445	7.18253	cDNA|oxidoreductase, aldo/keto reductase family protein, putative, expressed	K19642|1|2e-94|346|tcc:TCM_011190|D-galacturonate reductase [EC:1.1.1.365];K08243|4|8e-89|328|gmx:547911|Polyketide reductase	GO:0043231//intracellular membrane-bounded organelle	GO:0003824//catalytic activity	GO:0008152//metabolic process	gi|115458636|ref|NP_001052918.1|/0/Os04g0447700 [Oryza sativa Japonica Group]
	LOC_Os04g38410	Chr4:22835895-22837594	1312.95	1849.74	2486.76	1614.66	1394.26	1348.27	5.66621	10.7506	8.95691	1.72746	4.79123	3.09627	cDNA|chlorophyll A-B binding protein, putative, expressed	K08917|1|2e-139|496|dosa:Os04t0457000-01|light-harvesting complex II chlorophyll a/b binding protein 6	GO:0009536//plastid	-	GO:0006091//generation of precursor metabolites and energy	gi|115458738|ref|NP_001052969.1|/9.1037e-139/Os04g0457000 [Oryza sativa Japonica Group]
	LOC_Os04g43390	Chr4:25658226-25666730	8.59451	5.96822	6.49361	10.0779	8.63505	9.82364	5.33013	4.26084	4.38038	1.77135	1.62514	0.661804	cDNA|Os4bglu16 - monolignol beta-glucoside homologue, expressed	K05350|1|0.0|885|obr:102705064|beta-glucosidase [EC:3.2.1.21]	GO:0031410//cytoplasmic vesicle;GO:0031410//cytoplasmic vesicle	GO:0016798//hydrolase activity, acting on glycosyl bonds;GO:0016798//hydrolase activity, acting on glycosyl bonds;GO:0043167//ion binding	GO:0008152//metabolic process;GO:0044238	gi|75296459|sp|Q7XSK2.2|BGL16_ORYSJ/0/RecName: Full=Beta-glucosidase 16; Short=Os4bglu16; Flags: Precursor [Oryza sativa Japonica Group]
	LOC_Os04g43800	Chr4:25926987-25929732	16.2599	14.4968	16.3274	3.31783	5.61298	2.41134	14.2857	14.7003	14.4272	3.43999	3.58455	2.9308	cDNA|phenylalanine ammonia-lyase, putative, expressed	K10775|1|0.0|1341|dosa:Os04t0518400-01|phenylalanine ammonia-lyase [EC:4.3.1.24]	GO:0044424	GO:0016840	GO:0006558//L-phenylalanine metabolic process	gi|115459452|ref|NP_001053326.1|/0/Os04g0518400 [Oryza sativa Japonica Group]
	LOC_Os04g45480	Chr4:26900890-26922085	12.0586	17.2093	9.88955	9.646	9.28035	14.5745	4.9731	4.89887	5.14185	1.50933	1.73289	2.11983	cDNA|heat shock protein STI, putative, expressed	K09553|1|0.0|983|dosa:Os04t0538000-01|stress-induced-phosphoprotein 1	-	-	-	gi|38567872|emb|CAE03021.3|/0/OSJNBa0091D06.14 [Oryza sativa Japonica Group]
	LOC_Os04g45590	Chr4:26975598-26976642	0	0	0	0	0	0	19.4327	20.923	13.926	8.29098	9.05596	4.34373	cDNA|glyoxalase family protein, putative, expressed	K14611|1|2e-38|159|mus:103986044|solute carrier family 23 (nucleobase transporter), member 1/2;K08234|2|1e-07|57.4|fve:101305877|glyoxylase I family protein	-	-	-	gi|115459668|ref|NP_001053434.1|/1.8865e-99/Os04g0538900 [Oryza sativa Japonica Group]
	LOC_Os04g51030	Chr4:30209130-30213964	0.736502	0.641202	1.15816	0.675746	0.780244	0.547522	6.2998	7.59511	6.84294	1.64751	1.78755	1.44242	cDNA|wall-associated kinase 1, putative, expressed	K04733|1|8e-115|415|egu:105042604|interleukin-1 receptor-associated kinase 4 [EC:2.7.11.1]	-	GO:0004672//protein kinase activity;GO:0032559	GO:0006464//cellular protein modification process	gi|222629470|gb|EEE61602.1|/0/hypothetical protein OsJ_16019 [Oryza sativa Japonica Group]
	LOC_Os04g51160	Chr4:30291460-30293040	0.647696	0	0.560336	0.445938	0	0.607407	13.4367	11.0201	8.35932	6.06617	4.39876	2.93218	cDNA|transposon protein, putative, unclassified, expressed	K17893|1|0.0|642|dosa:Os04t0600300-01|ubiquinol oxidase [EC:1.10.3.11]	GO:0031967;GO:0043231//intracellular membrane-bounded organelle;GO:0031224//intrinsic component of membrane	GO:0043169//cation binding;GO:0003824//catalytic activity	GO:0032501//multicellular organismal process;GO:0006091//generation of precursor metabolites and energy	gi|115460318|ref|NP_001053759.1|/0/Os04g0600300 [Oryza sativa Japonica Group]
	LOC_Os04g55120	Chr4:32773398-32774299	2.10933	0.19273	1.47482	4.84177	1.76635	2.36604	7.63511	6.68284	6.63068	3.25581	3.44274	2.36945	cDNA|jp18, putative, expressed	-	GO:0044464	-	-	gi|115460910|ref|NP_001054055.1|/1.16089e-69/Os04g0644100 [Oryza sativa Japonica Group]
	LOC_Os04g56420	Chr4:33635909-33638418	0	0	0	0	0	0	35.3508	38.7897	36.736	12.7828	10.3014	8.91228	cDNA|retrotransposon protein, putative, unclassified, expressed	K03120|1|1e-11|73.2|obr:102717556|transcription initiation factor TFIID TATA-box-binding protein;K07466|2|7e-07|47.0|mtr:MTR_5g026890|replication factor A1	-	-	-	gi|297723533|ref|NP_001174130.1|/4.34742e-112/Os04g0659200 [Oryza sativa Japonica Group]
	LOC_Os04g57130	Chr4:34038354-34039430	1.42159	0	0.876267	0.221007	0	0.80207	20.3655	19.2326	15.302	3.96281	4.37112	3.5357	cDNA|dirigent-like protein pDIR17, putative, expressed	K01870|1|5e-14|78.6|eus:EUTSA_v10003524mg|isoleucyl-tRNA synthetase [EC:6.1.1.5]	-	-	-	gi|116308855|emb|CAH65992.1|/1.05549e-81/H1005F08.21 [Oryza sativa Indica Group]
	LOC_Os04g58850	Chr4:35000968-35002146	4.70723	3.84091	3.52722	3.05132	3.73151	2.40898	13.5742	12.6372	18.0124	6.75025	6.39148	7.73913	cDNA|harpin-induced protein 1 domain containing protein, expressed	K08488|1|4e-12|73.2|ath:AT1G32270|syntaxin 7	GO:0043231//intracellular membrane-bounded organelle;GO:0031410//cytoplasmic vesicle	-	-	gi|115461434|ref|NP_001054317.1|/5.38657e-95/Os04g0685300 [Oryza sativa Japonica Group]
	LOC_Os04g59020	Chr4:35111459-35112512	0	0.735872	0.54813	0	0.154967	0.0461303	8.32477	10.1076	10.9511	3.00203	3.62546	3.47475	cDNA|integral membrane protein, putative, expressed	-	GO:0044464	-	-	gi|342179389|sp|Q7XTL7.3|VITH5_ORYSJ/6.24154e-60/RecName: Full=Vacuolar iron transporter homolog 5; AltName: Full=Protein NODULIN-LIKE 5 [Oryza sativa Japonica Group]
	LOC_Os04g59150	Chr4:35187372-35189338	9.07389	7.61652	9.67157	2.73397	5.796	4.53252	305.335	332.712	302.497	120.206	111.917	113.173	cDNA|peroxidase precursor, putative, expressed	K00430|1|2e-161|569|dosa:Os04t0688100-01|peroxidase [EC:1.11.1.7]	GO:0031410//cytoplasmic vesicle;GO:0031410//cytoplasmic vesicle	GO:0016209//antioxidant activity;GO:0005506//iron ion binding;GO:0003824//catalytic activity;GO:0016209//antioxidant activity;GO:0005506//iron ion binding;GO:0003824//catalytic activity	GO:0006950//response to stress;GO:0008152//metabolic process;GO:0006950//response to stress;GO:0008152//metabolic process	gi|115461474|ref|NP_001054337.1|/8.89812e-161/Os04g0688100 [Oryza sativa Japonica Group]
	LOC_Os04g59260	Chr4:35245106-35246738	0	0	0	0	0.741683	0.633583	176.096	146.785	157.122	68.0434	56.7468	70.2742	cDNA|peroxidase precursor, putative, expressed	K00430|1|2e-131|469|obr:102707580|peroxidase [EC:1.11.1.7]	GO:0031410//cytoplasmic vesicle	-	-	gi|115461486|ref|NP_001054343.1|/7.45906e-162/Os04g0689000 [Oryza sativa Japonica Group]
	LOC_Os05g02310	Chr5:739645-742966	37.9013	48.743	36.5591	28.2137	20.6357	18.5491	146.469	127.552	116.425	64.6557	67.8849	52.3753	cDNA|soluble inorganic pyrophosphatase, putative, expressed	K01507|1|2e-116|419|dosa:Os05t0114000-01|inorganic pyrophosphatase [EC:3.6.1.1]	GO:0044424	GO:0046872//metal ion binding;GO:0016462//pyrophosphatase activity	GO:0006793//phosphorus metabolic process	gi|115461719|ref|NP_001054459.1|/1.2332e-115/Os05g0114000 [Oryza sativa Japonica Group]
	LOC_Os05g02760	Chr5:991438-994247	0	0	0	0	0	0	3.60385	6.84694	7.34965	2.25809	1.29372	1.90556	cDNA|expressed protein	-	GO:0044464	-	-	gi|125550618|gb|EAY96327.1|/7.19818e-59/hypothetical protein OsI_18229 [Oryza sativa Indica Group]
	LOC_Os05g04380	Chr5:2010114-2015088	53.684	69.5904	57.3558	52.3288	48.5566	40.3671	94.3252	94.7559	138.639	45.667	50.3173	56.4026	cDNA|peroxidase precursor, putative, expressed	K00430|1|1e-113|410|obr:102707960|peroxidase [EC:1.11.1.7]	-	GO:0005506//iron ion binding;GO:0003824//catalytic activity;GO:0016209//antioxidant activity;GO:0005506//iron ion binding;GO:0003824//catalytic activity;GO:0016209//antioxidant activity	GO:0008152//metabolic process;GO:0006950//response to stress;GO:0008152//metabolic process;GO:0006950//response to stress	gi|55700997|tpe|CAH69307.1|/8.83881e-125/TPA: class III peroxidase 65 precursor [Oryza sativa Japonica Group]
	LOC_Os05g04490	Chr5:2073612-2075376	0	0	0	0	0	0	38.5463	48.4035	43.0606	15.3175	13.6285	13.5973	cDNA|peroxidase precursor, putative, expressed	K00430|1|2e-139|496|obr:102705434|peroxidase [EC:1.11.1.7]	-	GO:0005506//iron ion binding;GO:0003824//catalytic activity;GO:0016209//antioxidant activity	GO:0008152//metabolic process;GO:0006950//response to stress	gi|55701007|tpe|CAH69312.1|/7.50152e-166/TPA: class III peroxidase 70 precursor [Oryza sativa Japonica Group]
	LOC_Os05g05080	Chr5:2470763-2471278	0	0	0	0	0	0	7.49888	5.93528	3.44571	2.35901	1.90986	0.78306	cDNA|expressed protein	-	-	-	-	gi|297603809|ref|NP_001054611.2|/2.70955e-30/Os05g0142600 [Oryza sativa Japonica Group]
	LOC_Os05g07420	Chr5:3956456-3959190	0.697283	0.576106	0.817652	0.59177	0.498762	0.168965	6.50291	9.70948	7.65365	3.18491	2.83664	2.75434	cDNA|S-domain receptor-like protein kinase, putative, expressed	K04733|1|1e-99|365|dosa:Os01t0870500-01|interleukin-1 receptor-associated kinase 4 [EC:2.7.11.1]	GO:0031410//cytoplasmic vesicle	-	-	gi|115462299|ref|NP_001054749.1|/0/Os05g0166300 [Oryza sativa Japonica Group]
	LOC_Os05g10650	Chr5:5813264-5815545	0	0.349851	0	0	0.528262	0	36.1292	46.6196	25.6797	7.08551	6.07279	3.2876	cDNA|6-phosphofructokinase, putative, expressed	K00850|1|0.0|909|obr:102719110|6-phosphofructokinase 1 [EC:2.7.1.11]	GO:0043234//protein complex	GO:0008443//phosphofructokinase activity;GO:0032559	GO:0006796//phosphate-containing compound metabolic process;GO:0006007//glucose catabolic process	gi|47777436|gb|AAT38069.1|/0/putative pyrophosphate-fructose-6-phosphate-1-phosphotransferase [Oryza sativa Japonica Group]
	LOC_Os05g12630	Chr5:7249977-7251397	124.506	159.385	197.346	180.658	156.256	160.206	79.6823	109.591	82.6604	26.268	33.2736	22.199	cDNA|expressed protein	K12472|1|2e-15|59.3|bvg:104885038|epidermal growth factor receptor substrate 15	GO:0031410//cytoplasmic vesicle;GO:0031410//cytoplasmic vesicle	-	-	gi|48843767|gb|AAT47026.1|/5.24578e-117/putative dehydration-responsive protein, contains BURP domain, PF03181 [Oryza sativa Japonica Group]
	LOC_Os05g31760	Chr5:18500677-18505884	10.6415	11.2134	16.1499	15.3944	16.9837	12.8822	19.0895	14.9547	17.045	8.00224	5.82222	5.19931	cDNA|annexin, putative, expressed	K17095|1|7e-166|584|dosa:Os05t0382900-01|annexin A7/11;K17099|3|1e-71|271|jcu:105631204|annexin A13	-	GO:0005488//binding	-	gi|115463617|ref|NP_001055408.1|/4.07164e-165/Os05g0382900 [Oryza sativa Japonica Group]
	LOC_Os05g33310	Chr5:19525641-19528980	19.5417	23.148	16.976	12.0453	10.5576	9.94503	102.821	105.822	96.0961	40.0678	30.4725	30.3281	cDNA|oxidoreductase, 2OG-Fe oxygenase family protein, putative, expressed	K10767|1|7e-26|118|sita:101767971|alkylated DNA repair protein alkB homolog 5 [EC:1.14.11.-]	-	GO:0003824//catalytic activity	GO:0008152//metabolic process	gi|222631533|gb|EEE63665.1|/0/hypothetical protein OsJ_18483 [Oryza sativa Japonica Group]
	LOC_Os05g33320	Chr5:19531186-19533381	17.5614	22.4454	24.9377	13.8685	13.4735	14.3607	121.464	144.073	130.74	58.5711	49.7713	41.8288	cDNA|expressed protein	-	-	-	-	gi|50878373|gb|AAT85148.1|/6.74613e-65/hypothetical protein [Oryza sativa Japonica Group]
	LOC_Os05g35200	Chr5:20898303-20903641	14.308	23.5219	14.8862	19.2622	16.8267	15.1047	26.51	24.8315	29.7525	15.3191	11.4848	12.4406	cDNA|glycosyl transferase, putative, expressed	K00750|1|0.0|763|mus:103993000|glycogenin glucosyltransferase [EC:2.4.1.186]	-	GO:0016740//transferase activity	-	gi|720092685|ref|XP_010245814.1|/0/PREDICTED: putative UDP-glucuronate:xylan alpha-glucuronosyltransferase 3 [Nelumbo nucifera]
	LOC_Os05g43170	Chr5:25054710-25059191	17.0377	15.8305	24.9457	16.5468	14.9387	12.2318	17.298	18.378	15.9751	8.89997	8.95158	6.61039	cDNA|calreticulin precursor protein, putative, expressed	K08057|1|0.0|637|obr:102721552|calreticulin	GO:0043231//intracellular membrane-bounded organelle	GO:0046872//metal ion binding;GO:0005515//protein binding	GO:0044267//cellular protein metabolic process	gi|222632168|gb|EEE64300.1|/0/hypothetical protein OsJ_19137 [Oryza sativa Japonica Group]
	LOC_Os05g43300	Chr5:25188214-25193134	13.5156	17.4074	14.2195	15.1026	14.1321	14.3677	23.4953	24.8177	23.008	9.93477	8.08705	8.74592	cDNA|expressed protein	-	-	GO:0032559;GO:0032559;GO:0032559	-	gi|115464797|ref|NP_001055998.1|/0/Os05g0508800 [Oryza sativa Japonica Group]
	LOC_Os05g46020	Chr5:26682471-26684208	2.37468	1.39438	1.21729	1.78662	1.77957	1.3575	6.3089	5.53854	5.48931	2.66139	2.06504	1.39358	cDNA|WRKY7, expressed	K13424|1|2e-22|107|mus:103994080|WRKY transcription factor 33;K18834|3|2e-22|107|bvg:104883304|WRKY transcription factor 1	GO:0043231//intracellular membrane-bounded organelle	GO:0003677//DNA binding;GO:0001071//nucleic acid binding transcription factor activity	GO:0010467//gene expression	gi|125553129|gb|EAY98838.1|/1.50692e-62/hypothetical protein OsI_20783 [Oryza sativa Indica Group]
	LOC_Os05g47860	Chr5:27446817-27447516	0	0	0	0	0	0	4.29728	4.82027	5.55959	1.81164	1.62928	1.02774	cDNA|expressed protein	-	-	-	-	gi|297724303|ref|NP_001174515.1|/4.19089e-17/Os05g0552000 [Oryza sativa Japonica Group]
	LOC_Os05g50340	Chr5:28845444-28846050	104.321	149.585	142.694	87.8729	77.7424	80.4149	23.93	17.945	12.8697	8.67171	9.33983	6.68641	cDNA|MYB family transcription factor, putative, expressed	K01184|1|4e-19|93.2|obr:102702858|polygalacturonase [EC:3.2.1.15]	GO:0043231//intracellular membrane-bounded organelle	GO:0003676//nucleic acid binding	-	gi|115465643|ref|NP_001056421.1|/2.94029e-47/Os05g0579600 [Oryza sativa Japonica Group]
	LOC_Os05g50580	Chr5:29000106-29002044	0	0	0	0	0	0	11.5243	9.32236	11.803	5.50962	5.67377	3.76591	cDNA|OsSCP30 - Putative Serine Carboxypeptidase homologue, expressed	K09645|1|0.0|792|dosa:Os05t0582600-01|vitellogenic carboxypeptidase-like protein [EC:3.4.16.-]	GO:0031410//cytoplasmic vesicle	GO:0004180//carboxypeptidase activity	GO:0019538//protein metabolic process	gi|115465683|ref|NP_001056441.1|/0/Os05g0582600 [Oryza sativa Japonica Group]
	LOC_Os06g01210	Chr6:149383-150246	2516.29	3808.64	5306.01	3618.69	3176.8	2972.65	12.0861	21.143	15.028	3.75239	8.50615	7.72598	cDNA|plastocyanin, chloroplast precursor, putative, expressed	K02638|1|4e-60|231|dosa:Os06t0101600-01|plastocyanin	GO:0043231//intracellular membrane-bounded organelle	-	-	gi|115465862|ref|NP_001056530.1|/2.24177e-59/Os06g0101600 [Oryza sativa Japonica Group]
	LOC_Os06g02540	Chr6:876841-880535	60.0186	64.0693	67.2466	21.2065	22.6655	18.2021	76.8163	76.3374	64.1329	25.4985	27.4933	24.641	cDNA|expressed protein	-	-	-	-	gi|55296192|dbj|BAD67910.1|/3.94339e-169/unknown protein [Oryza sativa Japonica Group]
	LOC_Os06g03810	Chr6:1526535-1527625	0	0	0	0	0	0	9.37167	7.35644	6.19174	4.52244	3.50266	2.7885	cDNA|expressed protein	-	-	-	-	gi|125553895|gb|EAY99500.1|/5.53336e-83/hypothetical protein OsI_21469 [Oryza sativa Indica Group]
	LOC_Os06g06400	Chr6:2985093-2990867	0	0	0	0	0	0	6.73531	8.00178	5.77949	1.86526	2.07003	1.87409	cDNA|NBS-LRR type disease resistance protein, putative, expressed	K13457|1|1e-157|558|sbi:SORBI_09g001800|disease resistance protein RPM1	-	GO:0032559	GO:0012501//programmed cell death;GO:0006950//response to stress	gi|115466534|ref|NP_001056866.1|/0/Os06g0158500 [Oryza sativa Japonica Group]
	LOC_Os06g11290	Chr6:5918105-5919690	0.96794	0.351814	1.09958	2.383	2.73471	2.99877	12.6811	11.8227	11.3796	3.90777	5.15506	3.54706	cDNA|12-oxophytodienoate reductase, putative, expressed	K05894|1|0.0|723|osa:4340490|12-oxophytodienoic acid reductase [EC:1.3.1.42]	-	GO:0003824//catalytic activity;GO:0000166//nucleotide binding	GO:0006950//response to stress;GO:0009694//jasmonic acid metabolic process	gi|115467092|ref|NP_001057145.1|/0/Os06g0216300 [Oryza sativa Japonica Group]
	LOC_Os06g21590	Chr6:12452654-12454197	2364.85	3094.55	4243.43	2896.96	2604.98	2608.83	11.3861	23.4817	19.6927	4.31967	12.057	10.6313	cDNA|chlorophyll A-B binding protein, putative, expressed	K08907|1|4e-136|398|dosa:Os06t0320500-01|light-harvesting complex I chlorophyll a/b binding protein 1	GO:0009521;GO:0031224//intrinsic component of membrane;GO:0009534//chloroplast thylakoid;GO:0009521;GO:0031224//intrinsic component of membrane;GO:0009534//chloroplast thylakoid	GO:0046906//tetrapyrrole binding;GO:0043169//cation binding;GO:0046906//tetrapyrrole binding;GO:0043169//cation binding	GO:0006464//cellular protein modification process;GO:0006091//generation of precursor metabolites and energy;GO:0006464//cellular protein modification process;GO:0006091//generation of precursor metabolites and energy	gi|115467828|ref|NP_001057513.1|/2.66605e-140/Os06g0320500 [Oryza sativa Japonica Group]
	LOC_Os06g29470	Chr6:16896514-16897661	0	0	0	0	0	0	26.6666	17.3925	19.5228	11.4936	9.31888	6.31481	cDNA|peroxidase precursor, putative, expressed	K00430|1|1e-166|585|dosa:Os06t0490400-00|peroxidase [EC:1.11.1.7]	GO:0031410//cytoplasmic vesicle	GO:0016209//antioxidant activity;GO:0005506//iron ion binding;GO:0003824//catalytic activity	GO:0006950//response to stress;GO:0008152//metabolic process	gi|297605843|ref|NP_001057675.2|/7.51917e-166/Os06g0490400 [Oryza sativa Japonica Group]
	LOC_Os06g29730	Chr6:17066918-17068618	6.79466	15.4531	6.61602	6.72836	4.33314	5.04116	17.4701	16.0449	29.7215	6.88251	9.19856	8.09832	cDNA|RALFL28 - Rapid ALkalinization Factor RALF family protein precursor, expressed	-	GO:0031410//cytoplasmic vesicle	-	-	gi|115468164|ref|NP_001057681.1|/2.27227e-44/Os06g0493100 [Oryza sativa Japonica Group]
	LOC_Os06g32990	Chr6:19205567-19207119	0	0	0	0	0	0	34.643	34.3854	25.4766	5.7924	4.60204	3.44488	cDNA|peroxidase precursor, putative, expressed	K00430|1|4e-169|595|dosa:Os06t0521500-01|peroxidase [EC:1.11.1.7]	GO:0031410//cytoplasmic vesicle	-	-	gi|115468294|ref|NP_001057746.1|/2.04029e-168/Os06g0521500 [Oryza sativa Japonica Group]
	LOC_Os06g33080	Chr6:19258145-19259376	0	0	0	0	0	0	4.95942	5.07795	3.35076	0.796169	0.616984	0.397998	cDNA|peroxidase precursor, putative, expressed	K00430|1|3e-162|571|dosa:Os06t0522300-01|peroxidase [EC:1.11.1.7]	GO:0031410//cytoplasmic vesicle	-	-	gi|115468298|ref|NP_001057748.1|/2.16881e-178/Os06g0521900 [Oryza sativa Japonica Group]
	LOC_Os06g35520	Chr6:20705348-20706997	4.25496	1.65817	6.08416	5.5109	7.27061	4.11763	304.163	319.3	247.935	142.541	147.83	116.074	cDNA|peroxidase precursor, putative, expressed	K00430|1|7e-171|600|dosa:Os06t0547400-01|peroxidase [EC:1.11.1.7]	GO:0031410//cytoplasmic vesicle	GO:0016209//antioxidant activity;GO:0005506//iron ion binding;GO:0003824//catalytic activity	GO:0006950//response to stress;GO:0008152//metabolic process	gi|115468446|ref|NP_001057822.1|/3.92358e-170/Os06g0547400 [Oryza sativa Japonica Group]
	LOC_Os06g35560	Chr6:20751033-20752958	0	0.64317	0	0	0.55727	0	7.40238	5.70243	6.21429	1.48702	1.50447	1.68986	cDNA|reticuline oxidase-like protein precursor, putative, expressed	-	GO:0031410//cytoplasmic vesicle	GO:0003824//catalytic activity	-	gi|115468456|ref|NP_001057827.1|/0/Os06g0548200 [Oryza sativa Japonica Group]
	LOC_Os06g38764	Chr6:23013153-23014890	2.58861	2.66881	2.7198	3.71853	1.341	1.41526	5.61906	7.05762	5.50189	1.91127	1.87321	1.80954	cDNA|expressed protein	-	-	-	-	gi|297725025|ref|NP_001174876.1|/1.39663e-17/Os06g0587401 [Oryza sativa Japonica Group]
	LOC_Os06g39120	Chr6:23232522-23233878	9.01425	11.5958	6.81558	18.5946	15.0467	14.1266	18.9536	16.4364	32.4165	5.76433	2.60372	2.88436	cDNA|expressed protein	-	GO:0031410//cytoplasmic vesicle	-	-	gi|215686487|dbj|BAG87748.1|/2.03939e-44/unnamed protein product [Oryza sativa Japonica Group]
	LOC_Os06g39140	Chr6:23241293-23243266	51.8904	55.2994	61.7169	21.2071	21.254	21.223	109.22	99.1933	109.206	48.2244	46.0553	50.0313	cDNA|hemoglobin-like protein HbO, putative, expressed	-	-	GO:0005506//iron ion binding;GO:0005506//iron ion binding	GO:0015669;GO:0015669	gi|115468746|ref|NP_001057972.1|/6.11436e-98/Os06g0591600 [Oryza sativa Japonica Group]
	LOC_Os06g40440	Chr6:24089902-24091217	6.01999	6.9539	5.91377	4.33291	4.27942	5.95746	12.4535	13.0353	9.9042	4.02563	5.49016	3.96747	cDNA|expressed protein	-	-	-	-	gi|51091377|dbj|BAD36110.1|/1.21632e-84/unknown protein [Oryza sativa Japonica Group]
	LOC_Os06g44870	Chr6:27123569-27124652	3.76018	3.7307	9.25577	4.40199	2.64475	3.68923	61.4271	46.8321	51.9799	26.3577	24.4864	22.8709	cDNA|expressed protein	-	-	-	-	gi|218198686|gb|EEC81113.1|/2.60264e-28/hypothetical protein OsI_23978 [Oryza sativa Indica Group]
	LOC_Os06g47850	Chr6:28958625-28960418	0	0.973276	0	0	0.319197	0	10.346	12.4032	8.23206	4.48986	5.32639	3.69855	cDNA|zinc finger family protein, putative, expressed	K14816|1|3e-75|283|dosa:Os06t0693600-00|pre-60S factor REI1	-	-	-	gi|53792835|dbj|BAD53868.1|/4.83086e-83/hypothetical protein [Oryza sativa Japonica Group]
	LOC_Os06g48000	Chr6:29021792-29023492	0	0	0	0	0	0	25.2855	20.0258	23.8229	0.510606	0.432248	0.641378	cDNA|peroxidase precursor, putative, expressed	K00430|1|5e-175|614|dosa:Os06t0695200-00|peroxidase [EC:1.11.1.7]	GO:0031410//cytoplasmic vesicle	GO:0016209//antioxidant activity;GO:0005506//iron ion binding;GO:0003824//catalytic activity	GO:0006950//response to stress;GO:0008152//metabolic process	gi|115469696|ref|NP_001058447.1|/2.54172e-174/Os06g0695200 [Oryza sativa Japonica Group]
	LOC_Os06g48010	Chr6:29027002-29028481	0	0	0	0	0	0	54.5668	41.5033	49.6652	5.26119	2.40447	2.30228	cDNA|peroxidase precursor, putative, expressed	K00430|1|2e-171|602|dosa:Os06t0695300-01|peroxidase [EC:1.11.1.7]	GO:0031410//cytoplasmic vesicle	GO:0016209//antioxidant activity;GO:0005506//iron ion binding;GO:0003824//catalytic activity	GO:0006950//response to stress;GO:0008152//metabolic process	gi|55701051|tpe|CAH69334.1|/1.1019e-170/TPA: class III peroxidase 92 precursor [Oryza sativa Japonica Group]
	LOC_Os06g48810	Chr6:29538933-29541219	1.96875	2.35023	2.11735	1.94284	1.66394	1.69503	29.1275	19.3094	16.4733	7.34323	7.29869	4.60411	cDNA|OsHKT2;1 - Na+ transporter, expressed	-	GO:0016020//membrane	GO:0008324//cation transmembrane transporter activity	GO:0030001//metal ion transport;GO:0055085//transmembrane transport	gi|115469774|ref|NP_001058486.1|/0/Os06g0701700 [Oryza sativa Japonica Group]
	LOC_Os07g02960	Chr7:1101846-1105391	2.00602	2.21849	1.59987	1.7955	1.5327	1.27935	7.07675	6.52733	5.70317	2.5163	2.19356	2.36289	cDNA|expressed protein	-	-	-	-	gi|115470367|ref|NP_001058782.1|/0/Os07g0120800 [Oryza sativa Japonica Group]
	LOC_Os07g03730	Chr7:1523652-1524629	1.38535	0.462549	0.482496	2.68245	0.568007	1.31883	26.5002	28.4257	31.7714	12.465	8.58213	10.7381	cDNA|SCP-like extracellular protein, expressed	K13449|1|2e-77|290|dosa:Os07t0129300-00|pathogenesis-related protein 1	GO:0031410//cytoplasmic vesicle	-	-	gi|115470435|ref|NP_001058816.1|/8.52823e-77/Os07g0129300 [Oryza sativa Japonica Group]
	LOC_Os07g04840	Chr7:2137118-2138229	1899.63	2459.67	3296.62	2514.32	2377.53	2258.96	7.25251	14.1125	11.0479	3.03364	6.3734	4.85801	cDNA|PsbP, putative, expressed	K02717|1|7e-117|420|dosa:Os07t0141400-01|photosystem II oxygen-evolving enhancer protein 2	GO:0009523//photosystem II;GO:0009534//chloroplast thylakoid	GO:0046872//metal ion binding	GO:0044237//cellular metabolic process	gi|557375893|gb|AGZ95660.1|/3.62789e-116/photosystem II extrinsic subunit (chloroplast) (chloroplast) [Oryza sativa]
	LOC_Os07g05480	Chr7:2546426-2547414	2551.39	3889.3	6066.54	4213.9	3450.07	3589.51	12.0992	21.9658	16.7128	3.99503	8.99148	7.78965	cDNA|photosystem I reaction center subunit, chloroplast precursor, putative, expressed	K02698|1|7e-62|237|dosa:Os07t0148900-01|photosystem I subunit X	GO:0009521;GO:0031224//intrinsic component of membrane;GO:0009534//chloroplast thylakoid;GO:0034357;GO:0009507//chloroplast;GO:0044425//membrane part	-	GO:0044237//cellular metabolic process	gi|115470593|ref|NP_001058895.1|/3.91936e-61/Os07g0148900 [Oryza sativa Japonica Group]
	LOC_Os07g12240	Chr7:6856616-6857180	0	0	0	0	0	0	7.5945	7.25258	5.56972	1.07043	1.03339	0.547005	cDNA|EF hand family protein, putative, expressed	K11420|1|1e-61|235|obr:102703881|euchromatic histone-lysine N-methyltransferase [EC:2.1.1.43];K02183|2|2e-43|174|bdi:100826687|calmodulin	GO:0031410//cytoplasmic vesicle	-	-	gi|222636690|gb|EEE66822.1|/4.6924e-77/hypothetical protein OsJ_23583 [Oryza sativa Japonica Group]
	LOC_Os07g18120	Chr7:10724598-10738019	2.20921	2.41812	1.81051	2.20556	2.29371	1.9328	6.63323	7.84293	6.68113	3.78993	3.63	1.81527	cDNA|aldehyde oxidase, putative, expressed	K09842|1|0.0|2405|obr:102707693|abscisic-aldehyde oxidase [EC:1.2.3.14];K11817|4|0.0|1699|sbi:SORBI_01g005650|indole-3-acetaldehyde oxidase [EC:1.2.3.7]	-	GO:0046872//metal ion binding;GO:0003824//catalytic activity;GO:0051536//iron-sulfur cluster binding	-	gi|222636835|gb|EEE66967.1|/0/hypothetical protein OsJ_23848 [Oryza sativa Japonica Group]
	LOC_Os07g25430	Chr7:14533303-14534386	1006.6	1169.95	1737.96	1178.59	1169.45	1094.08	5.02727	9.62715	6.92602	2.34123	3.93507	2.96309	cDNA|photosystem I reaction center subunit IV A, chloroplast precursor, putative, expressed	K02693|1|1e-30|133|obr:102721944|photosystem I subunit IV	GO:0009522//photosystem I;GO:0043231//intracellular membrane-bounded organelle	-	GO:0044237//cellular metabolic process	gi|34394725|dbj|BAC84088.1|/2.57514e-36/putative Photosystem I reaction center subunit IV [Oryza sativa Japonica Group]
	LOC_Os07g34710	Chr7:20803305-20805476	0	0	0	0	0	0	20.7094	14.0508	19.1543	0.880761	0.675802	0.245824	cDNA|peroxidase precursor, putative, expressed	K00430|1|3e-130|465|dosa:Os07t0531400-01|peroxidase [EC:1.11.1.7]	GO:0031410//cytoplasmic vesicle;GO:0031410//cytoplasmic vesicle;GO:0031410//cytoplasmic vesicle	-	-	gi|115472505|ref|NP_001059851.1|/1.74785e-129/Os07g0531400 [Oryza sativa Japonica Group]
	LOC_Os07g34850	Chr7:20884616-20886189	0	0	0	0	0	0	18.7673	19.5363	26.4574	10.1124	7.80036	8.87595	cDNA|aspartic proteinase nepenthesin, putative, expressed	K01381|1|3e-35|150|smo:SELMODRAFT_13348|saccharopepsin [EC:3.4.23.25];K00924|3|8e-27|122|ath:AT5G22850|	GO:0031410//cytoplasmic vesicle	GO:0016787//hydrolase activity	-	gi|115472515|ref|NP_001059856.1|/0/Os07g0532800 [Oryza sativa Japonica Group]
	LOC_Os07g34900	Chr7:20919364-20920732	0	0	0	0	0	0	6.19986	5.75416	4.07919	2.18134	1.71589	0.796911	cDNA|aspartic proteinase nepenthesin precursor, putative, expressed	K01381|1|5e-28|126|smo:SELMODRAFT_13348|saccharopepsin [EC:3.4.23.25];K00924|2|4e-27|123|ath:AT5G22850|	GO:0031410//cytoplasmic vesicle	-	-	gi|50508279|dbj|BAD32128.1|/0/putative aspartic proteinase nepenthesin II [Oryza sativa Japonica Group]
	LOC_Os07g37030	Chr7:22184375-22187030	911.486	1319.53	1426.59	673.21	722.411	591.571	23.819	24.0954	21.0257	6.13194	8.15621	9.46601	cDNA|cytochrome b6-f complex iron-sulfur subunit, chloroplast precursor, putative, expressed	K02636|1|2e-130|466|dosa:Os07t0556200-01|cytochrome b6-f complex iron-sulfur subunit [EC:1.10.9.1]	GO:0034357;GO:0043231//intracellular membrane-bounded organelle;GO:0031224//intrinsic component of membrane	GO:0016679//oxidoreductase activity, acting on diphenols and related substances as donors;GO:0043169//cation binding;GO:0051536//iron-sulfur cluster binding;GO:0015078//hydrogen ion transmembrane transporter activity	GO:0051234//establishment of localization;GO:0006091//generation of precursor metabolites and energy	gi|115472727|ref|NP_001059962.1|/1.24571e-129/Os07g0556200 [Oryza sativa Japonica Group]
	LOC_Os07g37240	Chr7:22316267-22317936	2967.04	4062.78	5332.5	4206.95	3583.11	3464.29	10.5886	21.9372	17.8198	3.49992	7.96644	6.79274	cDNA|chlorophyll A-B binding protein, putative, expressed	K08915|1|5e-147|521|dosa:Os07t0558400-01|light-harvesting complex II chlorophyll a/b binding protein 4	GO:0009536//plastid	-	GO:0006091//generation of precursor metabolites and energy	gi|115472753|ref|NP_001059975.1|/2.63965e-146/Os07g0558400 [Oryza sativa Japonica Group]
	LOC_Os07g37550	Chr7:22487420-22488766	3011.36	3471.86	4474.71	2961.14	2739.46	2576.29	13.5024	28.9749	21.4091	4.90771	9.94245	8.39032	cDNA|chlorophyll A-B binding protein, putative, expressed	K08914|1|3e-154|545|dosa:Os07t0562700-01|light-harvesting complex II chlorophyll a/b binding protein 3	GO:0009521;GO:0031224//intrinsic component of membrane;GO:0009534//chloroplast thylakoid	GO:0046906//tetrapyrrole binding;GO:0043169//cation binding	GO:0006464//cellular protein modification process;GO:0006091//generation of precursor metabolites and energy	gi|115472785|ref|NP_001059991.1|/1.52449e-153/Os07g0562700 [Oryza sativa Japonica Group]
	LOC_Os07g38960	Chr7:23357682-23359694	1907.14	2396.11	3156.47	1943.62	1717.43	1614.12	7.01444	11.6636	11.2047	2.61277	5.69313	4.20657	cDNA|chlorophyll A-B binding protein, putative, expressed	K08908|1|4e-114|412|obr:102714753|light-harvesting complex I chlorophyll a/b binding protein 2	GO:0009536//plastid;GO:0009536//plastid	-	GO:0006091//generation of precursor metabolites and energy;GO:0006091//generation of precursor metabolites and energy	gi|573951189|ref|XP_006657881.1|/2.48321e-113/PREDICTED: chlorophyll a-b binding protein 7, chloroplastic-like [Oryza brachyantha]
	LOC_Os07g41350	Chr7:24768072-24769164	0	0	0	0	0	0	7.74292	6.4064	4.40691	2.58172	2.53694	1.32771	cDNA|B12D protein, putative, expressed	-	GO:0031410//cytoplasmic vesicle	-	-	gi|115473249|ref|NP_001060223.1|/3.86179e-50/Os07g0604700 [Oryza sativa Japonica Group]
	LOC_Os07g41400	Chr7:24805553-24806013	23.077	12.6485	30.7448	24.3104	16.5434	17.4397	6.18244	5.33506	4.61088	1.61762	0.892178	0.425262	cDNA|EGG APPARATUS-1, putative, expressed	-	GO:0031410//cytoplasmic vesicle	-	-	gi|34394580|dbj|BAC83883.1|/5.78188e-35/hypothetical protein [Oryza sativa Japonica Group]
	LOC_Os07g41410	Chr7:24809649-24810369	24.2625	29.6156	39.7973	19.3924	14.9883	17.8961	44.4822	45.376	48.6984	23.6907	21.0487	21.778	cDNA|EGG APPARATUS-1, putative, expressed	-	-	-	-	gi|222637420|gb|EEE67552.1|/2.4458e-23/hypothetical protein OsJ_25048 [Oryza sativa Japonica Group]
	LOC_Os07g42040	Chr7:25167043-25167730	0	0	0	0	0	0	10.0571	17.121	5.80484	2.27728	2.59286	1.55288	cDNA|DC1 domain-containing protein, putative, expressed	-	-	-	-	gi|24059843|dbj|BAC21311.1|/1.35806e-121/hypothetical protein [Oryza sativa Japonica Group]
	LOC_Os07g42070	Chr7:25187880-25188781	0	0	0	0	0	0	59.8322	63.4525	42.9913	19.5761	12.1485	8.52239	cDNA|DC1 domain-containing protein, putative, expressed	K16219|1|2e-08|60.1|tcc:TCM_027003|protein N-terminal methyltransferase [EC:2.1.1.244]	-	-	-	gi|297725865|ref|NP_001175296.1|/5.28115e-139/Os07g0611500 [Oryza sativa Japonica Group]
	LOC_Os07g42895	Chr7:25680832-25681743	0	2.7837	0	2.68299	1.74724	0	3.47784	1.85928	4.96559	0	0.579677	0.533721	cDNA|expressed protein	-	GO:0043231//intracellular membrane-bounded organelle	-	-	gi|218200038|gb|EEC82465.1|/9.99624e-43/hypothetical protein OsI_26906 [Oryza sativa Indica Group]
	LOC_Os07g47940	Chr7:28630522-28631018	0	0	0	0	0	0	0	0	10.4405	0	0	0	cDNA|expressed protein	-	GO:0043231//intracellular membrane-bounded organelle	-	-	gi|34393871|dbj|BAC83551.1|/5.85656e-27/hypothetical protein [Oryza sativa Japonica Group]
	LOC_Os07g48320	Chr7:28877262-28879558	2.04975	0.732369	1.05769	1.14356	0.71955	0.444859	7.7312	5.32284	8.41233	1.59054	1.943	1.24095	cDNA|HAD superfamily phosphatase, putative, expressed	K02866|1|8e-42|171|osa:4332737|large subunit ribosomal protein L10e	GO:0031410//cytoplasmic vesicle	-	-	gi|115474105|ref|NP_001060651.1|/2.54667e-108/Os07g0681200 [Oryza sativa Japonica Group]
	LOC_Os08g01380	Chr8:241678-242634	4282.78	6325.76	7748.94	4597.86	4361.53	3983.36	8.91846	17.4848	13.448	2.21274	4.57793	3.00808	cDNA|2Fe-2S iron-sulfur cluster binding domain containing protein, expressed	K02639|1|6e-37|154|dosa:Os08t0104600-02|ferredoxin	-	GO:0005488//binding	-	gi|115474365|ref|NP_001060779.1|/2.66342e-51/Os08g0104600 [Oryza sativa Japonica Group]
	LOC_Os08g02700	Chr8:1127881-1129553	1.37526	1.80784	1.19168	1.74918	1.8149	1.42634	134.267	144.293	101.161	33.7778	29.7799	18.1997	cDNA|fructose-bisphospate aldolase isozyme, putative, expressed	K01623|1|0.0|658|dosa:Os08t0120600-01|fructose-bisphosphate aldolase, class I [EC:4.1.2.13]	GO:0043231//intracellular membrane-bounded organelle;GO:0016020//membrane	GO:0046914//transition metal ion binding;GO:0016832//aldehyde-lyase activity	GO:0006970//response to osmotic stress;GO:0010038//response to metal ion;GO:0006007//glucose catabolic process	gi|115474567|ref|NP_001060880.1|/0/Os08g0120600 [Oryza sativa Japonica Group]
	LOC_Os08g05590	Chr8:2989265-2991016	0	0	0	0	0	0	7.477	7.95448	6.87662	2.98984	2.0697	1.78698	cDNA|aquaporin protein, putative, expressed	K09874|1|6e-137|488|dosa:Os08t0152000-00|aquaporin NIP	GO:0016020//membrane	-	-	gi|75295453|sp|Q7EYH7.1|NIP32_ORYSJ/3.25588e-136/RecName: Full=Aquaporin NIP3-2; AltName: Full=NOD26-like intrinsic protein 3-2; AltName: Full=OsNIP3;2 [Oryza sativa Japonica Group]
	LOC_Os08g08970	Chr8:5222213-5223311	6.36427	4.25444	5.38977	5.05126	7.10375	8.10292	957.532	965.373	691.934	447.139	554.747	220.912	cDNA|Cupin domain containing protein, expressed	K11426|1|2e-48|192|sly:101250545|SET and MYND domain-containing protein;K19476|3|1e-19|97.8|mdm:103418875|vacuolar protein sorting-associated protein IST1	GO:0005576//extracellular region;GO:0031410//cytoplasmic vesicle	GO:0046914//transition metal ion binding	-	gi|115475121|ref|NP_001061157.1|/4.19485e-118/Os08g0189200 [Oryza sativa Japonica Group]
	LOC_Os08g08980	Chr8:5228821-5230034	7.68703	4.81873	2.93207	3.21597	4.84675	5.08318	602.133	559.635	436.666	106.67	110.163	42.7543	cDNA|cupin domain containing protein, expressed	K11426|1|4e-49|195|sly:101250545|SET and MYND domain-containing protein;K19476|3|1e-18|94.4|mdm:103418875|vacuolar protein sorting-associated protein IST1	GO:0005576//extracellular region;GO:0031410//cytoplasmic vesicle	GO:0046914//transition metal ion binding	-	gi|115475123|ref|NP_001061158.1|/2.24115e-117/Os08g0189300 [Oryza sativa Japonica Group]
	LOC_Os08g09000	Chr8:5238998-5240148	0	0	0	0	0	0	13.3039	16.1903	14.9416	4.17695	4.26009	2.49105	cDNA|Cupin domain containing protein, expressed	K11426|1|7e-48|191|sly:101250545|SET and MYND domain-containing protein;K19476|3|2e-23|110|mdm:103418875|vacuolar protein sorting-associated protein IST1	GO:0031410//cytoplasmic vesicle	-	-	gi|115475127|ref|NP_001061160.1|/2.358e-119/Os08g0189500 [Oryza sativa Japonica Group]
	LOC_Os08g09010	Chr8:5242494-5243657	0.558524	0.514947	0.179045	0.387127	1.68634	2.71069	62.1772	84.55	59.5765	22.7984	22.7997	12.2617	cDNA|Cupin domain containing protein, expressed	K11426|1|2e-50|199|sly:101250545|SET and MYND domain-containing protein;K19476|3|3e-23|109|mdm:103418875|vacuolar protein sorting-associated protein IST1	GO:0031410//cytoplasmic vesicle	-	-	gi|115475129|ref|NP_001061161.1|/3.70428e-128/Os08g0189600 [Oryza sativa Japonica Group]
	LOC_Os08g09040	Chr8:5254285-5255230	0	0	0	0	0	0	19.6043	21.4835	21.6684	7.88492	5.8091	4.86853	cDNA|Cupin domain containing protein, expressed	K11426|1|3e-49|195|sly:101250545|SET and MYND domain-containing protein;K19476|3|7e-23|107|mdm:103418875|vacuolar protein sorting-associated protein IST1	GO:0031410//cytoplasmic vesicle	-	-	gi|297726103|ref|NP_001175415.1|/5.22745e-128/Os08g0189850 [Oryza sativa Japonica Group]
	LOC_Os08g09060	Chr8:5260151-5261299	0	0	0	0	0	0	39.4193	41.2317	46.0884	17.4876	11.4476	8.55268	cDNA|Cupin domain containing protein, expressed	K11426|1|5e-49|195|sly:101250545|SET and MYND domain-containing protein;K19476|3|7e-24|111|mdm:103418875|vacuolar protein sorting-associated protein IST1	GO:0031410//cytoplasmic vesicle	-	-	gi|115475133|ref|NP_001061163.1|/2.97749e-127/Os08g0189900 [Oryza sativa Japonica Group]
	LOC_Os08g09080	Chr8:5264244-5265389	0	0.171985	0	0	0.507218	0	98.3528	120.578	101.14	43.8752	30.3496	16.2204	cDNA|Cupin domain containing protein, expressed	K11426|1|8e-48|191|sly:101250545|SET and MYND domain-containing protein;K19476|3|1e-22|107|mdm:103418875|vacuolar protein sorting-associated protein IST1	GO:0031410//cytoplasmic vesicle;GO:0031410//cytoplasmic vesicle	-	-	gi|115475135|ref|NP_001061164.1|/9.09896e-119/Os08g0190100 [Oryza sativa Japonica Group]
	LOC_Os08g10020	Chr8:5806457-5808458	5166.14	6411.27	8188.33	7114.18	6656.47	6433.64	16.6129	24.3612	23.0963	5.05033	10.57	9.88545	cDNA|photosystem II 10 kDa polypeptide, chloroplast precursor, putative, expressed	K03541|1|7e-45|105|bdi:100827496|photosystem II 10kDa protein	GO:0043231//intracellular membrane-bounded organelle;GO:0009523//photosystem II;GO:0043231//intracellular membrane-bounded organelle;GO:0009523//photosystem II;GO:0009523//photosystem II	-	GO:0044237//cellular metabolic process;GO:0044237//cellular metabolic process;GO:0044237//cellular metabolic process	gi|83317160|gb|ABC02754.1|/9.39816e-52/PS II 10 kDa protein [Phyllostachys edulis]
	LOC_Os08g13440	Chr8:7994391-7995717	83.1074	70.3074	52.0903	39.7807	65.5726	49.1932	451.343	640.798	272.536	192.804	249.431	177.318	cDNA|cupin domain containing protein, expressed	K11426|1|4e-41|169|sly:101250545|SET and MYND domain-containing protein;K19476|3|5e-19|95.5|mdm:103418875|vacuolar protein sorting-associated protein IST1	GO:0005576//extracellular region;GO:0031410//cytoplasmic vesicle;GO:0005576//extracellular region;GO:0031410//cytoplasmic vesicle;GO:0005576//extracellular region;GO:0031410//cytoplasmic vesicle	GO:0046914//transition metal ion binding;GO:0046914//transition metal ion binding;GO:0046914//transition metal ion binding	-	gi|115475413|ref|NP_001061303.1|/1.77061e-100/Os08g0231400 [Oryza sativa Japonica Group]
	LOC_Os08g16050	Chr8:9784064-9786925	0.649361	0.609738	0	0.393229	0.399813	0	55.7647	58.0954	44.7485	31.7051	25.2788	15.9725	cDNA|tetraspanin family protein, putative, expressed	K17345|1|2e-38|160|smo:SELMODRAFT_231326|tetraspanin-5	GO:0031410//cytoplasmic vesicle	-	-	gi|115475587|ref|NP_001061390.1|/2.39856e-131/Os08g0260600 [Oryza sativa Japonica Group]
	LOC_Os08g20730	Chr8:12455953-12458105	0	0	0	0	0	0	5.18806	5.38701	4.87259	0.463177	0.378195	0.334932	cDNA|peroxidase precursor, putative, expressed	K00430|1|1e-134|481|dosa:Os08t0302000-01|peroxidase [EC:1.11.1.7]	GO:0031410//cytoplasmic vesicle	-	-	gi|222628285|gb|EEE60417.1|/2.00035e-134/hypothetical protein OsJ_13611 [Oryza sativa Japonica Group]
	LOC_Os08g25839	Chr8:15736241-15738807	0	0	0	0	0	0	55.4229	61.1597	49.3995	11.6219	4.21618	2.57948	cDNA|expressed protein	-	-	-	-	gi|297726335|ref|NP_001175531.1|/4.56115e-17/Os08g0346900 [Oryza sativa Japonica Group]
	LOC_Os08g25860	Chr8:15749765-15754117	0	0	0	0	0	0	14.4223	18.3409	14.8485	2.30308	1.57248	0.884685	cDNA|expressed protein	-	-	-	-	gi|125603097|gb|EAZ42422.1|/1.34803e-66/hypothetical protein OsJ_26999 [Oryza sativa Japonica Group]
	LOC_Os08g25990	Chr8:15814822-15817510	0	0	0	0	0	0	3.79897	4.6215	3.44069	0.421204	0	0.192385	cDNA|alcohol oxidase-related, putative, expressed	K17756|1|9e-25|112|dosa:Os02t0621800-01|long-chain-alcohol oxidase [EC:1.1.3.20]	GO:0043231//intracellular membrane-bounded organelle	GO:0016899//oxidoreductase activity, acting on the CH-OH group of donors, oxygen as acceptor;GO:0050662//coenzyme binding	GO:0008152//metabolic process	gi|125603104|gb|EAZ42429.1|/8.49279e-58/hypothetical protein OsJ_27004 [Oryza sativa Japonica Group]
	LOC_Os08g26320	Chr8:16050274-16051156	0	0	0	0	0	0	22.6162	37.171	22.6506	9.01542	4.86849	4.45416	cDNA|hypothetical protein	-	-	-	-	gi|38636877|dbj|BAD03142.1|/5.39973e-25/hypothetical protein [Oryza sativa Japonica Group]
	LOC_Os08g26350	Chr8:16064545-16065707	0	0	0	0	0	0	14.1798	17.3959	11.3992	2.83491	2.31117	0.798319	cDNA|expressed protein	-	-	-	-	gi|115476038|ref|NP_001061615.1|/1.34409e-33/Os08g0352100 [Oryza sativa Japonica Group]
	LOC_Os08g26360	Chr8:16070292-16071482	0	0	0	0	0	0	13.2072	14.5125	9.00867	1.13507	1.47896	1.0306	cDNA|expressed protein	-	GO:0043231//intracellular membrane-bounded organelle	-	-	gi|38636713|dbj|BAD03828.1|/2.40656e-28/hypothetical protein [Oryza sativa Japonica Group]
	LOC_Os08g26620	Chr8:16190683-16193561	0	0	0	0	0	0	13.4615	15.2561	11.5265	3.29848	1.00011	0.941857	cDNA|hypothetical protein	K04681|1|5e-08|56.6|obr:102720264|retinoblastoma-like protein 1	GO:0043231//intracellular membrane-bounded organelle	-	-	gi|218201017|gb|EEC83444.1|/1.00694e-34/hypothetical protein OsI_28926 [Oryza sativa Indica Group]
	LOC_Os08g27170	Chr8:16593210-16596190	0.550506	0	0.578111	0.600276	0	0.200847	24.6638	20.0677	16.9913	6.62397	4.03971	2.39614	cDNA|calmodulin binding protein, putative, expressed	-	-	-	-	gi|38637566|dbj|BAD03817.1|/0/putative calmodulin-binding protein [Oryza sativa Japonica Group]
	LOC_Os08g30020	Chr8:18452604-18462352	50.9024	51.4753	67.5778	85.901	101.11	84.6931	3.82908	5.03623	4.2615	1.05893	1.50296	1.03184	cDNA|membrane protein, putative, expressed	-	GO:0031410//cytoplasmic vesicle;GO:0031410//cytoplasmic vesicle;GO:0031410//cytoplasmic vesicle;GO:0031410//cytoplasmic vesicle;GO:0031410//cytoplasmic vesicle;GO:0031410//cytoplasmic vesicle;GO:0031410//cytoplasmic vesicle	-	-	gi|115476246|ref|NP_001061719.1|/0/Os08g0389700 [Oryza sativa Japonica Group]
	LOC_Os08g32120	Chr8:19928655-19929307	73.8362	98.3521	134.266	133.191	133.536	124.191	50.9939	55.1841	37.3887	19.5303	22.0759	11.9182	cDNA|expressed protein	-	GO:0031410//cytoplasmic vesicle	-	-	gi|125561550|gb|EAZ06998.1|/3.8917e-26/hypothetical protein OsI_29245 [Oryza sativa Indica Group]
	LOC_Os08g32840	Chr8:20351104-20353754	0	0	0	0	0	0	41.3079	36.4798	41.0689	14.8168	14.2962	9.80761	cDNA|bifunctional monodehydroascorbate reductase and carbonic anhydrasenectarin-3 precursor, putative, expressed	K01674|1|5e-128|457|osa:9267362|carbonic anhydrase [EC:4.2.1.1]	GO:0031410//cytoplasmic vesicle	GO:0046872//metal ion binding	-	gi|297726449|ref|NP_001175588.1|/3.00916e-127/Os08g0424100 [Oryza sativa Japonica Group]
	LOC_Os08g33820	Chr8:21171213-21172680	2817.64	3291.8	4381.2	3453.22	3311.63	2951.54	9.91141	21.1343	17.0956	4.76753	10.1619	8.48703	cDNA|chlorophyll A-B binding protein, putative, expressed	K08910|1|3e-141|502|dosa:Os08t0435900-01|light-harvesting complex I chlorophyll a/b binding protein 4	GO:0009536//plastid	-	GO:0006091//generation of precursor metabolites and energy	gi|115476576|ref|NP_001061884.1|/1.62395e-140/Os08g0435900 [Oryza sativa Japonica Group]
	LOC_Os08g34280	Chr8:21506418-21513656	37.0763	40.1938	36.285	34.6358	34.7464	32.119	139.259	149.651	143.564	63.0717	70.7438	65.0904	cDNA|cinnamoyl-CoA reductase, putative, expressed	K09753|1|2e-176|619|dosa:Os08t0441500-01|cinnamoyl-CoA reductase [EC:1.2.1.44]	-	GO:0048037//cofactor binding;GO:0003824//catalytic activity	GO:0008152//metabolic process	gi|115476626|ref|NP_001061909.1|/8.61304e-176/Os08g0441500 [Oryza sativa Japonica Group]
	LOC_Os08g35420	Chr8:22324587-22325693	0	0	0	0	0	0	236.955	256.302	274.637	50.661	88.0286	70.4368	cDNA|photosynthetic reaction center protein, putative, expressed	K02703|1|0.0|691|osa:3131409|photosystem II P680 reaction center D1 protein	GO:0009521;GO:0031224//intrinsic component of membrane;GO:0009534//chloroplast thylakoid;GO:0042716	GO:0046914//transition metal ion binding;GO:0009055//electron carrier activity	GO:0051234//establishment of localization;GO:0006950//response to stress;GO:0009767//photosynthetic electron transport chain	gi|19920149|gb|AAM08581.1|AC092750_15/0/Putative PSII 32kDa protein from chromosome 10 chloroplast insertion [Oryza sativa Japonica Group]
	LOC_Os08g40420	Chr8:25584779-25590594	13.092	20.2359	24.1615	16.5173	16.01	13.7585	36.56	36.3518	32.4432	16.626	11.3038	10.3533	cDNA|ternary complex factor MIP1, putative, expressed	K15032|1|0.0|659|dosa:Os08t0515800-01|mTERF domain-containing protein, mitochondrial	-	-	-	gi|125604005|gb|EAZ43330.1|/0/hypothetical protein OsJ_27926 [Oryza sativa Japonica Group]
	LOC_Os08g42490	Chr8:26861855-26862848	0	0	0	0	0	0	5.85179	5.16766	4.5456	0.763026	1.15089	0.337111	cDNA|DC1 domain containing protein, expressed	-	-	-	-	gi|125562348|gb|EAZ07796.1|/1.82025e-98/hypothetical protein OsI_30055 [Oryza sativa Indica Group]
	LOC_Os09g02180	Chr9:862777-863088	0	0	0	0	0	0	14.7616	7.26681	9.34808	0	3.70202	1.68951	cDNA|expressed protein	-	-	-	-	gi|115477944|ref|NP_001062567.1|/2.60482e-27/Os09g0109600 [Oryza sativa Japonica Group]
	LOC_Os09g10054	Chr9:5471799-5491310	4.20377	5.19442	5.63698	4.12139	6.26603	4.13781	21.3908	21.8673	26.8622	9.88364	8.8959	11.7776	cDNA|disease resistance protein RPS2, putative, expressed	K13459|1|0.0|1841|dosa:Os09t0272900-01|disease resistance protein RPS2	-	-	-	gi|49388732|dbj|BAD25932.1|/0/putative RPS2 [Oryza sativa Japonica Group]
	LOC_Os09g11460	Chr9:6387890-6389789	16.3286	20.2202	22.6856	4.15712	5.50818	5.2188	48.2445	58.4493	50.7522	19.1078	23.7031	21.8684	cDNA|AP2 domain containing protein, expressed	K09286|1|5e-20|100|pper:PRUPE_ppa008563mg|EREBP-like factor	-	-	-	gi|50251179|dbj|BAD29667.1|/4.2464e-69/C-repeat/DRE-binding factor-like protein [Oryza sativa Japonica Group]
	LOC_Os09g11480	Chr9:6404473-6406039	0.970729	0.782017	1.08309	0.283902	0.481014	0.429565	11.4799	15.111	10.778	2.37157	4.06218	3.02264	cDNA|AP2 domain containing protein, expressed	K09286|1|1e-15|85.1|dosa:Os07t0674800-01|EREBP-like factor	-	-	-	gi|115478374|ref|NP_001062782.1|/2.64359e-74/Os09g0287000 [Oryza sativa Japonica Group]
	LOC_Os09g12430	Chr9:7116133-7117458	0	0	0	0	0	0	21.5656	18.6185	25.9911	11.7459	8.81571	10.5374	cDNA|hypothetical protein	-	GO:0043231//intracellular membrane-bounded organelle	-	-	gi|50725067|dbj|BAD33200.1|/7.71151e-117/hypothetical protein [Oryza sativa Japonica Group]
	LOC_Os09g13890	Chr9:8173210-8177505	0.491932	0.246343	0	0.476846	0.515233	0	24.414	23.9121	19.2703	10.5786	6.8623	5.29296	cDNA|calmodulin binding protein, putative, expressed	-	-	-	-	gi|115478472|ref|NP_001062831.1|/0/Os09g0309200 [Oryza sativa Japonica Group]
	LOC_Os09g16110	Chr9:9831968-9832267	0	0	0	0	0	0	12.8717	10.3022	11.7659	8.01811	5.62949	1.74978	cDNA|expressed protein	K13496|1|1e-07|55.1|csv:101217727|UDP-glucosyl transferase 73C [EC:2.4.1.-]	-	GO:0016740//transferase activity	-	gi|125563266|gb|EAZ08646.1|/1.38608e-36/hypothetical protein OsI_30917 [Oryza sativa Indica Group]
	LOC_Os09g18620	Chr9:11411905-11412549	0	0	0	0	0	0	42.5732	39.695	57.465	17.5755	13.2702	16.0734	cDNA|serine/threonine-protein kinase, putative, expressed	K16224|1|3e-22|104|eus:EUTSA_v10023115mg|senescence-induced receptor-like serine/threonine-protein kinase	GO:0031410//cytoplasmic vesicle	-	-	gi|52075601|dbj|BAD46711.1|/1.79436e-103/serine/threonine-specific receptor protein kinase-like [Oryza sativa Japonica Group]
	LOC_Os09g19136	Chr9:11417019-11423570	0	0	0	0	0	0	11.1248	8.31646	12.1476	5.94999	3.23814	2.28438	cDNA|expressed protein	K04733|1|4e-09|63.2|egr:104447223|interleukin-1 receptor-associated kinase 4 [EC:2.7.11.1]	GO:0031410//cytoplasmic vesicle	-	-	gi|52075602|dbj|BAD46712.1|/9.16485e-106/hypothetical protein [Oryza sativa Japonica Group]
	LOC_Os09g19140	Chr9:11427219-11436373	0	0	0	0	0	0	15.3311	10.6638	14.1211	6.01429	3.72477	2.56989	cDNA|senescence-induced receptor-like serine/threonine-protein kinase precursor, putative, expressed	K16224|1|3e-140|499|eus:EUTSA_v10023115mg|senescence-induced receptor-like serine/threonine-protein kinase;K04733|3|2e-135|483|dosa:Os09t0349100-00|interleukin-1 receptor-associated kinase 4 [EC:2.7.11.1]	GO:0031410//cytoplasmic vesicle	-	-	gi|297609325|ref|NP_001062966.2|/0/Os09g0356000 [Oryza sativa Japonica Group]
	LOC_Os09g19710	Chr9:11796045-11798919	0.718472	1.25934	0.609473	0.565493	0.22112	0.0789886	19.4285	16.5916	13.9778	2.82915	1.27396	1.25989	cDNA|hypersensitive-induced response protein, putative, expressed	-	GO:0044464	-	-	gi|297609342|ref|NP_001062981.2|/1.379e-163/Os09g0361200 [Oryza sativa Japonica Group]
	LOC_Os09g22000	Chr9:13319822-13325707	0.499972	0.563356	0	0.544986	0.870753	0	32.8943	23.8846	28.8467	10.1262	7.82928	10.4375	cDNA|hydrolase, HAD superfamily, Cof family, putative, expressed	K07042|1|7e-10|65.9|cic:CICLE_v100078032m|probable rRNA maturation factor	GO:0044424	GO:0046872//metal ion binding;GO:0004175//endopeptidase activity	GO:0042254//ribosome biogenesis	gi|115478973|ref|NP_001063080.1|/0/Os09g0388400 [Oryza sativa Japonica Group]
	LOC_Os09g23430	Chr9:13925466-13925667	0	0	0	0	0	0	0	6.11458	0	0	0	0	cDNA|hypothetical protein	-	GO:0031410//cytoplasmic vesicle	-	-	gi|125563644|gb|EAZ09024.1|/1.42071e-20/hypothetical protein OsI_31286 [Oryza sativa Indica Group]
	LOC_Os09g25060	Chr9:14975931-14977713	3.15555	2.3399	3.44993	2.94119	1.94418	2.29728	26.2918	27.8901	23.892	5.3467	5.23808	4.28047	cDNA|WRKY76, expressed	K13424|1|2e-20|101|gmx:100127421|WRKY transcription factor 33;K18834|3|4e-19|97.1|pxb:103955058|WRKY transcription factor 1	-	GO:0003677//DNA binding	-	gi|115479181|ref|NP_001063184.1|/0/Os09g0417600 [Oryza sativa Japonica Group]
	LOC_Os09g25070	Chr9:14992802-14994888	0.980192	0	0.246848	1.87307	0	0.456288	34.7163	36.166	33.031	12.1808	9.86324	8.19849	cDNA|WRKY62, expressed	K18834|1|2e-16|88.2|pmum:103329228|WRKY transcription factor 1	-	-	-	gi|115479183|ref|NP_001063185.1|/1.00793e-112/Os09g0417800 [Oryza sativa Japonica Group]
	LOC_Os09g26960	Chr9:16387700-16390415	49.2182	53.7419	71.8197	46.5047	44.1222	42.4602	148.547	151.533	143.012	35.1209	32.7604	30.4938	cDNA|cytochrome P450, putative, expressed	K05280|1|6e-121|435|sot:102593656|flavonoid 3'-monooxygenase [EC:1.14.13.21]	-	GO:0016491//oxidoreductase activity;GO:0005506//iron ion binding	GO:0008152//metabolic process	gi|115479383|ref|NP_001063285.1|/0/Os09g0441400 [Oryza sativa Japonica Group]
	LOC_Os09g30490	Chr9:18618051-18618801	1.82886	2.30844	1.89457	5.25283	2.58734	5.41497	5.5346	10.6692	5.1242	1.26867	1.11757	0.6854	cDNA|EF hand family protein, expressed	-	-	GO:0046872//metal ion binding	-	gi|297727079|ref|NP_001175903.1|/1.08996e-69/Os09g0482800 [Oryza sativa Japonica Group]
	LOC_Os09g31031	Chr9:18669316-18671727	2.02814	1.4245	2.07836	5.95021	3.32815	2.77815	16.6498	14.2168	19.1085	6.38351	10.589	5.97841	cDNA|ubiquitin family protein, putative, expressed	K02927|1|8e-59|226|osa:4347411|large subunit ribosomal protein L40e	GO:0030529//ribonucleoprotein complex;GO:0030529//ribonucleoprotein complex;GO:0005622//intracellular	GO:0005198//structural molecule activity;GO:0005198//structural molecule activity	GO:0010467//gene expression;GO:0010467//gene expression	gi|115479831|ref|NP_001063509.1|/6.18444e-58/Os09g0483400 [Oryza sativa Japonica Group]
	LOC_Os09g34160	Chr9:20162669-20167776	0	0	0	0	0	0	6.51631	6.13637	5.25247	1.59309	1.18711	0.794391	cDNA|resistance protein, putative, expressed	K13457|1|2e-159|563|sita:101783603|disease resistance protein RPM1	-	-	-	gi|50726254|dbj|BAD33830.1|/0/putative resistance protein [Oryza sativa Japonica Group]
	LOC_Os09g35780	Chr9:20587579-20588660	0	0	0	0	0	0	4.60732	4.0988	2.74232	1.30557	0.876966	0.484714	cDNA|BAP2, putative, expressed	-	-	-	-	gi|297727175|ref|NP_001175951.1|/1.94259e-80/Os09g0526500 [Oryza sativa Japonica Group]
	LOC_Os10g02040	Chr10:655611-658907	41.6256	40.6588	80.5809	41.6496	42.3079	28.3438	202.56	182.713	255.488	34.9799	22.6601	21.2108	cDNA|peroxidase precursor, putative, expressed	K00430|1|8e-174|610|dosa:Os10t0109300-01|peroxidase [EC:1.11.1.7]	GO:0031410//cytoplasmic vesicle;GO:0031410//cytoplasmic vesicle	GO:0016209//antioxidant activity;GO:0005506//iron ion binding;GO:0003824//catalytic activity;GO:0016209//antioxidant activity;GO:0005506//iron ion binding;GO:0003824//catalytic activity	GO:0006950//response to stress;GO:0008152//metabolic process;GO:0006950//response to stress;GO:0008152//metabolic process	gi|115480874|ref|NP_001064030.1|/4.33668e-173/Os10g0109300 [Oryza sativa Japonica Group]
	LOC_Os10g07556	Chr10:4075643-4081621	0	0	0	0	0	0	4.93455	8.32489	7.85156	4.23052	2.01327	1.56296	cDNA|wall-associated receptor kinase-like 22 precursor, putative, expressed	K04730|1|2e-137|490|pda:103708276|interleukin-1 receptor-associated kinase 1 [EC:2.7.11.1];K04733|3|2e-114|414|obr:102722061|interleukin-1 receptor-associated kinase 4 [EC:2.7.11.1]	GO:0031410//cytoplasmic vesicle	GO:0004672//protein kinase activity;GO:0000166//nucleotide binding	-	gi|125574115|gb|EAZ15399.1|/0/hypothetical protein OsJ_30809 [Oryza sativa Japonica Group]
	LOC_Os10g08540	Chr10:4629292-4636151	0	0	0	0	0	0	6.47501	6.32342	6.90462	2.70891	3.21462	3.01687	cDNA|cytochrome P450, putative, expressed	K00517|1|0.0|679|osa:4348172|;K05280|3|1e-89|332|crb:CARUB_v10000754mg|flavonoid 3'-monooxygenase [EC:1.14.13.21]	-	GO:0016491//oxidoreductase activity;GO:0005506//iron ion binding	GO:0008152//metabolic process	gi|78707885|gb|ABB46860.1|/0/Cytochrome P450 family protein, expressed [Oryza sativa Japonica Group]
	LOC_Os10g13700	Chr10:7435091-7444108	0.459189	0.317084	0.277901	0.533393	0.707	0.704858	5.33389	5.70486	5.72758	1.82251	1.81803	1.47618	cDNA|phosphoenolpyruvate carboxykinase, putative, expressed	K01610|1|0.0|1042|dosa:Os10t0204400-01|phosphoenolpyruvate carboxykinase (ATP) [EC:4.1.1.49]	-	-	-	gi|110288820|gb|ABG65990.1|/0/Phosphoenolpyruvate carboxykinase, putative, expressed [Oryza sativa Japonica Group]
	LOC_Os10g18820	Chr10:9582844-9584360	6.37618	4.27546	1.11505	2.63995	2.85815	1.61477	82.9619	95.2409	60.4181	20.8403	38.5855	25.3753	cDNA|dirigent, putative, expressed	-	GO:0031410//cytoplasmic vesicle	-	-	gi|297610294|ref|NP_001064370.2|/2.61446e-115/Os10g0334500 [Oryza sativa Japonica Group]
	LOC_Os10g22980	Chr10:11980933-11986117	10.4819	13.0009	11.5177	8.58954	8.29241	7.87522	24.3912	23.1994	25.2588	9.93001	11.3256	10.0518	cDNA|leucine rich repeat domain containing protein, putative, expressed	K17550|1|1e-64|248|ppp:PHYPADRAFT_3938|protein phosphatase 1 regulatory subunit 7	GO:0043231//intracellular membrane-bounded organelle;GO:0043231//intracellular membrane-bounded organelle;GO:0043231//intracellular membrane-bounded organelle;GO:0043231//intracellular membrane-bounded organelle	-	-	gi|115481758|ref|NP_001064472.1|/0/Os10g0376200 [Oryza sativa Japonica Group]
	LOC_Os10g26410	Chr10:13722351-13722732	0	0	0	0	0	0	5.57805	3.73238	9.55156	1.41011	0.921595	2.98341	cDNA|bHLH family protein, putative, expressed	-	GO:0043231//intracellular membrane-bounded organelle	-	-	gi|21671920|gb|AAM74282.1|AC083943_22/4.13735e-41/Hypothetical protein similar to putative DNA binding proteins [Oryza sativa Japonica Group]
	LOC_Os10g33140	Chr10:17365023-17366833	3.01128	1.93088	3.15981	1.8958	2.79702	1.77043	6.09396	4.8334	6.63065	1.78914	2.44516	1.89386	cDNA|hcrVf2 protein, putative, expressed	K13466|1|2e-52|207|sly:101263330|EIX receptor 1/2;K19613|3|6e-50|199|mdm:103417606|leucine-rich repeat protein SHOC2	GO:0031410//cytoplasmic vesicle	-	-	gi|115482454|ref|NP_001064820.1|/0/Os10g0469700 [Oryza sativa Japonica Group]
	LOC_Os10g34040	Chr10:18169101-18172316	0	0	0	0	0	0	8.27057	10.2631	7.24494	2.89076	2.83638	1.29099	cDNA|nodulin, putative, expressed	K07192|1|0.0|776|dosa:Os10t0481500-00|flotillin	-	-	-	gi|115482574|ref|NP_001064880.1|/0/Os10g0481500 [Oryza sativa Japonica Group]
	LOC_Os10g35950	Chr10:19213621-19216326	11.224	16.4343	30.5598	22.6481	16.5502	15.1138	28.8769	28.052	28.2921	11.9943	10.0452	8.27954	cDNA|transferase family protein, putative, expressed	K18858|1|4e-101|369|brp:103855163|(Z)-3-hexen-1-ol acetyltransferase [EC:2.3.1.195]	-	GO:0016746//transferase activity, transferring acyl groups	-	gi|10140797|gb|AAG13627.1|AC078840_18/0/putative hypersensitivity-related (hsr)protein [Oryza sativa Japonica Group]
	LOC_Os10g36170	Chr10:19335021-19335615	59.8742	96.9782	81.6067	60.2103	43.1076	52.1345	4.06649	1.92254	2.86224	0.0746626	0	0	cDNA|LTPL160 - Protease inhibitor/seed storage/LTP family protein precursor, expressed	-	GO:0031410//cytoplasmic vesicle	-	GO:0010876//lipid localization	gi|115482830|ref|NP_001065008.1|/7.02616e-27/Os10g0505700 [Oryza sativa Japonica Group]
	LOC_Os10g38600	Chr10:20595040-20596116	0.471079	0	0	0.912099	0	0	20.3806	24.815	17.9085	8.85549	13.9137	7.96902	cDNA|glutathione S-transferase GSTU6, putative, expressed	K00799|1|2e-98|359|obr:102710054|glutathione S-transferase [EC:2.5.1.18]	GO:0044424	GO:0016765//transferase activity, transferring alkyl or aryl (other than methyl) groups	-	gi|115483070|ref|NP_001065128.1|/5.70142e-110/Os10g0529500 [Oryza sativa Japonica Group]
	LOC_Os10g39260	Chr10:20956881-20958393	0.993792	0	0	0.623876	0	0	84.7522	96.539	113.566	43.8565	40.6729	36.3203	cDNA|aspartic proteinase nepenthesin, putative, expressed	K01381|1|9e-18|92.4|smo:SELMODRAFT_406966|saccharopepsin [EC:3.4.23.25];K19025|3|3e-13|77.4|tcc:TCM_030990|AP-5 complex subunit zeta-1;K00924|4|2e-12|74.7|ath:AT5G22850|	GO:0031410//cytoplasmic vesicle	-	-	gi|115483166|ref|NP_001065176.1|/0/Os10g0537800 [Oryza sativa Japonica Group]
	LOC_Os10g39360	Chr10:21003949-21005209	0	0	0	0	0	0	6.37184	5.19033	4.9972	0.811328	0.856055	0.301402	cDNA|aspartic proteinase nepenthesin precursor, putative, expressed	K01381|1|2e-15|84.3|smo:SELMODRAFT_13348|saccharopepsin [EC:3.4.23.25];K00924|2|1e-14|81.6|eus:EUTSA_v10013365mg|;K19025|4|1e-10|68.2|tcc:TCM_030990|AP-5 complex subunit zeta-1	GO:0031410//cytoplasmic vesicle	-	-	gi|31433304|gb|AAP54833.1|/0/Eukaryotic aspartyl protease family protein [Oryza sativa Japonica Group]
	LOC_Os10g39380	Chr10:21008519-21010089	0	0	0	0	0	0	5.11326	3.34198	4.6782	1.04268	0.539839	0.523269	cDNA|aspartic proteinase nepenthesin-1 precursor, putative, expressed	K19025|1|6e-17|89.7|tcc:TCM_030990|AP-5 complex subunit zeta-1;K01381|2|8e-16|85.9|smo:SELMODRAFT_13348|saccharopepsin [EC:3.4.23.25];K00924|4|9e-13|75.9|tcc:TCM_041550|	GO:0031410//cytoplasmic vesicle	-	-	gi|31433306|gb|AAP54835.1|/0/Eukaryotic aspartyl protease family protein, expressed [Oryza sativa Japonica Group]
	LOC_Os10g40430	Chr10:21658069-21658866	2.75635	1.81832	3.00614	1.53642	1.93275	3.31904	317.471	212.874	275.843	137.744	113.751	90.2635	cDNA|LTPL139 - Protease inhibitor/seed storage/LTP family protein precursor, expressed	K02883|1|5e-12|72.0|zma:103646289|large subunit ribosomal protein L18e;K11855|2|2e-06|53.1|bvg:104906049|ubiquitin carboxyl-terminal hydrolase 36/42 [EC:3.4.19.12]	GO:0031410//cytoplasmic vesicle	-	-	gi|115483314|ref|NP_001065327.1|/1.07815e-33/Os10g0551800 [Oryza sativa Japonica Group]
	LOC_Os10g43060	Chr10:23192341-23195088	5.93836	6.11193	7.30468	3.6424	3.92562	3.5059	26.3435	23.7269	21.721	10.1831	10.9118	9.29109	cDNA|expressed protein	-	-	-	-	gi|115483694|ref|NP_001065517.1|/3.41798e-162/Os10g0580900 [Oryza sativa Japonica Group]
	LOC_Os11g03290	Chr11:1222799-1226701	0	0	0	0	0	0	23.2762	27.9511	27.2394	14.2341	10.494	7.28046	cDNA|nucleoside-triphosphatase, putative, expressed	K14641|1|0.0|730|dosa:Os11t0126400-00|apyrase [EC:3.6.1.5]	GO:0031410//cytoplasmic vesicle	GO:0003824//catalytic activity	-	gi|222616543|gb|EEE52675.1|/0/hypothetical protein OsJ_35057 [Oryza sativa Japonica Group]
	LOC_Os11g03600	Chr11:1397104-1398352	0	0	0	0	0	0	7.84401	8.57481	7.81029	3.72078	3.30664	2.79488	cDNA|harpin-induced protein 1 domain containing protein, expressed	-	-	-	-	gi|297611162|ref|NP_001065651.2|/1.52985e-111/Os11g0130400 [Oryza sativa Japonica Group]
	LOC_Os11g04540	Chr11:1917487-1918512	0	0.658535	0	0	0.117609	0	5.55369	5.78195	7.1559	2.30461	2.87611	1.10449	cDNA|sulfotransferase domain containing protein, expressed	K01025|1|2e-60|233|sita:101761639|	-	-	-	gi|77548628|gb|ABA91425.1|/0/Sulfotransferase domain containing protein, expressed [Oryza sativa Japonica Group]
	LOC_Os11g04550	Chr11:1920914-1921997	0	0	0	0	0	0	4.70951	6.73389	7.03954	2.47486	2.24984	1.17878	cDNA|sulfotransferase domain containing protein, expressed	K01025|1|1e-77|290|sita:101761639|	-	-	-	gi|77548630|gb|ABA91427.1|/0/Sulfotransferase domain containing protein [Oryza sativa Japonica Group]
	LOC_Os11g07770	Chr11:3959110-3959861	0	0	0	0	0	0	275.894	200.58	166.48	139.504	126.556	46.5695	cDNA|dirigent, putative, expressed	K01870|1|1e-25|117|eus:EUTSA_v10003524mg|isoleucyl-tRNA synthetase [EC:6.1.1.5];K19027|2|2e-09|63.5|smo:SELMODRAFT_443317|zinc finger FYVE domain-containing protein 26	GO:0031410//cytoplasmic vesicle	-	-	gi|62734184|gb|AAX96293.1|/1.86144e-93/At5g42500 [Oryza sativa Japonica Group]
	LOC_Os11g12300	Chr11:6872036-6873056	1.60256	0.820837	1.08438	0.317399	0.806559	0.624242	5.5644	5.64177	5.71472	1.93131	1.78619	1.66177	cDNA|NBS-LRR disease resistance protein, putative, expressed	K13457|1|4e-112|405|dosa:Os11t0227700-01|disease resistance protein RPM1	-	GO:0000166//nucleotide binding	-	gi|115484821|ref|NP_001067554.1|/0/Os11g0229200 [Oryza sativa Japonica Group]
	LOC_Os11g17014	Chr11:9421196-9433431	1.34639	0.989294	0.789362	0.798475	0.877212	0.768947	5.33417	7.33728	5.86334	1.79005	2.38477	3.11407	cDNA|NB-ARC domain containing protein, expressed	K13457|1|3e-67|258|vvi:100258927|disease resistance protein RPM1	-	-	-	gi|115485061|ref|NP_001067674.1|/0/Os11g0270500 [Oryza sativa Japonica Group]
	LOC_Os11g20160	Chr11:11650113-11651887	0	0	0	0	0	0	85.015	72.6066	85.9696	43.1614	52.7311	16.646	cDNA|O-methyltransferase, putative, expressed	K16040|1|3e-64|246|vvi:100233030|trans-resveratrol di-O-methyltransferase [EC:2.1.1.240];K13262|2|1e-61|238|vvi:100243529|isoflavone-7-O-methyltransferase [EC:2.1.1.150];K13230|3|4e-51|203|zma:100147731|2,4,7-trihydroxy-1,4-benzoxazin-3-one-glucoside 7-O-methyltransferase [EC:2.1.1.241];K13259|5|7e-47|189|gmx:100807589|2,7,4'-trihydroxyisoflavanone 4'-O-methyltransferase / isoflavone 4'-O-methylt…	-	-	-	gi|62734415|gb|AAX96524.1|/0/O-methyltransferase [Oryza sativa Japonica Group]
	LOC_Os11g30600	Chr11:17817060-17820358	0	0	0	0	0	0	11.3688	13.2337	9.41899	5.46075	4.94863	3.70919	cDNA|hypothetical protein	-	-	-	-	gi|108864411|gb|ABA93834.2|/2.93212e-55/hypothetical protein LOC_Os11g30600 [Oryza sativa Japonica Group]
	LOC_Os11g34110	Chr11:19956771-19963299	10.9045	12.7483	16.71	20.862	18.5181	17.5397	10.1425	10.6534	11.4028	3.18347	1.5734	1.45189	cDNA|heparan-alpha-glucosaminide N-acetyltransferase, putative, expressed	K10532|1|2e-151|536|bdi:100840142|heparan-alpha-glucosaminide N-acetyltransferase [EC:2.3.1.78]	GO:0044464	-	-	gi|115485801|ref|NP_001068044.1|/0/Os11g0543500 [Oryza sativa Japonica Group]
	LOC_Os11g38780	Chr11:23060524-23061100	0	0	0	0	0	0	12.6036	13.4696	7.57835	3.29248	2.8679	0.868847	cDNA|EF hand family protein, putative	K02183|1|2e-70|265|obr:102719054|calmodulin	-	-	-	gi|115486159|ref|NP_001068223.1|/3.75275e-107/Os11g0600500 [Oryza sativa Japonica Group]
	LOC_Os11g38870	Chr11:23128488-23137598	7.36556	9.00388	6.68992	1.04197	1.2873	0.918867	8.32673	8.41442	7.80584	2.90653	2.87945	2.56787	cDNA|helix-loop-helix DNA-binding domain containing protein, expressed	-	GO:0043231//intracellular membrane-bounded organelle;GO:0043231//intracellular membrane-bounded organelle	-	-	gi|115486169|ref|NP_001068228.1|/3.16305e-128/Os11g0601700 [Oryza sativa Japonica Group]
	LOC_Os11g44170	Chr11:26682527-26684711	0	0	0	0	0	0	9.10566	8.52518	8.86493	3.61872	2.45339	2.09874	cDNA|calmodulin binding protein, putative, expressed	-	-	-	-	gi|77552467|gb|ABA95264.1|/0/hypothetical protein LOC_Os11g44170 [Oryza sativa Japonica Group]
	LOC_Os11g44430	Chr11:26877873-26880047	0	0	0	0	0	0	9.05944	8.85127	9.36507	2.58293	2.62747	3.4141	cDNA|protein kinase, putative, expressed	K04730|1|0.0|660|dosa:Os11t0664000-01|interleukin-1 receptor-associated kinase 1 [EC:2.7.11.1]	-	-	-	gi|115486555|ref|NP_001068421.1|/0/Os11g0666200 [Oryza sativa Japonica Group]
	LOC_Os11g44560	Chr11:26940018-26946887	0.263696	0	0	0.438518	0	0	11.1008	11.9611	12.9109	6.64384	4.73648	6.26692	cDNA|protein kinase domain containing protein, expressed	K04730|1|3e-119|430|dosa:Os12t0499700-00|interleukin-1 receptor-associated kinase 1 [EC:2.7.11.1]	-	-	-	gi|77552411|gb|ABA95208.1|/0/Protein kinase domain containing protein, expressed [Oryza sativa Japonica Group]
	LOC_Os11g44600	Chr11:26967392-26977789	0	0	0	0	0	0	13.6454	14.6778	12.2421	4.97967	3.68261	3.03833	cDNA|calmodulin binding protein, putative, expressed	-	-	-	-	gi|108864639|gb|ABA95213.2|/0/retrotransposon protein, putative, Ty3-gypsy subclass, expressed [Oryza sativa Japonica Group]
	LOC_Os11g44630	Chr11:26983105-26985704	0.341327	0	0	0.511397	0	0	26.0287	23.5672	31.035	11.6019	8.05267	9.91122	cDNA|calmodulin binding protein, putative, expressed	-	-	-	-	gi|77552418|gb|ABA95215.1|/0/hypothetical protein LOC_Os11g44630 [Oryza sativa Japonica Group]
	LOC_Os11g45990	Chr11:27828620-27835246	4.99701	3.90371	2.69536	3.34338	3.28485	1.98459	7.41541	9.43478	8.5983	4.8638	3.94821	2.33244	cDNA|von Willebrand factor type A domain containing protein, putative, expressed	-	GO:0031410//cytoplasmic vesicle	-	-	gi|115486675|ref|NP_001068481.1|/0/Os11g0687100 [Oryza sativa Japonica Group]
	LOC_Os11g47140	Chr11:28223911-28380703	0	0	0	0	0	0	59.3329	59.5692	62.2627	27.1057	21.2077	18.3152	cDNA|OsWAK123 - OsWAK receptor-like protein kinase, expressed	K04730|1|3e-129|463|dosa:Os11t0691300-00|interleukin-1 receptor-associated kinase 1 [EC:2.7.11.1]	GO:0031410//cytoplasmic vesicle	-	-	gi|62734468|gb|AAX96577.1|/0/wall-associated protein kinase [Oryza sativa Japonica Group]
	LOC_Os11g47150	Chr11:28223911-28380703	0	0	0	0	0	0	11.5089	10.9517	11.7109	2.90077	2.76558	2.38842	cDNA|OsWAK122 - OsWAK receptor-like protein kinase, expressed	K04730|1|0.0|634|dosa:Os11t0691300-00|interleukin-1 receptor-associated kinase 1 [EC:2.7.11.1]	GO:0031410//cytoplasmic vesicle	-	-	gi|77552661|gb|ABA95458.1|/0/Protein kinase domain containing protein [Oryza sativa Japonica Group]
	LOC_Os11g47550	Chr11:28735981-28737159	0	0	0	0	0	0	7.8293	7.57248	5.93562	3.43382	3.57585	2.9703	cDNA|glycosyl hydrolase, putative, expressed	K01183|1|1e-94|347|sita:101755917|chitinase [EC:3.2.1.14]	GO:0031410//cytoplasmic vesicle	-	-	gi|115486759|ref|NP_001068523.1|/3.91224e-162/Os11g0701400 [Oryza sativa Japonica Group]
	LOC_Os11g47970	Chr11:28934293-28936340	7417.48	9977.8	11790.7	12084.7	11544.3	11138	20.2702	32.1494	27.657	5.9091	12.316	10.7584	cDNA|AAA-type ATPase family protein, putative, expressed	K03064|1|2e-06|54.7|gmx:100817206|26S proteasome regulatory subunit T4;K14571|5|9e-06|52.4|cre:CHLREDRAFT_38371|ribosome biogenesis ATPase	GO:0009532//plastid stroma	GO:0001071//nucleic acid binding transcription factor activity;GO:0032559	-	gi|62733297|gb|AAX95414.1|/0/RuBisCO activase small isoform precursor [Oryza sativa Japonica Group]
	LOC_Os12g02370	Chr12:766433-768572	75.6602	67.1741	107.956	63.0032	72.4428	57.5359	13.1497	12.8983	8.52529	5.65574	6.17808	3.6878	cDNA|chalcone--flavonone isomerase, putative, expressed	K01859|1|4e-15|83.2|pvu:PHAVU_007G008600g|chalcone isomerase [EC:5.5.1.6]	-	GO:0016872//intramolecular lyase activity;GO:0016872//intramolecular lyase activity	GO:0044249//cellular biosynthetic process;GO:0044249//cellular biosynthetic process	gi|115487006|ref|NP_001065990.1|/7.26773e-94/Os12g0115700 [Oryza sativa Japonica Group]
	LOC_Os12g03740	Chr12:1514455-1519357	0.797351	0.857599	0.383033	1.69872	0.923831	1.29136	25.525	23.4246	20.067	7.60259	6.48738	5.69781	cDNA|OsFBX438 - F-box domain containing protein, expressed	K16219|1|2e-12|74.3|tcc:TCM_027003|protein N-terminal methyltransferase [EC:2.1.1.244];K17600|2|6e-11|69.3|mdm:103427771|vacuolar protein sorting-associated protein 54;K15747|3|4e-07|56.6|mdm:103427772|beta-ring hydroxylase [EC:1.14.-.-]	-	-	-	gi|108862141|gb|ABA96399.2|/2.05834e-175/F-box domain containing protein, expressed [Oryza sativa Japonica Group]
	LOC_Os12g04990	Chr12:2161547-2170074	24.604	21.9861	25.1257	14.6532	16.2399	13.1125	52.7777	47.1781	40.8783	23.1391	21.5738	19.258	cDNA|acyl-CoA synthetase protein, putative, expressed	K01897|1|0.0|734|dosa:Os12t0143900-01|long-chain acyl-CoA synthetase [EC:6.2.1.3]	-	-	-	gi|218186425|gb|EEC68852.1|/0/hypothetical protein OsI_37444 [Oryza sativa Indica Group]
	LOC_Os12g05050	Chr12:2215861-2219491	72.8497	95.8047	106.273	57.0953	55.9585	49.8573	32.7215	37.5547	26.189	10.8789	16.3217	18.5424	cDNA|stem-specific protein TSJT1, putative, expressed	K01953|1|2e-07|57.8|ppp:PHYPADRAFT_173106|asparagine synthase (glutamine-hydrolysing) [EC:6.3.5.4]	-	-	-	gi|346703782|emb|CBX24450.1|/6.02494e-139/hypothetical_protein [Oryza glaberrima]
	LOC_Os12g05870	Chr12:2696406-2697214	0	0	0	0	0	0	9.01484	12.1528	3.84557	3.21566	5.38178	2.9209	cDNA|Cupin domain containing protein, expressed	K11426|1|1e-48|193|sly:101250545|SET and MYND domain-containing protein;K19476|3|2e-20|99.4|mdm:103418875|vacuolar protein sorting-associated protein IST1	GO:0005576//extracellular region;GO:0031410//cytoplasmic vesicle	GO:0046914//transition metal ion binding	-	gi|122248662|sp|Q2QXJ1.1|GL123_ORYSJ/2.58006e-128/RecName: Full=Putative germin-like protein 12-3; Flags: Precursor [Oryza sativa Japonica Group]
	LOC_Os12g05880	Chr12:2699174-2700272	0	0	0	0	0	0	17.1321	16.0544	12.2716	8.06658	5.89734	3.9221	cDNA|Cupin domain containing protein, expressed	K11426|1|3e-44|170|sly:101250545|SET and MYND domain-containing protein;K19476|5|2e-20|100|mdm:103418875|vacuolar protein sorting-associated protein IST1	GO:0005576//extracellular region;GO:0031410//cytoplasmic vesicle	GO:0046914//transition metal ion binding	-	gi|224493062|sp|Q2QXJ0.2|GL124_ORYSJ/8.0135e-123/RecName: Full=Putative germin-like protein 12-4; Flags: Precursor [Oryza sativa Japonica Group]
	LOC_Os12g08770	Chr12:4506722-4507879	1831.16	2457.84	3698.15	1952.08	1786.52	1644.31	4.85784	10.309	8.72608	1.32798	2.71505	2.26388	cDNA|photosystem I reaction center subunit N, chloroplast precursor, putative, expressed	K02701|1|1e-52|206|dosa:Os12t0189400-01|photosystem I subunit PsaN	GO:0009521;GO:0009534//chloroplast thylakoid	GO:0005515//protein binding	GO:0044237//cellular metabolic process	gi|115487694|ref|NP_001066334.1|/7.91827e-52/Os12g0189400 [Oryza sativa Japonica Group]
	LOC_Os12g10880	Chr12:5866456-5866925	0	0	0	0	0	0	4.61785	17.8408	6.7711	0.22291	0.537732	0.30778	cDNA|expressed protein	-	-	-	-	gi|222616815|gb|EEE52947.1|/8.52588e-13/hypothetical protein OsJ_35581 [Oryza sativa Japonica Group]
	LOC_Os12g10920	Chr12:5903633-5904027	0	0	0	0	0	0	12.1035	0	6.19366	0	0	0	cDNA|hypothetical protein	-	GO:0043231//intracellular membrane-bounded organelle	-	-	gi|77553925|gb|ABA96721.1|/5.80765e-27/hypothetical protein LOC_Os12g10920 [Oryza sativa Japonica Group]
	LOC_Os12g11660	Chr12:6224079-6509781	0.690778	2.16255	0.361502	1.4193	1.44176	1.66608	10.5078	9.89312	10.7969	4.60288	4.4241	4.46712	cDNA|RALFL45 - Rapid ALkalinization Factor RALF family protein precursor, expressed	-	GO:0031410//cytoplasmic vesicle	-	-	gi|115487846|ref|NP_001066410.1|/1.71976e-32/Os12g0218300 [Oryza sativa Japonica Group]
	LOC_Os12g15680	Chr12:8960776-8964018	0	0	0.050807	0	0	0.472041	18.5633	18.0959	17.5588	8.99447	9.6418	6.54236	cDNA|laccase precursor protein, putative, expressed	K05909|1|0.0|1161|dosa:Os12t0258700-01|laccase [EC:1.10.3.2]	GO:0005576//extracellular region;GO:0031410//cytoplasmic vesicle	GO:0046914//transition metal ion binding;GO:0016682//oxidoreductase activity, acting on diphenols and related substances as donors, oxygen as acceptor	GO:0009808//lignin metabolic process	gi|215769184|dbj|BAH01413.1|/0/unnamed protein product [Oryza sativa Japonica Group]
	LOC_Os12g16290	Chr12:9315227-9318123	1.63052	1.80423	1.31441	1.50918	1.53519	1.37111	6.54841	11.294	10.0664	3.52978	3.91683	4.2644	cDNA|isoflavone reductase, putative, expressed	K14484|1|2e-22|108|zma:103643850|auxin-responsive protein IAA;K13081|2|3e-11|72.0|cit:102621411|leucoanthocyanidin reductase [EC:1.17.1.3]	GO:0043231//intracellular membrane-bounded organelle	-	-	gi|77554196|gb|ABA96992.1|/4.56355e-52/Isoflavone reductase, putative, expressed [Oryza sativa Japonica Group]
	LOC_Os12g17600	Chr12:10080397-10081661	11139.7	16239.7	18677.9	14195.6	13514.2	11366.6	15.293	15.3407	16.269	0.508103	0.745258	0.748952	cDNA|ribulose bisphosphate carboxylase small chain, chloroplast precursor, putative, expressed	K01602|1|3e-67|256|dosa:Os12t0274700-01|ribulose-bisphosphate carboxylase small chain [EC:4.1.1.39]	GO:0009570//chloroplast stroma;GO:0009570//chloroplast stroma	GO:0016831//carboxy-lyase activity;GO:0016831//carboxy-lyase activity	GO:0071704;GO:0071704	gi|3063524|gb|AAC14064.1|/1.5547e-66/ribulose 1,5-bisphosphate carboxylase small subunit [Oryza sativa Japonica Group]
	LOC_Os12g19381	Chr12:11262562-11278448	5853.04	7092.28	8727.34	10042.9	9468.87	8293.95	14.9	21.6627	21.1271	3.62367	11.0053	9.06761	cDNA|ribulose bisphosphate carboxylase small chain, chloroplast precursor, putative, expressed	K01602|1|8e-100|364|dosa:Os12t0291100-01|ribulose-bisphosphate carboxylase small chain [EC:4.1.1.39]	GO:0009570//chloroplast stroma	GO:0016831//carboxy-lyase activity	GO:0071704	gi|115488234|ref|NP_001066604.1|/4.30957e-99/Os12g0291100 [Oryza sativa Japonica Group]
	LOC_Os12g27350	Chr12:16078544-16082055	0	0	0	0	0	0	5.00662	6.88216	8.63158	1.72752	1.44679	0.701317	cDNA|10-deacetylbaccatin III 10-O-acetyltransferase, putative, expressed	K18858|1|2e-61|237|crb:CARUB_v10013677mg|(Z)-3-hexen-1-ol acetyltransferase [EC:2.3.1.195]	-	-	-	gi|77555596|gb|ABA98392.1|/0/Transferase family protein [Oryza sativa Japonica Group]
	LOC_Os12g28590	Chr12:16909015-16910870	0.738093	0.268262	0	0.103876	0.633862	0	36.4117	42.9757	28.7258	16.5733	18.0163	12.5094	cDNA|ATPase 2, putative, expressed	K08900|1|6e-136|485|sita:101757670|mitochondrial chaperone BCS1	-	-	-	gi|115488530|ref|NP_001066752.1|/0/Os12g0471100 [Oryza sativa Japonica Group]
	LOC_Os12g34092	Chr12:20603767-20605588	0	0	0.999111	0	0	0.529527	1.20186	13.7598	8.36486	2.07909	1.25538	1.28987	cDNA|ribosomal protein S2, putative, expressed	K02967|1|0.0|879|osa:6450166|small subunit ribosomal protein S2	GO:0000314//organellar small ribosomal subunit;GO:0009536//plastid	GO:0005198//structural molecule activity	GO:0010467//gene expression	gi|289065033|ref|YP_003433844.1|/0/ribosomal protein small subunit 2 [Oryza rufipogon]
	LOC_Os12g36840	Chr12:22585180-22586562	0	0	0	0	0	0	34.5265	54.6235	45.1333	26.8452	17.1598	9.56461	cDNA|pathogenesis-related Bet v I family protein, putative, expressed	-	-	-	-	gi|297729285|ref|NP_001177006.1|/1.03388e-85/Os12g0555100 [Oryza sativa Japonica Group]
	LOC_Os12g41790	Chr12:25886210-25887243	0	0	0	0	0	0	0	3.54822	2.36815	0	0	0	cDNA|DEFL3 - Defensin and Defensin-like DEFL family, expressed	-	-	-	-	gi|77556582|gb|ABA99378.1|/1.6428e-45/Gamma-thionins family protein [Oryza sativa Japonica Group]
Ⅱ	ChrSy.fgenesh.gene.25	ChrSy:156673-157804	1.12005	0.946702	0.659119	1.75196	1.54779	1.38213	3.37091	4.30544	4.50738	8.80244	10.5477	9.18532	cDNA|expressed protein	-	-	-	-	gi|125586587|gb|EAZ27251.1|/2.28942e-57/hypothetical protein OsJ_11189 [Oryza sativa Japonica Group]
	LOC_Os01g06990	Chr1:3297849-3298410	0	0	0	0	0	0	3.88821	3.12129	3.56064	13.6601	17.0139	5.2865	cDNA|POEI36 - Pollen Ole e I allergen and extensin family protein precursor, putative, expressed	-	GO:0031410//cytoplasmic vesicle	-	-	gi|21327980|dbj|BAC00569.1|/5.14767e-90/hypothetical protein [Oryza sativa Japonica Group]
	LOC_Os01g07030	Chr1:3312461-3313273	0	0	0	0	0	0	3.64841	1.6213	2.02801	11.6043	13.604	3.37972	cDNA|POEI40 - Pollen Ole e I allergen and extensin family protein precursor, expressed	-	GO:0031410//cytoplasmic vesicle	-	-	gi|125569145|gb|EAZ10660.1|/6.03318e-88/hypothetical protein OsJ_00490 [Oryza sativa Japonica Group]
	LOC_Os01g07040	Chr1:3315001-3315609	0	0	0	0	0	0	1.99202	0.837672	0.627472	6.62382	7.48261	1.79667	cDNA|POEI41 - Pollen Ole e I allergen and extensin family protein precursor, expressed	-	GO:0031410//cytoplasmic vesicle	-	-	gi|21327986|dbj|BAC00575.1|/9.14081e-94/hypothetical protein [Oryza sativa Japonica Group]
	LOC_Os01g07150	Chr1:3376592-3377205	0	0.776778	0	0	0.108612	0	7.19192	8.56814	7.43562	23.958	37.4186	32.9875	cDNA|expressed protein	-	-	-	-	gi|15528754|dbj|BAB64796.1|/1.61033e-69/unknown protein [Oryza sativa Japonica Group]
	LOC_Os01g08110	Chr1:3924362-3926556	0.842666	0.998113	1.21666	1.13132	1.27049	1.09186	5.75855	5.16072	4.79813	10.4286	14.7153	10.686	cDNA|flavonol-3-O-glycoside-7-O-glucosyltransferase 1, putative, expressed	K13496|1|0.0|1006|dosa:Os01t0176200-01|UDP-glucosyl transferase 73C [EC:2.4.1.-]	-	GO:0008194//UDP-glycosyltransferase activity	-	gi|115434842|ref|NP_001042179.1|/0/Os01g0176200 [Oryza sativa Japonica Group]
	LOC_Os01g08130	Chr1:3932328-3933352	10.4375	8.11323	12.891	9.58017	5.35051	9.60408	15.2189	13.2456	11.6482	27.1491	35.9826	37.092	cDNA|phototropic-responsive NPH3 family protein, putative, expressed	-	-	-	-	gi|55295943|dbj|BAD67811.1|/1.22228e-113/non-phototropic hypocotyl 3 -like [Oryza sativa Japonica Group]
	LOC_Os01g08140	Chr1:3937748-3938912	14.7876	6.52738	13.7841	13.9292	7.7548	12.3208	13.1031	13.3337	11.6441	21.3535	29.6068	28.8363	cDNA|phototropic-responsive NPH3 family protein, putative, expressed	K03294|1|2e-09|62.4|sita:101754459|basic amino acid/polyamine antiporter, APA family;K15095|2|5e-09|61.2|bdi:100839967|(+)-neomenthol dehydrogenase [EC:1.1.1.208]	GO:0043231//intracellular membrane-bounded organelle	-	-	gi|125569235|gb|EAZ10750.1|/1.9169e-64/hypothetical protein OsJ_00587 [Oryza sativa Japonica Group]
	LOC_Os01g08220	Chr1:4003658-4004946	1.53723	1.09399	1.04536	3.35044	2.15129	1.36085	3.09159	2.72061	2.48472	11.235	12.687	13.2842	cDNA|gibberellin 3-beta-dioxygenase 2-2, putative, expressed	K04124|1|2e-145|516|dosa:Os01t0177400-01|gibberellin 3-beta-dioxygenase [EC:1.14.11.15]	-	GO:0016491//oxidoreductase activity	GO:0016101//diterpenoid metabolic process	gi|11034551|dbj|BAB17075.1|/5.15305e-146/GA 3beta-hydroxylase [Oryza sativa Japonica Group]
	LOC_Os01g09590	Chr1:4917883-4919224	2.34475	2.22491	2.17442	4.25857	2.91664	2.4419	21.2324	24.9706	19.0657	47.4824	54.1456	48.7812	cDNA|myb-like DNA-binding domain containing protein, putative, expressed	K09422|1|4e-87|322|dosa:Os01t0191900-01|myb proto-oncogene protein, plant	GO:0043231//intracellular membrane-bounded organelle	GO:0003676//nucleic acid binding	-	gi|115435034|ref|NP_001042275.1|/2.01219e-86/Os01g0191900 [Oryza sativa Japonica Group]
	LOC_Os01g10830	Chr1:5773299-5774192	0.51915	1.23507	1.28884	1.57016	0.765926	1.48194	12.057	11.0479	8.64104	23.5186	32.1525	26.6025	cDNA|carnitine racemase like protein, putative, expressed	K18880|1|3e-23|109|crb:CARUB_v10005626mg|very-long-chain (3R)-3-hydroxyacyl-CoA dehydratase [EC:4.2.1.134]	-	-	-	gi|115435164|ref|NP_001042340.1|/3.53721e-79/Os01g0205600 [Oryza sativa Japonica Group]
	LOC_Os01g11810	Chr1:6387690-6391467	10.3566	9.54514	8.31419	7.3882	8.40695	6.36222	9.28825	12.2753	11.9446	19.6438	24.5126	24.1635	cDNA|powdery mildew resistant protein 5, putative, expressed	-	GO:0043231//intracellular membrane-bounded organelle;GO:0031410//cytoplasmic vesicle;GO:0043231//intracellular membrane-bounded organelle;GO:0031410//cytoplasmic vesicle	-	-	gi|115435288|ref|NP_001042402.1|/0/Os01g0217000 [Oryza sativa Japonica Group]
	LOC_Os01g12100	Chr1:6587145-6587940	13.3284	13.5407	10.5703	13.4971	10.1438	12.3621	26.8142	28.5309	28.9881	59.5783	70.916	53.8024	cDNA|expressed protein	-	-	-	-	gi|115435336|ref|NP_001042426.1|/2.43583e-18/Os01g0220400 [Oryza sativa Japonica Group]
	LOC_Os01g12110	Chr1:6590898-6592136	0	0	0	0	0	0	3.47813	2.85227	3.40547	5.0409	8.73033	8.76777	cDNA|expressed protein	-	-	GO:0005515//protein binding;GO:0004175//endopeptidase activity;GO:0005515//protein binding;GO:0004175//endopeptidase activity	GO:0044092//negative regulation of molecular function;GO:0044092//negative regulation of molecular function	gi|56783926|dbj|BAD81363.1|/1.0262e-44/unknown protein [Oryza sativa Japonica Group]
	LOC_Os01g12270	Chr1:6704402-6704666	39.8078	57.1593	57.9522	137.388	59.9003	84.8216	97.1695	99.1643	80.4731	168.18	214.047	202.252	cDNA|expressed protein	-	-	-	-	gi|115435360|ref|NP_001042438.1|/1.63946e-21/Os01g0222600 [Oryza sativa Japonica Group]
	LOC_Os01g13340	Chr1:7437787-7443252	0.550644	2.25634	3.41254	1.36316	1.88431	0.989845	10.6244	10.1142	10.2597	26.6394	32.6219	29.1828	cDNA|harpin-induced protein 1 domain containing protein, expressed	K08517|1|1e-18|94.7|dosa:Os08t0307300-01|vesicle transport protein SEC22	-	-	-	gi|125569651|gb|EAZ11166.1|/6.68626e-117/hypothetical protein OsJ_01016 [Oryza sativa Japonica Group]
	LOC_Os01g13460	Chr1:7495056-7498391	12.0103	10.3124	9.23804	21.4713	19.9235	20.2582	17.9134	18.9029	19.9633	37.3624	40.1423	42.9631	cDNA|helix-loop-helix DNA-binding domain containing protein, expressed	K13422|1|6e-66|253|gmx:100790168|transcription factor MYC2	GO:0043231//intracellular membrane-bounded organelle	-	-	gi|115435532|ref|NP_001042524.1|/0/Os01g0235700 [Oryza sativa Japonica Group]
	LOC_Os01g13480	Chr1:7517209-7518741	47.1545	63.7236	81.6635	82.1684	78.6895	75.6207	2.11917	2.26805	1.44765	9.31174	9.60719	6.75916	cDNA|glutaredoxin, putative, expressed	K17479|1|2e-85|317|sita:101753264|glutaredoxin domain-containing cysteine-rich protein 1	-	-	-	gi|115435536|ref|NP_001042526.1|/4.42946e-151/Os01g0235900 [Oryza sativa Japonica Group]
	LOC_Os01g15270	Chr1:8545996-8546894	131.297	284.109	211.361	322.644	186.597	271.703	1585.51	1287.91	1286.12	3007.82	3357.64	3361.81	cDNA|expressed protein	-	-	-	-	gi|1184112|gb|AAA87049.1|/1.76903e-53/Zn-induced protein [Oryza sativa]
	LOC_Os01g15990	Chr1:8994976-8997083	0	0	0	0	0	0	3.68817	2.69676	3.10323	9.0789	13.3234	9.2761	cDNA|expressed protein	-	GO:0043231//intracellular membrane-bounded organelle	-	-	gi|297719819|ref|NP_001172271.1|/0/Os01g0264600 [Oryza sativa Japonica Group]
	LOC_Os01g16170	Chr1:9133518-9140430	16.2203	16.3189	18.581	22.2372	19.3245	22.3244	2.58552	2.89689	2.81705	7.62089	6.3538	10.1892	cDNA|PQ loop repeat domain containing protein, expressed	-	GO:0044464;GO:0044464;GO:0044464;GO:0044464;GO:0044464	-	-	gi|115435846|ref|NP_001042681.1|/0/Os01g0266800 [Oryza sativa Japonica Group]
	LOC_Os01g18220	Chr1:10200475-10203694	0.793299	0.77849	1.14107	1.08844	1.02177	1.14067	2.21406	1.80292	1.54181	4.61039	6.37206	4.1997	cDNA|expressed protein	-	-	-	-	gi|115436028|ref|NP_001042772.1|/4.20725e-84/Os01g0284900 [Oryza sativa Japonica Group]
	LOC_Os01g20894	Chr1:11667259-11667716	17.8472	22.8673	36.1274	40.9589	35.8089	31.3312	5.24911	4.8212	5.37749	15.3236	13.0979	11.8378	cDNA|expressed protein	-	-	-	-	-
	LOC_Os01g21640	Chr1:12126421-12127233	0	0	0	0	0	0	2.77428	2.78741	1.84298	5.90713	10.6678	11.4573	cDNA|expressed protein	-	-	-	-	gi|52076381|dbj|BAD45202.1|/6.90915e-94/hypothetical protein [Oryza sativa Japonica Group]
	LOC_Os01g22010	Chr1:12363708-12366314	310.421	295.101	300.12	307.593	322.74	301.408	853.319	845.638	852.042	3158.41	3699.9	3578.32	cDNA|S-adenosylmethionine synthetase, putative, expressed	K00789|1|0.0|769|dosa:Os01t0323600-01|S-adenosylmethionine synthetase [EC:2.5.1.6]	GO:0044424;GO:0044424;GO:0044424;GO:0044424	GO:0046872//metal ion binding;GO:0016765//transferase activity, transferring alkyl or aryl (other than methyl) groups;GO:0032559;GO:0046872//metal ion binding;GO:0016765//transferase activity, transferring alkyl or aryl (other than methyl) groups;GO:0032559;GO:0046872//metal ion binding;GO:0016765//transferase activity, transferring alkyl or aryl (other than methyl) groups;GO:0032559;GO:0046872//…	GO:0006970//response to osmotic stress;GO:0044237//cellular metabolic process;GO:0006970//response to osmotic stress;GO:0044237//cellular metabolic process;GO:0006970//response to osmotic stress;GO:0044237//cellular metabolic process;GO:0006970//response to osmotic stress;GO:0044237//cellular metabolic process	gi|3024122|sp|P93438.1|METK2_ORYSJ/0/RecName: Full=S-adenosylmethionine synthase 2; Short=AdoMet synthase 2; AltName: Full=Methionine adenosyltransferase 2; Short=MAT 2 [Oryza sativa Japonica Group]
	LOC_Os01g25030	Chr1:14116997-14117889	0	0	0	0	0	0	21.3848	14.8474	19.3531	64.3902	64.1018	54.762	cDNA|dirigent, putative	-	-	-	-	gi|53791709|dbj|BAD53304.1|/4.75025e-96/putative beta-glucosidase aggregating factor [Oryza sativa Japonica Group]
	LOC_Os01g35330	Chr1:19549141-19550352	0.649121	0.261207	0.163419	0.30306	0.770205	0.45853	1.33566	2.30146	1.23239	3.11831	7.23993	4.32551	cDNA|circumsporozoite protein precursor, putative, expressed	-	-	-	-	gi|125526305|gb|EAY74419.1|/7.38927e-69/hypothetical protein OsI_02308 [Oryza sativa Indica Group]
	LOC_Os01g43350	Chr1:24784441-24788249	0.908018	0.876874	1.55478	1.33686	1.15191	0.985932	3.90616	4.20954	4.03585	8.07404	10.1641	7.82268	cDNA|protein kinase family protein, putative, expressed	K04422|1|1e-12|76.3|tcc:TCM_038016|mitogen-activated protein kinase kinase kinase 13 [EC:2.7.11.25];K17535|3|4e-12|74.7|gsl:Gasu_49420|serine/threonine-protein kinase TNNI3K [EC:2.7.11.1];K08269|4|3e-11|72.0|cmo:103498832|serine/threonine-protein kinase ULK/ATG1 [EC:2.7.11.1];K04424|5|3e-11|71.6|obr:102707935|sterile alpha motif and leucine zipper containing kinase AZK [EC:2.7.11.25]	-	GO:0004672//protein kinase activity;GO:0032559	GO:0006464//cellular protein modification process	gi|115438651|ref|NP_001043605.1|/0/Os01g0621600 [Oryza sativa Japonica Group]
	LOC_Os01g43950	Chr1:25190733-25191844	0.741543	0	0.71746	0.332697	0	0.560924	8.715	8.32075	8.1731	23.943	28.1798	28.8144	cDNA|expressed protein	-	-	-	-	gi|297720223|ref|NP_001172473.1|/4.22465e-38/Os01g0630300 [Oryza sativa Japonica Group]
	LOC_Os01g44970	Chr1:25513805-25518242	25.2977	24.2674	17.6128	14.4063	12.7109	14.0916	8.03259	9.72074	6.63851	26.9276	31.9297	27.2111	cDNA|polygalacturonase, putative, expressed	K01184|1|1e-136|487|tcc:TCM_016905|polygalacturonase [EC:3.2.1.15]	GO:0043231//intracellular membrane-bounded organelle	GO:0004553//hydrolase activity, hydrolyzing O-glycosyl compounds	GO:0044238;GO:0045229//external encapsulating structure organization	gi|115438773|ref|NP_001043666.1|/0/Os01g0636500 [Oryza sativa Japonica Group]
	LOC_Os01g46600	Chr1:26527475-26532567	0	3.7116	2.03205	0	0	0	0	1.39446	0.993118	5.89078	4.63741	2.6686	cDNA|seed maturation protein PM41, putative, expressed	-	-	-	-	gi|20161527|dbj|BAB90450.1|/1.88959e-33/hypothetical protein [Oryza sativa Japonica Group]
	LOC_Os01g50400	Chr1:28933844-28935210	0	0	0	0	0	0	3.19039	2.92323	2.32272	6.82546	9.8188	6.24949	cDNA|STE_MEKK_ste11_MAP3K.5 - STE kinases include homologs to sterile 7, sterile 11 and sterile 20 from yeast, expressed	K11228|1|9e-56|218|egu:105044694|mitogen-activated protein kinase kinase kinase [EC:2.7.11.1];K04421|2|3e-55|216|pmum:103318984|mitogen-activated protein kinase kinase kinase 3 [EC:2.7.11.25]	GO:0043231//intracellular membrane-bounded organelle	-	-	gi|125571704|gb|EAZ13219.1|/0/hypothetical protein OsJ_03139 [Oryza sativa Japonica Group]
	LOC_Os01g50520	Chr1:29020843-29021337	1.15984	0	0	0.501628	1.26705	0	1.58121	3.41321	2.30591	4.67513	8.08314	7.03626	cDNA|cytochrome P450 monooxygenase CYP711A12, putative, expressed	K01832|1|3e-55|213|sita:101759757|thromboxane-A synthase [EC:5.3.99.5];K07424|3|5e-45|179|pda:103709562|cytochrome P450, family 3, subfamily A [EC:1.14.14.1];K00517|5|2e-40|164|osa:4341325|	GO:0031410//cytoplasmic vesicle	GO:0016491//oxidoreductase activity;GO:0005506//iron ion binding	GO:0008152//metabolic process	gi|125571714|gb|EAZ13229.1|/1.64043e-69/hypothetical protein OsJ_03150 [Oryza sativa Japonica Group]
	LOC_Os01g50680	Chr1:29104883-29109135	0.55006	0	0	0.359901	0	0	1.22413	1.00194	0.74988	5.43229	4.69295	2.71871	cDNA|OsSub2 - Putative Subtilisin homologue, expressed	K18443|1|2e-62|241|rcu:RCOM_0732470|golgi-specific brefeldin A-resistance guanine nucleotide exchange factor 1;K11267|2|2e-18|94.4|mtr:MTR_091s0011|sister chromatid cohesion protein PDS5;K11262|3|8e-06|52.8|crb:CARUB_v10008063mg|acetyl-CoA carboxylase / biotin carboxylase 1 [EC:6.4.1.2 6.3.4.14]	GO:0031410//cytoplasmic vesicle	-	-	gi|125571722|gb|EAZ13237.1|/0/hypothetical protein OsJ_03159 [Oryza sativa Japonica Group]
	LOC_Os01g52100	Chr1:29960693-29963067	1.98189	1.90894	1.3134	3.20626	2.16168	2.15207	3.7263	5.74078	3.84929	9.8511	12.6398	8.72318	cDNA|DUF581 domain containing protein, expressed	-	-	-	-	gi|297597509|ref|NP_001044080.2|/1.72577e-125/Os01g0719000 [Oryza sativa Japonica Group]
	LOC_Os01g52570	Chr1:30225838-30226855	0	0	0	0	0	0	3.96763	4.0996	3.63899	6.90826	8.79534	8.27442	cDNA|lachrymatory factor synthase, putative, expressed	-	-	-	-	gi|297720371|ref|NP_001172547.1|/9.90365e-116/Os01g0724700 [Oryza sativa Japonica Group]
	LOC_Os01g53160	Chr1:30542799-30544190	7.2748	6.40036	7.25384	3.94728	4.56597	3.94618	3.35158	2.94193	3.03125	6.12759	8.13472	7.36707	cDNA|DUF623 domain containing protein, expressed	-	-	-	-	gi|115439751|ref|NP_001044155.1|/7.20943e-105/Os01g0732300 [Oryza sativa Japonica Group]
	LOC_Os01g53910	Chr1:30997984-30999454	11.6093	11.678	15.6372	12.0128	12.5258	12.8814	7.70537	8.70663	8.18699	16.4368	20.3816	20.3987	cDNA|dehydrogenase, putative, expressed	K18121|1|2e-28|127|mpp:MICPUCDRAFT_30929|glyoxylate/succinic semialdehyde reductase [EC:1.1.1.79 1.1.1.-]	-	GO:0005488//binding;GO:0016491//oxidoreductase activity	GO:0008152//metabolic process	gi|115439865|ref|NP_001044212.1|/9.75463e-140/Os01g0742300 [Oryza sativa Japonica Group]
	LOC_Os01g56080	Chr1:32289146-32289804	0	0	0	0	0	0	6.13065	3.29528	2.67368	10.2173	13.0199	8.44724	cDNA|expressed protein	-	-	-	-	gi|115440151|ref|NP_001044355.1|/8.73615e-75/Os01g0766300 [Oryza sativa Japonica Group]
	LOC_Os01g61510	Chr1:35585864-35588377	0.274646	0.787682	0.93749	1.00753	0.913884	0.692518	13.1808	12.8759	13.6346	50.8003	50.0128	40.6086	cDNA|ammonium transporter protein, putative, expressed	K03320|1|0.0|783|obr:102717389|ammonium transporter, Amt family	GO:0016020//membrane	GO:0015101//organic cation transmembrane transporter activity	GO:0006810//transport	gi|75159238|sp|Q8S233.1|AMT23_ORYSJ/0/RecName: Full=Ammonium transporter 2 member 3; Short=OsAMT2;3 [Oryza sativa Japonica Group]
	LOC_Os01g62130	Chr1:35965948-35966946	0.59916	0.731432	0.645537	0.598244	0.773911	0.839218	3.37613	3.0205	3.28484	11.2639	14.935	12.1592	cDNA|ZOS1-14 - C2H2 zinc finger protein, expressed	-	-	-	-	gi|125528316|gb|EAY76430.1|/5.5335e-79/hypothetical protein OsI_04363 [Oryza sativa Indica Group]
	LOC_Os01g62260	Chr1:36029784-36030969	12.3679	3.99472	3.17041	17.3856	7.00752	9.16786	29.9556	29.8283	33.1634	62.6445	69.1266	78.4844	cDNA|thaumatin, putative, expressed	K14297|1|3e-11|70.1|zma:103640102|nuclear pore complex protein Nup98-Nup96	GO:0031410//cytoplasmic vesicle	-	-	gi|115440953|ref|NP_001044756.1|/9.50702e-132/Os01g0839900 [Oryza sativa Japonica Group]
	LOC_Os01g62870	Chr1:36410637-36414610	17.8581	17.6445	21.7745	34.7367	30.6142	33.6665	16.9954	17.5459	13.2294	43.7639	56.2103	32.7246	cDNA|oxidoreductase, aldo/keto reductase family protein, putative, expressed	K00011|1|5e-90|331|obr:102710982|aldehyde reductase [EC:1.1.1.21]	-	GO:0003824//catalytic activity;GO:0003824//catalytic activity	GO:0008152//metabolic process;GO:0008152//metabolic process	gi|115441039|ref|NP_001044799.1|/4.11767e-133/Os01g0847700 [Oryza sativa Japonica Group]
	LOC_Os01g63230	Chr1:36640942-36648018	10.7963	7.56077	10.1017	12.0127	9.94286	8.83133	3.37586	3.99214	4.33304	10.8534	12.254	11.6651	cDNA|growth regulator related protein, putative, expressed	K01835|1|6e-62|239|mtr:MTR_1g102030|phosphoglucomutase [EC:5.4.2.2];K13506|2|3e-26|121|mdm:103446271|glycerol-3-phosphate O-acyltransferase 3/4 [EC:2.3.1.15];K14294|3|3e-17|91.7|gmx:102664750|partner of Y14 and mago	-	-	-	gi|56784500|dbj|BAD82651.1|/0/putative axi 1 [Oryza sativa Japonica Group]
	LOC_Os01g69270	Chr1:40256802-40258472	8.84093	14.4504	21.4179	18.3223	17.0416	17.2945	40.0493	30.2188	37.2176	71.2312	80.7292	73.3757	cDNA|OsFBO2 - F-box and other domain containing protein, expressed	-	-	-	-	gi|19386803|dbj|BAB86182.1|/3.8579e-124/OJ1485_B09.11 [Oryza sativa Japonica Group]
	LOC_Os01g70850	Chr1:40999205-41006137	1.28278	0.633793	1.54029	2.07398	1.40561	0.753169	15.3158	10.423	10.2855	24.0098	25.5879	24.3096	cDNA|esterase, putative, expressed	K08233|1|2e-23|111|ath:AT2G23600|polyneuridine-aldehyde esterase [EC:3.1.1.78]	GO:0031410//cytoplasmic vesicle;GO:0031410//cytoplasmic vesicle	-	-	gi|152032653|sp|A2WYS7.2|PIR7B_ORYSI/1.68387e-130/RecName: Full=Esterase PIR7B [Oryza sativa Indica Group]
	LOC_Os01g71970	Chr1:41711880-41713811	6.46553	7.35119	8.07167	7.819	6.5173	6.69354	14.5345	15.234	20.5874	34.848	36.3686	43.0545	cDNA|GRAS family transcription factor containing protein, expressed	K14494|1|1e-41|171|smo:SELMODRAFT_437369|DELLA protein	-	-	-	gi|22830925|dbj|BAC15790.1|/0/SCARECROW-like [Oryza sativa Japonica Group]
	LOC_Os01g72150	Chr1:41846412-41847370	0	0	0	0	0	0	10.178	11.1713	12.3568	23.9662	27.1128	19.0536	cDNA|glutathione S-transferase, putative, expressed	K00799|1|6e-107|387|obr:102702987|glutathione S-transferase [EC:2.5.1.18]	-	GO:0016740//transferase activity	-	gi|297598330|ref|NP_001045403.2|/6.86515e-130/Os01g0949900 [Oryza sativa Japonica Group]
	LOC_Os01g72490	Chr1:42037166-42039622	2.54322	2.44327	1.386	3.12712	3.95697	2.49034	8.7067	8.40636	9.23424	18.6236	19.0629	21.2866	cDNA|LRP1, putative, expressed	-	-	-	-	gi|222619889|gb|EEE56021.1|/2.62823e-156/hypothetical protein OsJ_04798 [Oryza sativa Japonica Group]
	LOC_Os01g72810	Chr1:42238810-42240567	0	0	0	0	0	0	3.01672	4.16843	3.67806	7.47595	9.59048	5.50184	cDNA|secreted glycoprotein, putative, expressed	K14962|1|1e-23|112|smo:SELMODRAFT_439216|COMPASS component SWD2;K04733|3|4e-23|110|sot:102583202|interleukin-1 receptor-associated kinase 4 [EC:2.7.11.1];K00276|5|1e-20|102|sot:102600413|primary-amine oxidase [EC:1.4.3.21]	GO:0044464	GO:0005488//binding	-	gi|115442345|ref|NP_001045452.1|/0/Os01g0958200 [Oryza sativa Japonica Group]
	LOC_Os02g02490	Chr2:884017-888245	0	0	0	0	0	0	11.5875	10.5339	15.2393	27.31	27.6822	33.1556	cDNA|phytosulfokine receptor precursor, putative, expressed	K13415|1|4e-135|483|egu:105047726|protein brassinosteroid insensitive 1 [EC:2.7.10.1 2.7.11.1]	GO:0031410//cytoplasmic vesicle	-	-	gi|115443803|ref|NP_001045681.1|/0/Os02g0116700 [Oryza sativa Japonica Group]
	LOC_Os02g03120	Chr2:1237098-1240203	0	0	0	0	0	0	4.76461	5.00548	5.53615	11.9633	13.5696	12.7786	cDNA|endoglucanase, putative, expressed	K01179|1|3e-133|476|pda:103704338|endoglucanase [EC:3.2.1.4]	GO:0043231//intracellular membrane-bounded organelle;GO:0031410//cytoplasmic vesicle	-	-	gi|115443915|ref|NP_001045737.1|/0/Os02g0123700 [Oryza sativa Japonica Group]
	LOC_Os02g05040	Chr2:2397460-2404976	0	0	0	0	0	0	2.02302	1.92756	1.61476	5.61262	5.53674	6.95904	cDNA|cyclin-related protein, putative, expressed	-	-	-	-	gi|115444175|ref|NP_001045867.1|/0/Os02g0143200 [Oryza sativa Japonica Group]
	LOC_Os02g05365	Chr2:2577377-2578660	2.24683	1.90081	2.68394	0.303407	1.22299	1.09153	1.90843	0	4.51667	7.26779	4.11252	5.90448	cDNA|expressed protein	-	-	-	-	gi|218190056|gb|EEC72483.1|/1.07231e-36/hypothetical protein OsI_05847 [Oryza sativa Indica Group]
	LOC_Os02g06430	Chr2:3212391-3216645	36.6243	36.982	38.0185	45.2545	42.2639	42.4589	32.5897	34.1504	30.6002	56.2302	69.9339	81.0062	cDNA|DUF292 domain containing protein, expressed	K19476|1|4e-76|287|mus:103985413|vacuolar protein sorting-associated protein IST1	-	-	-	gi|115444363|ref|NP_001045961.1|/0/Os02g0159200 [Oryza sativa Japonica Group]
	LOC_Os02g06660	Chr2:3351126-3352610	0	0	0	0	0	0	3.47359	4.35737	3.06543	6.77648	8.58922	6.95001	cDNA|P21-Rho-binding domain containing protein, putative, expressed	-	-	-	-	gi|222622225|gb|EEE56357.1|/9.57436e-62/hypothetical protein OsJ_05483 [Oryza sativa Japonica Group]
	LOC_Os02g08110	Chr2:4286998-4288841	8.65873	9.69123	18.6346	18.9184	17.3354	16.8191	2.83818	2.34836	1.45182	6.38698	6.46035	4.34267	cDNA|membrane associated DUF588 domain containing protein, putative, expressed	-	GO:0044464	-	-	gi|115444581|ref|NP_001046070.1|/2.07726e-84/Os02g0177700 [Oryza sativa Japonica Group]
	LOC_Os02g08150	Chr2:4315274-4316961	28.7439	44.252	67.0133	62.5799	54.438	58.8924	10.3606	8.80535	8.0719	19.333	19.7907	16.1538	cDNA|CCT/B-box zinc finger protein, putative, expressed	K12135|1|2e-13|78.2|aly:ARALYDRAFT_488429|zinc finger protein CONSTANS;K12127|2|2e-06|54.7|smo:SELMODRAFT_438647|pseudo-response regulator 1;K12129|4|3e-06|53.9|bpg:Bathy17g01510|pseudo-response regulator 7	-	-	-	gi|125538317|gb|EAY84712.1|/2.37187e-125/hypothetical protein OsI_06081 [Oryza sativa Indica Group]
	LOC_Os02g08510	Chr2:4594374-4595386	0	0	0	0	0	0	28.3775	25.6117	20.6362	73.3824	82.2095	48.0154	cDNA|ZOS2-04 - C2H2 zinc finger protein, expressed	K10880|1|4e-06|52.8|obr:102702729|DNA-repair protein XRCC3	-	-	-	gi|49388031|dbj|BAD25147.1|/2.21007e-59/hypothetical protein [Oryza sativa Japonica Group]
	LOC_Os02g10230	Chr2:5357309-5361634	10.1915	9.06176	9.68695	10.5806	9.72071	9.74494	16.487	15.8301	14.7157	33.5256	36.3139	33.0762	cDNA|metal cation transporter, putative, expressed	K07238|1|8e-113|407|dosa:Os02t0196000-01|zinc transporter, ZIP family	-	-	GO:0006810//transport	gi|115444821|ref|NP_001046190.1|/4.46693e-112/Os02g0196000 [Oryza sativa Japonica Group]
	LOC_Os02g10290	Chr2:5404702-5410764	20.6227	18.6793	13.2066	25.3478	20.2586	22.0905	35.6344	37.448	37.6552	107.606	106.317	104.556	cDNA|copper-transporting ATPase, putative, expressed	K17686|1|0.0|1858|dosa:Os02t0196600-01|Cu+-exporting ATPase [EC:3.6.3.54]	GO:0031224//intrinsic component of membrane	GO:0043169//cation binding;GO:0043682//copper-transporting ATPase activity;GO:0032559	GO:0035434//copper ion transmembrane transport;GO:0009206	gi|115444827|ref|NP_001046193.1|/0/Os02g0196600 [Oryza sativa Japonica Group]
	LOC_Os02g10880	Chr2:5775948-5777385	0.990945	2.08903	2.7769	1.21977	0.992247	1.10769	9.33579	7.81599	7.92144	13.8979	20.7559	18.8	cDNA|UDP-glucoronosyl and UDP-glucosyl transferase domain containing protein, expressed	K12338|1|3e-91|336|vvi:100260080|anthocyanidin 3-O-glucoside 5-O-glucosyltransferase [EC:2.4.1.298]	GO:0043231//intracellular membrane-bounded organelle	-	-	gi|46390092|dbj|BAD15509.1|/0/putative anthocyanin 5-O-glucosyltransferase [Oryza sativa Japonica Group]
	LOC_Os02g11070	Chr2:5930192-5933079	0.686474	0.144997	0.251634	0.538217	0.999614	0.595171	4.20888	4.31435	4.12649	11.3942	11.7908	7.41744	cDNA|3-ketoacyl-CoA synthase, putative, expressed	K15397|1|0.0|818|dosa:Os02t0205500-01|3-ketoacyl-CoA synthase [EC:2.3.1.199]	GO:0044464;GO:0044464	GO:0016747//transferase activity, transferring acyl groups other than amino-acyl groups;GO:0016747//transferase activity, transferring acyl groups other than amino-acyl groups	GO:0006631//fatty acid metabolic process;GO:0006631//fatty acid metabolic process	gi|115444941|ref|NP_001046250.1|/0/Os02g0205500 [Oryza sativa Japonica Group]
	LOC_Os02g12730	Chr2:6655773-6660984	16.2749	15.1901	14.0703	12.0045	9.67594	10.2642	5.955	5.83275	6.77387	20.1366	24.3129	28.0606	cDNA|beta-galactosidase precursor, putative, expressed	K12309|1|0.0|758|pxb:103943992|beta-galactosidase [EC:3.2.1.23]	GO:0031410//cytoplasmic vesicle;GO:0031410//cytoplasmic vesicle;GO:0031410//cytoplasmic vesicle	GO:0043167//ion binding;GO:0015925//galactosidase activity;GO:0043167//ion binding;GO:0015925//galactosidase activity;GO:0043167//ion binding;GO:0015925//galactosidase activity	GO:0044238;GO:0044238;GO:0044238	gi|75134155|sp|Q6Z6K4.1|BGAL4_ORYSJ/0/RecName: Full=Beta-galactosidase 4; Short=Lactase 4; Flags: Precursor [Oryza sativa Japonica Group]
	LOC_Os02g13980	Chr2:7627402-7628481	3.30545	3.72621	10.855	4.58987	6.60251	4.08033	4.3263	5.69239	3.16944	7.77582	12.5359	11.6758	cDNA|expressed protein	-	-	-	-	gi|115445205|ref|NP_001046382.1|/1.65005e-21/Os02g0234700 [Oryza sativa Japonica Group]
	LOC_Os02g14160	Chr2:7751283-7753744	24.3148	35.7796	20.562	16.6556	15.1317	14.1534	130.913	132.566	91.3246	198.22	274.313	263.011	cDNA|peroxidase precursor, putative, expressed	K00430|1|2e-152|540|dosa:Os02t0236600-01|peroxidase [EC:1.11.1.7]	-	GO:0005506//iron ion binding;GO:0003824//catalytic activity;GO:0016209//antioxidant activity	GO:0008152//metabolic process;GO:0006950//response to stress	gi|55700921|tpe|CAH69269.1|/9.52006e-152/TPA: class III peroxidase 27 precursor [Oryza sativa Japonica Group]
	LOC_Os02g14190	Chr2:7772398-7776161	0.115638	0	0.169654	0.47285	0	0.887494	10.8729	13.3898	11.9134	25.3703	22.7606	24.4331	cDNA|spermidine synthase, putative, expressed	K18787|1|0.0|703|dosa:Os02t0237100-01|thermospermine synthase [EC:2.5.1.79]	-	GO:0016765//transferase activity, transferring alkyl or aryl (other than methyl) groups	GO:0006596//polyamine biosynthetic process	gi|115445231|ref|NP_001046395.1|/0/Os02g0237100 [Oryza sativa Japonica Group]
	LOC_Os02g15100	Chr2:8411433-8411967	0	0	0	0	0	0	2.29999	2.05838	1.46668	7.98594	9.74564	5.48496	cDNA|zinc finger, C3HC4 type domain containing protein, expressed	K19038|1|3e-21|101|sita:101770527|E3 ubiquitin-protein ligase ATL41 [EC:2.3.2.27]	-	-	-	gi|47497732|dbj|BAD19797.1|/9.29036e-72/hypothetical protein [Oryza sativa Japonica Group]
	LOC_Os02g15540	Chr2:8714094-8715055	40.41	38.4495	41.3426	48.4631	56.3348	47.0438	19.4236	21.7738	14.4852	33.2337	40.9242	38.4922	cDNA|expressed protein	-	-	-	-	gi|218190427|gb|EEC72854.1|/5.68803e-23/hypothetical protein OsI_06607 [Oryza sativa Indica Group]
	LOC_Os02g15860	Chr2:8973731-8974016	15.6798	27.0931	18.3923	42.3505	34.1962	31.0305	6.0505	7.77214	5.72519	15.3321	14.6151	13.5827	cDNA|expressed protein	-	-	-	-	gi|115445393|ref|NP_001046476.1|/2.31307e-39/Os02g0258800 [Oryza sativa Japonica Group]
	LOC_Os02g18430	Chr2:10726135-10727710	0	0	0	0	0	0	8.49876	6.28278	5.20735	16.1282	21.5448	14.6378	cDNA|AGC_PVPK_like_kin82y.5 - ACG kinases include homologs to PKA, PKG and PKC, expressed	K08286|1|2e-138|493|pper:PRUPE_ppa002965mg|protein-serine/threonine kinase [EC:2.7.11.-]	-	GO:0016301//kinase activity	-	gi|47847716|dbj|BAD21495.1|/0/putative viroid symptom modulation protein [Oryza sativa Japonica Group]
	LOC_Os02g30100	Chr2:17873661-17876075	1.09602	0.848984	0.669717	3.3623	4.86344	2.87306	8.94872	4.32885	6.77923	25.2462	26.0985	19.6484	cDNA|cytochrome P450, putative, expressed	K00517|1|5e-114|412|cit:102612848|;K13260|4|7e-106|385|fve:101304511|isoflavone 2'-hydroxylase [EC:1.14.13.89]	-	GO:0046872//metal ion binding	-	gi|115446257|ref|NP_001046908.1|/0/Os02g0503900 [Oryza sativa Japonica Group]
	LOC_Os02g32950	Chr2:19567631-19568968	0	0	0	0	0	0	33.8684	28.8271	25.6646	54.6223	73.4631	61.6489	cDNA|RCN2 Centroradialis-like1 homologous to TFL1 gene; contains Pfam profile PF01161: Phosphatidylethanolamine-binding protein, expressed	K16223|1|2e-55|216|cit:102607069|protein FLOWERING LOCUS T	-	GO:0005543//phospholipid binding	GO:0009791//post-embryonic development;GO:0048506	gi|297721287|ref|NP_001173006.1|/5.85712e-96/Os02g0531600 [Oryza sativa Japonica Group]
	LOC_Os02g32990	Chr2:19614035-19615074	13.5679	23.949	36.7388	39.2253	31.3618	35.6069	4.06969	2.87104	3.39201	7.75278	8.29635	8.05412	cDNA|expressed protein	-	-	-	-	gi|115446493|ref|NP_001047026.1|/4.3511e-74/Os02g0532800 [Oryza sativa Japonica Group]
	LOC_Os02g33720	Chr2:20118220-20118829	0	0	0.70372	0	0	0	5.2158	5.90868	6.94737	11.0595	13.4066	15.1336	cDNA|RING-H2 finger protein, putative, expressed	K19040|1|6e-63|240|dosa:Os02t0541500-00|E3 ubiquitin-protein ligase ATL10/75/76/77/78 [EC:2.3.2.27]	-	-	-	gi|222623015|gb|EEE57147.1|/3.21159e-62/hypothetical protein OsJ_07055 [Oryza sativa Japonica Group]
	LOC_Os02g41450	Chr2:24816731-24819818	0.0719399	1.78366	0.677443	0.626176	0.874711	1.27814	5.26316	7.63212	4.26792	11.1769	12.9381	10.6894	cDNA|no apical meristem protein, putative, expressed	K13126|1|3e-07|56.2|fve:101312606|polyadenylate-binding protein	-	GO:0003676//nucleic acid binding	-	gi|125582930|gb|EAZ23861.1|/6.75064e-107/hypothetical protein OsJ_07576 [Oryza sativa Japonica Group]
	LOC_Os02g41840	Chr2:25153198-25154265	0.229388	0.0516965	0	0.649769	0.76212	0	4.42442	3.77698	3.13567	8.26081	12.4481	12.1317	cDNA|DUF584 domain containing protein, putative, expressed	-	-	-	-	gi|115447421|ref|NP_001047490.1|/2.04909e-50/Os02g0629000 [Oryza sativa Japonica Group]
	LOC_Os02g42820	Chr2:25739665-25741262	0	0	0	0	0	0	6.06391	5.53655	4.13212	11.5201	13.7365	7.47316	cDNA|OsPLIM2a - LIM domain protein, putative actin-binding protein and transcription factor, expressed	K09377|1|6e-91|334|sbi:SORBI_04g033700|cysteine and glycine-rich protein	-	GO:0046914//transition metal ion binding	-	gi|115447541|ref|NP_001047550.1|/5.17451e-107/Os02g0641000 [Oryza sativa Japonica Group]
	LOC_Os02g44470	Chr2:26920270-26921900	0	0	0	0	0	0	16.8843	10.8836	8.63063	28.5262	35.2334	24.078	cDNA|actin-depolymerizing factor, putative, expressed	K05765|1|1e-74|278|dosa:Os02t0663800-01|cofilin	GO:0044464	GO:0008092//cytoskeletal protein binding	-	gi|115447755|ref|NP_001047657.1|/5.48907e-74/Os02g0663800 [Oryza sativa Japonica Group]
	LOC_Os02g45930	Chr2:27989365-27990587	8.09524	9.90656	13.3967	16.0288	16.0534	14.6808	23.2791	21.217	18.2384	46.5202	52.8814	45.6675	cDNA|expressed protein	-	-	-	-	gi|115447963|ref|NP_001047761.1|/7.21981e-46/Os02g0684400 [Oryza sativa Japonica Group]
	LOC_Os02g48870	Chr2:29892391-29894313	6.83826	12.5508	11.4823	10.9108	10.6676	8.73719	120.75	139.35	111.534	326.95	392.887	298.793	cDNA|aspartic proteinase nepenthesin-2 precursor, putative, expressed	K01381|1|7e-30|132|smo:SELMODRAFT_13348|saccharopepsin [EC:3.4.23.25];K00924|2|1e-26|122|tcc:TCM_041550|	GO:0031410//cytoplasmic vesicle	GO:0016787//hydrolase activity	-	gi|115448349|ref|NP_001047954.1|/0/Os02g0720600 [Oryza sativa Japonica Group]
	LOC_Os02g49140	Chr2:30051596-30053366	3.69153	3.19728	4.24319	3.20442	2.36756	2.96022	7.33707	7.42842	6.05238	11.7742	14.9271	15.4218	cDNA|glycosyltransferase, putative, expressed	K08238|1|5e-92|339|obr:102718895|xyloglucan 6-xylosyltransferase [EC:2.4.2.39]	GO:0043231//intracellular membrane-bounded organelle	GO:0016757//transferase activity, transferring glycosyl groups	-	gi|115448381|ref|NP_001047970.1|/0/Os02g0723200 [Oryza sativa Japonica Group]
	LOC_Os02g49230	Chr2:30094258-30100180	3.04056	2.84637	2.74271	4.10183	3.66018	3.01365	3.56501	3.35192	3.93458	8.8246	8.36366	8.68686	cDNA|CCT/B-box zinc finger protein, putative, expressed	K12135|1|2e-13|78.6|ath:AT5G15840|zinc finger protein CONSTANS	GO:0044464;GO:0044464;GO:0044464;GO:0044464;GO:0044464;GO:0044464	GO:0003676//nucleic acid binding;GO:0046914//transition metal ion binding;GO:0003676//nucleic acid binding;GO:0046914//transition metal ion binding;GO:0003676//nucleic acid binding;GO:0046914//transition metal ion binding;GO:0003676//nucleic acid binding;GO:0046914//transition metal ion binding;GO:0003676//nucleic acid binding;GO:0046914//transition metal ion binding;GO:0003676//nucleic acid bind…	-	gi|222623584|gb|EEE57716.1|/0/hypothetical protein OsJ_08199 [Oryza sativa Japonica Group]
	LOC_Os02g49310	Chr2:30135355-30138729	7.62105	7.74929	7.30745	5.05092	5.68713	4.22953	8.63953	10.2404	9.10499	17.7587	22.409	23.2106	cDNA|AGC_PVPK_like_kin82y.7 - ACG kinases include homologs to PKA, PKG and PKC, expressed	K08286|1|0.0|759|tcc:TCM_030455|protein-serine/threonine kinase [EC:2.7.11.-]	GO:0043231//intracellular membrane-bounded organelle	GO:0004672//protein kinase activity;GO:0032559	GO:0006464//cellular protein modification process	gi|115448401|ref|NP_001047980.1|/0/Os02g0725000 [Oryza sativa Japonica Group]
	LOC_Os02g49660	Chr2:30346462-30347793	0	0	0	0	0	0	4.19453	3.39324	3.56973	7.27741	8.10915	7.36831	cDNA|expressed protein	-	-	-	-	gi|46390843|dbj|BAD16347.1|/0/leaf senescence protein-like [Oryza sativa Japonica Group]
	LOC_Os02g53160	Chr2:32538137-32542097	0	0	0	0	0	0	18.6157	17.9649	15.0621	38.4711	40.369	34.5474	cDNA|tyrosine phosphatase family protein, putative, expressed	K18045|1|2e-106|385|dosa:Os02t0771400-00|tyrosine-protein phosphatase SIW14 [EC:3.1.3.48]	-	GO:0004721//phosphoprotein phosphatase activity	GO:0006796//phosphate-containing compound metabolic process	gi|297599968|ref|NP_001048257.2|/1.17471e-105/Os02g0771400 [Oryza sativa Japonica Group]
	LOC_Os02g54530	Chr2:33405034-33405605	0	0	0	0	0	0	16.4221	12.6668	9.6224	33.0701	41.6372	26.062	cDNA|SCP-like extracellular protein, expressed	K09422|1|2e-69|261|dosa:Os02t0786400-00|myb proto-oncogene protein, plant;K13449|2|4e-34|144|sita:101773986|pathogenesis-related protein 1	GO:0031410//cytoplasmic vesicle	-	-	gi|115449111|ref|NP_001048335.1|/8.7541e-77/Os02g0786400 [Oryza sativa Japonica Group]
	LOC_Os02g54820	Chr2:33569262-33574120	8.86833	8.7059	9.80403	15.6402	12.9977	8.74977	29.1	28.3238	30.5086	60.639	72.3702	84.126	cDNA|trehalose-6-phosphate synthase, putative, expressed	K16055|1|0.0|1298|obr:102719557|trehalose 6-phosphate synthase/phosphatase [EC:2.4.1.15 3.1.3.12]	GO:0043231//intracellular membrane-bounded organelle;GO:0043231//intracellular membrane-bounded organelle;GO:0043231//intracellular membrane-bounded organelle	-	GO:0005991//trehalose metabolic process;GO:0005991//trehalose metabolic process;GO:0005991//trehalose metabolic process	gi|328864189|gb|AEB53181.1|/0/trehalose-6-phosphate synthase 5 [Oryza sativa Indica Group]
	LOC_Os02g57160	Chr2:35004913-35009538	55.9099	91.1924	80.2992	91.7351	86.0901	82.5002	5.15015	4.96886	5.24913	11.7373	11.6346	11.4247	cDNA| ELMO/CED-12 family protein, putative, expressed	K08869|1|0.0|1345|obr:102720122|aarF domain-containing kinase	GO:0009536//plastid	GO:0016301//kinase activity;GO:0032559	GO:0006464//cellular protein modification process	gi|47848187|dbj|BAD22014.1|/0/ABC1-like [Oryza sativa Japonica Group]
	LOC_Os03g02550	Chr3:942693-945066	1.05265	1.01248	0.964071	1.26002	1.85093	1.75477	6.08453	6.44007	5.79668	13.728	16.508	14.989	cDNA|OsFBX76 - F-box domain containing protein, expressed	-	-	-	-	gi|115450323|ref|NP_001048762.1|/3.15502e-148/Os03g0116700 [Oryza sativa Japonica Group]
	LOC_Os03g04210	Chr3:1936268-1937270	0	0	0	0	0	0	9.05976	7.15449	7.12936	14.7239	19.6281	13.1655	cDNA|IQ calmodulin-binding motif family protein, putative, expressed	K14411|1|5e-14|79.0|csv:101220676|RNA-binding protein Musashi	-	-	-	gi|108706046|gb|ABF93841.1|/3.29415e-120/IQ calmodulin-binding motif family protein, expressed [Oryza sativa Japonica Group]
	LOC_Os03g05910	Chr3:2961745-2964306	1.27219	0.532377	1.50385	1.10926	0.723589	1.0432	9.94604	8.01682	9.46298	26.0796	34.2562	24.1402	cDNA|expressed protein	K00480|1|9e-13|75.5|cmo:103503469|salicylate hydroxylase [EC:1.14.13.1];K09838|2|1e-11|71.6|cre:CHLREDRAFT_53522|zeaxanthin epoxidase [EC:1.14.13.90]	-	GO:0016491//oxidoreductase activity;GO:0016491//oxidoreductase activity;GO:0016491//oxidoreductase activity	GO:0008152//metabolic process;GO:0008152//metabolic process;GO:0008152//metabolic process	gi|115450801|ref|NP_001049001.1|/0/Os03g0154000 [Oryza sativa Japonica Group]
	LOC_Os03g06440	Chr3:3215477-3220186	2.86516	2.32058	2.11417	2.94482	2.61826	2.28552	3.82872	3.64527	3.5171	8.78239	10.8835	11.6075	cDNA|RNA helicase SDE3, putative, expressed	K18422|1|0.0|1949|dosa:Os03t0160400-01|helicase MOV-10 [EC:3.6.4.13]	-	GO:0005488//binding;GO:0016787//hydrolase activity;GO:0005488//binding;GO:0016787//hydrolase activity	-	gi|115450873|ref|NP_001049037.1|/0/Os03g0160400 [Oryza sativa Japonica Group]
	LOC_Os03g08624	Chr3:4441955-4443834	1.65276	0.532091	0.369749	1.2437	1.83125	2.49204	4.51134	3.887	2.94065	6.91616	12.3957	9.77876	cDNA|dihydroflavonol-4-reductase, putative, expressed	K15891|1|0.0|639|dosa:Os03t0184550-01|farnesol dehydrogenase [EC:1.1.1.216]	-	GO:0048037//cofactor binding	GO:0008152//metabolic process	gi|15217277|gb|AAK92621.1|AC079633_1/0/Putative dihydroflavonal-4-reductase [Oryza sativa Japonica Group]
	LOC_Os03g08790	Chr3:4541350-4543107	24.0076	14.6662	4.78423	11.8486	10.5331	10.8369	13.0513	15.5355	15.6598	25.3779	26.1367	50.5215	cDNA|aspartic proteinase nepenthesin precursor, putative, expressed	K01381|1|9e-19|95.9|smo:SELMODRAFT_13348|saccharopepsin [EC:3.4.23.25];K00924|3|3e-10|67.8|aly:ARALYDRAFT_489138|	GO:0031410//cytoplasmic vesicle	-	-	gi|115451209|ref|NP_001049205.1|/0/Os03g0186900 [Oryza sativa Japonica Group]
	LOC_Os03g09880	Chr3:4913121-4914145	1.20804	1.63354	1.81724	4.52689	2.35422	2.67576	39.1819	41.6959	26.8735	100.665	108.317	74.2488	cDNA|AIR12, putative, expressed	-	GO:0031410//cytoplasmic vesicle	-	-	gi|115451305|ref|NP_001049253.1|/8.8206e-88/Os03g0194600 [Oryza sativa Japonica Group]
	LOC_Os03g10210	Chr3:5180654-5182185	1.52505	1.30925	0.852772	1.18736	0.885305	1.6172	16.3581	23.7982	17.735	58.176	66.4306	68.6469	cDNA|homeobox domain containing protein, expressed	K09338|1|6e-65|248|obr:102704873|homeobox-leucine zipper protein	-	-	-	gi|115451359|ref|NP_001049280.1|/1.46908e-72/Os03g0198600 [Oryza sativa Japonica Group]
	LOC_Os03g10940	Chr3:5616046-5620727	3.49833	3.3933	3.64216	4.21234	3.37276	3.28323	8.67541	7.71685	9.2558	17.7599	18.2532	17.0962	cDNA|casein kinase II subunit alpha-2, putative, expressed	K03097|1|0.0|634|dosa:Os03t0207300-01|casein kinase II subunit alpha [EC:2.7.11.1]	-	GO:0004672//protein kinase activity;GO:0032559	GO:0006464//cellular protein modification process	gi|115451449|ref|NP_001049325.1|/3.37526e-180/Os03g0207300 [Oryza sativa Japonica Group]
	LOC_Os03g12690	Chr3:6774847-6775309	0	0	0	0	0	0	7.22078	8.1282	6.9605	14.8993	23.6714	12.7613	cDNA|expressed protein	-	-	-	-	gi|125542985|gb|EAY89124.1|/4.39435e-30/hypothetical protein OsI_10614 [Oryza sativa Indica Group]
	LOC_Os03g15960	Chr3:8805566-8806601	129.492	111.965	64.0446	188.67	145.18	196.061	29.5521	27.2341	23.6183	45.8131	77.0176	70.8883	cDNA|hsp20/alpha crystallin family protein, putative, expressed	K13993|1|3e-60|232|dosa:Os03t0266300-01|HSP20 family protein	-	-	-	gi|115452113|ref|NP_001049657.1|/1.65726e-59/Os03g0266300 [Oryza sativa Japonica Group]
	LOC_Os03g16350	Chr3:9022589-9023976	5.69974	7.81185	4.38287	8.46656	6.79841	6.43441	8.83575	9.54323	7.64619	19.8199	24.4876	18.794	cDNA|DNA binding protein, putative, expressed	K07374|1|1e-40|167|gmx:100819125|tubulin alpha	-	GO:0003676//nucleic acid binding	-	gi|115452163|ref|NP_001049682.1|/3.69997e-93/Os03g0270000 [Oryza sativa Japonica Group]
	LOC_Os03g17800	Chr3:9904419-9907008	7.42488	9.14801	10.2252	14.3721	12.2674	12.1233	6.58762	4.43972	4.8363	13.628	14.9958	11.5403	cDNA|phosphatidylinositol transfer protein alpha isoform, putative, expressed	-	GO:0044464	-	GO:0051234//establishment of localization	gi|108707569|gb|ABF95364.1|/7.75803e-152/Phosphatidylinositol transfer protein, expressed [Oryza sativa Japonica Group]
	LOC_Os03g17980	Chr3:10006386-10012024	6.28654	5.55119	5.10732	13.3575	11.7098	11.94	41.2184	43.732	43.3409	94.3576	96.2215	76.4505	cDNA|CAMK_KIN1/SNF1/Nim1_like_AMPKh.2 - CAMK includes calcium/calmodulin depedent protein kinases, expressed	K07198|1|0.0|1032|osa:4332495|5'-AMP-activated protein kinase, catalytic alpha subunit [EC:2.7.11.11]	-	GO:0004672//protein kinase activity;GO:0032559;GO:0004672//protein kinase activity;GO:0032559	GO:0006464//cellular protein modification process;GO:0006464//cellular protein modification process	gi|108707591|gb|ABF95386.1|/0/Carbon catabolite derepressing protein kinase, putative, expressed [Oryza sativa Japonica Group]
	LOC_Os03g19275	Chr3:10841437-10842514	0	0	0	0	0	0	4.20273	3.7883	3.55856	8.39443	12.1773	8.58262	cDNA|expressed protein	-	-	-	-	gi|218192655|gb|EEC75082.1|/2.57193e-133/hypothetical protein OsI_11227 [Oryza sativa Indica Group]
	LOC_Os03g19436	Chr3:10932099-10932933	0.809251	0	0	0.720333	0	0	2.25391	1.9507	1.67123	7.33606	11.2901	8.96023	cDNA|expressed protein	-	-	-	-	gi|215769475|dbj|BAH01704.1|/8.70569e-11/unnamed protein product [Oryza sativa Japonica Group]
	LOC_Os03g22170	Chr3:12713328-12714584	0.575903	0.231761	0.918089	2.82411	1.95962	2.36051	10.5389	15.6503	12.4761	34.035	34.1657	24.6116	cDNA|AP2 domain containing protein, expressed	K09286|1|3e-86|319|dosa:Os03t0341000-01|EREBP-like factor	-	-	-	gi|115452935|ref|NP_001050068.1|/1.7101e-85/Os03g0341000 [Oryza sativa Japonica Group]
	LOC_Os03g27360	Chr3:15668224-15669478	0	0	0	0	0	0	16.0922	11.9448	15.5068	31.8519	34.9362	31.2233	cDNA|RING-H2 finger protein ATL5H precursor, putative, expressed	K10664|1|7e-100|364|dosa:Os03t0391100-00|E3 ubiquitin-protein ligase ATL6/9/15/31/42/55 [EC:2.3.2.27]	-	-	-	gi|108708573|gb|ABF96368.1|/6.63657e-139/Zinc finger, C3HC4 type family protein [Oryza sativa Japonica Group]
	LOC_Os03g28040	Chr3:16117256-16117934	3.63674	5.05204	3.68663	2.57489	1.40099	1.33439	8.19134	7.63145	5.91712	16.7401	23.2046	14.9246	cDNA|zinc finger, C3HC4 type domain containing protein, expressed	K16286|1|6e-09|61.2|sbi:SORBI_04g023070|E3 ubiquitin-protein ligase EL5 [EC:2.3.2.27];K19038|2|2e-08|59.7|sita:101772976|E3 ubiquitin-protein ligase ATL41 [EC:2.3.2.27];K19040|4|2e-08|59.7|bdi:100839085|E3 ubiquitin-protein ligase ATL10/75/76/77/78 [EC:2.3.2.27]	GO:0031410//cytoplasmic vesicle	-	-	gi|297722199|ref|NP_001173463.1|/6.69719e-41/Os03g0398250 [Oryza sativa Japonica Group]
	LOC_Os03g28080	Chr3:16135836-16137124	0.254887	0.861603	0.470342	1.1113	0.68601	0.540572	3.94696	4.59186	4.65948	7.6117	9.54917	10.1765	cDNA|ring-H2 zinc finger protein, putative, expressed	K16286|1|4e-17|89.7|sita:101759943|E3 ubiquitin-protein ligase EL5 [EC:2.3.2.27]	-	GO:0046872//metal ion binding	-	gi|297722203|ref|NP_001173465.1|/8.9144e-46/Os03g0398600 [Oryza sativa Japonica Group]
	LOC_Os03g29540	Chr3:16836621-16840754	2.94175	1.65878	2.51329	5.37126	4.46431	3.4758	5.83088	5.41134	7.26888	18.9315	20.1683	20.7255	cDNA|ATP-dependent protease, putative, expressed	-	GO:0043231//intracellular membrane-bounded organelle;GO:0043231//intracellular membrane-bounded organelle;GO:0043231//intracellular membrane-bounded organelle	-	-	gi|218193024|gb|EEC75451.1|/4.95092e-123/hypothetical protein OsI_11996 [Oryza sativa Indica Group]
	LOC_Os03g30420	Chr3:17340414-17342284	0	0	0	0	0	0	16.1438	21.5088	21.4881	44.2703	39.0953	40.0237	cDNA|cytochrome P450, putative, expressed	K00517|1|0.0|899|osa:4333118|	-	GO:0016491//oxidoreductase activity;GO:0005506//iron ion binding	-	gi|31126705|gb|AAP44628.1|/0/putative cytochrome P-450 [Oryza sativa Japonica Group]
	LOC_Os03g36080	Chr3:20018643-20019699	20.962	15.8694	28.8921	27.3433	22.4931	23.2588	28.0287	27.036	29.7656	68.2289	70.2822	57.5818	cDNA|expressed protein	-	-	-	-	gi|115453769|ref|NP_001050485.1|/1.9618e-138/Os03g0559700 [Oryza sativa Japonica Group]
	LOC_Os03g37840	Chr3:21002791-21007629	12.7784	8.58582	13.2335	17.5801	15.6155	13.6593	5.24436	5.27159	5.22509	9.26945	13.6527	10.0681	cDNA|potassium transporter, putative, expressed	K03549|1|0.0|1583|dosa:Os03t0575200-01|KUP system potassium uptake protein	GO:0044464	GO:0046873//metal ion transmembrane transporter activity	GO:0030001//metal ion transport;GO:0034220//ion transmembrane transport	gi|115453859|ref|NP_001050530.1|/0/Os03g0575200 [Oryza sativa Japonica Group]
	LOC_Os03g40100	Chr3:22281685-22284642	40.3183	49.0883	52.5007	59.9669	52.8707	49.4479	16.0755	17.1521	14.101	37.2654	40.9671	35.9183	cDNA|ACT domain containing protein, expressed	K03978|1|3e-12|74.3|mdm:103415977|GTP-binding protein	-	GO:0031406//carboxylic acid binding	-	gi|115454015|ref|NP_001050608.1|/0/Os03g0598100 [Oryza sativa Japonica Group]
	LOC_Os03g43900	Chr3:24630152-24634783	2.66559	2.15715	2.49577	2.35611	2.684	1.7895	3.04269	4.11847	3.2112	8.72152	9.20381	9.16636	cDNA|phosphatidylinositol N-acetylglucosaminyltransferase subunit P, putative, expressed	K03861|1|2e-55|217|obr:102714902|phosphatidylinositol glycan, class P	GO:0043231//intracellular membrane-bounded organelle;GO:0043231//intracellular membrane-bounded organelle	-	-	gi|50881439|gb|AAT85284.1|/3.63996e-76/phosphatidylinositol N-acetylglucosaminyltransferase subunit, putative [Oryza sativa Japonica Group]
	LOC_Os03g45740	Chr3:25832040-25833820	0	0	0	0	0	0	3.76956	3.87402	5.95305	9.58274	7.83036	11.6048	cDNA|transferase family protein, putative, expressed	K18858|1|7e-85|315|crb:CARUB_v10013677mg|(Z)-3-hexen-1-ol acetyltransferase [EC:2.3.1.195]	-	-	-	gi|108710208|gb|ABF98003.1|/0/Transferase family protein, expressed [Oryza sativa Japonica Group]
	LOC_Os03g50960	Chr3:29110321-29111122	2.0698	1.42964	1.17848	2.32524	2.65788	4.1535	23.4287	14.6218	18.0874	29.9662	44.5023	39.4817	cDNA|LTPL118 - Protease inhibitor/seed storage/LTP family protein precursor, expressed	-	-	-	-	gi|115454979|ref|NP_001051090.1|/6.80377e-46/Os03g0718800 [Oryza sativa Japonica Group]
	LOC_Os03g52720	Chr3:30224156-30226365	1.66634	2.02812	2.3529	2.03112	1.17927	1.25051	9.79745	12.9484	7.53417	43.018	48.8688	29.6391	cDNA|magnesium-dependent phosphatase 1, putative, expressed	K17619|1|2e-99|362|dosa:Os03t0737300-01|magnesium-dependent phosphatase 1 [EC:3.1.3.48 3.1.3.-]	-	GO:0004721//phosphoprotein phosphatase activity	-	gi|115455201|ref|NP_001051201.1|/1.26842e-98/Os03g0737300 [Oryza sativa Japonica Group]
	LOC_Os03g52860	Chr3:30315454-30318972	0	0	0	0	0	0	35.2377	32.4437	42.6923	84.3211	83.1479	156.309	cDNA|lipoxygenase, putative, expressed	K15718|1|0.0|1692|dosa:Os03t0738600-01|linoleate 9S-lipoxygenase [EC:1.13.11.58]	GO:0044424	GO:0046914//transition metal ion binding;GO:0016702//oxidoreductase activity, acting on single donors with incorporation of molecular oxygen, incorporation of two atoms of oxygen	GO:0006633//fatty acid biosynthetic process;GO:0009607//response to biotic stimulus;GO:0006950//response to stress;GO:0006091//generation of precursor metabolites and energy	gi|115455223|ref|NP_001051212.1|/0/Os03g0738600 [Oryza sativa Japonica Group]
	LOC_Os03g54790	Chr3:31149794-31155283	22.8592	21.2563	23.3115	18.1167	19.9683	17.5282	38.6624	37.5399	36.4716	77.781	79.4972	73.4597	cDNA|ABC transporter, ATP-binding protein, putative, expressed	K05657|1|6e-128|459|mis:MICPUN_88240|ATP-binding cassette, subfamily B (MDR/TAP), member 10;K05656|3|7e-116|419|csl:COCSUDRAFT_38257|ATP-binding cassette, subfamily B (MDR/TAP), member 9	GO:0031224//intrinsic component of membrane;GO:0043234//protein complex	GO:0017111//nucleoside-triphosphatase activity;GO:0015405;GO:0032559	GO:0006810//transport;GO:0009207	gi|115455421|ref|NP_001051311.1|/0/Os03g0755100 [Oryza sativa Japonica Group]
	LOC_Os03g55240	Chr3:31440747-31446119	7.80693	9.87167	11.3362	14.7147	12.8479	16.008	1.58681	1.89531	1.96744	6.70482	9.75868	7.18444	cDNA|cytochrome P450, putative, expressed	K00517|1|0.0|899|osa:4334183|;K13260|4|2e-113|411|fve:101304511|isoflavone 2'-hydroxylase [EC:1.14.13.89]	GO:0031410//cytoplasmic vesicle	GO:0016491//oxidoreductase activity;GO:0005506//iron ion binding	-	gi|108711202|gb|ABF98997.1|/0/Cytochrome P450 family protein, expressed [Oryza sativa Japonica Group]
	LOC_Os03g55610	Chr3:31662274-31663961	0	0	0	0	0	0	3.09361	4.41437	3.34797	9.00255	11.4643	9.0639	cDNA|dof zinc finger domain containing protein, putative, expressed	K16222|1|7e-19|96.3|brp:103855006|Dof zinc finger protein DOF5.5	GO:0043231//intracellular membrane-bounded organelle	-	-	gi|115455543|ref|NP_001051372.1|/2.04914e-128/Os03g0764900 [Oryza sativa Japonica Group]
	LOC_Os03g55670	Chr3:31694801-31696758	4.34158	2.39865	4.51327	3.05447	4.32433	4.53285	13.4043	11.6747	11.8037	24.5977	29.4473	31.0671	cDNA|expressed protein	-	GO:0043231//intracellular membrane-bounded organelle	-	-	gi|297722577|ref|NP_001173652.1|/2.6608e-82/Os03g0765400 [Oryza sativa Japonica Group]
	LOC_Os03g58020	Chr3:33036314-33037134	5.04384	6.12136	7.91223	7.53091	6.93699	6.06689	8.33305	7.72694	6.65737	18.4146	21.19	16.4594	cDNA|acetyltransferase, GNAT family, putative, expressed	-	-	GO:0016740//transferase activity	-	gi|297601811|ref|NP_001051538.2|/4.56882e-83/Os03g0794300 [Oryza sativa Japonica Group]
	LOC_Os03g58030	Chr3:33037472-33037982	0	0	0	0	0	0	4.72456	2.30254	2.75281	12.571	11.5624	9.82	cDNA|acetyltransferase, GNAT family, putative, expressed	-	-	-	-	gi|115455877|ref|NP_001051539.1|/1.94655e-65/Os03g0794400 [Oryza sativa Japonica Group]
	LOC_Os03g60810	Chr3:34541556-34548110	2.85784	4.13969	3.45526	3.8428	4.20661	3.20043	3.20986	2.58578	2.62514	7.52597	10.1202	11.1964	cDNA|lectin-like receptor kinase, putative, expressed	K04730|1|4e-110|400|pop:POPTR_0006s08970g|interleukin-1 receptor-associated kinase 1 [EC:2.7.11.1]	-	GO:0005488//binding;GO:0016301//kinase activity	-	gi|108711818|gb|ABF99613.1|/0/Protein kinase domain containing protein, expressed [Oryza sativa Japonica Group]
	LOC_Os03g61150	Chr3:34733452-34734781	0.79116	0	0.0528417	0.245017	0	0.667302	10.6652	6.34224	8.04089	13.4377	35.3222	41.9271	cDNA|expressed protein	-	-	-	-	gi|108711858|gb|ABF99653.1|/5.73396e-47/expressed protein [Oryza sativa Japonica Group]
	LOC_Os03g61590	Chr3:34923275-34923820	0.831891	1.20569	1.54368	1.29	0.916377	0.584413	32.0182	28.9368	17.9883	56.9514	68.0763	46.0691	cDNA|expressed protein	-	-	-	-	gi|115456387|ref|NP_001051794.1|/1.4332e-22/Os03g0831400 [Oryza sativa Japonica Group]
	LOC_Os03g62060	Chr3:35160384-35163217	0	0	0	0	0	0	46.9408	34.0813	31.5728	140.393	151.232	135.568	cDNA|hydrolase, putative, expressed	K14664|1|3e-179|628|osa:4334708|IAA-amino acid hydrolase [EC:3.5.1.-]	-	-	-	gi|75243634|sp|Q851L5.1|ILL3_ORYSJ/0/RecName: Full=IAA-amino acid hydrolase ILR1-like 3; Flags: Precursor [Oryza sativa Japonica Group]
	LOC_Os04g08290	Chr4:4424829-4427683	0	0	0	0	0	0	3.55363	4.07645	4.31031	7.98548	8.50202	7.44941	cDNA|ZOS4-04 - C2H2 zinc finger protein, expressed	K12309|1|1e-18|96.7|vvi:100251499|beta-galactosidase [EC:3.2.1.23]	GO:0044464	GO:0046914//transition metal ion binding	-	gi|125589362|gb|EAZ29712.1|/1.03718e-149/hypothetical protein OsJ_13775 [Oryza sativa Japonica Group]
	LOC_Os04g08550	Chr4:4637977-4640929	1.37116	2.33541	2.91981	2.53786	2.12104	2.74665	8.59348	8.59016	7.84145	26.3898	29.8187	23.8765	cDNA|oxidoreductase, aldo/keto reductase family protein, putative, expressed	K00011|1|1e-59|231|pop:POPTR_0005s09980g|aldehyde reductase [EC:1.1.1.21];K19642|2|2e-57|223|tcc:TCM_011190|D-galacturonate reductase [EC:1.1.1.365]	-	-	-	gi|115457078|ref|NP_001052139.1|/4.09101e-151/Os04g0167800 [Oryza sativa Japonica Group]
	LOC_Os04g11450	Chr4:6262582-6264062	1.82179	2.57457	1.23235	2.72696	2.4306	1.68153	5.68982	5.64003	6.36091	9.73942	13.323	12.7031	cDNA|OsFBX118 - F-box domain containing protein, expressed	-	-	-	-	gi|115457210|ref|NP_001052205.1|/0/Os04g0191800 [Oryza sativa Japonica Group]
	LOC_Os04g13140	Chr4:7250357-7251846	0.56375	1.12096	0.661855	2.13298	1.17632	1.90409	44.4941	77.0448	66.1753	131.867	153.814	152.552	cDNA|vignain precursor, putative, expressed	K16292|1|6e-119|428|bdi:100843107|KDEL-tailed cysteine endopeptidase [EC:3.4.22.-];K01365|3|1e-109|397|sly:101251741|cathepsin L [EC:3.4.22.15]	GO:0031410//cytoplasmic vesicle	-	-	gi|60100207|gb|AAX13273.1|/5.42247e-177/putative cysteine protease [Oryza sativa Japonica Group]
	LOC_Os04g24460	Chr4:14027985-14029187	0	0	0	0	0	0	7.33787	7.28358	5.91575	13.3565	19.8609	18.0409	cDNA|phytase, putative, expressed	-	GO:0044464	-	-	gi|115457666|ref|NP_001052433.1|/5.78976e-157/Os04g0309900 [Oryza sativa Japonica Group]
	LOC_Os04g25060	Chr4:14453466-14454812	1.41623	1.36223	0.811139	2.67345	1.6463	2.32505	3.00869	2.89092	3.54557	13.5926	6.90154	9.95746	cDNA|cysteine-rich receptor-like protein kinase, putative, expressed	K04730|1|3e-16|87.0|sita:101780976|interleukin-1 receptor-associated kinase 1 [EC:2.7.11.1]	GO:0031410//cytoplasmic vesicle	-	-	gi|46399155|gb|AAS92223.1|/2.19302e-135/membrane binding protein [Oryza sativa Japonica Group]
	LOC_Os04g27980	Chr4:16519830-16521452	0	0	0	0	0	0	3.47246	4.00222	1.89208	7.96122	9.08282	13.3069	cDNA|glycosyl hydrolase, putative, expressed	K01183|1|2e-143|509|dosa:Os04t0347200-01|chitinase [EC:3.2.1.14]	-	GO:0003824//catalytic activity	-	gi|38346492|emb|CAD40352.2|/9.40963e-143/OSJNBa0020I02.6 [Oryza sativa Japonica Group]
	LOC_Os04g31270	Chr4:18702705-18707727	12.2613	11.5812	12.0281	19.2759	17.0722	16.5881	4.24588	4.53092	5.34065	9.49136	8.80408	10.3949	cDNA|EMB1688, putative, expressed	K06949|1|0.0|663|dosa:Os04t0381600-00|ribosome biogenesis GTPase [EC:3.6.1.-]	-	GO:0032561//guanyl ribonucleotide binding;GO:0017111//nucleoside-triphosphatase activity	GO:0009207	gi|116309286|emb|CAH66376.1|/0/OSIGBa0092E09.3 [Oryza sativa Indica Group]
	LOC_Os04g31610	Chr4:18905454-18907157	0.477415	0.605163	0	0.553089	0.132336	0	8.43496	5.66843	5.22062	11.441	15.6685	13.4203	cDNA|OsFBO3 - F-box and other domain containing protein, expressed	-	-	-	-	gi|125548043|gb|EAY93865.1|/1.98228e-143/hypothetical protein OsI_15641 [Oryza sativa Indica Group]
	LOC_Os04g32620	Chr4:19651658-19656024	0.449902	0.253436	0.339041	0.666404	0.630371	0.647985	2.47354	1.83916	2.42911	7.83898	10.4574	10.348	cDNA|ethylene-responsive transcription factor ERF114, putative, expressed	K09286|1|4e-13|78.6|crb:CARUB_v10010478mg|EREBP-like factor	-	-	-	gi|115458138|ref|NP_001052669.1|/1.4439e-56/Os04g0398000 [Oryza sativa Japonica Group]
	LOC_Os04g35100	Chr4:21332216-21335533	8.53195	10.8262	15.0345	15.2038	13.9094	13.7552	4.06639	4.52709	4.43744	10.4181	10.5851	9.73787	cDNA|phospholipase C, putative, expressed	-	GO:0031410//cytoplasmic vesicle	GO:0042578//phosphoric ester hydrolase activity;GO:0004620//phospholipase activity	GO:0007165//signal transduction;GO:0044238	gi|115458434|ref|NP_001052817.1|/0/Os04g0430200 [Oryza sativa Japonica Group]
	LOC_Os04g35160	Chr4:21368525-21371720	0	0	0	0	0	0	13.8797	13.0183	13.4203	35.0274	30.3382	25.2862	cDNA|CorA-like magnesium transporter protein, putative, expressed	K16075|1|9e-146|517|dosa:Os04t0430900-00|magnesium transporter	-	-	-	gi|116309978|emb|CAH67006.1|/5.02811e-145/OSIGBa0160I14.4 [Oryza sativa Indica Group]
	LOC_Os04g35864	Chr4:21856901-21858679	10.8655	17.1303	10.5426	13.4385	12.9153	8.07987	6.91592	7.31439	8.00252	15.0786	12.1307	18.8851	cDNA|DDT domain-containing protein, putative, expressed	-	-	-	-	gi|222628920|gb|EEE61052.1|/9.13181e-67/hypothetical protein OsJ_14909 [Oryza sativa Japonica Group]
	LOC_Os04g38370	Chr4:22820744-22823342	0	0	0	0	0	0	4.64634	3.60849	3.99282	8.77462	8.98077	10.951	cDNA|wound/stress protein, putative, expressed	-	GO:0031410//cytoplasmic vesicle	-	-	gi|32492139|emb|CAE03372.1|/9.4049e-111/OSJNBa0036B21.2 [Oryza sativa Japonica Group]
	LOC_Os04g40040	Chr4:23829704-23836276	26.7508	26.6324	23.9183	27.1074	24.6069	24.0666	44.9514	44.9426	47.5806	78.0393	88.2439	117.936	cDNA|copper methylamine oxidase precursor, putative, expressed	K00276|1|0.0|1414|obr:102722483|primary-amine oxidase [EC:1.4.3.21]	-	GO:0046914//transition metal ion binding;GO:0016641//oxidoreductase activity, acting on the CH-NH2 group of donors, oxygen as acceptor;GO:0048037//cofactor binding	GO:0006807//nitrogen compound metabolic process	gi|125590732|gb|EAZ31082.1|/0/hypothetical protein OsJ_15179 [Oryza sativa Japonica Group]
	LOC_Os04g44130	Chr4:26120332-26120839	0	0	0	0	0	0	24.1844	19.9832	24.3927	52.971	67.9428	78.828	cDNA|DEF12 - Defensin and Defensin-like DEFL family, expressed	-	GO:0031410//cytoplasmic vesicle	-	-	gi|21741846|emb|CAD41436.1|/9.64121e-38/OSJNBa0019D11.21 [Oryza sativa Japonica Group]
	LOC_Os04g44240	Chr4:26206038-26207903	3.3131	3.65289	3.66504	3.04576	3.62263	2.88369	29.1131	31.8896	26.9607	69.881	91.1925	73.4399	cDNA|cytokinin-O-glucosyltransferase 3, putative, expressed	K13496|1|4e-111|402|egu:105055415|UDP-glucosyl transferase 73C [EC:2.4.1.-]	-	GO:0016757//transferase activity, transferring glycosyl groups	-	gi|116310942|emb|CAH67879.1|/0/OSIGBa0153E02-OSIGBa0093I20.8 [Oryza sativa Indica Group]
	LOC_Os04g44250	Chr4:26213701-26215406	0	0	0	0	0	0	7.73921	9.19992	9.20806	19.2287	19.4517	13.8196	cDNA|cytokinin-O-glucosyltransferase 3, putative, expressed	K13496|1|2e-101|370|egu:105055415|UDP-glucosyl transferase 73C [EC:2.4.1.-]	-	GO:0016757//transferase activity, transferring glycosyl groups	-	gi|125549073|gb|EAY94895.1|/0/hypothetical protein OsI_16695 [Oryza sativa Indica Group]
	LOC_Os04g44300	Chr4:26232854-26240651	1.36839	0.584402	0.493832	1.60799	1.55265	1.31413	3.38045	3.20858	3.12867	12.3986	15.745	11.002	cDNA|transposon protein, putative, unclassified, expressed	-	GO:0044464;GO:0044464	-	GO:0006810//transport;GO:0006810//transport	gi|75142945|sp|Q7XKF4.2|YSL13_ORYSJ/0/RecName: Full=Probable metal-nicotianamine transporter YSL13; AltName: Full=Protein YELLOW STRIPE LIKE 13; Short=OsYSL13 [Oryza sativa Japonica Group]
	LOC_Os04g44420	Chr4:26296165-26296639	0	0	0	0	0	0	2.35895	2.25557	3.51075	9.29093	15.0803	10.2648	cDNA|isochorismatase family protein, putative, expressed	K17604|1|4e-43|173|csv:101205818|zinc finger SWIM domain-containing protein 3	-	-	-	gi|38344437|emb|CAE05643.2|/6.75441e-77/OSJNBa0038O10.9 [Oryza sativa Japonica Group]
	LOC_Os04g44840	Chr4:26543225-26546926	4.68281	3.99465	4.58944	4.74442	4.32479	4.32669	11.4663	13.0309	11.2536	47.047	53.6038	59.3925	cDNA|glycosyl hydrolase family 3 protein, putative, expressed	K15920|1|0.0|680|egr:104420484|beta-D-xylosidase 4 [EC:3.2.1.37]	-	GO:0016798//hydrolase activity, acting on glycosyl bonds	GO:0044238	gi|115459584|ref|NP_001053392.1|/0/Os04g0530700 [Oryza sativa Japonica Group]
	LOC_Os04g45860	Chr4:27154338-27158799	3.54709	3.99637	4.17949	3.09981	2.64932	2.4328	30.5485	29.9896	23.3597	116.832	131.392	103.407	cDNA|transposon protein, putative, unclassified, expressed	-	GO:0044464	-	GO:0006810//transport	gi|75144671|sp|Q7XUJ2.2|YSL9_ORYSJ/0/RecName: Full=Probable metal-nicotianamine transporter YSL9; AltName: Full=Protein YELLOW STRIPE LIKE 9; Short=OsYSL9 [Oryza sativa Japonica Group]
	LOC_Os04g45900	Chr4:27183871-27187869	5.5155	7.2232	6.74411	5.6753	5.05787	5.76341	47.6205	49.7082	44.9323	107.346	108.692	74.8745	cDNA|transposon protein, putative, unclassified, expressed	-	GO:0044464	-	GO:0006810//transport	gi|222629295|gb|EEE61427.1|/0/hypothetical protein OsJ_15639 [Oryza sativa Japonica Group]
	LOC_Os04g46820	Chr4:27743338-27743734	0	0	0	0	0	0	15.192	12.2721	7.95649	24.0359	16.3105	36.6344	cDNA|LTPL121 - Protease inhibitor/seed storage/LTP family protein precursor, putative, expressed	K02883|1|2e-32|137|zma:103646289|large subunit ribosomal protein L18e;K11855|2|4e-18|90.1|bvg:104906049|ubiquitin carboxyl-terminal hydrolase 36/42 [EC:3.4.19.12];K05747|3|3e-12|70.5|gmx:102666577|Wiskott-Aldrich syndrome protein	GO:0031410//cytoplasmic vesicle	GO:0005488//binding	GO:0010876//lipid localization	gi|115459824|ref|NP_001053512.1|/8.05009e-61/Os04g0554600 [Oryza sativa Japonica Group]
	LOC_Os04g47620	Chr4:28262747-28265746	0	0	0	0	0	0	3.10611	3.14351	2.94756	8.88162	9.90533	9.47149	cDNA|protein kinase APK1B, chloroplast precursor, putative, expressed	K04733|1|1e-144|514|pda:103720922|interleukin-1 receptor-associated kinase 4 [EC:2.7.11.1]	-	GO:0004672//protein kinase activity;GO:0032559	GO:0006464//cellular protein modification process	gi|38345396|emb|CAE03087.2|/0/OSJNBa0017B10.2 [Oryza sativa Japonica Group]
	LOC_Os04g52980	Chr4:31559803-31560073	0	0	0	0	0	0	0	158.733	0	0	454.171	0	cDNA|expressed protein	-	-	-	-	gi|125591673|gb|EAZ32023.1|/1.0568e-23/hypothetical protein OsJ_16202 [Oryza sativa Japonica Group]
	LOC_Os04g53620	Chr4:31962538-31965307	130.044	134.381	131.626	210.371	184.606	185.059	298.803	305.409	263.87	1155.54	1417.96	1152.06	cDNA|ubiquitin family protein, putative, expressed	K08770|1|9e-120|430|dosa:Os06t0681400-01|ubiquitin C	GO:0031410//cytoplasmic vesicle;GO:0031410//cytoplasmic vesicle;GO:0031410//cytoplasmic vesicle	-	-	gi|702378204|ref|XP_010062974.1|/0/PREDICTED: polyubiquitin [Eucalyptus grandis]
	LOC_Os04g55610	Chr4:33107961-33108255	3.30545	6.92011	3.42788	4.07988	1.01577	5.8938	144.21	100.295	87.5919	215.018	261.603	208.935	cDNA|expressed protein	-	-	-	-	gi|115460968|ref|NP_001054084.1|/2.01704e-19/Os04g0649600 [Oryza sativa Japonica Group]
	LOC_Os04g56470	Chr4:33661859-33664246	4.06412	2.91124	2.58999	2.67095	2.74607	2.45248	6.91792	6.82343	6.11986	17.8063	21.3237	22.4684	cDNA|amino acid transporter, putative, expressed	K14209|1|3e-129|386|egr:104451767|solute carrier family 36 (proton-coupled amino acid transporter)	GO:0031224//intrinsic component of membrane;GO:0031224//intrinsic component of membrane	GO:0022804;GO:0022804	GO:0015837//amine transport;GO:0015837//amine transport	gi|38345199|emb|CAE02892.2|/0/OSJNBa0015K02.9 [Oryza sativa Japonica Group]
	LOC_Os04g56930	Chr4:33943990-33946520	0	0	0	0	0	0	28.1413	24.4809	30.0514	57.5456	70.6898	58.558	cDNA|glycosyl hydrolases, putative, expressed	K01193|1|0.0|542|osa:4337313|beta-fructofuranosidase [EC:3.2.1.26]	GO:0031410//cytoplasmic vesicle;GO:0031410//cytoplasmic vesicle	GO:0016798//hydrolase activity, acting on glycosyl bonds;GO:0016798//hydrolase activity, acting on glycosyl bonds	GO:0008152//metabolic process;GO:0008152//metabolic process	gi|218195769|gb|EEC78196.1|/0/hypothetical protein OsI_17809 [Oryza sativa Indica Group]
	LOC_Os04g58100	Chr4:34601220-34604930	1.18958	2.14441	1.17584	1.29792	0.980729	1.44861	4.99936	5.01293	3.96977	10.7368	13.1869	9.507	cDNA|expressed protein	-	-	-	-	gi|115461328|ref|NP_001054264.1|/0/Os04g0677400 [Oryza sativa Japonica Group]
	LOC_Os05g02420	Chr5:801086-803464	19.1912	24.8108	18.1015	23.1395	21.3765	21.5131	214.252	266.741	282.422	559.294	509.151	603.052	cDNA|expressed protein	K09422|1|1e-58|228|obr:102714188|myb proto-oncogene protein, plant	-	-	-	gi|125550589|gb|EAY96298.1|/1.71917e-94/hypothetical protein OsI_18197 [Oryza sativa Indica Group]
	LOC_Os05g02520	Chr5:872978-876122	21.7337	24.9892	22.7306	26.6319	25.5699	23.0403	21.8408	28.8542	25.1693	44.262	53.0286	64.2882	cDNA|cupin domain containing protein, expressed	-	-	-	-	gi|115461739|ref|NP_001054469.1|/9.3695e-175/Os05g0116000 [Oryza sativa Japonica Group]
	LOC_Os05g04450	Chr5:2050493-2052108	0	0	0	0	0	0	43.8383	43.1316	32.0514	80.3879	108.634	91.2371	cDNA|peroxidase precursor, putative, expressed	K00430|1|3e-172|605|dosa:Os05t0135000-01|peroxidase [EC:1.11.1.7]	-	GO:0046872//metal ion binding;GO:0003824//catalytic activity	-	gi|115461941|ref|NP_001054570.1|/1.77284e-171/Os05g0135000 [Oryza sativa Japonica Group]
	LOC_Os05g11650	Chr5:6606021-6607745	1.11279	0.962222	2.15609	1.63694	1.17679	1.05098	4.99718	2.54616	3.46295	6.19775	7.87996	9.74708	cDNA|GIL1, putative, expressed	K06636|1|4e-06|53.9|ppp:PHYPADRAFT_79481|structural maintenance of chromosome 1	-	-	-	gi|297604043|ref|NP_001054897.2|/2.08741e-160/Os05g0206600 [Oryza sativa Japonica Group]
	LOC_Os05g16420	Chr5:9318021-9318630	4.05558	4.15754	0.874723	6.58601	5.0522	5.23149	15.0062	12.3403	14.7247	47.2904	29.3936	19.7693	cDNA|SHR5-receptor-like kinase, putative, expressed	-	GO:0031410//cytoplasmic vesicle	GO:0004672//protein kinase activity	-	gi|125551564|gb|EAY97273.1|/1.05231e-52/hypothetical protein OsI_19193 [Oryza sativa Indica Group]
	LOC_Os05g19150	Chr5:11114499-11116333	9.82192	8.20845	8.68207	9.28373	7.47098	7.38946	6.04061	6.37254	4.33943	10.9844	14.2823	11.493	cDNA|hydrolase, alpha/beta fold family domain containing protein, expressed	K08726|1|2e-35|150|cic:CICLE_v10001881mg|soluble epoxide hydrolase / lipid-phosphate phosphatase [EC:3.3.2.10 3.1.3.76]	-	-	-	gi|115462939|ref|NP_001055069.1|/1.20952e-167/Os05g0273800 [Oryza sativa Japonica Group]
	LOC_Os05g20020	Chr5:11699751-11703004	14.917	14.6176	17.6588	24.4304	20.039	22.3708	3.78686	5.4226	4.9464	9.15871	12.1318	12.3108	cDNA|polygalacturonase, putative, expressed	K01213|1|2e-166|586|pda:103722672|galacturan 1,4-alpha-galacturonidase [EC:3.2.1.67]	-	-	-	gi|115462973|ref|NP_001055086.1|/0/Os05g0279900 [Oryza sativa Japonica Group]
	LOC_Os05g27780	Chr5:16178541-16179709	24.8087	20.5155	29.1896	59.2983	35.1168	32.3347	63.8051	64.4172	59.3024	105.461	140.528	157.339	cDNA|expressed protein	-	-	-	-	gi|125551902|gb|EAY97611.1|/2.4924e-52/hypothetical protein OsI_19536 [Oryza sativa Indica Group]
	LOC_Os05g28520	Chr5:16702081-16705232	11.6109	15.3302	20.41	17.863	11.557	11.6808	2.69577	3.6294	3.26104	5.81595	8.89051	9.29299	cDNA|MRH1, putative, expressed	K04733|1|1e-80|301|egr:104431689|interleukin-1 receptor-associated kinase 4 [EC:2.7.11.1]	-	GO:0016301//kinase activity;GO:0032559;GO:0016301//kinase activity;GO:0032559	GO:0006464//cellular protein modification process;GO:0006464//cellular protein modification process	gi|218196612|gb|EEC79039.1|/0/hypothetical protein OsI_19591 [Oryza sativa Indica Group]
	LOC_Os05g29000	Chr5:16998725-16999244	0	0	0	0	0	0	9.73324	5.16466	7.77316	21.6963	20.9991	15.2851	cDNA|expressed protein	-	GO:0043231//intracellular membrane-bounded organelle	-	-	gi|297724037|ref|NP_001174382.1|/2.15762e-30/Os05g0358101 [Oryza sativa Japonica Group]
	LOC_Os05g30740	Chr5:17803039-17803917	0	0	0	0	0	0	8.45355	5.34517	5.40591	14.0726	14.0869	12.8104	cDNA|C2 domain containing protein, putative, expressed	-	-	-	-	gi|297604399|ref|NP_001055350.2|/2.15462e-73/Os05g0370300 [Oryza sativa Japonica Group]
	LOC_Os05g30940	Chr5:17962033-17964352	0	0	0	0	0	0	10.3419	9.83013	6.87489	17.8225	23.1082	15.8381	cDNA|vacuolar calcium binding protein, putative, expressed	-	-	-	-	gi|125552088|gb|EAY97797.1|/2.38768e-10/hypothetical protein OsI_19717 [Oryza sativa Indica Group]
	LOC_Os05g32710	Chr5:19154969-19157600	9.04751	7.6087	5.70278	11.4233	7.85404	9.01644	3.06067	2.39798	3.03595	8.5357	9.14202	8.58232	cDNA|Alpha amylase, catalytic domain containing protein, expressed	K01214|1|1e-102|375|egr:104416288|isoamylase [EC:3.2.1.68]	-	GO:0016798//hydrolase activity, acting on glycosyl bonds;GO:0043167//ion binding	GO:0044238	gi|51038091|gb|AAT93894.1|/0/putative isoamylase-type starch debranching enzyme ISO2 [Oryza sativa Japonica Group]
	LOC_Os05g33400	Chr5:19631961-19633443	0.369948	0.48631	0.6152	1.47897	0.888675	1.0989	12.6176	14.4427	13.0535	33.9449	44.9315	48.6391	cDNA|basic 7S globulin precursor, putative, expressed	-	GO:0031410//cytoplasmic vesicle	GO:0004175//endopeptidase activity	GO:0019538//protein metabolic process	gi|115463793|ref|NP_001055496.1|/0/Os05g0402900 [Oryza sativa Japonica Group]
	LOC_Os05g33570	Chr5:19718505-19737857	128.548	143.805	139.434	84.4239	87.5268	67.5223	26.5467	36.7349	30.434	85.2489	91.7567	86.4261	cDNA|pyruvate, phosphate dikinase, chloroplast precursor, putative, expressed	K01006|1|0.0|1721|dosa:Os05t0405000-01|pyruvate, orthophosphate dikinase [EC:2.7.9.1]	GO:0043231//intracellular membrane-bounded organelle;GO:0044444;GO:0043231//intracellular membrane-bounded organelle;GO:0044444	GO:0004672//protein kinase activity;GO:0016781//phosphotransferase activity, paired acceptors;GO:0032559;GO:0032559;GO:0016781//phosphotransferase activity, paired acceptors	GO:0009314//response to radiation;GO:0006629//lipid metabolic process;GO:0005982//starch metabolic process;GO:0006796//phosphate-containing compound metabolic process;GO:0006464//cellular protein modification process;GO:0006629//lipid metabolic process;GO:0009314//response to radiation;GO:0005982//starch metabolic process;GO:0006796//phosphate-containing compound metabolic process	gi|115463815|ref|NP_001055507.1|/0/Os05g0405000 [Oryza sativa Japonica Group]
	LOC_Os05g34030	Chr5:20099149-20101947	0	0	0	0	0	0	5.60644	5.4756	6.38078	13.4214	17.8129	15.7097	cDNA|peptide transporter PTR2, putative, expressed	K14638|1|0.0|724|mus:103995491|solute carrier family 15 (peptide/histidine transporter), member 3/4	GO:0044464	-	-	gi|222631584|gb|EEE63716.1|/0/hypothetical protein OsJ_18534 [Oryza sativa Japonica Group]
	LOC_Os05g35800	Chr5:21240777-21241617	0	0	0	0	0	0	4.1579	3.59224	4.25246	11.4986	13.6111	12.0474	cDNA|expressed protein	-	GO:0044464	-	-	gi|115464075|ref|NP_001055637.1|/4.12468e-60/Os05g0433400 [Oryza sativa Japonica Group]
	LOC_Os05g35810	Chr5:21247663-21249092	0	0	0	0	0	0	23.3715	23.3823	18.4374	44.9112	52.1936	34.0175	cDNA|expressed protein	-	-	-	-	gi|48843794|gb|AAT47053.1|/2.58141e-77/hypothetical protein [Oryza sativa Japonica Group]
	LOC_Os05g36260	Chr5:21491659-21493705	1.17485	2.13273	0.612998	0.782724	0.615007	0.258468	18.3047	15.7196	12.0781	29.746	35.6569	28.2723	cDNA|soluble inorganic pyrophosphatase, putative, expressed	K01507|1|3e-127|456|dosa:Os05t0438500-01|inorganic pyrophosphatase [EC:3.6.1.1]	GO:0044424	GO:0046872//metal ion binding;GO:0016462//pyrophosphatase activity	GO:0006793//phosphorus metabolic process	gi|115464117|ref|NP_001055658.1|/1.5246e-126/Os05g0438500 [Oryza sativa Japonica Group]
	LOC_Os05g36310	Chr5:21504546-21519898	1.76563	3.54649	2.43424	3.93232	2.59442	1.97511	17.1695	22.589	18.5487	43.2811	49.5868	54.5021	cDNA|zinc finger, C3HC4 type domain containing protein, expressed	K19040|1|2e-33|143|obr:102699587|E3 ubiquitin-protein ligase ATL10/75/76/77/78 [EC:2.3.2.27]	-	-	-	gi|222631729|gb|EEE63861.1|/1.09068e-53/hypothetical protein OsJ_18685 [Oryza sativa Japonica Group]
	LOC_Os05g37190	Chr5:21737274-21739746	0.144533	0.217129	0.367426	0.867017	0.507685	0.596593	2.50724	2.07805	1.75717	6.84998	11.1606	5.49336	cDNA|ZOS5-08 - C2H2 zinc finger protein, expressed	K12309|1|1e-17|92.0|vvi:100251499|beta-galactosidase [EC:3.2.1.23]	-	-	-	gi|115464159|ref|NP_001055679.1|/0/Os05g0444200 [Oryza sativa Japonica Group]
	LOC_Os05g38660	Chr5:22665338-22666007	8.36709	6.80537	5.08167	5.81452	6.00054	6.97395	14.4436	7.36622	7.77332	27.0418	29.5393	28.8815	cDNA|expressed protein	-	-	-	-	-
	LOC_Os05g38770	Chr5:22745075-22747649	0	0	0	0	0	0	3.00028	2.24074	1.93549	5.24083	6.39295	6.24656	cDNA|protein kinase APK1B, chloroplast precursor, putative, expressed	K04733|1|1e-116|421|mus:103982070|interleukin-1 receptor-associated kinase 4 [EC:2.7.11.1]	-	GO:0016301//kinase activity;GO:0032559	GO:0006464//cellular protein modification process	gi|115464341|ref|NP_001055770.1|/0/Os05g0463000 [Oryza sativa Japonica Group]
	LOC_Os05g39540	Chr5:23204530-23213279	0	0	0	0	0	0	35.8082	37.8139	49.8084	159.56	161.3	151.597	cDNA|metal cation transporter, putative, expressed	K14709|1|2e-73|277|dosa:Os05t0472400-00|solute carrier family 39 (zinc transporter), member 1/2/3	GO:0044464;GO:0031224//intrinsic component of membrane;GO:0031410//cytoplasmic vesicle	GO:0046914//transition metal ion binding;GO:0046915//transition metal ion transmembrane transporter activity	GO:0030001//metal ion transport;GO:0000041//transition metal ion transport	gi|306756353|sp|Q0DHE3.3|ZIP9_ORYSJ/8.91908e-89/RecName: Full=Zinc transporter 9; AltName: Full=ZRT/IRT-like protein 9; Short=OsZIP9; Flags: Precursor [Oryza sativa Japonica Group]
	LOC_Os05g39560	Chr5:23216360-23219283	2.22926	2.84294	2.44321	1.52294	2.30967	1.86861	35.8187	33.602	36.7322	71.1319	80.5372	74.4672	cDNA|metal cation transporter, putative, expressed	K14709|1|2e-179|629|dosa:Os05t0472700-01|solute carrier family 39 (zinc transporter), member 1/2/3	GO:0031224//intrinsic component of membrane;GO:0031410//cytoplasmic vesicle	GO:0046914//transition metal ion binding;GO:0046915//transition metal ion transmembrane transporter activity	GO:0006829//zinc ion transport	gi|115464437|ref|NP_001055818.1|/1.06244e-178/Os05g0472700 [Oryza sativa Japonica Group]
	LOC_Os05g47770	Chr5:27360905-27367545	0	0	0	0	0	0	3.11064	3.50363	3.52964	11.4402	12.6444	12.5431	cDNA|serine/threonine-protein kinase At1g18390 precursor, putative, expressed	K04733|1|2e-118|427|egu:105048769|interleukin-1 receptor-associated kinase 4 [EC:2.7.11.1]	GO:0031410//cytoplasmic vesicle	-	-	gi|326522112|dbj|BAK04184.1|/0/predicted protein [Hordeum vulgare subsp. vulgare]
	LOC_Os06g04250	Chr6:1789835-1791394	5.60865	4.71504	5.11621	4.75312	3.41565	4.77712	1.93088	2.18736	2.13713	4.94072	6.16835	7.95224	cDNA|phosphate-induced protein 1 conserved region domain containing protein, expressed	-	GO:0031410//cytoplasmic vesicle	-	-	gi|115466222|ref|NP_001056710.1|/5.33314e-168/Os06g0133600 [Oryza sativa Japonica Group]
	LOC_Os06g04540	Chr6:1962245-1963580	0	0	0	0	0	0	33.8795	34.7765	32.2229	67.7733	80.4395	80.6514	cDNA|DNA binding protein, putative, expressed	K07374|1|2e-49|197|gmx:100819125|tubulin alpha	-	-	-	gi|115466262|ref|NP_001056730.1|/4.94158e-87/Os06g0136900 [Oryza sativa Japonica Group]
	LOC_Os06g05700	Chr6:2579087-2581726	10.9414	11.8646	13.2089	11.6282	14.2565	12.766	24.5883	29.0606	20.6462	78.4024	77.0956	57.874	cDNA|cysteine synthase, putative, expressed	K01738|1|7e-165|580|dosa:Os06t0149900-01|cysteine synthase A [EC:2.5.1.47]	-	GO:0016835//carbon-oxygen lyase activity;GO:0048037//cofactor binding	GO:0006563//L-serine metabolic process	gi|115466442|ref|NP_001056820.1|/3.87194e-164/Os06g0149900 [Oryza sativa Japonica Group]
	LOC_Os06g10160	Chr6:5196600-5199451	4.86604	6.39636	5.4014	7.62282	6.16501	6.00218	25.4556	25.9833	23.2103	47.3947	59.4422	52.167	cDNA|tyrosine protein kinase domain containing protein, putative, expressed	K04733|1|3e-123|443|egr:104437994|interleukin-1 receptor-associated kinase 4 [EC:2.7.11.1]	-	GO:0004672//protein kinase activity;GO:0032559	GO:0006464//cellular protein modification process	gi|115466968|ref|NP_001057083.1|/0/Os06g0202900 [Oryza sativa Japonica Group]
	LOC_Os06g10930	Chr6:5712153-5714660	0	0	0	0	0	0	7.46279	7.73227	7.89858	20.7843	22.2549	21.7886	cDNA|xyloglucan fucosyltransferase, putative, expressed	K13681|1|0.0|1056|dosa:Os06t0212100-01|xyloglucan fucosyltransferase [EC:2.4.1.-]	GO:0043231//intracellular membrane-bounded organelle	-	-	gi|115467046|ref|NP_001057122.1|/0/Os06g0212100 [Oryza sativa Japonica Group]
	LOC_Os06g11510	Chr6:6101060-6102117	2.64615	0.680056	1.52743	1.41612	0.514107	0.505026	4.4188	3.934	3.11405	8.02331	8.08619	9.4402	cDNA|expressed protein	-	-	-	-	gi|115467120|ref|NP_001057159.1|/4.21539e-48/Os06g0218800 [Oryza sativa Japonica Group]
	LOC_Os06g11650	Chr6:6177852-6179163	0.071294	0	0	0.815987	0	0	3.37277	2.57217	2.46162	7.09087	9.22462	6.84985	cDNA|phosphate-induced protein 1 conserved region domain containing protein, expressed	K14299|1|5e-09|63.2|mdm:103418195|nucleoporin SEH1	GO:0031410//cytoplasmic vesicle	-	-	gi|115467134|ref|NP_001057166.1|/1.32757e-145/Os06g0219900 [Oryza sativa Japonica Group]
	LOC_Os06g11660	Chr6:6180307-6181639	19.4465	12.8869	25.6671	41.71	33.1832	24.961	24.5683	25.1341	22.581	44.1989	67.9899	62.5367	cDNA|phosphate-induced protein 1 conserved region domain containing protein, expressed	K14299|1|8e-11|68.2|mdm:103418195|nucleoporin SEH1	-	-	-	gi|222635212|gb|EEE65344.1|/1.23456e-87/hypothetical protein OsJ_20619 [Oryza sativa Japonica Group]
	LOC_Os06g13090	Chr6:7186600-7188076	0	0.558432	0	0	0.309081	0	6.98921	5.63906	6.30251	13.9608	15.3637	12.4726	cDNA|armadillo/beta-catenin repeat family protein, putative, expressed	K08332|1|1e-22|108|ppp:PHYPADRAFT_152141|vacuolar protein 8	-	-	-	gi|51535151|dbj|BAD37863.1|/0/arm repeat-containing protein-like [Oryza sativa Japonica Group]
	LOC_Os06g27760	Chr6:15718515-15721373	81.9229	96.731	119.11	170.35	156.991	152.009	3.10779	3.7567	3.22749	6.60768	7.27735	7.68477	cDNA|peptide methionine sulfoxide reductase msrB, putative, expressed	K07305|1|5e-73|275|dosa:Os06t0472000-01|peptide-methionine (R)-S-oxide reductase [EC:1.8.4.12]	GO:0043231//intracellular membrane-bounded organelle;GO:0043231//intracellular membrane-bounded organelle	GO:0016671//oxidoreductase activity, acting on a sulfur group of donors, disulfide as acceptor;GO:0016671//oxidoreductase activity, acting on a sulfur group of donors, disulfide as acceptor	GO:0008152//metabolic process;GO:0008152//metabolic process	gi|218198169|gb|EEC80596.1|/1.85226e-77/hypothetical protein OsI_22943 [Oryza sativa Indica Group]
	LOC_Os06g30500	Chr6:17630571-17632346	0.271962	0.428996	0.255328	0.682125	0.512723	0.538712	8.37114	8.02554	7.44988	27.9409	42.6894	35.261	cDNA|cytochrome P450, putative, expressed	K15472|1|4e-101|369|sly:101251277|premnaspirodiene oxygenase [EC:1.14.13.121];K17854|3|3e-97|356|egr:104417836|cytochrome P450, family 2, subfamily K;K16083|4|2e-94|347|dosa:Os02t0570500-01|ent-isokaurene C2-hydroxylase [EC:1.14.13.143]	-	GO:0046872//metal ion binding	-	gi|215768774|dbj|BAH01003.1|/0/unnamed protein product [Oryza sativa Japonica Group]
	LOC_Os06g32020	Chr6:18615682-18616803	0	0	0	0	0	0	26.273	5.78728	35.6128	31.8795	41.6268	106.666	cDNA|THION6 - Plant thionin family protein precursor, expressed	-	GO:0031410//cytoplasmic vesicle	-	-	gi|297724905|ref|NP_001174816.1|/4.64259e-75/Os06g0513781 [Oryza sativa Japonica Group]
	LOC_Os06g34430	Chr6:20033278-20034343	0	0	0.756492	0	0	0.0454799	14.3412	11.3853	10.6805	26.1377	31.2096	24.2277	cDNA|zinc finger protein, putative, expressed	K19038|1|5e-14|79.3|mus:103992809|E3 ubiquitin-protein ligase ATL41 [EC:2.3.2.27];K10664|5|1e-13|78.2|brp:103835079|E3 ubiquitin-protein ligase ATL6/9/15/31/42/55 [EC:2.3.2.27]	-	-	-	gi|115468380|ref|NP_001057789.1|/2.65192e-66/Os06g0535200 [Oryza sativa Japonica Group]
	LOC_Os06g35630	Chr6:20784366-20786141	4.25542	9.0816	3.96521	5.35089	4.5256	4.21535	39.9891	52.3041	38.643	91.1208	108.078	79.4384	cDNA|reticuline oxidase-like protein precursor, putative, expressed	K00279|1|1e-07|58.9|pda:103703401|cytokinin dehydrogenase [EC:1.5.99.12]	GO:0031410//cytoplasmic vesicle	GO:0003824//catalytic activity	-	gi|297605997|ref|NP_001057830.2|/0/Os06g0549300 [Oryza sativa Japonica Group]
	LOC_Os06g35650	Chr6:20808186-20810005	0	0	0	0	0	0	23.3843	19.4621	22.7452	69.1205	76.2013	55.646	cDNA|reticuline oxidase-like protein precursor, putative, expressed	-	GO:0031410//cytoplasmic vesicle	GO:0003824//catalytic activity	-	gi|115468464|ref|NP_001057831.1|/0/Os06g0549600 [Oryza sativa Japonica Group]
	LOC_Os06g36670	Chr6:21556403-21557334	1.5292	3.13874	2.24739	2.55737	2.17601	1.34944	15.4512	11.8849	16.9894	31.8243	31.9179	26.4403	cDNA|bet v I allergen family protein, putative, expressed	K14496|1|3e-82|305|dosa:Os06t0562200-01|abscisic acid receptor PYR/PYL family	-	-	-	gi|115468550|ref|NP_001057874.1|/1.37866e-81/Os06g0562200 [Oryza sativa Japonica Group]
	LOC_Os06g37224	Chr6:21982653-21992533	0	0	0	0	0	0	1.78845	2.92772	2.04318	5.99603	6.70272	4.69761	cDNA|cytochrome P450, putative, expressed	K04122|1|0.0|932|dosa:Os06t0568600-01|ent-kaurene oxidase [EC:1.14.13.78]	GO:0031410//cytoplasmic vesicle	-	-	gi|115468608|ref|NP_001057903.1|/0/Os06g0568600 [Oryza sativa Japonica Group]
	LOC_Os06g37364	Chr6:22073882-22085439	6.02703	6.09972	5.3105	7.01821	6.71657	6.84748	6.77374	7.01462	4.70516	10.0502	17.5836	16.516	cDNA|cytochrome P450, putative, expressed	K04122|1|0.0|936|dosa:Os06t0570100-01|ent-kaurene oxidase [EC:1.14.13.78]	-	GO:0016491//oxidoreductase activity;GO:0005506//iron ion binding;GO:0016491//oxidoreductase activity;GO:0005506//iron ion binding;GO:0016491//oxidoreductase activity;GO:0005506//iron ion binding	GO:0008152//metabolic process;GO:0008152//metabolic process;GO:0008152//metabolic process	gi|222635773|gb|EEE65905.1|/0/hypothetical protein OsJ_21749 [Oryza sativa Japonica Group]
	LOC_Os06g37600	Chr6:22260994-22262038	0	0	0	0	0	0	2.03734	1.82645	1.19349	4.63722	5.8901	5.98052	cDNA|expressed protein	-	-	-	-	gi|54291177|dbj|BAD61849.1|/2.7127e-124/hypothetical protein [Oryza sativa Japonica Group]
	LOC_Os06g42020	Chr6:25231213-25242965	1.43473	0.660258	0.545178	3.90185	0.896855	0.700862	1.58413	1.80575	1.39771	5.27895	4.93298	5.77967	cDNA|CSLA9 - cellulose synthase-like family A, expressed	K13680|1|0.0|1071|dosa:Os06t0625700-01|beta-mannan synthase [EC:2.4.1.32]	GO:0044464	-	-	gi|75116238|sp|Q67VS7.1|CSLA9_ORYSJ/0/RecName: Full=Probable mannan synthase 9; AltName: Full=Cellulose synthase-like protein A9; AltName: Full=OsCslA9 [Oryza sativa Japonica Group]
	LOC_Os06g43410	Chr6:26092515-26094621	0	0	0	0	0	0	23.7187	21.9616	27.2515	60.9004	70.5119	55.4501	cDNA|cytochrome P450, putative, expressed	K15472|1|2e-91|337|sly:101251277|premnaspirodiene oxygenase [EC:1.14.13.121];K17854|3|3e-87|323|egr:104417836|cytochrome P450, family 2, subfamily K;K16083|4|4e-84|313|dosa:Os02t0570500-01|ent-isokaurene C2-hydroxylase [EC:1.14.13.143]	-	-	-	gi|115469138|ref|NP_001058168.1|/0/Os06g0641500 [Oryza sativa Japonica Group]
	LOC_Os06g43930	Chr6:26456226-26461806	7.20508	9.34921	21.739	18.7732	18.0773	17.4778	15.1303	17.8459	15.1193	37.5017	36.9017	30.0018	cDNA|OsProCP2 - Putative Lysosomal Pro-x Carboxypeptidase homologue, expressed	K01285|1|0.0|839|dosa:Os06t0647400-02|lysosomal Pro-X carboxypeptidase [EC:3.4.16.2]	GO:0031410//cytoplasmic vesicle;GO:0031410//cytoplasmic vesicle	GO:0070011//peptidase activity, acting on L-amino acid peptides;GO:0070011//peptidase activity, acting on L-amino acid peptides	GO:0019538//protein metabolic process;GO:0019538//protein metabolic process	gi|115469214|ref|NP_001058206.1|/0/Os06g0647400 [Oryza sativa Japonica Group]
	LOC_Os06g45060	Chr6:27261293-27262594	7.92243	7.88175	8.22707	8.62417	7.4627	9.17081	20.1368	15.2469	18.2617	35.4775	42.1943	36.0379	cDNA|expressed protein	-	GO:0043231//intracellular membrane-bounded organelle	-	-	gi|115469352|ref|NP_001058275.1|/3.4819e-41/Os06g0661500 [Oryza sativa Japonica Group]
	LOC_Os06g46270	Chr6:28037568-28041909	2.17869	1.29756	2.11906	2.00213	2.79501	2.06472	12.2896	12.3517	9.6863	34.0445	35.4304	25.9848	cDNA|no apical meristem protein, putative, expressed	K13126|1|2e-11|71.2|fve:101312606|polyadenylate-binding protein;K05941|2|6e-06|53.1|mdm:103435918|glutathione gamma-glutamylcysteinyltransferase [EC:2.3.2.15]	-	GO:0003676//nucleic acid binding	-	gi|115469494|ref|NP_001058346.1|/4.05845e-162/Os06g0675600 [Oryza sativa Japonica Group]
	LOC_Os06g47470	Chr6:28752548-28757410	0	0	0.15024	0	0	0.507296	6.40572	7.13865	6.65846	14.8407	15.0437	13.6407	cDNA|TKL_IRAK_DUF26-lh.2 - DUF26 kinases have homology to DUF26 containing loci, expressed	K04730|1|0.0|659|obr:102718660|interleukin-1 receptor-associated kinase 1 [EC:2.7.11.1];K04733|3|1e-61|238|pxb:103933741|interleukin-1 receptor-associated kinase 4 [EC:2.7.11.1];K01183|4|3e-61|237|gmx:100794508|chitinase [EC:3.2.1.14]	-	-	-	gi|52076708|dbj|BAD45621.1|/0/receptor protein kinase-like [Oryza sativa Japonica Group]
	LOC_Os06g47600	Chr6:28825829-28827036	12.6839	7.7675	4.21015	12.3637	5.89208	8.84785	32.4749	25.1834	22.0023	45.9548	56.1103	68.8905	cDNA|thaumatin family domain containing protein, expressed	K14297|1|8e-24|112|zma:103640102|nuclear pore complex protein Nup98-Nup96	GO:0031410//cytoplasmic vesicle	-	-	gi|115469644|ref|NP_001058421.1|/4.85511e-123/Os06g0691200 [Oryza sativa Japonica Group]
	LOC_Os06g47740	Chr6:28888958-28892150	0	0	0	0	0	0	6.30043	4.32443	4.56226	11.1588	12.39	7.81389	cDNA|phytosulfokine receptor precursor, putative, expressed	K13415|1|4e-143|509|pda:103696970|protein brassinosteroid insensitive 1 [EC:2.7.10.1 2.7.11.1]	GO:0031410//cytoplasmic vesicle	GO:0004672//protein kinase activity;GO:0032559	GO:0006464//cellular protein modification process	gi|53793303|dbj|BAD54525.1|/0/putative phytosulfokine receptor [Oryza sativa Japonica Group]
	LOC_Os06g48060	Chr6:29072349-29076031	1.64701	1.7232	1.62246	1.6676	1.85883	1.0776	19.5783	20.6902	23.6793	54.8116	62.3262	63.1769	cDNA|ABC transporter, ATP-binding protein, putative, expressed	K05658|1|6e-25|116|bvg:104905624|ATP-binding cassette, subfamily B (MDR/TAP), member 1 [EC:3.6.3.44]	-	GO:0017111//nucleoside-triphosphatase activity;GO:0000166//nucleotide binding	-	gi|115469708|ref|NP_001058453.1|/5.83321e-159/Os06g0695800 [Oryza sativa Japonica Group]
	LOC_Os06g48720	Chr6:29477948-29480905	4.87495	4.31976	3.9923	4.62439	4.05523	3.09352	46.053	46.3263	44.6861	97.1095	109.592	97.9924	cDNA|cadmium/zinc-transporting ATPase 4, putative, expressed	K01534|1|5e-63|243|obr:102706206|Cd2+/Zn2+-exporting ATPase [EC:3.6.3.3 3.6.3.5]	GO:0031224//intrinsic component of membrane	GO:0043169//cation binding;GO:0042625//ATPase activity, coupled to transmembrane movement of ions;GO:0008324//cation transmembrane transporter activity;GO:0032559	GO:0009206;GO:0006812//cation transport	gi|115469762|ref|NP_001058480.1|/2.05e-70/Os06g0700700 [Oryza sativa Japonica Group]
	LOC_Os06g49760	Chr6:30105870-30106833	23.1042	22.03	16.7752	23.1705	15.6807	18.8603	11.6165	13.4341	11.2399	41.4215	53.2945	44.8756	cDNA|invertase/pectin methylesterase inhibitor family protein, putative, expressed	K01051|1|5e-10|65.9|bvg:104898916|pectinesterase [EC:3.1.1.11]	GO:0043231//intracellular membrane-bounded organelle	-	-	gi|53792641|dbj|BAD53655.1|/6.81343e-71/ripening-related protein-like [Oryza sativa Japonica Group]
	LOC_Os06g49770	Chr6:30113939-30115510	27.6602	40.466	19.6602	21.871	13.9109	14.1055	22.0425	17.8206	17.6341	52.0159	69.8701	65.6514	cDNA|LTPL86 - Protease inhibitor/seed storage/LTP family protein precursor, expressed	K14998|1|2e-07|58.2|mdm:103431243|surfeit locus 1 family protein	GO:0031410//cytoplasmic vesicle;GO:0031410//cytoplasmic vesicle	-	-	gi|115469910|ref|NP_001058554.1|/8.83888e-46/Os06g0711900 [Oryza sativa Japonica Group]
	LOC_Os06g50240	Chr6:30419510-30423505	0	0.731299	0	0	0.344217	0	2.33502	2.91241	2.82693	5.67575	6.67482	6.77404	cDNA|thaumatin, putative, expressed	K14297|1|3e-28|127|zma:103640102|nuclear pore complex protein Nup98-Nup96	GO:0031410//cytoplasmic vesicle	-	-	gi|125556761|gb|EAZ02367.1|/6.16841e-135/hypothetical protein OsI_24471 [Oryza sativa Indica Group]
	LOC_Os07g01660	Chr7:404370-405708	56.6358	76.5942	91.048	59.8037	58.8403	57.0936	96.8111	99.8115	94.5153	259.9	303.35	229.949	cDNA|dirigent, putative, expressed	K01870|1|7e-18|92.4|eus:EUTSA_v10003524mg|isoleucyl-tRNA synthetase [EC:6.1.1.5];K19027|2|2e-07|57.8|smo:SELMODRAFT_443317|zinc finger FYVE domain-containing protein 26	GO:0031410//cytoplasmic vesicle	-	-	gi|115470221|ref|NP_001058709.1|/2.62633e-80/Os07g0107300 [Oryza sativa Japonica Group]
	LOC_Os07g07790	Chr7:3910567-3911638	0.956012	4.30917	1.3011	1.15092	0.724174	0.845689	58.6877	73.1094	39.9763	100.558	167.095	119.052	cDNA|LTPL75 - Protease inhibitor/seed storage/LTP family protein precursor, expressed	-	GO:0031410//cytoplasmic vesicle	GO:0005488//binding	GO:0051234//establishment of localization;GO:0010876//lipid localization	gi|125599289|gb|EAZ38865.1|/1.22125e-53/hypothetical protein OsJ_23282 [Oryza sativa Japonica Group]
	LOC_Os07g09940	Chr7:5292920-5293886	0	0	0	0	0	0	2.57475	2.55022	1.38293	7.18966	8.7083	12.0123	cDNA|NBS-LRR resistance protein, putative, expressed	K13457|1|1e-163|575|dosa:Os07t0197500-00|disease resistance protein RPM1	-	-	-	gi|34394079|dbj|BAC84181.1|/7.66141e-163/putative stripe rust resistance protein Yr10 [Oryza sativa Japonica Group]
	LOC_Os07g12800	Chr7:7320814-7323790	3.331	3.19289	1.957	5.00112	4.43592	3.85294	5.02051	4.61413	5.2485	10.14	9.21138	11.1681	cDNA|expressed protein	-	GO:0043231//intracellular membrane-bounded organelle;GO:0043231//intracellular membrane-bounded organelle	-	-	gi|115471275|ref|NP_001059236.1|/0/Os07g0231800 [Oryza sativa Japonica Group]
	LOC_Os07g13810	Chr7:7911924-7913775	0.835164	0.998021	1.54421	0.993644	1.93684	0.802213	3.18931	2.936	3.11389	5.54839	7.39005	7.76228	cDNA|cytokinin-N-glucosyltransferase 1, putative, expressed	K13228|1|2e-91|337|zma:100274317|UDP-glucosyltransferase BX9 [EC:2.4.1.202];K13227|2|1e-90|334|zma:100277344|UDP-glucosyltransferase BX8 [EC:2.4.1.202];K00699|3|2e-77|291|sly:101262190|glucuronosyltransferase [EC:2.4.1.17];K13493|4|1e-76|288|aly:ARALYDRAFT_325212|cytokinin-N-glucosyltransferase [EC:2.4.1.-]	GO:0043231//intracellular membrane-bounded organelle	GO:0016740//transferase activity	-	gi|115471343|ref|NP_001059270.1|/0/Os07g0241800 [Oryza sativa Japonica Group]
	LOC_Os07g25150	Chr7:14138424-14415848	0	0	0	0	0	0	8.81406	8.8707	10.2904	18.0277	18.3639	19.7384	cDNA|myb-related protein 306, putative, expressed	K03046|1|2e-48|190|osa:3131434|DNA-directed RNA polymerase subunit beta' [EC:2.7.7.6]	GO:0009536//plastid	GO:0034062//RNA polymerase activity;GO:0003676//nucleic acid binding	GO:0010467//gene expression	gi|115471793|ref|NP_001059495.1|/4.31829e-74/Os07g0432800 [Oryza sativa Japonica Group]
	LOC_Os07g26460	Chr7:15221077-15223063	0	0	0	0	0	0	8.2658	6.52787	3.06826	14.7935	18.3472	8.24327	cDNA|GLTP domain containing protein, putative, expressed	K07300|1|6e-24|111|vcn:VOLCADRAFT_107961|Ca2+:H+ antiporter	GO:0044424	GO:0005319//lipid transporter activity;GO:0008289//lipid binding	GO:0006869//lipid transport	gi|22296432|dbj|BAC10199.1|/1.10983e-105/hypothetical protein [Oryza sativa Japonica Group]
	LOC_Os07g30090	Chr7:17740981-17742315	0	0	0	0	0	0	10.6068	9.91232	4.69353	18.7047	22.5364	12.4439	cDNA|actin-depolymerizing factor, putative, expressed	K05765|1|1e-74|280|dosa:Os07t0484200-01|cofilin	GO:0044464	GO:0008092//cytoskeletal protein binding	-	gi|115472099|ref|NP_001059648.1|/5.5657e-74/Os07g0484200 [Oryza sativa Japonica Group]
	LOC_Os07g31430	Chr7:18618290-18619873	0.171299	0	0	0.622633	0	0	3.454	4.40221	4.2718	7.43591	8.81262	8.40805	cDNA|phosphate-induced protein 1 conserved region domain containing protein, expressed	-	GO:0031410//cytoplasmic vesicle	-	-	gi|115472209|ref|NP_001059703.1|/1.43936e-152/Os07g0496700 [Oryza sativa Japonica Group]
	LOC_Os07g32620	Chr7:19454490-19456170	19.3797	28.5334	43.8579	33.2277	27.5237	30.5481	15.943	16.3495	16.0421	26.8667	40.5669	33.1478	cDNA|anthocyanidin 5,3-O-glucosyltransferase, putative, expressed	K08237|1|1e-82|308|atr:18448121|hydroquinone glucosyltransferase [EC:2.4.1.218]	-	GO:0016740//transferase activity	-	gi|115472311|ref|NP_001059754.1|/0/Os07g0510400 [Oryza sativa Japonica Group]
	LOC_Os07g33610	Chr7:20077847-20081621	0.869491	0.560105	0.704736	1.15344	1.0499	0.678001	29.5858	31.5745	23.3191	59.2801	69.3242	55.1193	cDNA|cytochrome P450, putative, expressed	K07437|1|2e-120|434|pper:PRUPE_ppa017328mg|cytochrome P450, family 26, subfamily A	GO:0031410//cytoplasmic vesicle;GO:0031410//cytoplasmic vesicle	GO:0016491//oxidoreductase activity;GO:0005506//iron ion binding;GO:0016491//oxidoreductase activity;GO:0005506//iron ion binding	-	gi|125558547|gb|EAZ04083.1|/0/hypothetical protein OsI_26220 [Oryza sativa Indica Group]
	LOC_Os07g34390	Chr7:20615713-20620597	2.46566	2.36737	2.61578	2.75977	1.76026	1.65707	2.59496	2.26738	2.80236	6.22146	8.01477	8.18017	cDNA|ankyrin repeat family protein, putative, expressed	K19626|1|2e-29|131|gmx:102660446|inversin;K06694|2|1e-28|129|pda:103701543|26S proteasome non-ATPase regulatory subunit 10;K10406|3|5e-11|70.5|mdm:103401215|kinesin family member C2/C3	-	-	-	gi|34393906|dbj|BAC83641.1|/0/ankyrin repeat protein family-like protein [Oryza sativa Japonica Group]
	LOC_Os07g34570	Chr7:20724562-20726098	2.73398	2.69103	2.58226	4.0429	2.7523	3.76479	1.57564	1.63985	1.87227	7.93407	6.88868	5.32308	cDNA|FAD dependent oxidoreductase domain containing protein, expressed	K03146|1|6e-176|617|dosa:Os07t0529600-01|thiamine thiazole synthase	GO:0009941//chloroplast envelope;GO:0009941//chloroplast envelope	-	GO:0006772//thiamine metabolic process;GO:0006772//thiamine metabolic process	gi|27261025|dbj|BAC45141.1|/3.34106e-175/putative thiamine biosynthesis protein [Oryza sativa Japonica Group]
	LOC_Os07g34620	Chr7:20752214-20754511	3.82459	4.95403	7.03431	6.04175	5.70966	6.23232	5.05871	5.86691	6.03244	13.682	14.5395	12.3092	cDNA|expressed protein	-	-	-	-	gi|115472497|ref|NP_001059847.1|/0/Os07g0530400 [Oryza sativa Japonica Group]
	LOC_Os07g34920	Chr7:20926851-20928383	0	0	0	0	0	0	2.04481	1.94404	2.61328	5.27808	6.5008	5.58279	cDNA|aspartic proteinase nepenthesin precursor, putative, expressed	K19025|1|1e-28|128|tcc:TCM_030990|AP-5 complex subunit zeta-1;K00924|2|8e-27|122|tcc:TCM_041550|;K01381|3|9e-26|119|smo:SELMODRAFT_13348|saccharopepsin [EC:3.4.23.25]	GO:0031410//cytoplasmic vesicle	-	-	gi|115472517|ref|NP_001059857.1|/0/Os07g0533600 [Oryza sativa Japonica Group]
	LOC_Os07g35004	Chr7:20969980-20975950	0	0	0	0	0	0	5.09664	4.97484	4.26452	7.50144	10.1023	11.4998	cDNA|TKL_IRAK_DUF26-la.4 - DUF26 kinases have homology to DUF26 containing loci, expressed	K04733|1|5e-114|412|zma:103633252|interleukin-1 receptor-associated kinase 4 [EC:2.7.11.1]	-	GO:0004672//protein kinase activity	-	gi|115472533|ref|NP_001059865.1|/0/Os07g0534700 [Oryza sativa Japonica Group]
	LOC_Os07g35510	Chr7:21238268-21241263	3.63507	4.21658	2.91919	10.2763	9.04171	8.4657	112.878	107.817	99.9052	242.048	234.896	172.887	cDNA|glucan endo-1,3-beta-glucosidase precursor, putative, expressed	K19619|1|1e-64|249|eus:EUTSA_v10006713mg|tyrosyl-DNA phosphodiesterase 2 [EC:3.1.4.-];K15429|5|2e-41|171|pvu:PHAVU_003G176600g|tRNA (guanine37-N1)-methyltransferase [EC:2.1.1.228]	GO:0031410//cytoplasmic vesicle	-	-	gi|297725749|ref|NP_001175238.1|/0/Os07g0539300 [Oryza sativa Japonica Group]
	LOC_Os07g35860	Chr7:21465219-21466378	0	0	0	0	0	0	77.012	69.6998	53.0146	151.541	182.248	109.221	cDNA|plastocyanin-like domain containing protein, putative, expressed	-	-	GO:0046914//transition metal ion binding	-	gi|34395239|dbj|BAC83768.1|/7.46104e-60/putative phytocyanin [Oryza sativa Japonica Group]
	LOC_Os07g36210	Chr7:21633804-21636606	4.31373	8.04066	8.40398	11.3661	7.42142	9.73572	44.3755	37.836	36.2933	83.9595	96.5118	80.8051	cDNA|expressed protein	-	-	-	-	gi|222637228|gb|EEE67360.1|/1.69039e-23/hypothetical protein OsJ_24642 [Oryza sativa Japonica Group]
	LOC_Os07g36630	Chr7:21910215-21915284	5.61781	6.85146	4.41325	7.43308	5.97105	4.46959	3.35701	3.78596	2.95184	6.96302	10.693	15.7472	cDNA|CSLF8 - cellulose synthase-like family F; beta1,3;1,4 glucan synthase, expressed	K00770|1|0.0|1477|bdi:100822931|1,4-beta-D-xylan synthase [EC:2.4.2.24]	GO:0044464	-	-	gi|115472693|ref|NP_001059945.1|/0/Os07g0551700 [Oryza sativa Japonica Group]
	LOC_Os07g40220	Chr7:24115633-24116649	0	0	0	0	0	0	4.76904	3.26319	4.22337	10.341	12.0235	10.3373	cDNA|expressed protein	-	-	-	-	gi|115473119|ref|NP_001060158.1|/9.36079e-86/Os07g0591700 [Oryza sativa Japonica Group]
	LOC_Os07g41590	Chr7:24931738-24933197	10.9585	12.489	12.3849	7.60003	6.12677	6.55977	6.7895	4.97278	6.24917	9.81307	14.1366	12.9804	cDNA|gibberellin receptor GID1L2, putative, expressed	K14493|1|7e-38|159|mus:103993737|gibberellin receptor GID1 [EC:3.-.-.-]	GO:0043231//intracellular membrane-bounded organelle	-	-	gi|115473265|ref|NP_001060231.1|/7.65139e-159/Os07g0606800 [Oryza sativa Japonica Group]
	LOC_Os07g42220	Chr7:25273383-25273982	0.510285	1.49545	3.25016	1.8848	0.675364	1.90957	18.3479	13.7744	13.7407	42.5184	51.558	35.2724	cDNA|expressed protein	-	-	-	-	gi|115473319|ref|NP_001060258.1|/1.91419e-56/Os07g0613800 [Oryza sativa Japonica Group]
	LOC_Os07g44410	Chr7:26542979-26545183	4.33777	8.24866	7.55141	13.3829	9.2997	5.83533	26.0109	17.7441	24.75	49.7989	64.9972	63.1171	cDNA|WD40-like Beta Propeller Repeat family protein, expressed	-	-	-	-	gi|115473615|ref|NP_001060406.1|/0/Os07g0638100 [Oryza sativa Japonica Group]
	LOC_Os07g44910	Chr7:26793412-26797535	0.675541	1.98233	0.867509	2.80835	2.17891	2.24997	5.16281	3.33702	3.83781	9.29882	11.4844	7.29634	cDNA|gibberellin receptor GID1L2, putative, expressed	K14493|1|1e-48|195|ppp:PHYPADRAFT_118478|gibberellin receptor GID1 [EC:3.-.-.-]	GO:0043231//intracellular membrane-bounded organelle;GO:0043231//intracellular membrane-bounded organelle	GO:0004871//signal transducer activity;GO:0003824//catalytic activity;GO:0004871//signal transducer activity;GO:0003824//catalytic activity	-	gi|115473689|ref|NP_001060443.1|/8.93408e-176/Os07g0643700 [Oryza sativa Japonica Group]
	LOC_Os07g46830	Chr7:27991195-27992591	0	0	0	0	0	0	20.1113	15.1765	12.8886	33.0788	35.7023	28.668	cDNA|sex determination protein tasselseed-2, putative, expressed	K09841|1|9e-53|207|sbi:SORBI_01g003880|xanthoxin dehydrogenase [EC:1.1.1.288];K13070|3|2e-52|206|osa:4335093|momilactone-A synthase [EC:1.1.1.295]	GO:0043231//intracellular membrane-bounded organelle	GO:0003824//catalytic activity	GO:0008152//metabolic process	gi|22296320|dbj|BAC10091.1|/1.138e-147/putative sex determination protein tasselseed 2 [Oryza sativa Japonica Group]
	LOC_Os07g47100	Chr7:28164411-28169335	19.7696	13.895	8.88373	24.2198	16.8073	17.1139	7.11509	6.19085	6.02096	19.8924	22.5806	21.4655	cDNA|transporter, monovalent cation:proton antiporter-2 family, putative, expressed	K14724|1|0.0|681|sbi:SORBI_02g042190|solute carrier family 9 (sodium/hydrogen exchanger), member 8	GO:0031224//intrinsic component of membrane	GO:0005451//monovalent cation:proton antiporter activity	GO:0055067;GO:0030001//metal ion transport	gi|5731737|dbj|BAA83337.1|/0/OsNHX1 [Oryza sativa Japonica Group]
	LOC_Os07g48980	Chr7:29323093-29324723	23.3499	45.7141	31.6462	2.16703	1.43855	2.70617	20.7972	13.3727	20.1432	70.2105	80.6369	88.1223	cDNA|nicotianamine synthase, putative, expressed	K05953|1|9e-151|534|dosa:Os07t0689600-01|nicotianamine synthase [EC:2.5.1.43]	-	GO:0016740//transferase activity	GO:0000041//transition metal ion transport	gi|115474217|ref|NP_001060707.1|/5.32831e-150/Os07g0689600 [Oryza sativa Japonica Group]
	LOC_Os08g01120	Chr8:86334-91948	0.716703	0.628053	0.350281	0.542959	0.508069	0.651046	12.236	10.3842	13.6064	31.8102	34.8479	31.6067	cDNA|sulfate transporter, putative, expressed	K15338|1|4e-81|303|osa:4344420|flap endonuclease GEN [EC:3.1.-.-]	GO:0044464	-	-	gi|38637291|dbj|BAD03554.1|/0/putative sulfate transporter-like [Oryza sativa Japonica Group]
	LOC_Os08g01270	Chr8:172049-182546	20.2039	23.9706	29.0102	18.1923	17.7408	13.5798	8.35332	10.408	9.88266	20.2244	19.3697	19.8604	cDNA|protein kinase family protein, putative, expressed	K17535|1|1e-157|471|sbi:SORBI_07g000410|serine/threonine-protein kinase TNNI3K [EC:2.7.11.1]	-	GO:0016301//kinase activity;GO:0016301//kinase activity;GO:0016301//kinase activity	-	gi|222639763|gb|EEE67895.1|/0/hypothetical protein OsJ_25733 [Oryza sativa Japonica Group]
	LOC_Os08g01710	Chr8:435231-437034	0	0	0	0	0	0	34.6942	38.9165	29.296	98.2776	110.853	77.6446	cDNA|GLTP domain containing protein, putative, expressed	K07300|1|7e-11|67.8|vcn:VOLCADRAFT_107961|Ca2+:H+ antiporter	-	-	-	gi|297607879|ref|NP_001060806.2|/6.51033e-122/Os08g0108700 [Oryza sativa Japonica Group]
	LOC_Os08g01950	Chr8:594452-598041	0.793951	0.135538	0.310515	0.446095	0.50706	0.54819	26.5501	23.342	25.501	66.3786	73.4722	60.0613	cDNA|transferase family protein, putative, expressed	K13065|1|2e-31|138|ppp:PHYPADRAFT_176127|shikimate O-hydroxycinnamoyltransferase [EC:2.3.1.133]	-	GO:0016746//transferase activity, transferring acyl groups	-	gi|115474459|ref|NP_001060826.1|/0/Os08g0111300 [Oryza sativa Japonica Group]
	LOC_Os08g02070	Chr8:679357-681739	4.25351	4.65846	4.90255	9.09772	9.33738	10.5808	36.9558	37.4088	37.4837	86.3403	115.733	103.853	cDNA|OsMADS26 - MADS-box family gene with MIKCc type-box, expressed	K09264|1|6e-34|145|mus:103975613|MADS-box transcription factor, plant	GO:0043231//intracellular membrane-bounded organelle	GO:0003677//DNA binding;GO:0001071//nucleic acid binding transcription factor activity	GO:0006351//transcription, DNA-templated	gi|115474473|ref|NP_001060833.1|/2.62462e-121/Os08g0112700 [Oryza sativa Japonica Group]
	LOC_Os08g02230	Chr8:767545-770917	14.2927	16.0871	16.3331	17.6967	17.8162	15.3037	5.95745	6.85606	4.55996	19.3167	22.6059	21.7197	cDNA|FAD-binding and arabino-lactone oxidase domains containing protein, putative, expressed	-	GO:0031410//cytoplasmic vesicle	GO:0016899//oxidoreductase activity, acting on the CH-OH group of donors, oxygen as acceptor;GO:0050662//coenzyme binding	GO:0008152//metabolic process	gi|115474507|ref|NP_001060850.1|/0/Os08g0114300 [Oryza sativa Japonica Group]
	LOC_Os08g04460	Chr8:2182686-2184807	31.0385	24.4518	24.0053	28.4405	26.4983	25.3573	44.6657	41.0773	33.5997	130.488	158.712	120.184	cDNA|NADPH-dependent FMN reductase domain containing protein, expressed	K03809|1|5e-79|209|jcu:105649418|NAD(P)H dehydrogenase (quinone) [EC:1.6.5.2]	GO:0031410//cytoplasmic vesicle	GO:0000166//nucleotide binding;GO:0003824//catalytic activity;GO:0003824//catalytic activity;GO:0000166//nucleotide binding	-	gi|643703777|gb|KDP20841.1|/2.64946e-78/hypothetical protein JCGZ_21312 [Jatropha curcas]
	LOC_Os08g05960	Chr8:3242787-3243439	0.179257	0	0	0.682006	0	0	6.60667	5.22557	4.74285	10.6168	14.8187	13.5325	cDNA|expressed protein	-	-	-	-	gi|297726051|ref|NP_001175389.1|/1.21262e-20/Os08g0155900 [Oryza sativa Japonica Group]
	LOC_Os08g05970	Chr8:3244620-3244851	0	0	4.57808	3.99599	0	3.43769	13.8458	19.0821	18.2557	16.5874	48.46	42.7028	cDNA|expressed protein	-	GO:0043231//intracellular membrane-bounded organelle;GO:0031410//cytoplasmic vesicle	-	-	gi|297726053|ref|NP_001175390.1|/5.40301e-33/Os08g0156033 [Oryza sativa Japonica Group]
	LOC_Os08g05980	Chr8:3248315-3248549	0	0	0	0	0	0	1.37068	1.92264	1.37277	6.55667	8.11414	3.7118	cDNA|expressed protein	-	GO:0043231//intracellular membrane-bounded organelle;GO:0031410//cytoplasmic vesicle	-	-	gi|115474853|ref|NP_001061023.1|/5.04229e-31/Os08g0156100 [Oryza sativa Japonica Group]
	LOC_Os08g08084	Chr8:4591998-4592880	0.816031	0	0	0	0	0	2.43535	1.9616	1.71338	4.19116	6.48782	6.60189	cDNA|expressed protein	-	-	-	-	gi|222635472|gb|EEE65604.1|/3.58002e-09/hypothetical protein OsJ_21144 [Oryza sativa Japonica Group]
	LOC_Os08g10480	Chr8:6159095-6161146	64.5232	54.8822	50.3184	83.6023	49.1942	57.6897	376.974	300.154	247.769	909.559	1057.14	725.739	cDNA|heavy metal-associated domain containing protein, expressed	K07213|1|6e-38|155|dosa:Os08t0205400-01|copper chaperone	-	GO:0043169//cation binding	GO:0006812//cation transport	gi|115475275|ref|NP_001061234.1|/3.73393e-37/Os08g0205400 [Oryza sativa Japonica Group]
	LOC_Os08g10630	Chr8:6267822-6270905	4.55771	3.79309	3.73769	2.88066	2.49874	3.18067	20.8462	14.3906	17.901	66.3468	81.2948	74.5623	cDNA|metal cation transporter, putative, expressed	K14709|1|3e-111|403|dosa:Os08t0207500-01|solute carrier family 39 (zinc transporter), member 1/2/3	GO:0016020//membrane	GO:0046873//metal ion transmembrane transporter activity	GO:0000041//transition metal ion transport	gi|115475297|ref|NP_001061245.1|/1.5169e-110/Os08g0207500 [Oryza sativa Japonica Group]
	LOC_Os08g13400	Chr8:7972929-7973175	0	0	0	0	0	0	7.13325	4.6187	8.23011	9.13101	19.932	18.3152	cDNA|expressed protein	-	-	-	-	gi|115475407|ref|NP_001061300.1|/3.7011e-37/Os08g0230600 [Oryza sativa Japonica Group]
	LOC_Os08g28170	Chr8:17193370-17195901	1.47965	0.654954	0.961198	1.58482	0.761897	0.811294	5.51609	6.17757	6.3672	15.9438	15.4497	14.0028	cDNA|nucleobase-ascorbate transporter, putative, expressed	K14611|1|0.0|648|obr:102713483|solute carrier family 23 (nucleobase transporter), member 1/2	GO:0031410//cytoplasmic vesicle	-	GO:0006810//transport	gi|38637220|dbj|BAD03486.1|/0/putative permease 1 [Oryza sativa Japonica Group]
	LOC_Os08g30210	Chr8:18568970-18570572	5.8581	9.58042	10.8078	13.3199	10.2413	12.3606	3.12569	3.28941	4.15763	7.652	7.91893	8.07616	cDNA|1-aminocyclopropane-1-carboxylate oxidase homolog 1, putative, expressed	K13229|1|2e-77|290|zma:541977|2,4-dihydroxy-1,4-benzoxazin-3-one-glucoside dioxygenase [EC:1.14.20.2];K06892|2|3e-38|160|atr:18424103|feruloyl-CoA ortho-hydroxylase [EC:1.14.11.-]	-	-	-	gi|115476262|ref|NP_001061727.1|/2.56903e-179/Os08g0392100 [Oryza sativa Japonica Group]
	LOC_Os08g31090	Chr8:19206657-19207921	0.223482	0.629538	0.174963	0.771346	0.412759	0.774096	6.41757	4.83193	4.6007	12.6893	13.5928	12.1103	cDNA|expressed protein	-	-	-	-	gi|125603339|gb|EAZ42664.1|/2.29555e-38/hypothetical protein OsJ_27229 [Oryza sativa Japonica Group]
	LOC_Os08g31950	Chr8:19814561-19814816	3.93204	1.76854	0	2.55504	2.50055	0	6.63571	0.887054	3.3154	19.0856	12.6942	8.13846	cDNA|expressed protein	-	-	-	-	gi|222640550|gb|EEE68682.1|/4.21655e-17/hypothetical protein OsJ_27309 [Oryza sativa Japonica Group]
	LOC_Os08g32960	Chr8:20450024-20452270	3.13577	3.3253	4.79298	4.7129	3.71153	4.30653	2.34586	2.46438	2.70712	6.31072	4.56936	8.2585	cDNA|endonuclease/exonuclease/phosphatase family domain containing protein, expressed	K01099|1|3e-112|406|zma:100192520|phosphatidylinositol-bisphosphatase [EC:3.1.3.36]	-	-	-	gi|115476484|ref|NP_001061838.1|/0/Os08g0425500 [Oryza sativa Japonica Group]
	LOC_Os08g36480	Chr8:23033229-23038596	30.863	52.2228	47.423	60.8765	42.9967	49.1865	17.4021	20.2856	28.2796	51.6429	51.5697	64.8902	cDNA|nitrate reductase, putative, expressed	K10534|1|0.0|1820|dosa:Os08t0468100-01|nitrate reductase (NAD(P)H) [EC:1.7.1.1 1.7.1.2 1.7.1.3]	-	GO:0008940//nitrate reductase activity;GO:0005506//iron ion binding;GO:0050662//coenzyme binding	GO:0042126//nitrate metabolic process;GO:0006091//generation of precursor metabolites and energy	gi|115476820|ref|NP_001062006.1|/0/Os08g0468100 [Oryza sativa Japonica Group]
	LOC_Os08g36860	Chr8:23288612-23294164	3.38451	4.56705	3.60059	8.77984	6.3537	7.60504	1.49326	1.37572	1.69827	4.10104	6.44107	5.6416	cDNA|cytochrome P450, putative, expressed	K09843|1|0.0|798|dosa:Os08t0472800-01|(+)-abscisic acid 8'-hydroxylase [EC:1.14.13.93]	GO:0031410//cytoplasmic vesicle	GO:0016491//oxidoreductase activity;GO:0005506//iron ion binding	-	gi|115476850|ref|NP_001062021.1|/0/Os08g0472800 [Oryza sativa Japonica Group]
	LOC_Os08g37580	Chr8:23803379-23805452	5.42112	4.35548	5.20616	5.86318	6.26761	5.03102	6.29663	7.31079	6.42835	13.1088	14.1034	13.9273	cDNA|homeobox associated leucine zipper, putative, expressed	K09338|1|8e-88|325|dosa:Os08t0481400-01|homeobox-leucine zipper protein	GO:0043231//intracellular membrane-bounded organelle	GO:0003677//DNA binding;GO:0001071//nucleic acid binding transcription factor activity	GO:0006351//transcription, DNA-templated	gi|115476936|ref|NP_001062064.1|/4.59817e-87/Os08g0481400 [Oryza sativa Japonica Group]
	LOC_Os08g37660	Chr8:23853215-23854479	0.993266	0.632608	0.40588	1.17639	1.8656	1.15343	6.08584	5.67536	3.79997	8.83849	12.7057	11.1621	cDNA|plastocyanin-like domain containing protein, putative, expressed	-	GO:0031410//cytoplasmic vesicle	-	-	gi|115476948|ref|NP_001062070.1|/1.72403e-79/Os08g0482600 [Oryza sativa Japonica Group]
	LOC_Os08g42530	Chr8:26871276-26879986	4.0106	3.68916	2.8123	4.37684	4.81878	3.07053	7.31004	7.1145	7.55236	14.3765	14.3621	15.7285	cDNA|SFC, putative, expressed	K12489|1|0.0|1610|dosa:Os08t0537600-01|Arf-GAP with coiled-coil, ANK repeat and PH domain-containing protein	GO:0044424	GO:0046914//transition metal ion binding	GO:0032012//regulation of ARF protein signal transduction	gi|115477541|ref|NP_001062366.1|/0/Os08g0537600 [Oryza sativa Japonica Group]
	LOC_Os08g43430	Chr8:27473381-27475042	7.02204	9.95074	7.82858	4.77131	3.11498	4.36016	3.13229	2.78793	3.47658	8.30472	10.1909	8.39113	cDNA|CXE carboxylesterase, putative, expressed	K14493|1|7e-40|166|smo:SELMODRAFT_443106|gibberellin receptor GID1 [EC:3.-.-.-]	-	-	-	gi|115477669|ref|NP_001062430.1|/3.07113e-177/Os08g0547800 [Oryza sativa Japonica Group]
	LOC_Os08g43510	Chr8:27519461-27522329	4.19481	3.07609	3.75347	4.91196	3.21042	2.9927	10.8419	11.2371	12.5665	28.5255	33.8046	33.8716	cDNA|thaumatin, putative, expressed	K14297|1|5e-47|190|zma:103640102|nuclear pore complex protein Nup98-Nup96	GO:0031410//cytoplasmic vesicle	-	-	gi|125562453|gb|EAZ07901.1|/0/hypothetical protein OsI_30157 [Oryza sativa Indica Group]
	LOC_Os08g44810	Chr8:28141041-28149272	41.4584	42.7953	55.3436	61.8037	57.4164	55.837	1.44182	1.32627	1.66906	5.35327	6.18165	6.63563	cDNA|lactate/malate dehydrogenase, putative, expressed	K00051|1|0.0|746|dosa:Os08t0562100-01|malate dehydrogenase (NADP+) [EC:1.1.1.82]	GO:0009536//plastid	GO:0016615//malate dehydrogenase activity	GO:0043648//dicarboxylic acid metabolic process;GO:0044238	gi|218201611|gb|EEC84038.1|/0/hypothetical protein OsI_30287 [Oryza sativa Indica Group]
	LOC_Os08g44940	Chr8:28212586-28213809	0	0	0	0	0	0	2.74136	2.22333	2.36685	9.45578	11.6394	9.14688	cDNA|DUF260 domain containing protein, putative, expressed	K13945|1|2e-114|412|dosa:Os08t0563400-00|	-	-	-	gi|115477861|ref|NP_001062526.1|/8.77236e-114/Os08g0563400 [Oryza sativa Japonica Group]
	LOC_Os09g07460	Chr9:3732397-3734886	8.14472	10.3049	10.9001	11.3615	10.4811	11.7516	231.4	236.261	234.873	517.537	627.699	564.037	cDNA|kelch repeat protein, putative, expressed	K15450|1|8e-14|79.0|fve:101292484|tRNA wybutosine-synthesizing protein 3 [EC:2.1.1.282]	-	-	-	gi|115478150|ref|NP_001062670.1|/0/Os09g0249000 [Oryza sativa Japonica Group]
	LOC_Os09g08072	Chr9:4165396-4170978	5.3676	5.09628	6.8385	6.1187	5.5988	5.55812	5.04313	5.62162	6.72297	12.7439	13.4957	15.3828	cDNA|glycosyl hydrolases, putative, expressed	K01193|1|0.0|1177|dosa:Os09t0255000-01|beta-fructofuranosidase [EC:3.2.1.26]	GO:0031410//cytoplasmic vesicle	GO:0004558//alpha-1,4-glucosidase activity	GO:0044238	gi|48716862|dbj|BAD23559.1|/0/putative apoplastic invertase [Oryza sativa Japonica Group]
	LOC_Os09g15510	Chr9:9490520-9492544	0	0	0	0	0	0	3.42236	3.36023	2.77269	7.54099	9.34759	7.92534	cDNA|peroxidase precursor, putative, expressed	K00430|1|5e-161|567|dosa:Os09t0323700-00|peroxidase [EC:1.11.1.7]	GO:0031410//cytoplasmic vesicle	GO:0016209//antioxidant activity;GO:0005506//iron ion binding;GO:0003824//catalytic activity	GO:0006950//response to stress;GO:0008152//metabolic process	gi|115478559|ref|NP_001062873.1|/1.10071e-169/Os09g0323900 [Oryza sativa Japonica Group]
	LOC_Os09g20220	Chr9:12120285-12121335	0	0	0.770154	0	0	0.32407	1.02601	0.906697	1.83665	2.80972	9.68109	0.722573	cDNA|glutathione S-transferase, putative, expressed	K00799|1|2e-118|426|dosa:Os09t0367700-01|glutathione S-transferase [EC:2.5.1.18]	GO:0044424	GO:0016765//transferase activity, transferring alkyl or aryl (other than methyl) groups	-	gi|115478827|ref|NP_001063007.1|/1.10899e-117/Os09g0367700 [Oryza sativa Japonica Group]
	LOC_Os09g21370	Chr9:12897271-12899550	0.317724	0.447467	1.2578	0.69322	1.14576	0.177107	3.88563	4.75639	4.23411	19.2416	13.8816	10.2371	cDNA|cysteine proteinase EP-B 1 precursor, putative, expressed	K01365|1|5e-103|376|sbi:SORBI_01g032090|cathepsin L [EC:3.4.22.15];K16292|4|1e-70|268|vvi:100247167|KDEL-tailed cysteine endopeptidase [EC:3.4.22.-]	GO:0031410//cytoplasmic vesicle	GO:0008233//peptidase activity	-	gi|115478933|ref|NP_001063060.1|/0/Os09g0381400 [Oryza sativa Japonica Group]
	LOC_Os09g23820	Chr9:14194356-14196590	0.588772	0.884516	0.723897	0.030573	0.248724	0.277664	19.245	19.4896	19.1631	45.721	48.4243	49.8838	cDNA|cytochrome P450 72A1, putative, expressed	K10717|1|0.0|938|osa:9269428|cytokinin trans-hydroxylase	GO:0031410//cytoplasmic vesicle	GO:0016491//oxidoreductase activity;GO:0005506//iron ion binding	-	gi|297726919|ref|NP_001175823.1|/0/Os09g0403300 [Oryza sativa Japonica Group]
	LOC_Os09g24370	Chr9:14479022-14479844	0	0.145265	0	0	4.70449	4.20103	1582.3	2421.9	932.922	4953.81	4702.75	2062.24	cDNA|expressed protein	-	-	-	-	gi|297609456|ref|NP_001063146.2|/1.00431e-13/Os09g0409100 [Oryza sativa Japonica Group]
	LOC_Os09g26780	Chr9:16273335-16275273	10.4943	2.36492	3.73608	7.27006	9.8312	8.98099	4.34887	4.49669	3.711	10.5054	11.0849	9.19067	cDNA|zinc-finger protein, putative, expressed	K13464|1|4e-97|355|dosa:Os09t0439200-01|jasmonate ZIM domain-containing protein	-	-	-	gi|115479359|ref|NP_001063273.1|/2.05137e-96/Os09g0439200 [Oryza sativa Japonica Group]
	LOC_Os09g28310	Chr9:17189975-17194013	14.8143	17.7312	21.4072	31.7998	32.7349	32.6349	5.51991	5.17595	6.16975	14.2981	16.1507	16.3023	cDNA|bZIP transcription factor, putative, expressed	K14432|1|6e-115|415|dosa:Os09t0456200-01|ABA responsive element binding factor	-	-	-	gi|115479537|ref|NP_001063362.1|/3.27049e-114/Os09g0456200 [Oryza sativa Japonica Group]
	LOC_Os09g28500	Chr9:17332717-17333539	3.28699	3.48635	5.08038	5.68219	4.84705	4.51929	5.08013	8.16844	6.35056	11.4595	14.766	14.6785	cDNA|EF hand family protein, putative, expressed	K02183|1|5e-57|221|dosa:Os09t0458800-00|calmodulin	-	GO:0046872//metal ion binding	-	gi|297727017|ref|NP_001175872.1|/2.81041e-56/Os09g0458800 [Oryza sativa Japonica Group]
	LOC_Os09g29100	Chr9:17680695-17683508	3.42105	2.84436	2.90654	2.83069	2.11991	1.63617	12.693	13.0299	10.7607	26.0344	26.3619	29.6016	cDNA|cyclin, putative, expressed	K18810|1|2e-143|510|dosa:Os09t0466100-01|cyclin D1/2/4, plant	-	-	-	gi|115479647|ref|NP_001063417.1|/9.73806e-143/Os09g0466100 [Oryza sativa Japonica Group]
	LOC_Os09g30050	Chr9:18275137-18275719	0	0	0	0	0	0	5.73235	2.68884	3.42538	11.3349	13.4353	8.19119	cDNA|expressed protein	-	-	-	-	gi|52077343|dbj|BAD46384.1|/1.58562e-20/hypothetical protein [Oryza sativa Japonica Group]
	LOC_Os09g31210	Chr9:18769772-18771506	0	0	0	0	0	0	14.1837	13.6777	13.5162	28.3851	34.0402	32.0577	cDNA|AGC_PVPK_like_CDK8.1 - ACG kinases include homologs to PKA, PKG and PKC, expressed	K08282|1|4e-29|130|aly:ARALYDRAFT_484960|non-specific serine/threonine protein kinase [EC:2.7.11.1]	-	GO:0016301//kinase activity	-	gi|115479857|ref|NP_001063522.1|/0/Os09g0486700 [Oryza sativa Japonica Group]
	LOC_Os09g32620	Chr9:19464670-19466169	11.4994	12.4877	22.5028	20.2568	17.4589	14.8577	4.64585	3.19962	3.8146	9.85796	10.7473	9.18008	cDNA|dehydrogenase, putative, expressed	K18980|1|4e-20|99.4|pvu:PHAVU_008G151800g|2-methylene-furan-3-one reductase [EC:1.3.1.105]	-	-	-	gi|218202410|gb|EEC84837.1|/4.99992e-150/hypothetical protein OsI_31935 [Oryza sativa Indica Group]
	LOC_Os09g32640	Chr9:19468797-19471622	15.4079	17.9199	25.9526	17.7606	21.0418	16.9335	11.8297	10.4814	9.64948	25.0832	28.5053	25.8932	cDNA|dehydrogenase, putative, expressed	K18980|1|8e-19|95.5|pvu:PHAVU_008G151800g|2-methylene-furan-3-one reductase [EC:1.3.1.105]	-	GO:0005488//binding;GO:0003824//catalytic activity	GO:0008152//metabolic process	gi|125564272|gb|EAZ09652.1|/2.35563e-158/hypothetical protein OsI_31936 [Oryza sativa Indica Group]
	LOC_Os09g32730	Chr9:19519239-19520185	2.24661	2.16999	1.94945	1.74761	1.06571	1.95626	5.79255	5.85359	5.88552	14.8892	18.7117	18.9044	cDNA|zinc finger, C3HC4 type domain containing protein, expressed	-	-	GO:0046914//transition metal ion binding	-	gi|297727133|ref|NP_001175930.1|/8.40511e-42/Os09g0505000 [Oryza sativa Japonica Group]
	LOC_Os09g37200	Chr9:21463618-21465476	0	1.36564	0.474029	0	0.395441	0.729877	29.4904	29.816	27.8744	66.1893	74.8675	68.5722	cDNA|transferase family protein, putative, expressed	K13065|1|6e-83|309|rcu:RCOM_0290880|shikimate O-hydroxycinnamoyltransferase [EC:2.3.1.133]	-	GO:0016740//transferase activity	-	gi|115480471|ref|NP_001063829.1|/0/Os09g0544000 [Oryza sativa Japonica Group]
	LOC_Os09g38510	Chr9:22156925-22159600	0.616135	1.30682	1.40445	1.93576	0.682831	1.3631	8.22067	9.18525	7.59975	16.647	24.3654	18.7248	cDNA|purine permease, putative, expressed	-	GO:0016020//membrane	-	-	gi|215700975|dbj|BAG92399.1|/4.17105e-168/unnamed protein product [Oryza sativa Japonica Group]
	LOC_Os10g02380	Chr10:866388-870954	8.78111	9.15995	13.0149	11.869	12.492	11.6493	2.49843	2.62622	2.5015	4.96454	8.83278	3.99222	cDNA|oxidoreductase, aldo/keto reductase family protein, putative, expressed	K19642|1|3e-91|335|tcc:TCM_011190|D-galacturonate reductase [EC:1.1.1.365];K00011|5|6e-86|318|pop:POPTR_0005s09980g|aldehyde reductase [EC:1.1.1.21]	-	-	-	gi|115480900|ref|NP_001064043.1|/2.67877e-177/Os10g0113000 [Oryza sativa Japonica Group]
	LOC_Os10g04860	Chr10:2358789-2368732	11.4974	15.8505	10.8878	9.43224	9.93893	8.97102	5.04051	4.91148	5.76182	10.07	9.71031	12.1786	cDNA|aldehyde oxidase, putative, expressed	K11817|1|0.0|2522|osa:4348072|indole-3-acetaldehyde oxidase [EC:1.2.3.7]	-	GO:0046914//transition metal ion binding;GO:0003824//catalytic activity;GO:0051536//iron-sulfur cluster binding;GO:0050662//coenzyme binding	GO:0008152//metabolic process	gi|115481080|ref|NP_001064133.1|/0/Os10g0138100 [Oryza sativa Japonica Group]
	LOC_Os10g10620	Chr10:5866541-5867341	0	0	0	0	0	0	12.2154	8.99777	11.2764	30.5976	30.4157	15.0044	cDNA|invertase/pectin methylesterase inhibitor family protein, putative, expressed	K01051|1|5e-08|58.5|pvu:PHAVU_010G123100g|pectinesterase [EC:3.1.1.11]	-	-	-	gi|31430593|gb|AAP52481.1|/1.18414e-80/pectinesterase inhibitor domain containing protein, expressed [Oryza sativa Japonica Group]
	LOC_Os10g17660	Chr10:8927906-8929017	0	0	0	0	0	0	2.7804	3.07258	1.6627	6.71954	8.64384	5.95609	cDNA|profilin domain containing protein, expressed	K05759|1|4e-73|275|dosa:Os10t0323900-01|profilin	GO:0005856//cytoskeleton	GO:0008092//cytoskeletal protein binding	GO:0007010//cytoskeleton organization	gi|115481510|ref|NP_001064348.1|/2.41144e-72/Os10g0323600 [Oryza sativa Japonica Group]
	LOC_Os10g18870	Chr10:9616693-9618180	0	0	0	0	0	0	40.8508	29.119	17.4969	124.467	124.327	48.2298	cDNA|dirigent, putative, expressed	-	-	-	-	gi|110288906|gb|AAP53071.2|/9.01254e-102/dirigent, putative, expressed [Oryza sativa Japonica Group]
	LOC_Os10g22520	Chr10:11666778-11673599	6.8532	9.57566	9.07151	13.2046	13.1547	11.6367	16.7796	15.1371	13.4294	63.9937	71.7647	64.1432	cDNA|cellulase, putative, expressed	-	-	GO:0016798//hydrolase activity, acting on glycosyl bonds;GO:0003779//actin binding;GO:0043167//ion binding	GO:0044238	gi|115481730|ref|NP_001064458.1|/0/Os10g0370500 [Oryza sativa Japonica Group]
	LOC_Os10g22960	Chr10:11947164-11951353	5.44776	6.62469	6.5969	6.88323	6.10469	7.02192	5.14939	4.04031	4.93404	9.19578	11.736	10.8336	cDNA|hydrolase protein, putative, expressed	-	-	GO:0003824//catalytic activity;GO:0003824//catalytic activity	-	gi|125531691|gb|EAY78256.1|/1.04923e-171/hypothetical protein OsI_33301 [Oryza sativa Indica Group]
	LOC_Os10g24940	Chr10:12835978-12842596	1.76608	1.80499	1.38862	1.96854	1.59726	1.48571	4.44293	4.55754	5.31743	10.8535	10.0072	12.3382	cDNA|expressed protein	K15255|1|0.0|1000|sbi:SORBI_03g044710|ATP-dependent DNA helicase PIF1 [EC:3.6.4.12]	-	-	-	gi|28201555|gb|AAO34493.1|/0/putative helicase [Oryza sativa Japonica Group]
	LOC_Os10g30530	Chr10:15874146-15876706	0.649187	0.806432	0.605146	0.454054	0.369486	0.313493	5.2625	4.10054	5.58986	11.7216	14.729	13.9409	cDNA|lectin-like receptor kinase, putative, expressed	K04730|1|6e-164|578|egu:105042690|interleukin-1 receptor-associated kinase 1 [EC:2.7.11.1]	GO:0031410//cytoplasmic vesicle	GO:0004672//protein kinase activity;GO:0032559	GO:0006464//cellular protein modification process	gi|115482200|ref|NP_001064693.1|/0/Os10g0441900 [Oryza sativa Japonica Group]
	LOC_Os10g30540	Chr10:15877677-15880058	0.648814	0.994972	0.591846	0.648879	0.660009	0.607324	3.14257	2.95913	2.98562	6.74312	8.34881	8.58918	cDNA|lectin-like receptor kinase, putative, expressed	K04730|1|1e-173|610|egu:105042690|interleukin-1 receptor-associated kinase 1 [EC:2.7.11.1]	GO:0044464	GO:0004672//protein kinase activity;GO:0032559	GO:0006464//cellular protein modification process	gi|115482202|ref|NP_001064694.1|/0/Os10g0442000 [Oryza sativa Japonica Group]
	LOC_Os10g31780	Chr10:16663931-16664717	1.09644	3.08912	0.16129	0.74572	0.833425	1.82674	4.6716	3.76104	4.19671	7.08195	8.32655	10.7825	cDNA|oxidoreductase, short chain dehydrogenase/reductase family domain containing protein, expressed	K00059|1|2e-122|438|dosa:Os10t0456100-00|3-oxoacyl-[acyl-carrier protein] reductase [EC:1.1.1.100]	-	GO:0003824//catalytic activity	GO:0008152//metabolic process	gi|297610594|ref|NP_001064751.2|/1.02798e-121/Os10g0456100 [Oryza sativa Japonica Group]
	LOC_Os10g33990	Chr10:18129551-18130135	0.614795	0.831662	2.75951	2.40198	2.03108	3.38503	14.1833	17.5697	15.3616	34.8719	32.7419	29.9626	cDNA|DUF584 domain containing protein, putative, expressed	-	-	-	-	gi|31432704|gb|AAP54302.1|/2.71565e-55/expressed protein [Oryza sativa Japonica Group]
	LOC_Os10g34010	Chr10:18144833-18145540	0.716145	0	0.749696	0.692334	0	0.627959	2.68568	2.58688	2.65953	7.30103	6.46583	5.16195	cDNA|expressed protein	-	-	-	-	gi|115482568|ref|NP_001064877.1|/4.01491e-31/Os10g0481200 [Oryza sativa Japonica Group]
	LOC_Os10g34409	Chr10:18353555-18354435	12.1745	8.21849	14.7329	22.9241	22.0597	20.9777	4.60051	5.00945	3.53119	9.4385	10.6557	7.96278	cDNA|transposon protein, putative, CACTA, En/Spm sub-class, expressed	-	-	-	-	gi|18087891|gb|AAL59045.1|AC087182_28/8.21869e-81/putative MATH domain containing protein [Oryza sativa Japonica Group]
	LOC_Os10g35500	Chr10:18994567-18996816	0	0	0	0	0	0	2.1372	2.546	1.64715	8.15521	9.17011	6.19414	cDNA|epoxide hydrolase, putative, expressed	K08726|1|4e-13|68.6|cic:CICLE_v10001881mg|soluble epoxide hydrolase / lipid-phosphate phosphatase [EC:3.3.2.10 3.1.3.76]	-	GO:0003824//catalytic activity;GO:0003824//catalytic activity	GO:0044237//cellular metabolic process;GO:0044237//cellular metabolic process	gi|18071405|gb|AAL58264.1|AC068923_6/2.84845e-156/putative epoxide hydrolase [Oryza sativa Japonica Group]
	LOC_Os10g36260	Chr10:19379765-19382033	19.305	16.9079	19.1859	26.8918	25.7265	24.8208	3.03814	3.56137	3.3586	6.32883	6.97654	8.91836	cDNA|expressed protein	-	-	-	-	gi|62733615|gb|AAX95732.1|/2.27886e-114/hypothetical protein [Oryza sativa Japonica Group]
	LOC_Os10g37860	Chr10:20270950-20272355	3.15172	0	1.42302	0.425367	0	1.8998	8.4582	7.74012	7.97104	18.6401	22.8235	17.7425	cDNA|expressed protein	-	GO:0031410//cytoplasmic vesicle	-	-	gi|110289443|gb|AAP54685.2|/2.65529e-51/expressed protein [Oryza sativa Japonica Group]
	LOC_Os10g37870	Chr10:20278177-20278485	0	0	0	0	0	3.44908	2.19485	4.10551	2.1947	10.4354	12.2164	8.86219	cDNA|expressed protein	-	GO:0031410//cytoplasmic vesicle	-	-	gi|110289444|gb|AAP54686.2|/6.53305e-34/hypothetical protein LOC_Os10g37870 [Oryza sativa Japonica Group]
	LOC_Os10g38580	Chr10:20589758-20590856	122.264	141.077	164.885	138.399	137.213	122.922	43.8754	46.0651	36.6352	84.3433	110.828	71.18	cDNA|glutathione S-transferase, putative, expressed	K00799|1|3e-120|431|dosa:Os10t0529300-01|glutathione S-transferase [EC:2.5.1.18]	GO:0044424	GO:0016765//transferase activity, transferring alkyl or aryl (other than methyl) groups	-	gi|115483066|ref|NP_001065126.1|/1.91907e-119/Os10g0529300 [Oryza sativa Japonica Group]
	LOC_Os10g38670	Chr10:20610079-20611336	0	0	0	0	0	0	34.3589	28.464	23.2494	109.88	154.568	83.3649	cDNA|glutathione S-transferase, putative, expressed	K00799|1|2e-117|422|dosa:Os10t0530200-01|glutathione S-transferase [EC:2.5.1.18]	-	GO:0016740//transferase activity	-	gi|115483082|ref|NP_001065134.1|/1.08535e-116/Os10g0530200 [Oryza sativa Japonica Group]
	LOC_Os10g38700	Chr10:20619364-20620617	62.9978	82.1877	110.587	131.089	122.724	118.339	8.59419	7.56445	9.11683	20.1535	20.9871	14.6027	cDNA|glutathione S-transferase, putative, expressed	K00799|1|5e-113|408|dosa:Os10t0530400-01|glutathione S-transferase [EC:2.5.1.18]	-	-	-	gi|115483086|ref|NP_001065136.1|/2.67897e-112/Os10g0530400 [Oryza sativa Japonica Group]
	LOC_Os10g38740	Chr10:20633311-20634954	2.48873	1.60235	2.63182	4.92092	3.06323	4.14422	23.0939	20.7405	20.4977	54.0184	79.3892	49.4539	cDNA|glutathione S-transferase, putative, expressed	K00799|1|2e-106|386|dosa:Os10t0530900-01|glutathione S-transferase [EC:2.5.1.18]	-	-	-	gi|115483096|ref|NP_001065141.1|/1.38744e-105/Os10g0530900 [Oryza sativa Japonica Group]
	LOC_Os10g39110	Chr10:20846282-20847762	0	0	0	0	0	0	1.62873	2.13486	0.927562	3.9569	8.29783	7.37766	cDNA|expansin precursor, putative, expressed	K00051|1|1e-08|60.5|obr:102709764|malate dehydrogenase (NADP+) [EC:1.1.1.82]	GO:0031410//cytoplasmic vesicle	-	-	gi|75248645|sp|Q8W2X8.1|EXP30_ORYSJ/4.75338e-146/RecName: Full=Putative expansin-A30; AltName: Full=Alpha-expansin-30; AltName: Full=OsEXP30; AltName: Full=OsEXPA30; AltName: Full=OsaEXPa1.32; Flags: Precursor [Oryza sativa Japonica Group]
	LOC_Os10g41230	Chr10:22152630-22154163	2.23731	3.2966	2.99059	4.16489	2.82319	2.9983	4.48635	5.69892	3.81662	8.01728	11.247	10.1537	cDNA|homeobox associated leucine zipper, putative, expressed	K09338|1|5e-92|338|dosa:Os10t0561800-01|homeobox-leucine zipper protein	GO:0043231//intracellular membrane-bounded organelle	GO:0003677//DNA binding;GO:0001071//nucleic acid binding transcription factor activity	GO:0006351//transcription, DNA-templated	gi|115483438|ref|NP_001065389.1|/2.54648e-91/Os10g0561800 [Oryza sativa Japonica Group]
	LOC_Os10g41460	Chr10:22284366-22285920	10.2967	9.33388	9.5518	16.4118	13.7783	15.1647	11.848	11.969	14.276	25.4501	27.6389	29.2996	cDNA|transcription factor like protein, putative, expressed	K12501|1|2e-11|71.2|smo:SELMODRAFT_438363|homogentisate solanesyltransferase [EC:2.5.1.117];K09903|2|2e-06|55.1|pvu:PHAVU_007G105700g|uridylate kinase [EC:2.7.4.22]	-	-	-	gi|115483478|ref|NP_001065409.1|/4.92395e-89/Os10g0564200 [Oryza sativa Japonica Group]
	LOC_Os11g02570	Chr11:812242-813509	0	0.346002	0	0	0.963088	0	4.19691	6.37605	4.24023	21.4236	28.5911	16.4083	cDNA|esterase, putative, expressed	K13544|1|4e-51|202|eus:EUTSA_v10026004mg|pheophorbidase [EC:3.1.1.82];K08233|5|6e-35|148|eus:EUTSA_v10000533mg|polyneuridine-aldehyde esterase [EC:3.1.1.78]	-	-	-	gi|222615402|gb|EEE51534.1|/2.34827e-151/hypothetical protein OsJ_32736 [Oryza sativa Japonica Group]
	LOC_Os11g03530	Chr11:1360722-1364127	1.84873	3.0772	2.25646	2.6559	2.95285	1.31783	4.53713	5.2521	4.34216	17.3416	15.7117	12.5139	cDNA|ELMO/CED-12 family protein, putative, expressed	K19241|1|9e-51|160|fve:101313909|engulfment and cell motility protein 3;K18985|3|8e-39|116|vcn:VOLCADRAFT_109569|engulfment and cell motility protein 2	GO:0043232	-	GO:0006897//endocytosis	gi|115487122|ref|NP_001066048.1|/1.45196e-158/Os12g0126200 [Oryza sativa Japonica Group]
	LOC_Os11g03910	Chr11:1561749-1565096	0.279965	0	0	0.457937	0	0	3.77327	4.38528	3.58572	8.06161	9.5156	8.22676	cDNA|zinc finger DHHC domain-containing protein, putative, expressed	K16675|1|0.0|661|sita:101758505|palmitoyltransferase ZDHHC9/14/18 [EC:2.3.1.225]	GO:0044464	GO:0046872//metal ion binding	-	gi|115484021|ref|NP_001065672.1|/0/Os11g0133800 [Oryza sativa Japonica Group]
	LOC_Os11g05240	Chr11:2321734-2323285	0	0	0	0	0	0	45.1298	42.4499	35.3338	87.9231	102.083	71.0732	cDNA|PAN domain-containing protein At5g03700 precursor, putative, expressed	K00276|1|8e-08|59.3|sly:101254423|primary-amine oxidase [EC:1.4.3.21]	-	-	-	gi|297727981|ref|NP_001176354.1|/0/Os11g0149900 [Oryza sativa Japonica Group]
	LOC_Os11g07680	Chr11:3920099-3920826	13.4556	13.6999	11.0724	11.3101	9.46165	8.52423	4.11025	3.82219	4.34056	9.39071	8.28251	10.8942	cDNA|dirigent, putative, expressed	K01870|1|6e-32|137|eus:EUTSA_v10003524mg|isoleucyl-tRNA synthetase [EC:6.1.1.5];K19027|2|1e-10|67.4|smo:SELMODRAFT_443317|zinc finger FYVE domain-containing protein 26	GO:0031410//cytoplasmic vesicle	-	-	gi|115484455|ref|NP_001065889.1|/5.28439e-74/Os11g0179000 [Oryza sativa Japonica Group]
	LOC_Os11g07950	Chr11:4122399-4123528	0.68415	1.01182	1.30606	1.53755	1.42096	1.39588	16.6584	16.6262	16.9454	35.5622	33.7352	35.4827	cDNA|expressed protein	-	-	-	-	gi|62734081|gb|AAX96190.1|/4.77552e-61/expressed protein [Oryza sativa Japonica Group]
	LOC_Os11g10590	Chr11:5808750-5809017	2.63116	0	0	2.84623	3.50491	0	14.742	15.3027	9.94954	17.3914	35.0206	38.7843	cDNA|expressed protein	-	GO:0031410//cytoplasmic vesicle	-	-	gi|115484693|ref|NP_001067490.1|/1.52633e-27/Os11g0211800 [Oryza sativa Japonica Group]
	LOC_Os11g30910	Chr11:17984963-17986719	5.52431	5.51052	5.11443	4.80884	4.97485	2.58547	7.22894	6.66456	7.15195	14.0265	22.2341	19.0218	cDNA|sulfotransferase domain containing protein, expressed	K01025|1|4e-68|259|bdi:100835504|	-	-	-	gi|77551106|gb|ABA93903.1|/0/Sulfotransferase domain containing protein, expressed [Oryza sativa Japonica Group]
	LOC_Os11g32030	Chr11:18874059-18877031	0	0	0	0	0	0	5.12488	4.76809	5.51538	10.4356	12.103	13.3965	cDNA|sex determination protein tasselseed-2, putative, expressed	K13070|1|2e-37|157|osa:4335093|momilactone-A synthase [EC:1.1.1.295];K09841|2|3e-37|156|sita:101757665|xanthoxin dehydrogenase [EC:1.1.1.288]	GO:0043231//intracellular membrane-bounded organelle	-	-	gi|218185835|gb|EEC68262.1|/5.1926e-113/hypothetical protein OsI_36293 [Oryza sativa Indica Group]
	LOC_Os11g34080	Chr11:19939597-19940629	1.72251	2.48017	2.02427	2.5019	2.86102	2.9808	10.7857	8.6286	7.38693	18.2334	24.2397	24.7541	cDNA|expressed protein	K19042|1|8e-59|228|sita:101770645|E3 ubiquitin-protein ligase BOI and related proteins [EC:2.3.2.27]	-	-	-	gi|514809174|ref|XP_004979415.1|/4.33067e-58/PREDICTED: baculoviral IAP repeat-containing protein 2-like [Setaria italica]
	LOC_Os11g35080	Chr11:20566503-20567788	2.30042	2.09834	2.27257	1.83082	1.86146	2.63815	2.85985	3.14358	3.60848	5.7314	7.77735	8.61047	cDNA|expressed protein	-	-	-	-	gi|297728479|ref|NP_001176603.1|/1.89255e-96/Os11g0552500 [Oryza sativa Japonica Group]
	LOC_Os11g37190	Chr11:21966455-21971660	0.558267	0	0	0	0	0	1.84998	0.661275	0.58053	3.08406	5.44219	4.80359	cDNA|allergen-related, putative, expressed	-	-	-	-	gi|77551751|gb|ABA94548.1|/1.25464e-21/hypothetical protein LOC_Os11g37190 [Oryza sativa Japonica Group]
	LOC_Os11g39190	Chr11:23333662-23337437	18.5069	15.0562	20.1807	29.7168	25.5825	19.6695	1.59691	2.56812	2.32524	5.18899	3.74648	7.23063	cDNA|NB-ARC domain containing protein, putative, expressed	K13457|1|1e-58|229|bdi:104584929|disease resistance protein RPM1	-	-	-	gi|222616224|gb|EEE52356.1|/0/hypothetical protein OsJ_34406 [Oryza sativa Japonica Group]
	LOC_Os11g41870	Chr11:25175013-25176821	0	0	0	0	0	0	5.23237	4.40542	4.68272	9.19888	10.712	9.87987	cDNA|transporter family protein, putative, expressed	K08150|1|2e-31|138|vvi:100268023|MFS transporter, SP family, solute carrier family 2 (myo-inositol transporter), member 13	GO:0044464	-	-	gi|77552122|gb|ABA94919.1|/0/Sugar transporter family protein, expressed [Oryza sativa Japonica Group]
	LOC_Os11g44810	Chr11:27116363-27118009	84.535	91.053	83.2562	188.623	172.832	139.362	405.083	500.755	366.445	678.89	954.444	934.926	cDNA|auxin-repressed protein, putative, expressed	-	-	-	-	gi|77552437|gb|ABA95234.1|/1.06972e-45/auxin-repressed protein-like protein ARP1, putative, expressed [Oryza sativa Japonica Group]
	LOC_Os12g04240	Chr12:1794264-1797409	3.97881	4.33051	3.74064	5.87919	6.01842	4.07718	29.3433	28.7969	28.8525	65.1088	69.2556	69.9725	cDNA|peflin, putative, expressed	K13448|1|3e-76|286|dosa:Os12t0137100-01|calcium-binding protein CML	-	GO:0046872//metal ion binding;GO:0046872//metal ion binding	-	gi|222616606|gb|EEE52738.1|/1.49048e-99/hypothetical protein OsJ_35159 [Oryza sativa Japonica Group]
	LOC_Os12g05210	Chr12:2312449-2313272	1.67296	1.45025	2.95234	2.52127	2.77536	4.06704	1.20757	1.28152	0.650272	3.39498	6.7454	2.58608	cDNA|expressed protein	-	-	-	-	gi|115487332|ref|NP_001066153.1|/2.8884e-53/Os12g0147200 [Oryza sativa Japonica Group]
	LOC_Os12g05380	Chr12:2433324-2434865	0.206188	0.199131	0.691452	0.706587	0.653203	0.554194	17.5215	16.8059	14.4344	31.7091	38.7804	35.567	cDNA|glycosyltransferase, putative, expressed	K08238|1|0.0|785|dosa:Os12t0149300-01|xyloglucan 6-xylosyltransferase [EC:2.4.2.39]	GO:0043231//intracellular membrane-bounded organelle	-	-	gi|115487346|ref|NP_001066160.1|/0/Os12g0149300 [Oryza sativa Japonica Group]
	LOC_Os12g06080	Chr12:2836020-2836995	1.01116	0.427318	0.520422	1.03186	0.978609	1.31083	13.7985	10.4909	10.0205	18.226	27.9039	26.165	cDNA|expressed protein	K09287|1|1e-36|153|sly:101259430|RAV-like factor	-	-	-	gi|218186464|gb|EEC68891.1|/1.54805e-134/hypothetical protein OsI_37536 [Oryza sativa Indica Group]
	LOC_Os12g06840	Chr12:3322227-3324721	0	0	0	0	0	0	2.62149	1.96889	1.95706	5.21866	6.54465	5.59239	cDNA|ATEXO70C2, putative, expressed	K07195|1|0.0|730|bdi:100845227|exocyst complex component 7	GO:0043234//protein complex	-	GO:0016192//vesicle-mediated transport	gi|77553092|gb|ABA95888.1|/0/Exo70 exocyst complex subunit family protein, expressed [Oryza sativa Japonica Group]
	LOC_Os12g08564	Chr12:4334008-4354254	0.346249	0.677836	0.915259	1.60195	0.644982	1.15598	6.85402	7.18996	6.92233	9.43352	13.3972	19.1992	cDNA|retrotransposon protein, putative, unclassified, expressed	-	-	-	-	gi|38345313|emb|CAE02771.2|/6.07474e-86/OSJNBb0085F13.18 [Oryza sativa Japonica Group]
	LOC_Os12g08900	Chr12:4642209-4647010	0	0	0	0	0	0	2.47381	4.56189	2.82766	9.0266	8.17797	5.56719	cDNA|expressed protein	K11717|1|6e-12|73.6|pvu:PHAVU_006G131100g|cysteine desulfurase / selenocysteine lyase [EC:2.8.1.7 4.4.1.16]	-	GO:0048037//cofactor binding	-	gi|77553243|gb|ABA96039.1|/0/aminotransferase, putative [Oryza sativa Japonica Group]
	LOC_Os12g12590	Chr12:6932581-6937071	0	0	0	0	0	0	19.2597	21.9768	23.1337	56.2756	58.1525	44.5953	cDNA|NADP-dependent oxidoreductase, putative, expressed	K07119|1|0.0|694|dosa:Os12t0227400-01|uncharacterized protein	-	GO:0003824//catalytic activity;GO:0046914//transition metal ion binding	GO:0008152//metabolic process	gi|77554026|gb|ABA96822.1|/0/NADP-dependent oxidoreductase P1, putative, expressed [Oryza sativa Japonica Group]
	LOC_Os12g14220	Chr12:8076283-8076815	10.0228	14.2279	4.53114	8.05707	14.3069	6.08265	5.78618	5.99161	4.11687	7.05417	10.84	16.8874	cDNA|expressed protein	-	-	-	-	gi|77554430|gb|ABA97226.1|/2.61711e-18/expressed protein [Oryza sativa Japonica Group]
	LOC_Os12g18810	Chr12:10893285-10894106	1.16204	0.291011	0.531669	4.9889	2.07053	2.99657	2.05963	2.18182	1.99801	6.11249	5.37836	6.09726	cDNA|expressed protein	-	-	-	-	gi|115488200|ref|NP_001066587.1|/3.2158e-28/Os12g0286200 [Oryza sativa Japonica Group]
	LOC_Os12g23280	Chr12:13177328-13179007	26.497	35.898	28.0194	24.2378	23.6091	24.8021	48.7748	46.6498	40.1427	80.7568	108.549	85.1118	cDNA|heavy metal-associated domain containing protein, expressed	-	-	GO:0043169//cation binding;GO:0043169//cation binding;GO:0043169//cation binding;GO:0043169//cation binding	GO:0006812//cation transport;GO:0006812//cation transport;GO:0006812//cation transport;GO:0006812//cation transport	gi|222616981|gb|EEE53113.1|/6.45719e-32/hypothetical protein OsJ_35893 [Oryza sativa Japonica Group]
	LOC_Os12g24020	Chr12:13657098-13658780	6.18008	5.6874	5.12044	22.1269	18.2906	15.4146	63.717	59.2058	59.3543	142.811	163.326	150.608	cDNA|rhodanese-like domain containing protein, putative, expressed	K15692|1|4e-06|53.9|rcu:RCOM_0572790|E3 ubiquitin-protein ligase RNF13 [EC:2.3.2.27]	-	-	-	gi|115488360|ref|NP_001066667.1|/1.82633e-74/Os12g0428000 [Oryza sativa Japonica Group]
	LOC_Os12g24490	Chr12:13981990-13982915	0.0550768	0	0	0.599762	0	0	18.2361	19.1421	15.7048	40.6942	54.973	39.0712	cDNA|zinc finger, C3HC4 type domain containing protein, expressed	K19038|1|1e-17|91.3|zma:100281635|E3 ubiquitin-protein ligase ATL41 [EC:2.3.2.27];K10664|3|2e-17|90.5|zma:100283519|E3 ubiquitin-protein ligase ATL6/9/15/31/42/55 [EC:2.3.2.27]	-	GO:0046872//metal ion binding	-	gi|115488388|ref|NP_001066681.1|/1.8529e-78/Os12g0432600 [Oryza sativa Japonica Group]
	LOC_Os12g26960	Chr12:15788560-15789163	0	0	0	0	0	0	7.81844	9.93771	7.68968	25.2329	32.6349	14.827	cDNA|THION34 - Plant thionin family protein precursor, expressed	-	GO:0031410//cytoplasmic vesicle	-	-	gi|115488476|ref|NP_001066725.1|/1.55125e-21/Os12g0455000 [Oryza sativa Japonica Group]
	LOC_Os12g28015	Chr12:16519710-16520331	28.8543	33.3927	32.3141	41.4219	32.7952	31.0892	72.6126	69.4113	62.086	120.213	151.131	163.51	cDNA|expressed protein	-	-	-	-	gi|297729153|ref|NP_001176940.1|/4.55797e-19/Os12g0466550 [Oryza sativa Japonica Group]
	LOC_Os12g28770	Chr12:17009381-17011944	2.71375	3.09206	2.43381	2.16097	1.89317	2.26439	4.05163	4.01546	8.15642	11.4706	10.1739	18.776	cDNA|POEI19 - Pollen Ole e I allergen and extensin family protein precursor, expressed	-	GO:0031410//cytoplasmic vesicle	-	-	gi|115488534|ref|NP_001066754.1|/2.1779e-70/Os12g0472800 [Oryza sativa Japonica Group]
	LOC_Os12g36210	Chr12:22193316-22193882	0.446796	0	0	0.727728	0	0	67.4591	45.6928	48.6523	146.827	181.284	159.627	cDNA|inhibitor I family protein, putative, expressed	-	-	GO:0004866//endopeptidase inhibitor activity	GO:0006950//response to stress	gi|297729273|ref|NP_001177000.1|/2.49984e-36/Os12g0548450 [Oryza sativa Japonica Group]
	LOC_Os12g38150	Chr12:23427678-23428881	5.61622	2.36199	3.15884	11.4655	3.68101	6.06591	22.8443	21.6899	19.336	38.5605	48.7916	59.6063	cDNA|osmotin, putative, expressed	-	GO:0031410//cytoplasmic vesicle	-	-	gi|115489172|ref|NP_001067073.1|/2.10988e-94/Os12g0569300 [Oryza sativa Japonica Group]
	LOC_Os12g42090	Chr12:26100838-26103558	160.789	165.666	195.934	209.731	178.949	183.27	24.3121	23.016	27.4471	52.8005	61.6981	62.6455	cDNA|methyltransferase domain containing protein, putative, expressed	K12502|1|0.0|549|dosa:Os12t0615400-01|MPBQ/MSBQ methyltransferase [EC:2.1.1.295]	GO:0043231//intracellular membrane-bounded organelle;GO:0043231//intracellular membrane-bounded organelle;GO:0043231//intracellular membrane-bounded organelle	GO:0016741;GO:0016741;GO:0016741	GO:0006730//one-carbon metabolic process;GO:0006730//one-carbon metabolic process;GO:0006730//one-carbon metabolic process	gi|108862965|gb|ABA99848.2|/0/37 kDa inner envelope membrane protein, chloroplast precursor, putative, expressed [Oryza sativa Japonica Group]
Ⅲ	LOC_Os01g02010	Chr1:537709-544510	10.4454	22.5058	11.4555	8.85301	6.02548	6.74268	13.7899	13.9645	13.6956	13.3358	17.0365	14.0624	cDNA|expressed protein	-	-	-	-	gi|215766527|dbj|BAG98835.1|/7.64457e-70/unnamed protein product [Oryza sativa Japonica Group]
	LOC_Os01g03320	Chr1:1341318-1342277	23.8594	3.79017	2.90366	1.60261	6.28269	4.15596	0	0.190672	0	0	0.401228	0.387716	cDNA|BBTI2 - Bowman-Birk type bran trypsin inhibitor precursor, expressed	-	GO:0031410//cytoplasmic vesicle	GO:0004866//endopeptidase inhibitor activity	-	gi|115434256|ref|NP_001041886.1|/1.18256e-107/Os01g0124000 [Oryza sativa Japonica Group]
	LOC_Os01g06580	Chr1:3097345-3098527	42.3107	80.1427	41.1065	32.7211	24.2218	22.0311	29.846	32.075	23.4142	28.9352	62.1356	47.4372	cDNA|fasciclin domain containing protein, expressed	K06464|1|1e-17|91.7|atr:105420786|integrin beta 2;K06588|1|1e-17|91.7|atr:105420786|integrin beta 5;K19519|1|1e-17|91.7|atr:105420786|transforming growth factor-beta-induced protein;K03456|2|4e-06|53.1|mus:103981635|serine/threonine-protein phosphatase 2A regulatory subunit A	GO:0031410//cytoplasmic vesicle	-	-	gi|54290196|dbj|BAD61084.1|/1.7435e-85/putative arabinogalactan protein [Oryza sativa Japonica Group]
	LOC_Os01g08020	Chr1:3875760-3900085	24.4969	42.591	38.9194	16.5553	16.3896	19.9654	0	0	0	0	0	0	cDNA|boron transporter protein, putative, expressed	K13855|1|2e-46|188|mis:MICPUN_56639|solute carrier family 4 (anion exchanger), member 2;K13862|2|3e-33|144|ccp:CHC_T00008463001|solute carrier family 4 (sodium borate transporter), member 11	GO:0031224//intrinsic component of membrane	GO:0015103//inorganic anion transmembrane transporter activity;GO:0015301//anion:anion antiporter activity	GO:0006820//anion transport	gi|222617835|gb|EEE53967.1|/0/hypothetical protein OsJ_00580 [Oryza sativa Japonica Group]
	LOC_Os01g10400	Chr1:5478475-5479836	3338.42	4119.05	4076.29	383.094	364.936	431.471	15.4473	5.3826	9.20983	1.71112	4.46506	2.01168	cDNA|expressed protein	-	-	-	-	gi|115435122|ref|NP_001042319.1|/1.42448e-15/Os01g0200700 [Oryza sativa Japonica Group]
	LOC_Os01g11160	Chr1:5983580-5985875	5.39161	7.16096	7.70896	1.65293	1.04803	0.936004	2.23372	1.94994	2.12284	1.1107	1.15994	1.00648	cDNA|amino acid permease family protein, putative, expressed	K03294|1|0.0|942|sita:101767614|basic amino acid/polyamine antiporter, APA family	GO:0031224//intrinsic component of membrane	GO:0005275//amine transmembrane transporter activity	GO:0006865//amino acid transport	gi|115435214|ref|NP_001042365.1|/0/Os01g0209800 [Oryza sativa Japonica Group]
	LOC_Os01g12710	Chr1:7024296-7030610	25.2217	24.1145	31.1753	9.88417	11.1677	9.59725	7.64258	9.26825	6.4906	2.08355	2.19227	2.05427	cDNA|oxidoreductase, short chain dehydrogenase/reductase family domain containing protein, expressed	K13606|1|0.0|761|dosa:Os01t0227100-01|chlorophyll(ide) b reductase [EC:1.1.1.294]	GO:0009526//plastid envelope;GO:0009526//plastid envelope	GO:0016616//oxidoreductase activity, acting on the CH-OH group of donors, NAD or NADP as acceptor;GO:0016616//oxidoreductase activity, acting on the CH-OH group of donors, NAD or NADP as acceptor	GO:0006787;GO:0044257//cellular protein catabolic process;GO:0006787;GO:0044257//cellular protein catabolic process	gi|115435420|ref|NP_001042468.1|/0/Os01g0227100 [Oryza sativa Japonica Group]
	LOC_Os01g23990	Chr1:13508316-13508882	11.8401	23.545	20.3027	4.24508	4.55498	3.29753	0.696892	0.0669002	0.421232	0.24189	0.698738	0.0744529	cDNA|expressed protein	-	-	-	-	gi|53792352|dbj|BAD53086.1|/1.62788e-19/hypothetical protein [Oryza sativa Japonica Group]
	LOC_Os01g33500	Chr1:18439947-18441776	6.8705	0	0	0	0	0	0	0	0	0	0	0	cDNA|6-phosphogluconate dehydrogenase NAD-binding domain-containing protein, putative	-	-	GO:0003824//catalytic activity	GO:0008152//metabolic process	gi|226494983|ref|NP_001144514.1|/8.02145e-16/hypothetical protein [Zea mays]
	LOC_Os01g47370	Chr1:27063891-27064167	33.256	19.0578	36.9385	3.78407	6.23884	6.12796	0	0	0	0	0	0	cDNA|MYB family transcription factor, putative, expressed	K01184|1|2e-11|68.2|obr:102702858|polygalacturonase [EC:3.2.1.15]	-	GO:0003676//nucleic acid binding	-	gi|125527154|gb|EAY75268.1|/2.33434e-39/hypothetical protein OsI_03155 [Oryza sativa Indica Group]
	LOC_Os01g53090	Chr1:30512275-30521565	13.3067	15.3589	21.9882	5.23501	6.24248	3.4271	0.405071	0.0279678	0.321633	0.434349	1.02602	0.186053	cDNA|pathogen-related protein, putative, expressed	-	-	-	-	gi|125527602|gb|EAY75716.1|/9.82485e-138/hypothetical protein OsI_03627 [Oryza sativa Indica Group]
	LOC_Os01g53370	Chr1:30666638-30668631	7.18078	5.34422	9.7894	1.91628	3.65433	2.52392	0.220328	0.173488	0.278645	1.00108	1.26408	0.502369	cDNA|anthocyanidin 5,3-O-glucosyltransferase, putative, expressed	K12938|1|5e-98|359|fve:101302986|anthocyanidin 5,3-O-glucosyltransferase [EC:2.4.1.-];K08237|2|4e-82|306|gmx:100804631|hydroquinone glucosyltransferase [EC:2.4.1.218];K13263|3|5e-77|289|gmx:100101902|isoflavone 7-O-glucosyltransferase [EC:2.4.1.170]	-	GO:0016757//transferase activity, transferring glycosyl groups	-	gi|115439777|ref|NP_001044168.1|/0/Os01g0735300 [Oryza sativa Japonica Group]
	LOC_Os01g58640	Chr1:33897215-33904518	7.52383	12.1482	9.20372	1.45194	2.51826	1.9278	6.50654	6.96264	5.42574	3.97576	4.53127	3.69829	cDNA|nucleotide pyrophosphatase/phosphodiesterase, putative, expressed	K02993|1|2e-11|72.4|zma:103646105|small subunit ribosomal protein S7e	GO:0043234//protein complex	GO:0004721//phosphoprotein phosphatase activity;GO:0043169//cation binding	GO:0006464//cellular protein modification process	gi|115440509|ref|NP_001044534.1|/0/Os01g0800500 [Oryza sativa Japonica Group]
	LOC_Os01g59110	Chr1:34146160-34149193	5.96326	6.84516	9.59427	3.8772	2.98041	3.16083	0.421203	0.492919	0.497031	0.627914	0.388392	0.527115	cDNA|indole-3-acetate beta-glucosyltransferase, putative, expressed	K13691|1|7e-47|189|sly:101264348|pathogen-inducible salicylic acid glucosyltransferase [EC:2.4.1.-];K13068|5|6e-46|186|crb:CARUB_v10013531mg|sinapate 1-glucosyltransferase [EC:2.4.1.120]	-	GO:0016757//transferase activity, transferring glycosyl groups	-	gi|115440563|ref|NP_001044561.1|/0/Os01g0805500 [Oryza sativa Japonica Group]
	LOC_Os01g61160	Chr1:35402794-35405309	7.23739	19.7688	5.56774	4.31048	3.9552	2.25563	5.49477	8.81034	8.4073	5.2993	6.71732	2.58671	cDNA|laccase precursor protein, putative, expressed	K05909|1|0.0|1117|dosa:Os01t0827300-01|laccase [EC:1.10.3.2]	GO:0005576//extracellular region;GO:0031410//cytoplasmic vesicle	GO:0046914//transition metal ion binding;GO:0016682//oxidoreductase activity, acting on diphenols and related substances as donors, oxygen as acceptor	GO:0009808//lignin metabolic process	gi|115440799|ref|NP_001044679.1|/0/Os01g0827300 [Oryza sativa Japonica Group]
	LOC_Os01g61200	Chr1:35412929-35417584	15.3678	21.2302	14.1086	5.08457	5.03146	4.71039	3.60946	2.98174	2.69799	1.65291	2.56203	1.5148	cDNA|GDSL-like lipase/acylhydrolase, putative, expressed	K00679|1|1e-67|257|cic:CICLE_v10027727mg|phospholipid:diacylglycerol acyltransferase [EC:2.3.1.158];K01188|2|9e-54|211|aly:ARALYDRAFT_316517|beta-glucosidase [EC:3.2.1.21];K10960|3|3e-38|160|atr:18422248|geranylgeranyl reductase [EC:1.3.1.83];K10396|4|2e-25|117|pper:PRUPE_ppa001667mg|kinesin family member 5;K01206|5|1e-23|112|tcc:TCM_010576|alpha-L-fucosidase [EC:3.2.1.51]	-	GO:0016788//hydrolase activity, acting on ester bonds	GO:0044238	gi|15624048|dbj|BAB68101.1|/0/putative family II lipase EXL1 [Oryza sativa Japonica Group]
	LOC_Os01g61230	Chr1:35430855-35432885	23.4061	18.5609	20.8753	10.5631	8.15005	8.37779	7.24795	6.77972	4.53711	2.79847	3.05654	2.85615	cDNA|dihydroflavonol-4-reductase, putative, expressed	K09753|1|3e-67|256|smo:SELMODRAFT_450552|cinnamoyl-CoA reductase [EC:1.2.1.44]	-	GO:0048037//cofactor binding	GO:0008152//metabolic process	gi|218189307|gb|EEC71734.1|/0/hypothetical protein OsI_04286 [Oryza sativa Indica Group]
	LOC_Os01g62490	Chr1:36177288-36180127	9.61339	19.0207	9.4654	6.67197	7.13308	5.03452	12.4506	11.891	16.5043	11.6513	13.3338	15.3729	cDNA|laccase precursor protein, putative, expressed	K05909|1|0.0|1156|dosa:Os01t0842500-01|laccase [EC:1.10.3.2]	GO:0005576//extracellular region;GO:0031410//cytoplasmic vesicle	GO:0046914//transition metal ion binding;GO:0016682//oxidoreductase activity, acting on diphenols and related substances as donors, oxygen as acceptor	GO:0009808//lignin metabolic process	gi|115440987|ref|NP_001044773.1|/0/Os01g0842500 [Oryza sativa Japonica Group]
	LOC_Os01g66890	Chr1:38843724-38846536	12.2376	19.8489	18.5643	7.73369	6.81002	7.15482	5.71764	5.28142	7.37675	2.96889	2.68868	3.36425	cDNA|BTBZ1 - Bric-a-Brac, Tramtrack, and Broad Complex BTB domain with TAZ zinc finger and Calmodulin-binding domains, expressed	K00517|1|3e-49|116|ath:AT3G48360|	-	-	-	gi|115441569|ref|NP_001045064.1|/0/Os01g0893400 [Oryza sativa Japonica Group]
	LOC_Os01g68300	Chr1:39682833-39683442	626.766	594.806	506.913	133.236	107.189	179.856	4.2844	4.71501	4.44381	2.65715	2.2114	1.99126	cDNA|expressed protein	-	-	-	-	gi|115441753|ref|NP_001045156.1|/5.09783e-36/Os01g0910900 [Oryza sativa Japonica Group]
	LOC_Os01g70970	Chr1:41079468-41082009	12.8854	9.9472	8.88606	3.76968	5.06902	4.92316	22.8346	17.8472	19.364	20.7944	18.4507	14.7344	cDNA|protein kinase, putative, expressed	K04730|1|4e-154|545|sita:101777742|interleukin-1 receptor-associated kinase 1 [EC:2.7.11.1]	-	GO:0004672//protein kinase activity;GO:0032559	GO:0006464//cellular protein modification process	gi|125573241|gb|EAZ14756.1|/0/hypothetical protein OsJ_04683 [Oryza sativa Japonica Group]
	LOC_Os01g73170	Chr1:42429501-42432618	17.4886	26.4844	19.3582	6.42382	8.19104	6.72876	13.1298	12.7497	11.1046	7.60008	6.46595	9.45074	cDNA|peroxidase precursor, putative, expressed	K00430|1|2e-174|612|dosa:Os01t0962700-01|peroxidase [EC:1.11.1.7]	GO:0031410//cytoplasmic vesicle	GO:0046872//metal ion binding;GO:0016209//antioxidant activity;GO:0003824//catalytic activity	-	gi|55700907|tpe|CAH69262.1|/1.02967e-173/TPA: class III peroxidase 20 precursor [Oryza sativa Japonica Group]
	LOC_Os01g73250	Chr1:42460554-42462334	77.061	88.3834	116.39	22.615	17.9804	23.671	7.69995	12.916	16.6459	22.3836	5.98449	5.15089	cDNA|abscisic stress-ripening, putative, expressed	-	-	-	-	gi|115442415|ref|NP_001045487.1|/1.91377e-28/Os01g0963600 [Oryza sativa Japonica Group]
	LOC_Os02g05830	Chr2:2874933-2876452	9.67129	18.3585	5.69653	3.96447	3.75787	3.29628	0.919886	0.867228	1.40247	1.86717	1.31347	2.17727	cDNA|ribulose bisphosphate carboxylase small chain, chloroplast precursor, putative, expressed	K01602|1|2e-50|200|dosa:Os02t0152400-01|ribulose-bisphosphate carboxylase small chain [EC:4.1.1.39]	GO:0043231//intracellular membrane-bounded organelle;GO:0043231//intracellular membrane-bounded organelle	GO:0016831//carboxy-lyase activity;GO:0016491//oxidoreductase activity;GO:0016491//oxidoreductase activity;GO:0016831//carboxy-lyase activity	GO:0043094;GO:0071704;GO:0071704;GO:0043094	gi|115444275|ref|NP_001045917.1|/1.0961e-49/Os02g0152400 [Oryza sativa Japonica Group]
	LOC_Os02g06560	Chr2:3279686-3279953	16.4448	34.0616	36.9787	15.6543	9.81376	17.5298	2.39059	0	1.98991	1.41011	2.30399	0.852403	cDNA|wound induced protein, putative, expressed	-	-	-	-	gi|297720897|ref|NP_001172811.1|/1.81138e-12/Os02g0160900 [Oryza sativa Japonica Group]
	LOC_Os02g12890	Chr2:6802605-6805335	4.37933	8.51982	3.93905	1.95597	1.34809	1.78143	3.98893	4.38216	5.32587	5.62248	4.41844	5.60481	cDNA|cytochrome P450, putative, expressed	K07424|1|1e-98|360|mus:103991229|cytochrome P450, family 3, subfamily A [EC:1.14.14.1];K00517|3|7e-96|352|osa:4341325|;K01832|4|4e-95|349|zma:103649703|thromboxane-A synthase [EC:5.3.99.5]	-	GO:0016491//oxidoreductase activity;GO:0005506//iron ion binding;GO:0016491//oxidoreductase activity;GO:0005506//iron ion binding	-	gi|115445091|ref|NP_001046325.1|/0/Os02g0221900 [Oryza sativa Japonica Group]
	LOC_Os02g14440	Chr2:7948542-7950060	36.9328	50.7083	52.5057	13.1496	11.9398	3.96756	0	0	0	0	0	0	cDNA|peroxidase precursor, putative, expressed	K00430|1|1e-160|566|dosa:Os02t0240300-01|peroxidase [EC:1.11.1.7]	GO:0031410//cytoplasmic vesicle;GO:0031410//cytoplasmic vesicle	GO:0046872//metal ion binding;GO:0003824//catalytic activity	-	gi|115445243|ref|NP_001046401.1|/1.76418e-166/Os02g0240300 [Oryza sativa Japonica Group]
	LOC_Os02g18410	Chr2:10714982-10716780	35.9309	66.5329	26.9182	22.8354	21.7787	18.3214	142.272	120.043	117.832	151.434	162.536	137.663	cDNA|salt stress root protein RS1, putative, expressed	-	GO:0031410//cytoplasmic vesicle	-	-	gi|115445585|ref|NP_001046572.1|/2.00806e-60/Os02g0285300 [Oryza sativa Japonica Group]
	LOC_Os02g19820	Chr2:11592219-11596451	26.3161	28.1454	17.7103	11.5619	13.1733	11.2648	9.51353	8.61722	16.0048	6.9622	5.3157	6.76943	cDNA|nodulin MtN3 family protein, putative, expressed	K15382|1|2e-119|429|dosa:Os02t0301100-01|solute carrier family 50 (sugar transporter)	GO:0031224//intrinsic component of membrane	-	GO:0071702	gi|115445683|ref|NP_001046621.1|/1.29732e-118/Os02g0301100 [Oryza sativa Japonica Group]
	LOC_Os02g21009	Chr2:12432286-12451812	8.73458	7.49816	9.1577	3.04206	1.38407	2.98118	1.87153	1.88756	1.86225	1.59328	1.23878	1.23436	cDNA|sodium/calcium exchanger protein, putative, expressed	K07300|1|0.0|684|dosa:Os02t0314300-00|Ca2+:H+ antiporter	GO:0016020//membrane;GO:0016020//membrane	-	GO:0006810//transport;GO:0006810//transport	gi|297721115|ref|NP_001172920.1|/0/Os02g0314100 [Oryza sativa Japonica Group]
	LOC_Os02g32850	Chr2:19503499-19504343	1.75032	2.62867	9.94499	0.630678	0.623884	1.11417	0	0	0	0	0	0	cDNA|expressed protein	-	-	-	-	gi|218190883|gb|EEC73310.1|/1.3717e-31/hypothetical protein OsI_07495 [Oryza sativa Indica Group]
	LOC_Os02g42450	Chr2:25539457-25540426	4.71881	13.7319	7.00991	4.91351	3.55896	3.48578	18.5359	28.2238	16.8572	30.5187	39.5167	20.1034	cDNA|RIPER1 - Ripening-related family protein precursor, expressed	-	GO:0031410//cytoplasmic vesicle	-	-	gi|297599658|ref|NP_001047526.2|/2.35675e-103/Os02g0637000 [Oryza sativa Japonica Group]
	LOC_Os02g43660	Chr2:26343569-26345481	13.0768	44.2092	12.8046	12.7554	9.68899	7.19072	331.13	287.684	280.197	269.943	300.543	231.956	cDNA|plastocyanin-like domain containing protein, putative, expressed	-	GO:0031410//cytoplasmic vesicle	GO:0046914//transition metal ion binding	-	gi|297599693|ref|NP_001047603.2|/3.10655e-56/Os02g0653200 [Oryza sativa Japonica Group]
	LOC_Os03g14669	Chr3:7976844-7979384	57.4447	108.011	112.692	47.2764	35.5778	34.9013	0	0.332412	0.26637	0	0.209364	0.0907878	cDNA|core histone H2A/H2B/H3/H4, putative, expressed	K08066|1|1e-45|186|pop:POPTR_0012s10050g|nuclear transcription factor Y, gamma	GO:0043231//intracellular membrane-bounded organelle;GO:0043231//intracellular membrane-bounded organelle	GO:0003677//DNA binding;GO:0001071//nucleic acid binding transcription factor activity;GO:0003677//DNA binding;GO:0001071//nucleic acid binding transcription factor activity	GO:0006351//transcription, DNA-templated;GO:0006351//transcription, DNA-templated	gi|222624576|gb|EEE58708.1|/1.00302e-74/hypothetical protein OsJ_10159 [Oryza sativa Japonica Group]
	LOC_Os03g14910	Chr3:8130191-8131506	5.11447	7.80386	8.00727	0.425868	0.551096	0.140618	0	0	0	0	0	0	cDNA|expressed protein	-	GO:0043231//intracellular membrane-bounded organelle	-	-	gi|222624582|gb|EEE58714.1|/1.24855e-34/hypothetical protein OsJ_10171 [Oryza sativa Japonica Group]
	LOC_Os03g16170	Chr3:8921369-8923437	3.24958	6.53952	5.10437	1.29497	0.748735	0.900155	1.34116	0.970992	1.05386	0.818197	2.51746	0.58731	cDNA|protein phosphatase 2C, putative, expressed	K14497|1|1e-178|627|dosa:Os03t0268600-01|protein phosphatase 2C [EC:3.1.3.16]	GO:0043231//intracellular membrane-bounded organelle;GO:0043231//intracellular membrane-bounded organelle	GO:0003824//catalytic activity;GO:0016787//hydrolase activity	-	gi|115452147|ref|NP_001049674.1|/7.13862e-178/Os03g0268600 [Oryza sativa Japonica Group]
	LOC_Os03g17200	Chr3:9575541-9576332	6.49344	0	8.05966	3.52585	0	0	0	0	0	0	0	0	cDNA|plant-specific domain TIGR01589 family protein, expressed	-	-	-	-	gi|115452273|ref|NP_001049737.1|/1.51596e-38/Os03g0280400 [Oryza sativa Japonica Group]
	LOC_Os03g18550	Chr3:10387990-10390923	22.241	21.3423	20.3687	5.79229	5.29368	5.75136	23.9393	23.8622	24.9598	24.9789	21.411	20.8806	cDNA|mitochondrial carrier protein, putative, expressed	K15113|1|7e-123|442|dosa:Os03t0296800-01|solute carrier family 25 (mitochondrial iron transporter), member 28/37	GO:0016020//membrane;GO:0019866//organelle inner membrane;GO:0031224//intrinsic component of membrane	-	GO:0006810//transport	gi|108707653|gb|ABF95448.1|/2.83352e-134/Mitochondrial carrier protein, expressed [Oryza sativa Japonica Group]
	LOC_Os03g21230	Chr3:12117810-12123134	8.84093	8.9772	6.13879	4.00801	3.71242	3.24823	10.3622	11.3163	11.4468	9.68915	9.65862	10.4066	cDNA|leucine-rich repeat family protein, putative, expressed	K04730|1|2e-125|451|pop:POPTR_0003s03690g|interleukin-1 receptor-associated kinase 1 [EC:2.7.11.1];K04733|4|8e-63|243|ppp:PHYPADRAFT_216841|interleukin-1 receptor-associated kinase 4 [EC:2.7.11.1]	-	GO:0004672//protein kinase activity;GO:0032559	GO:0006464//cellular protein modification process	gi|108707952|gb|ABF95747.1|/0/Protein kinase domain containing protein, expressed [Oryza sativa Japonica Group]
	LOC_Os03g22210	Chr3:12739143-12740552	23.3115	11.7821	11.2256	8.01707	4.84167	6.16915	0.0667833	0	0.0674657	0.694215	0.814543	0.787033	cDNA|POEI46 - Pollen Ole e I allergen and extensin family protein precursor, expressed	-	GO:0031410//cytoplasmic vesicle	-	-	gi|115452943|ref|NP_001050072.1|/3.10552e-60/Os03g0341600 [Oryza sativa Japonica Group]
	LOC_Os03g24590	Chr3:14006154-14007356	24.0317	53.2656	47.8029	23.1267	17.02	15.8657	0.793662	0.647755	0.325935	0.200443	0.274697	0.239304	cDNA|mTERF domain containing protein, expressed	K15032|1|1e-121|437|dosa:Os03t0360600-00|mTERF domain-containing protein, mitochondrial	GO:0043231//intracellular membrane-bounded organelle	-	-	gi|115453109|ref|NP_001050155.1|/5.89101e-121/Os03g0360600 [Oryza sativa Japonica Group]
	LOC_Os03g27120	Chr3:15530612-15532459	48.2518	97.8744	47.7589	31.1729	31.5021	26.0781	0.669212	1.31403	1.93646	1.71645	2.5098	2.91103	cDNA|ICE-like protease p20 domain containing protein, putative, expressed	-	-	-	-	gi|108708548|gb|ABF96343.1|/0/ICE-like protease p20 domain containing protein, expressed [Oryza sativa Japonica Group]
	LOC_Os03g30250	Chr3:17260195-17266546	11.6605	18.6769	8.55137	5.81765	5.56737	4.77472	14.6078	15.1953	16.7866	9.01593	13.8337	17.3779	cDNA|COBRA-like protein precursor, putative, expressed	-	GO:0031410//cytoplasmic vesicle	-	-	gi|115453531|ref|NP_001050366.1|/0/Os03g0416200 [Oryza sativa Japonica Group]
	LOC_Os03g38950	Chr3:21634866-21637243	37.9232	41.671	58.2063	18.3036	19.4454	19.96	0.655297	0.634019	0.875451	0.540368	0.388742	0.526951	cDNA|chloroplast post-illumination chlorophyll fluorescence increase protein, putative, expressed	-	GO:0043231//intracellular membrane-bounded organelle;GO:0043231//intracellular membrane-bounded organelle	-	-	gi|115453937|ref|NP_001050569.1|/4.5116e-135/Os03g0586500 [Oryza sativa Japonica Group]
	LOC_Os03g46150	Chr3:26096041-26097011	6.7818	22.5977	7.98093	6.00477	2.84596	4.2876	2.26205	3.29206	1.68604	1.82804	1.29292	1.41214	cDNA|LTPL72 - Protease inhibitor/seed storage/LTP family protein precursor, expressed	-	-	-	-	gi|41469591|gb|AAS07334.1|/1.08778e-68/expressed protein (with alternative splicing) [Oryza sativa Japonica Group]
	LOC_Os03g48810	Chr3:27812160-27815752	6.38757	14.0896	3.27192	3.36101	3.29357	3.07519	0.916732	1.09338	1.29847	0.797467	0.920337	0.786894	cDNA|nucleobase-ascorbate transporter, putative, expressed	K14611|1|0.0|870|bdi:100836719|solute carrier family 23 (nucleobase transporter), member 1/2	GO:0031224//intrinsic component of membrane	-	GO:0006810//transport	gi|115454737|ref|NP_001050969.1|/0/Os03g0694500 [Oryza sativa Japonica Group]
	LOC_Os03g55776	Chr3:31757958-31758807	5.05925	4.65846	7.98321	0.940294	0.955493	0.792301	0.424628	0	0	0.0445971	0	0	cDNA|expressed protein	-	-	-	-	gi|115455567|ref|NP_001051384.1|/1.51385e-36/Os03g0766800 [Oryza sativa Japonica Group]
	LOC_Os03g56944	Chr3:32428036-32428661	5.44675	12.7091	20.2788	8.20359	2.31972	5.83725	6.14623	8.77918	5.17377	4.14044	6.30718	4.46597	cDNA|lysine-rich arabinogalactan protein 19 precursor, putative, expressed	-	-	-	-	gi|108711400|gb|ABF99195.1|/7.10121e-28/expressed protein [Oryza sativa Japonica Group]
	LOC_Os03g59280	Chr3:33752812-33755772	13.6315	26.5202	10.2219	9.85783	6.81623	6.98828	22.1376	19.1749	24.0208	17.6077	19.6733	19.5642	cDNA|plastocyanin-like domain containing protein, putative, expressed	-	-	GO:0046914//transition metal ion binding	-	gi|222626013|gb|EEE60145.1|/1.03876e-61/hypothetical protein OsJ_13039 [Oryza sativa Japonica Group]
	LOC_Os03g61090	Chr3:34707017-34707966	182.721	338.331	419.725	121.079	114.155	96.7292	3.40131	3.86507	2.62759	0.847328	2.07055	1.10749	cDNA|expressed protein	-	-	-	-	gi|108711848|gb|ABF99643.1|/1.77986e-23/expressed protein [Oryza sativa Japonica Group]
	LOC_Os04g05580	Chr4:2826149-2830476	6.14309	15.4364	7.77471	2.62327	3.6771	2.24276	0	0	0	0	0	0	cDNA|kinase, putative, expressed	K04730|1|6e-87|322|sita:101763101|interleukin-1 receptor-associated kinase 1 [EC:2.7.11.1]	GO:0031410//cytoplasmic vesicle	-	-	gi|115457016|ref|NP_001052108.1|/0/Os04g0141400 [Oryza sativa Japonica Group]
	LOC_Os04g33310	Chr4:20144020-20145529	4.62339	10.8555	12.4306	3.35268	3.49086	2.66099	13.632	8.72506	11.2281	11.8031	12.3616	14.1755	cDNA|expressed protein	-	-	-	-	gi|70664003|emb|CAE04884.3|/3.31762e-68/OSJNBa0042I15.6 [Oryza sativa Japonica Group]
	LOC_Os04g33460	Chr4:20239789-20243460	25.4655	28.5684	18.2487	12.4396	8.89864	11.663	3.26091	2.65929	3.55583	2.33941	1.67652	4.34544	cDNA|1,4-alpha-glucan-branching enzyme 2, chloroplast precursor, putative, expressed	K00700|1|2e-151|535|obr:102722108|1,4-alpha-glucan branching enzyme [EC:2.4.1.18]	-	GO:0016798//hydrolase activity, acting on glycosyl bonds;GO:0043167//ion binding	GO:0044238	gi|70664017|emb|CAJ14997.1|/0/OSJNBa0042I15.21 [Oryza sativa Japonica Group]
	LOC_Os04g36070	Chr4:22017860-22027680	23.3116	19.0017	24.9939	8.95622	10.468	10.4902	1.41397	1.17636	1.43041	0.70946	1.56418	1.89625	cDNA|OsRR1 type-A response regulator, expressed	K14492|1|3e-121|436|dosa:Os04t0442300-01|two-component response regulator ARR-A family	-	-	GO:0050794//regulation of cellular process	gi|115458564|ref|NP_001052882.1|/1.72028e-120/Os04g0442300 [Oryza sativa Japonica Group]
	LOC_Os04g37820	Chr4:22481486-22483269	6.17015	2.49334	7.88197	1.70354	1.87682	1.4183	0.685521	0.61663	0.594375	2.01553	1.60714	1.59339	cDNA|cytokinin-O-glucosyltransferase 2, putative, expressed	K13030|1|2e-106|387|sbi:SORBI_01g001220|cyanohydrin beta-glucosyltransferase [EC:2.4.1.85];K00699|4|3e-68|260|sly:101262190|glucuronosyltransferase [EC:2.4.1.17];K13691|5|3e-61|236|fve:101311072|pathogen-inducible salicylic acid glucosyltransferase [EC:2.4.1.-]	GO:0043231//intracellular membrane-bounded organelle	GO:0016757//transferase activity, transferring glycosyl groups	-	gi|115458692|ref|NP_001052946.1|/0/Os04g0451200 [Oryza sativa Japonica Group]
	LOC_Os04g41810	Chr4:24766246-24769318	64.7178	49.9009	36.214	24.0509	23.7303	22.8237	78.9192	66.943	76.2017	71.9865	72.1146	80.656	cDNA|expressed protein	-	GO:0016020//membrane;GO:0031410//cytoplasmic vesicle	-	-	gi|21740784|emb|CAD41261.1|/1.03746e-168/OSJNBa0067K08.1 [Oryza sativa Japonica Group]
	LOC_Os04g42920	Chr4:25389336-25395545	23.4862	20.9056	19.7293	11.1631	11.0081	8.78843	21.123	19.7651	21.5963	11.1567	11.0026	12.1864	cDNA|dehydrogenase, putative, expressed	K00031|1|0.0|859|dosa:Os04t0508200-01|isocitrate dehydrogenase [EC:1.1.1.42]	-	GO:0046872//metal ion binding;GO:0004448//isocitrate dehydrogenase activity;GO:0000166//nucleotide binding	GO:0009060//aerobic respiration;GO:0019752//carboxylic acid metabolic process	gi|115459338|ref|NP_001053269.1|/0/Os04g0508200 [Oryza sativa Japonica Group]
	LOC_Os04g43760	Chr4:25906848-25910074	45.0951	83.5748	35.2429	26.8512	27.887	19.5609	113.598	117.382	142.719	98.6573	107.684	149.357	cDNA|phenylalanine ammonia-lyase, putative, expressed	K13064|1|7e-163|574|dosa:Os04t0518100-01|phenylalanine/tyrosine ammonia-lyase [EC:4.3.1.25]	GO:0044424;GO:0044424	GO:0016840;GO:0016840	GO:0006558//L-phenylalanine metabolic process;GO:0006558//L-phenylalanine metabolic process	gi|115459448|ref|NP_001053324.1|/0/Os04g0518100 [Oryza sativa Japonica Group]
	LOC_Os04g45834	Chr4:27137045-27144292	12.3592	19.2465	24.3696	6.632	5.78416	5.72208	20.7097	20.976	21.6796	11.6033	12.3068	10.1066	cDNA|DUF584 domain containing protein, putative, expressed	K03231|1|2e-18|95.1|mtr:MTR_1g095710|elongation factor 1-alpha;K10398|2|1e-17|92.4|eus:EUTSA_v10016147mg|kinesin family member 11;K01507|3|1e-16|89.0|mdm:103439488|inorganic pyrophosphatase [EC:3.6.1.1];K05658|4|6e-14|80.1|zma:103637544|ATP-binding cassette, subfamily B (MDR/TAP), member 1 [EC:3.6.3.44]	GO:0043231//intracellular membrane-bounded organelle;GO:0043231//intracellular membrane-bounded organelle	-	-	gi|21741306|emb|CAD41269.1|/3.51393e-75/OSJNBb0103I08.8 [Oryza sativa Japonica Group]
	LOC_Os04g46830	Chr4:27753365-27754532	19.1693	54.1857	13.6747	10.9826	9.1145	7.52921	0	0	0	0	0	0	cDNA|LTPL122 - Protease inhibitor/seed storage/LTP family protein precursor, expressed	-	GO:0031410//cytoplasmic vesicle	-	-	gi|297603143|ref|NP_001053513.2|/2.24027e-61/Os04g0554800 [Oryza sativa Japonica Group]
	LOC_Os04g47360	Chr4:28108756-28113606	31.0546	9.42152	23.0675	2.1303	2.82791	8.00253	45.4193	35.7646	42.2345	44.5521	60.2992	62.2265	cDNA|OsPOP9 - Putative Prolyl Oligopeptidase homologue, expressed	K01322|1|0.0|1497|dosa:Os04t0561500-01|prolyl oligopeptidase [EC:3.4.21.26]	GO:0044464	GO:0004175//endopeptidase activity	GO:0019538//protein metabolic process	gi|115459904|ref|NP_001053552.1|/0/Os04g0561500 [Oryza sativa Japonica Group]
	LOC_Os04g55710	Chr4:33161539-33164790	222.21	236.182	335.836	97.3305	122.251	80.0214	34.2097	24.0248	27.8451	18.7889	24.16	21.5298	cDNA|transposon protein, putative, unclassified, expressed	K13051|1|1e-173|610|obr:102712528|beta-aspartyl-peptidase (threonine type) [EC:3.4.19.5]	-	GO:0003824//catalytic activity	-	gi|32488923|emb|CAE04504.1|/0/OSJNBb0059K02.14 [Oryza sativa Japonica Group]
	LOC_Os04g58390	Chr4:34737983-34742719	21.7044	11.8451	18.4874	5.7213	6.52112	4.6368	1.46024	1.5799	1.50603	0.965222	0.940821	1.12564	cDNA|allantoinase, putative, expressed	K01466|1|0.0|467|obr:102722208|allantoinase [EC:3.5.2.5]	GO:0043231//intracellular membrane-bounded organelle	GO:0046914//transition metal ion binding;GO:0016812//hydrolase activity, acting on carbon-nitrogen (but not peptide) bonds, in cyclic amides	GO:0010135;GO:0000255//allantoin metabolic process;GO:0009267//cellular response to starvation	gi|677988040|sp|B9FDB8.1|ALN_ORYSJ/0/RecName: Full=Probable allantoinase; Short=OsALN [Oryza sativa Japonica Group]
	LOC_Os04g58800	Chr4:34975645-34977779	125.293	133.064	142.468	61.0357	59.6814	61.5828	59.353	50.1054	62.3523	46.4351	45.2158	42.0705	cDNA|ubiquitin-conjugating enzyme, putative, expressed	K10704|1|1e-75|266|dosa:Os04t0684800-01|ubiquitin-conjugating enzyme E2 variant	-	GO:0016879//ligase activity, forming carbon-nitrogen bonds;GO:0016879//ligase activity, forming carbon-nitrogen bonds	GO:0006464//cellular protein modification process;GO:0006464//cellular protein modification process	gi|32488709|emb|CAE03452.1|/3.57932e-79/OSJNBa0088H09.10 [Oryza sativa Japonica Group]
	LOC_Os04g59190	Chr4:35207043-35208653	5.41822	10.0093	6.1755	1.3051	1.60648	0.717351	2.23098	3.32584	3.41417	5.30978	3.67122	5.20889	cDNA|peroxidase precursor, putative, expressed	K00430|1|7e-171|600|dosa:Os04t0688300-01|peroxidase [EC:1.11.1.7]	GO:0031410//cytoplasmic vesicle	-	-	gi|115461478|ref|NP_001054339.1|/4.00342e-170/Os04g0688300 [Oryza sativa Japonica Group]
	LOC_Os05g02010	Chr5:574773-576881	26.5208	33.4316	36.5507	10.3475	8.63001	9.53854	10.8534	11.7702	8.43034	4.20424	4.7516	4.45362	cDNA|expressed protein	-	GO:0043231//intracellular membrane-bounded organelle;GO:0031410//cytoplasmic vesicle;GO:0043231//intracellular membrane-bounded organelle;GO:0031410//cytoplasmic vesicle;GO:0043231//intracellular membrane-bounded organelle;GO:0031410//cytoplasmic vesicle;GO:0043231//intracellular membrane-bounded organelle;GO:0031410//cytoplasmic vesicle	-	-	gi|14719338|gb|AAK73156.1|AC079022_29/1.71245e-136/unknown protein [Oryza sativa]
	LOC_Os05g09410	Chr5:5278197-5280638	8.08977	12.0022	14.0993	5.70302	5.21609	4.77298	0	0.351604	0.404629	0	0.121198	0.390105	cDNA|histidine-containing phosphotransfer protein 4, putative, expressed	K14490|1|4e-81|301|dosa:Os05t0186100-01|histidine-containing phosphotransfer peotein	-	GO:0060089	GO:0007165//signal transduction	gi|215768644|dbj|BAH00873.1|/2.42043e-80/unnamed protein product [Oryza sativa Japonica Group]
	LOC_Os05g11010	Chr5:6164996-6166289	5.65394	9.84197	10.3419	4.14805	3.89616	3.87409	44.101	36.3015	47.5042	41.6831	37.9436	43.1718	cDNA|harpin-induced protein 1 domain containing protein, expressed	-	-	-	-	gi|53981364|gb|AAV24918.1|/1.01501e-81/unknown protein [Oryza sativa Japonica Group]
	LOC_Os05g11320	Chr5:6393879-6396096	119.726	121.061	120.724	32.4417	36.2341	50.1675	0	0	0.0698102	0	0	0.444203	cDNA|metallothionein-like protein 3B, putative, expressed	-	-	-	-	gi|158513348|sp|A3B0Y1.1|MT3B_ORYSJ/1.06644e-34/RecName: Full=Metallothionein-like protein 3B; AltName: Full=Class I metallothionein-like protein 3B; AltName: Full=OsMT-I-3b [Oryza sativa Japonica Group]
	LOC_Os05g12580	Chr5:7219390-7222240	121.244	87.1511	89.5535	49.7332	51.4452	37.1047	204.452	157.4	169.517	135.098	168.328	124.221	cDNA|expressed protein	-	GO:0031410//cytoplasmic vesicle	-	-	gi|115462673|ref|NP_001054936.1|/2.86113e-13/Os05g0217000 [Oryza sativa Japonica Group]
	LOC_Os05g31160	Chr5:18126332-18129661	27.5091	36.5583	41.7672	3.99839	7.39399	4.04314	0.729966	1.13119	1.00101	0.169838	0.227854	0.416923	cDNA|peptide chain release factor 2, putative, expressed	K02836|1|4e-103|375|zma:100216914|peptide chain release factor 2	GO:0043231//intracellular membrane-bounded organelle;GO:0043231//intracellular membrane-bounded organelle	GO:0003747//translation release factor activity;GO:0003747//translation release factor activity	GO:0006412//translation;GO:0006412//translation	gi|297604413|ref|NP_001055378.2|/0/Os05g0375600 [Oryza sativa Japonica Group]
	LOC_Os05g34830	Chr5:20678000-20680343	11.4023	14.7738	15.6111	4.13924	4.41574	5.58611	1.14299	0.807782	1.03235	0.816051	2.5174	0.421585	cDNA|No apical meristem protein, putative, expressed	K00162|1|2e-07|57.8|obr:102719045|pyruvate dehydrogenase E1 component beta subunit [EC:1.2.4.1];K02437|2|4e-07|57.0|pxb:103941124|glycine cleavage system H protein	-	-	-	gi|48475181|gb|AAT44250.1|/3.35921e-133/putative no apical meristem (NAM) protein [Oryza sativa Japonica Group]
	LOC_Os05g34980	Chr5:20779069-20781283	19.4002	24.209	24.0875	10.0239	10.9829	9.85276	34.6449	27.7604	34.2628	23.9644	25.8014	25.2998	cDNA|amino acid transporter, putative, expressed	K14209|1|2e-118|427|egr:104451767|solute carrier family 36 (proton-coupled amino acid transporter)	GO:0031224//intrinsic component of membrane	-	-	gi|115463985|ref|NP_001055592.1|/0/Os05g0424000 [Oryza sativa Japonica Group]
	LOC_Os05g35290	Chr5:20953409-20955923	6.04458	4.83984	6.67058	1.29679	2.44969	1.31271	74.9998	75.17	89.3501	52.4943	51.3478	56.398	cDNA|phenylalanine ammonia-lyase, putative, expressed	K10775|1|0.0|1315|dosa:Os05t0427400-00|phenylalanine ammonia-lyase [EC:4.3.1.24]	GO:0044424	GO:0016841//ammonia-lyase activity	GO:0006558//L-phenylalanine metabolic process	gi|115464017|ref|NP_001055608.1|/0/Os05g0427400 [Oryza sativa Japonica Group]
	LOC_Os05g35470	Chr5:21078432-21079880	15.3867	19.0457	31.823	10.8221	10.247	8.92609	0	0	0	0	0	0	cDNA|dienelactone hydrolase family protein, expressed	K01061|1|5e-93|342|sita:101771847|carboxymethylenebutenolidase [EC:3.1.1.45]	-	-	-	gi|125552434|gb|EAY98143.1|/4.70022e-129/hypothetical protein OsI_20059 [Oryza sativa Indica Group]
	LOC_Os05g38140	Chr5:22371204-22373569	22.7454	33.8762	39.6705	13.2546	15.6389	11.4034	192.407	193.027	170.319	124.013	135.986	113.308	cDNA|basic helix-loop-helix DND-binding domain containing protein, expressed	K13422|1|9e-07|55.5|atr:18429253|transcription factor MYC2	GO:0043231//intracellular membrane-bounded organelle	-	-	gi|125552572|gb|EAY98281.1|/1.60175e-92/hypothetical protein OsI_20189 [Oryza sativa Indica Group]
	LOC_Os05g38680	Chr5:22678003-22679246	66.4741	63.7515	103.676	24.525	31.9732	26.5954	0	0	0	0	0	0	cDNA|plant-specific domain TIGR01589 family protein, expressed	-	-	-	-	gi|125552623|gb|EAY98332.1|/1.57256e-33/hypothetical protein OsI_20242 [Oryza sativa Indica Group]
	LOC_Os05g41990	Chr5:24583249-24584945	21.4167	58.5889	18.9285	14.911	14.7476	12.7002	335.884	274.99	324.536	275.744	284.463	257.506	cDNA|peroxidase precursor, putative, expressed	K00430|1|1e-167|589|dosa:Os05t0499300-01|peroxidase [EC:1.11.1.7]	GO:0031410//cytoplasmic vesicle	GO:0016209//antioxidant activity;GO:0005506//iron ion binding;GO:0003824//catalytic activity	GO:0006950//response to stress;GO:0008152//metabolic process	gi|287401|dbj|BAA03644.1|/8.41427e-167/peroxidase [Oryza sativa Japonica Group]
	LOC_Os05g48160	Chr5:27605915-27607548	58.5768	84.9782	104.79	34.1898	40.2517	35.3394	2.22886	2.07792	2.41624	0.916487	1.33443	0.995674	cDNA|2Fe-2S iron-sulfur cluster binding domain containing protein, expressed	-	GO:0043231//intracellular membrane-bounded organelle;GO:0043231//intracellular membrane-bounded organelle;GO:0043231//intracellular membrane-bounded organelle	GO:0005488//binding;GO:0005488//binding;GO:0005488//binding	-	gi|49328038|gb|AAT58739.1|/3.45488e-81/unknown protein [Oryza sativa Japonica Group]
	LOC_Os05g49240	Chr5:28251312-28256758	31.8181	54.0452	67.7074	15.199	19.2939	15.1958	0	0	0	0	0	0	cDNA|homeodomain-related, putative, expressed	K01184|1|7e-13|74.3|obr:102702858|polygalacturonase [EC:3.2.1.15]	-	GO:0003676//nucleic acid binding	-	gi|125553354|gb|EAY99063.1|/8.65e-35/hypothetical protein OsI_21020 [Oryza sativa Indica Group]
	LOC_Os06g02490	Chr6:860904-862569	86.601	111.754	110.007	27.7437	26.6319	21.56	51.0988	48.6111	29.97	27.7639	31.0217	14.1817	cDNA|acyl CoA binding protein, putative, expressed	K08762|1|1e-38|159|dosa:Os06t0115300-01|diazepam-binding inhibitor (GABA receptor modulator, acyl-CoA-binding protein)	-	GO:0005504//fatty acid binding	-	gi|115466024|ref|NP_001056611.1|/6.62449e-38/Os06g0115300 [Oryza sativa Japonica Group]
	LOC_Os06g02900	Chr6:1063521-1066532	43.8408	60.8181	19.6629	22.6395	15.1476	15.5191	0	0	0	0	0	0	cDNA|aspartic proteinase nepenthesin-2 precursor, putative, expressed	K00924|1|5e-21|103|tcc:TCM_041550|;K01381|5|1e-16|89.4|smo:SELMODRAFT_13348|saccharopepsin [EC:3.4.23.25]	GO:0031410//cytoplasmic vesicle	-	-	gi|115466068|ref|NP_001056633.1|/0/Os06g0119600 [Oryza sativa Japonica Group]
	LOC_Os06g04210	Chr6:1776868-1777165	7.31657	18.5596	42.01	12.3457	5.90713	10.1063	23.2004	23.6528	16.1974	18.6657	18.8451	22.03	cDNA|expressed protein	-	-	-	-	gi|297724439|ref|NP_001174583.1|/9.97951e-19/Os06g0133200 [Oryza sativa Japonica Group]
	LOC_Os06g06560	Chr6:3079058-3086808	19.6114	25.4702	24.6914	6.73077	5.86394	6.05643	2.24954	1.96627	1.67712	0.97189	1.23813	1.34143	cDNA|starch synthase, putative, expressed	K00703|1|0.0|1209|dosa:Os06t0160700-01|starch synthase [EC:2.4.1.21]	GO:0009536//plastid	GO:0046527//glucosyltransferase activity	GO:0005982//starch metabolic process;GO:0005977//glycogen metabolic process	gi|122168579|sp|Q0DEC8.1|SSY1_ORYSJ/0/RecName: Full=Soluble starch synthase 1, chloroplastic/amyloplastic; AltName: Full=SSS 1; AltName: Full=Starch synthase I; Flags: Precursor [Oryza sativa Japonica Group]
	LOC_Os06g10750	Chr6:5613998-5617153	13.7764	17.0742	10.2574	7.51244	5.94539	6.97219	0	0.426004	0.714892	0	0.104239	0.0168481	cDNA|integral membrane protein DUF6 containing protein, expressed	K01623|1|2e-48|194|pda:103722777|fructose-bisphosphate aldolase, class I [EC:4.1.2.13];K02940|2|6e-45|182|sita:101773010|large subunit ribosomal protein L9e	-	-	-	gi|51090495|dbj|BAD35697.1|/0/putative MtN21 [Oryza sativa Japonica Group]
	LOC_Os06g16350	Chr6:9325989-9328211	18.5319	30.7473	11.8502	13.0712	9.89955	6.02158	14.0141	18.9359	13.7241	13.0744	15.3696	6.8757	cDNA|peroxidase precursor, putative, expressed	K00430|1|0.0|642|dosa:Os06t0274800-01|peroxidase [EC:1.11.1.7]	GO:0031410//cytoplasmic vesicle	GO:0016209//antioxidant activity;GO:0005506//iron ion binding;GO:0003824//catalytic activity	GO:0006950//response to stress;GO:0008152//metabolic process	gi|115467556|ref|NP_001057377.1|/0/Os06g0274800 [Oryza sativa Japonica Group]
	LOC_Os06g28194	Chr6:16011322-16032869	5.06799	7.71643	5.54893	2.03873	1.91937	1.98618	0	0	0	0	0	0	cDNA|expressed protein	-	GO:0043231//intracellular membrane-bounded organelle;GO:0043231//intracellular membrane-bounded organelle;GO:0043231//intracellular membrane-bounded organelle;GO:0043231//intracellular membrane-bounded organelle;GO:0043231//intracellular membrane-bounded organelle	GO:0016868//intramolecular transferase activity, phosphotransferases;GO:0016868//intramolecular transferase activity, phosphotransferases;GO:0016868//intramolecular transferase activity, phosphotransferases;GO:0016868//intramolecular transferase activity, phosphotransferases;GO:0016868//intramolecular transferase activity, phosphotransferases	GO:0044238;GO:0044238;GO:0044238;GO:0044238;GO:0044238	gi|115468080|ref|NP_001057639.1|/0/Os06g0476200 [Oryza sativa Japonica Group]
	LOC_Os06g33330	Chr6:19415168-19418493	13.1268	25.6492	25.3429	7.70802	5.97884	9.59372	4.82385	4.63391	3.58937	4.07776	5.95563	4.25802	cDNA|powdery mildew resistant protein 5, putative, expressed	-	-	-	-	gi|115468318|ref|NP_001057758.1|/0/Os06g0524400 [Oryza sativa Japonica Group]
	LOC_Os06g37010	Chr6:21824374-21826735	23.2757	11.2823	21.6494	9.80043	7.4019	10.4663	18.1317	11.0004	14.8674	7.81603	11.2714	9.66511	cDNA|metal cation transporter, putative, expressed	K14709|1|3e-113|409|dosa:Os06t0566300-00|solute carrier family 39 (zinc transporter), member 1/2/3	GO:0016020//membrane;GO:0016020//membrane	GO:0046873//metal ion transmembrane transporter activity;GO:0046873//metal ion transmembrane transporter activity	GO:0006829//zinc ion transport;GO:0006829//zinc ion transport	gi|222635768|gb|EEE65900.1|/2.48589e-117/hypothetical protein OsJ_21733 [Oryza sativa Japonica Group]
	LOC_Os06g43044	Chr6:25867746-25876328	17.9838	27.915	22.8524	11.7276	11.0208	10.3043	0.950053	0.796161	1.03479	1.37066	0.768296	1.07783	cDNA|GDSL-like lipase/acylhydrolase, putative, expressed	K00679|1|5e-56|219|cic:CICLE_v10027727mg|phospholipid:diacylglycerol acyltransferase [EC:2.3.1.158];K10960|2|2e-44|180|atr:18422248|geranylgeranyl reductase [EC:1.3.1.83];K01188|3|2e-36|154|aly:ARALYDRAFT_316517|beta-glucosidase [EC:3.2.1.21];K01206|4|5e-23|109|cic:CICLE_v10031741mg|alpha-L-fucosidase [EC:3.2.1.51]	GO:0031410//cytoplasmic vesicle	GO:0016787//hydrolase activity	GO:0044238	gi|218198611|gb|EEC81038.1|/1.25984e-177/hypothetical protein OsI_23823 [Oryza sativa Indica Group]
	LOC_Os06g46700	Chr6:28368886-28371712	1.97337	6.66423	8.03884	0.711557	1.40197	3.13032	15.9373	14.183	13.9294	12.221	13.3631	18.3267	cDNA|expressed protein	-	-	-	-	gi|222636094|gb|EEE66226.1|/4.12776e-49/hypothetical protein OsJ_22378 [Oryza sativa Japonica Group]
	LOC_Os07g04950	Chr7:2175077-2182644	11.7496	34.2848	11.2447	7.99599	4.67491	3.33862	8.70167	10.2872	6.81254	6.02816	11.5239	5.93404	cDNA|retrotransposon protein, putative, unclassified, expressed	-	-	-	-	gi|115470545|ref|NP_001058871.1|/1.49039e-09/Os07g0142500 [Oryza sativa Japonica Group]
	LOC_Os07g04960	Chr7:2184247-2184998	7.37475	24.6047	7.73594	6.51407	3.14745	3.09881	2.648	2.50835	1.52058	1.53011	1.5718	1.02619	cDNA|app1, putative, expressed	-	-	-	-	gi|24059940|dbj|BAC21403.1|/3.44371e-15/unknown protein [Oryza sativa Japonica Group]
	LOC_Os07g06700	Chr7:3265352-3266475	8.90156	7.52743	5.08209	2.92817	2.26957	4.51978	0	0	0	0	0	0	cDNA|expressed protein	-	-	-	-	gi|125557316|gb|EAZ02852.1|/1.45395e-37/hypothetical protein OsI_24982 [Oryza sativa Indica Group]
	LOC_Os07g07920	Chr7:3976185-3977717	6.54083	24.8124	8.39199	5.16665	4.20123	3.4556	6.03327	7.70228	6.9803	6.57063	9.21744	4.25406	cDNA|LTPL100 - Protease inhibitor/seed storage/LTP family protein precursor, expressed	-	GO:0031410//cytoplasmic vesicle	-	-	gi|297606808|ref|NP_001059014.2|/4.28627e-39/Os07g0175500 [Oryza sativa Japonica Group]
	LOC_Os07g07930	Chr7:3980210-3981284	23.7988	63.4463	24.0391	22.0493	13.2298	15.4301	193.523	196.21	155.573	191.886	248.367	196.984	cDNA|LTPL78 - Protease inhibitor/seed storage/LTP family protein precursor, expressed	-	-	GO:0005488//binding	GO:0051234//establishment of localization;GO:0010876//lipid localization	gi|115470833|ref|NP_001059015.1|/3.0317e-58/Os07g0175600 [Oryza sativa Japonica Group]
	LOC_Os07g26150	Chr7:15033573-15033801	14.3962	8.79338	16.3304	0	1.36403	0	0	0	0	0	0	0	cDNA|MYB family transcription factor, putative, expressed	K01184|1|6e-13|72.8|obr:102702858|polygalacturonase [EC:3.2.1.15]	-	GO:0003676//nucleic acid binding	-	gi|115471859|ref|NP_001059528.1|/3.27986e-38/Os07g0443500 [Oryza sativa Japonica Group]
	LOC_Os07g28400	Chr7:16599910-16602036	37.614	45.866	63.7202	5.50126	7.25934	5.12114	5.7487	5.54536	5.63818	1.1861	0.820353	0.439658	cDNA|CDGSH iron sulfur domain-containing protein 1, putative, expressed	-	GO:0043231//intracellular membrane-bounded organelle	GO:0051536//iron-sulfur cluster binding	-	gi|115471983|ref|NP_001059590.1|/3.3569e-38/Os07g0467200 [Oryza sativa Japonica Group]
	LOC_Os07g32570	Chr7:19409952-19413299	102.487	169.617	199.808	69.5022	75.1998	75.9926	81.0906	67.269	76.7549	47.793	48.8776	37.5672	cDNA|OsAPRL1 adenosine 5'-phosphosulfate reductase-like OsAPRL1, expressed	K05907|1|0.0|677|osa:4343348|adenylyl-sulfate reductase (glutathione) [EC:1.8.4.9]	GO:0043231//intracellular membrane-bounded organelle;GO:0043231//intracellular membrane-bounded organelle	GO:0016667//oxidoreductase activity, acting on a sulfur group of donors;GO:0016667//oxidoreductase activity, acting on a sulfur group of donors	GO:0006790//sulfur compound metabolic process;GO:0019725//cellular homeostasis;GO:0006790//sulfur compound metabolic process;GO:0019725//cellular homeostasis	gi|115472303|ref|NP_001059750.1|/0/Os07g0509800 [Oryza sativa Japonica Group]
	LOC_Os07g32660	Chr7:19491601-19498946	10.1526	10.7611	5.55936	5.34547	4.31836	3.38344	7.86582	7.379	9.30708	8.40987	8.80681	11.0492	cDNA|monocopper oxidase, putative, expressed	K00423|1|4e-173|609|tcc:TCM_039984|L-ascorbate oxidase [EC:1.10.3.3]	GO:0031410//cytoplasmic vesicle	GO:0046914//transition metal ion binding;GO:0003824//catalytic activity	GO:0008152//metabolic process	gi|222637118|gb|EEE67250.1|/0/hypothetical protein OsJ_24405 [Oryza sativa Japonica Group]
	LOC_Os07g40130	Chr7:24078186-24080052	13.7951	14.2916	7.30411	5.60929	7.02556	4.68524	36.8863	28.9883	60.8033	36.2748	30.0301	56.1601	cDNA|retrotransposon protein, putative, Ty3-gypsy subclass, expressed	-	-	-	-	gi|51535657|dbj|BAD37629.1|/1.86266e-07/hypothetical protein [Oryza sativa Japonica Group]
	LOC_Os07g47210	Chr7:28222554-28224898	8.19638	18.2338	5.88891	6.71227	5.73459	2.58264	4.17697	7.60342	4.82443	4.2354	6.42238	2.69618	cDNA|GDSL-like lipase/acylhydrolase, putative, expressed	K10960|1|3e-48|135|atr:18422248|geranylgeranyl reductase [EC:1.3.1.83];K00679|4|7e-21|102|cic:CICLE_v10027727mg|phospholipid:diacylglycerol acyltransferase [EC:2.3.1.158]	GO:0031410//cytoplasmic vesicle;GO:0031410//cytoplasmic vesicle	GO:0016787//hydrolase activity;GO:0016787//hydrolase activity	GO:0044238;GO:0044238	gi|125559535|gb|EAZ05071.1|/0/hypothetical protein OsI_27261 [Oryza sativa Indica Group]
	LOC_Os08g02540	Chr8:1046936-1050009	22.5336	32.0656	37.8558	13.2712	13.3725	14.8561	13.8684	13.684	11.3968	8.33362	7.33764	6.64153	cDNA|adenylate kinase, putative, expressed	K00939|1|2e-125|449|obr:102722416|adenylate kinase [EC:2.7.4.3]	GO:0043231//intracellular membrane-bounded organelle	GO:0016301//kinase activity;GO:0032559	GO:0034641//cellular nitrogen compound metabolic process;GO:0006796//phosphate-containing compound metabolic process	gi|115474545|ref|NP_001060869.1|/3.54e-135/Os08g0118900 [Oryza sativa Japonica Group]
	LOC_Os08g02640	Chr8:1091151-1094690	29.9737	32.5911	22.2067	14.158	14.0551	11.8587	101.327	81.7591	112.213	58.4101	50.5715	52.2474	cDNA|succinate dehydrogenase iron-sulfur subunit 2,mitochondrial precursor, putative, expressed	K00235|1|6e-132|471|dosa:Os08t0120000-01|succinate dehydrogenase (ubiquinone) iron-sulfur subunit [EC:1.3.5.1]	GO:0043231//intracellular membrane-bounded organelle;GO:0043231//intracellular membrane-bounded organelle;GO:0043231//intracellular membrane-bounded organelle;GO:0043231//intracellular membrane-bounded organelle;GO:0043231//intracellular membrane-bounded organelle;GO:0030529//ribonucleoprotein complex	GO:0003824//catalytic activity;GO:0003824//catalytic activity;GO:0003824//catalytic activity;GO:0003824//catalytic activity;GO:0051540;GO:0003824//catalytic activity;GO:0005198//structural molecule activity	GO:0009060//aerobic respiration;GO:0009060//aerobic respiration;GO:0009060//aerobic respiration;GO:0009060//aerobic respiration;GO:0009060//aerobic respiration;GO:0010467//gene expression	gi|115474559|ref|NP_001060876.1|/3.72255e-131/Os08g0120000 [Oryza sativa Japonica Group]
	LOC_Os08g09200	Chr8:5327530-5334951	42.1591	37.6971	14.6285	16.6366	14.1741	13.619	120.943	109.364	153.309	71.4643	60.7002	88.8656	cDNA|aconitate hydratase protein, putative, expressed	K01681|1|0.0|1731|sita:101753164|aconitate hydratase [EC:4.2.1.3]	-	GO:0051536//iron-sulfur cluster binding	-	gi|75225211|sp|Q6YZX6.1|ACOC_ORYSJ/0/RecName: Full=Putative aconitate hydratase, cytoplasmic; Short=Aconitase; AltName: Full=Citrate hydro-lyase [Oryza sativa Japonica Group]
	LOC_Os08g09290	Chr8:5392035-5392263	7.85246	14.6556	6.53217	1.42376	1.36403	0	0	0	0	0	0	0	cDNA|expressed protein	-	-	-	-	gi|218200601|gb|EEC83028.1|/1.16654e-35/hypothetical protein OsI_28109 [Oryza sativa Indica Group]
	LOC_Os08g23410	Chr8:14157549-14158861	34.8309	34.4712	44.0355	15.0238	17.8017	13.3952	0	0	0	0	0	0	cDNA|rubredoxin family protein, putative, expressed	-	-	-	-	gi|115475890|ref|NP_001061541.1|/5.68209e-80/Os08g0323400 [Oryza sativa Japonica Group]
	LOC_Os08g31630	Chr8:19578769-19583372	21.3683	41.2663	37.2175	12.8368	11.7573	14.9347	22.2054	25.3311	28.5509	31.1767	27.6062	29.2785	cDNA|uncharacterized glycosyl hydrolase Rv2006/MT2062, putative, expressed	K01087|1|1e-115|418|dosa:Os08t0409100-01|trehalose 6-phosphate phosphatase [EC:3.1.3.12]	-	-	GO:0005991//trehalose metabolic process;GO:0005991//trehalose metabolic process	gi|75134879|sp|Q6ZAL2.1|TPP6_ORYSJ/6.45293e-115/RecName: Full=Probable trehalose-phosphate phosphatase 6; Short=OsTPP6; AltName: Full=Trehalose 6-phosphate phosphatase [Oryza sativa Japonica Group]
	LOC_Os08g34480	Chr8:21633731-21635115	33.35	18.0497	21.4485	6.24789	7.22382	15.0851	35.6376	32.044	41.8693	33.6029	29.2109	25.9826	cDNA|splicing factor 3B subunit 5, putative, expressed	K12832|1|6e-37|152|egu:105058116|splicing factor 3B subunit 5	-	-	-	gi|125603578|gb|EAZ42903.1|/6.57017e-39/hypothetical protein OsJ_27497 [Oryza sativa Japonica Group]
	LOC_Os08g37370	Chr8:23613090-23614707	47.4375	73.8465	82.7156	29.9402	27.177	26.5656	83.9219	68.2596	61.5284	39.6267	46.2729	44.076	cDNA|mitochondrial carrier protein, putative, expressed	K15104|1|4e-133|475|sita:101782201|solute carrier family 25 (mitochondrial oxoglutarate transporter), member 11	GO:0043231//intracellular membrane-bounded organelle;GO:0016020//membrane;GO:0043231//intracellular membrane-bounded organelle;GO:0016020//membrane	-	GO:0006810//transport;GO:0009987//cellular process;GO:0006810//transport;GO:0009987//cellular process	gi|514797069|ref|XP_004973706.1|/2.00326e-132/PREDICTED: mitochondrial uncoupling protein 5-like [Setaria italica]
	LOC_Os08g41290	Chr8:26086541-26087834	16.3457	32.3437	14.8106	11.9306	7.79231	11.7657	111.002	99.6753	87.5004	147.359	173.475	164.506	cDNA|AIR12, putative, expressed	-	GO:0031410//cytoplasmic vesicle	-	-	gi|297608863|ref|NP_001062287.2|/1.28832e-76/Os08g0524400 [Oryza sativa Japonica Group]
	LOC_Os09g10010	Chr9:5454022-5455007	11.2234	10.653	27.8627	7.70202	6.84258	8.14625	32.5788	35.7498	26.9541	41.4466	46.9272	36.3388	cDNA|expressed protein	-	GO:0031410//cytoplasmic vesicle	-	-	gi|115478292|ref|NP_001062741.1|/9.8606e-35/Os09g0272600 [Oryza sativa Japonica Group]
	LOC_Os09g15365	Chr9:9396804-9398350	0	0	7.96276	0	0	0	77.9002	74.9623	42.267	69.257	63.0928	38.5458	cDNA|hydrophobic protein, putative, expressed	-	-	-	-	gi|702436430|ref|XP_010070102.1|/9.91252e-06/PREDICTED: hydrophobic protein LTI6A-like [Eucalyptus grandis]
	LOC_Os09g23300	Chr9:13831867-13833654	10.7021	8.15505	15.5531	0.0839137	0.170628	0.533331	18.3779	14.6759	16.8479	25.3661	29.0336	24.8232	cDNA|integral membrane protein, putative, expressed	-	GO:0044464	-	-	gi|342179388|sp|Q6ERE5.2|VIT12_ORYSJ/5.46607e-122/RecName: Full=Vacuolar iron transporter 1.2; Short=OsVIT1.2 [Oryza sativa Japonica Group]
	LOC_Os09g25490	Chr9:15281267-15285910	22.3301	40.0784	14.632	11.3968	11.7558	10.2883	25.1264	26.5817	38.0596	16.228	21.3481	44.1373	cDNA|CESA9 - cellulose synthase, expressed	K10999|1|0.0|2011|dosa:Os09t0422500-01|cellulose synthase A [EC:2.4.1.12]	GO:0031224//intrinsic component of membrane	GO:0016759//cellulose synthase activity;GO:0046914//transition metal ion binding	GO:0045229//external encapsulating structure organization;GO:0009250//glucan biosynthetic process	gi|115479227|ref|NP_001063207.1|/0/Os09g0422500 [Oryza sativa Japonica Group]
	LOC_Os09g27670	Chr9:16846524-16847608	6.96351	5.84452	6.37749	1.67408	1.22307	0.949769	0.781834	1.10432	1.12427	0.312535	0.46659	0.193347	cDNA|expressed protein	-	-	-	-	gi|51535885|dbj|BAD37968.1|/0/hypothetical protein [Oryza sativa Japonica Group]
	LOC_Os09g27680	Chr9:16848165-16848465	12.4093	7.49547	8.02903	2.39289	4.77485	2.131	0	1.27501	0	0	0.928541	0	cDNA|expressed protein	-	-	-	-	gi|218202251|gb|EEC84678.1|/1.63225e-37/hypothetical protein OsI_31592 [Oryza sativa Indica Group]
	LOC_Os10g17260	Chr10:8679309-8681284	48.7675	50.3281	81.4003	10.3215	16.2396	8.60931	21.4286	24.4496	22.0948	12.5421	11.7619	8.05237	cDNA|cytochrome P450, putative, expressed	K05280|1|0.0|961|dosa:Os10t0320100-01|flavonoid 3'-monooxygenase [EC:1.14.13.21]	-	GO:0016491//oxidoreductase activity;GO:0005506//iron ion binding	GO:0008152//metabolic process	gi|115481490|ref|NP_001064338.1|/0/Os10g0320100 [Oryza sativa Japonica Group]
	LOC_Os10g21406	Chr10:10913945-10914191	8.22997	7.18969	0	0.991537	0.964625	0	0	0	0	0	0	0	cDNA|photosystem I iron-sulfur center, putative, expressed	K02691|1|2e-44|177|sita:19526852|photosystem I subunit VII	GO:0009521;GO:0009534//chloroplast thylakoid	GO:0043169//cation binding;GO:0051536//iron-sulfur cluster binding	GO:0051234//establishment of localization;GO:0009767//photosynthetic electron transport chain	gi|11466848|ref|NP_039445.1|/1.18784e-43/photosystem I subunit VII [Oryza sativa Japonica Group]
	LOC_Os10g32980	Chr10:17261951-17266613	33.1018	52.3812	22.9703	18.3548	16.0159	16.5616	29.187	31.6896	37.8585	21.9588	33.3967	49.0769	cDNA|CESA7 - cellulose synthase, expressed	K10999|1|0.0|1912|dosa:Os10t0467800-01|cellulose synthase A [EC:2.4.1.12]	GO:0031224//intrinsic component of membrane	GO:0016759//cellulose synthase activity;GO:0046914//transition metal ion binding	GO:0045229//external encapsulating structure organization;GO:0009250//glucan biosynthetic process	gi|115482436|ref|NP_001064811.1|/0/Os10g0467800 [Oryza sativa Japonica Group]
	LOC_Os10g35840	Chr10:19159092-19162504	319.057	512.181	560.425	186.533	172.848	149.131	29.3841	28.9947	27.061	13.8435	14.0508	13.238	cDNA|shikimate/quinate 5-dehydrogenase, putative, expressed	K02492|1|0.0|817|dosa:Os10t0502400-01|glutamyl-tRNA reductase [EC:1.2.1.70]	GO:0009536//plastid	GO:0016620//oxidoreductase activity, acting on the aldehyde or oxo group of donors, NAD or NADP as acceptor;GO:0016616//oxidoreductase activity, acting on the CH-OH group of donors, NAD or NADP as acceptor;GO:0000166//nucleotide binding	GO:0006779//porphyrin-containing compound biosynthetic process	gi|115482796|ref|NP_001064991.1|/0/Os10g0502400 [Oryza sativa Japonica Group]
	LOC_Os10g36703	Chr10:19631245-19632264	39.3845	62.6805	56.1153	26.4828	24.0653	25.4334	56.0481	70.3446	61.6786	66.5198	73.6627	52.851	cDNA|CPuORF40 - conserved peptide uORF-containing transcript, expressed	K14488|1|2e-43|176|dosa:Os10t0510500-01|SAUR family protein	-	-	-	gi|218184869|gb|EEC67296.1|/1.11807e-42/hypothetical protein OsI_34284 [Oryza sativa Indica Group]
	LOC_Os10g40520	Chr10:21693775-21694502	94.6479	132.518	185.71	40.9159	65.4712	43.1492	395.301	367.806	222.912	446.943	592.093	548.598	cDNA|LTPL145 - Protease inhibitor/seed storage/LTP family protein precursor, expressed	K02883|1|2e-16|86.7|zma:103646289|large subunit ribosomal protein L18e;K11855|2|4e-15|82.0|bvg:104906049|ubiquitin carboxyl-terminal hydrolase 36/42 [EC:3.4.19.12]	GO:0031410//cytoplasmic vesicle	GO:0005488//binding	GO:0010876//lipid localization	gi|115483326|ref|NP_001065333.1|/7.92163e-46/Os10g0552700 [Oryza sativa Japonica Group]
	LOC_Os10g40530	Chr10:21697018-21697778	1.9388	15.1332	3.04286	0.625027	3.73056	4.11091	783.986	644.087	637.613	805.593	1052.33	1059.4	cDNA|LTPL146 - Protease inhibitor/seed storage/LTP family protein precursor, expressed	K02883|1|3e-16|85.9|zma:103646289|large subunit ribosomal protein L18e;K11855|2|3e-11|69.3|bvg:104906049|ubiquitin carboxyl-terminal hydrolase 36/42 [EC:3.4.19.12]	GO:0031410//cytoplasmic vesicle	GO:0005488//binding	GO:0010876//lipid localization	gi|115483328|ref|NP_001065334.1|/4.61287e-39/Os10g0552800 [Oryza sativa Japonica Group]
	LOC_Os11g01330	Chr11:194175-199479	17.1828	22.5021	10.9307	8.61011	9.1466	6.22603	8.89612	8.90703	12.7983	8.24968	6.08125	9.20534	cDNA|expressed protein	K03695|1|5e-14|81.6|gmx:100800986|ATP-dependent Clp protease ATP-binding subunit ClpB	-	-	-	gi|77548259|gb|ABA91056.1|/0/expressed protein [Oryza sativa Japonica Group]
	LOC_Os11g01530	Chr11:304966-307931	81.0471	117.207	194.738	39.9553	42.3315	35.2264	13.2392	12.68	12.5985	2.80517	3.10634	2.29712	cDNA|ferritin-1, chloroplast precursor, putative, expressed	K00522|1|7e-82|305|dosa:Os12t0106000-01|ferritin heavy chain [EC:1.16.3.2]	GO:0009536//plastid	GO:0016724;GO:0005506//iron ion binding;GO:0005506//iron ion binding;GO:0003824//catalytic activity	GO:0008152//metabolic process;GO:0000041//transition metal ion transport;GO:0006875//cellular metal ion homeostasis;GO:0008152//metabolic process;GO:0000041//transition metal ion transport;GO:0006875//cellular metal ion homeostasis	gi|21686526|gb|AAM74942.1|AF519570_1/5.84903e-116/ferritin [Oryza sativa Japonica Group]
	LOC_Os11g03580	Chr11:1390584-1391733	5.82588	9.00018	8.66804	3.01982	3.38181	3.99577	0	0	0	0	0	0	cDNA|expressed protein	-	GO:0043231//intracellular membrane-bounded organelle	-	-	gi|115483975|ref|NP_001065649.1|/6.53171e-102/Os11g0130200 [Oryza sativa Japonica Group]
	LOC_Os11g06730	Chr11:3288493-3289070	2.59894	9.39888	2.68341	1.05844	0.955035	1.70544	0	0	0	0	0	0	cDNA|ECAGL2 - ECA1 gametogenesis related family protein precursor, expressed	-	GO:0031410//cytoplasmic vesicle	-	-	gi|115484361|ref|NP_001065842.1|/2.24127e-43/Os11g0168000 [Oryza sativa Japonica Group]
	LOC_Os11g12340	Chr11:6888056-6898774	9.39817	5.74219	7.56455	3.55251	3.07651	3.536	2.5581	2.82356	2.25812	1.77871	1.21065	0.86775	cDNA|disease resistance protein RPM1, putative, expressed	K13457|1|0.0|1427|obr:102704283|disease resistance protein RPM1	GO:0031410//cytoplasmic vesicle;GO:0031410//cytoplasmic vesicle	GO:0032559;GO:0032559	GO:0012501//programmed cell death;GO:0006950//response to stress;GO:0012501//programmed cell death;GO:0006950//response to stress	gi|115484827|ref|NP_001067557.1|/0/Os11g0229500 [Oryza sativa Japonica Group]
	LOC_Os11g25090	Chr11:14301951-14302464	2.89565	4.33467	0	0	0	0	0	0	2.89196	0	0	1.24687	cDNA|expressed protein	-	-	-	-	gi|62733200|gb|AAX95317.1|/6.78064e-31/hypothetical protein [Oryza sativa Japonica Group]
	LOC_Os11g28184	Chr11:16205852-16214048	6.43022	6.41051	3.21391	1.2381	1.33018	2.49482	0	0	0	0	0	0	cDNA|expressed protein	K01586|1|1e-62|242|obr:102715270|diaminopimelate decarboxylase [EC:4.1.1.20]	-	-	-	gi|77553547|gb|ABA96343.1|/3.0745e-173/transposon protein, putative, Mariner sub-class [Oryza sativa Japonica Group]
	LOC_Os11g31090	Chr11:18092964-18095638	6.57611	22.0565	6.79286	6.34122	4.44949	3.21927	41.4843	64.6625	44.3318	48.0404	67.0089	40.2694	cDNA|transferase family protein, putative, expressed	K15400|1|0.0|860|dosa:Os11t0507200-00|omega-hydroxypalmitate O-feruloyl transferase [EC:2.3.1.188]	-	GO:0016746//transferase activity, transferring acyl groups	-	gi|77551124|gb|ABA93921.1|/0/transferase family protein, putative, expressed [Oryza sativa Japonica Group]
	LOC_Os11g41610	Chr11:24973758-24975308	142.49	279.054	55.5724	140.494	41.529	37.885	403.483	452.351	468.141	386.789	502.017	491.501	cDNA|40S ribosomal protein S29, putative, expressed	K02980|1|1e-30|131|dosa:Os12t0508300-01|small subunit ribosomal protein S29e	GO:0030529//ribonucleoprotein complex	GO:0005198//structural molecule activity	GO:0010467//gene expression	gi|115488728|ref|NP_001066851.1|/9.70723e-30/Os12g0508300 [Oryza sativa Japonica Group]
	LOC_Os12g01360	Chr12:220455-225846	15.0472	18.524	9.97141	8.06158	6.28878	4.93558	9.68729	9.23875	15.1427	8.54358	6.87227	10.1795	cDNA|expressed protein	K03695|1|1e-13|80.1|gmx:100800986|ATP-dependent Clp protease ATP-binding subunit ClpB	-	-	-	gi|115486876|ref|NP_001065925.1|/0/Os12g0104300 [Oryza sativa Japonica Group]
	LOC_Os12g01530	Chr12:320213-323923	71.3956	91.0084	160.601	29.1245	30.1998	25.8882	11.5154	11.598	8.60126	3.06425	2.41489	2.28921	cDNA|ferritin-1, chloroplast precursor, putative, expressed	K00522|1|2e-68|260|dosa:Os12t0106000-01|ferritin heavy chain [EC:1.16.3.2]	GO:0009536//plastid;GO:0009536//plastid	GO:0005506//iron ion binding;GO:0003824//catalytic activity;GO:0016724;GO:0005506//iron ion binding;GO:0016724;GO:0005506//iron ion binding	GO:0008152//metabolic process;GO:0000041//transition metal ion transport;GO:0006875//cellular metal ion homeostasis;GO:0008152//metabolic process;GO:0000041//transition metal ion transport;GO:0006875//cellular metal ion homeostasis;GO:0008152//metabolic process;GO:0000041//transition metal ion transport;GO:0006875//cellular metal ion homeostasis	gi|115486898|ref|NP_001065936.1|/3.21371e-100/Os12g0106000 [Oryza sativa Japonica Group]
	LOC_Os12g03350	Chr12:1302339-1303288	4.42254	8.00231	10.2582	1.83074	3.37613	4.9222	0	0	0	0	0	0	cDNA|expressed protein	-	GO:0043231//intracellular membrane-bounded organelle	-	-	gi|77553562|gb|ABA96358.1|/7.40315e-100/hypothetical protein LOC_Os12g03350 [Oryza sativa Japonica Group]
	LOC_Os12g14440	Chr12:8239428-8241153	28.1015	0.309139	1.01271	8.45742	5.21117	0.775641	0	0	0	0	0	0	cDNA|Jacalin-like lectin domain containing protein, putative, expressed	K13457|1|1e-34|148|obr:102710757|disease resistance protein RPM1;K04730|2|1e-30|134|dosa:Os11t0607900-01|interleukin-1 receptor-associated kinase 1 [EC:2.7.11.1];K04733|3|1e-23|111|zma:103636418|interleukin-1 receptor-associated kinase 4 [EC:2.7.11.1]	-	-	-	gi|115488016|ref|NP_001066495.1|/1.95377e-180/Os12g0247700 [Oryza sativa Japonica Group]
	LOC_Os12g25690	Chr12:14887907-14890480	150.687	229.125	111.5	76.5106	85.131	73.0354	648.681	556.854	543.433	532.77	601.251	570.58	cDNA|UDP-glucose 6-dehydrogenase, putative, expressed	K00012|1|0.0|966|dosa:Os12t0443500-01|UDPglucose 6-dehydrogenase [EC:1.1.1.22]	GO:0031410//cytoplasmic vesicle	GO:0016614//oxidoreductase activity, acting on CH-OH group of donors;GO:0000166//nucleotide binding	GO:0008152//metabolic process	gi|115488436|ref|NP_001066705.1|/0/Os12g0443500 [Oryza sativa Japonica Group]
	LOC_Os12g29330	Chr12:17391341-17392732	13.8691	14.7815	18.2162	7.32507	7.60624	7.64195	61.8395	64.5017	45.5855	55.6934	72.4377	48.3445	cDNA|no apical meristem protein, putative, expressed	K13126|1|4e-10|66.6|fve:101312606|polyadenylate-binding protein;K00162|2|2e-09|64.3|obr:102719045|pyruvate dehydrogenase E1 component beta subunit [EC:1.2.4.1]	-	-	-	gi|115488540|ref|NP_001066757.1|/3.08603e-102/Os12g0477400 [Oryza sativa Japonica Group]
	LOC_Os12g33130	Chr12:20045553-20046313	10.0996	11.8235	8.56862	2.38818	0.712604	3.1811	0	0	0	0	0	0	cDNA|expressed protein	-	-	-	-	gi|115488802|ref|NP_001066888.1|/5.20012e-37/Os12g0516000 [Oryza sativa Japonica Group]
	LOC_Os12g38720	Chr12:23782738-23783531	20.5792	18.0806	15.4542	9.42965	8.90715	5.94869	68.3791	69.7846	107.798	102.201	64.3448	118.763	cDNA|expressed protein	-	-	-	-	gi|115489238|ref|NP_001067106.1|/5.14485e-28/Os12g0575300 [Oryza sativa Japonica Group]
	LOC_Os12g39360	Chr12:24212537-24215241	22.8645	19.6295	18.9779	2.3785	1.61875	4.60147	0	0	0	0	0	0	cDNA|aspartic proteinase nepenthesin precursor, putative, expressed	K01381|1|4e-18|94.4|smo:SELMODRAFT_13348|saccharopepsin [EC:3.4.23.25];K19025|3|9e-16|86.7|tcc:TCM_030990|AP-5 complex subunit zeta-1;K00924|4|3e-13|78.6|tcc:TCM_041550|	GO:0031410//cytoplasmic vesicle	GO:0016787//hydrolase activity	-	gi|115489316|ref|NP_001067145.1|/0/Os12g0583300 [Oryza sativa Japonica Group]
Ⅳ	LOC_Os01g02750	Chr1:954074-957328	4.22232	3.48387	5.62067	12.5406	11.9406	10.8283	0.854234	0.74619	0.800593	0.432904	0.622733	0.424525	cDNA|protein kinase domain containing protein, expressed	K04733|1|0.0|662|dosa:Os01t0117100-00|interleukin-1 receptor-associated kinase 4 [EC:2.7.11.1]	GO:0031410//cytoplasmic vesicle	GO:0004871//signal transducer activity;GO:0004672//protein kinase activity;GO:0032559	GO:0006464//cellular protein modification process	gi|115434176|ref|NP_001041846.1|/0/Os01g0116900 [Oryza sativa Japonica Group]
	LOC_Os01g03330	Chr1:1344556-1346419	2.63001	0.747484	0.639383	2.84271	7.22777	3.59137	27.4548	25.6088	25.4303	32.4027	33.1295	30.1416	cDNA|BBTI3 - Bowman-Birk type bran trypsin inhibitor precursor, expressed	-	GO:0031410//cytoplasmic vesicle	GO:0004866//endopeptidase inhibitor activity	-	gi|115434258|ref|NP_001041887.1|/4.52146e-148/Os01g0124100 [Oryza sativa Japonica Group]
	LOC_Os01g03340	Chr1:1347566-1348786	48.9896	14.0193	14.2929	43.9421	70.3945	50.9007	486.33	487.263	489.154	462.683	607.427	595.43	cDNA|BBTI4 - Bowman-Birk type bran trypsin inhibitor precursor, expressed	-	GO:0031410//cytoplasmic vesicle	GO:0004866//endopeptidase inhibitor activity	-	gi|297719581|ref|NP_001172152.1|/7.71719e-161/Os01g0124200 [Oryza sativa Japonica Group]
	LOC_Os01g03360	Chr1:1353628-1354802	4.15641	0.229581	0.670108	30.5072	40.9919	21.6099	215.923	200.269	214.21	231.734	339.6	348.56	cDNA|BBTI5 - Bowman-Birk type bran trypsin inhibitor precursor, expressed	-	GO:0031410//cytoplasmic vesicle	GO:0004866//endopeptidase inhibitor activity	-	gi|297719583|ref|NP_001172153.1|/2.28121e-154/Os01g0124400 [Oryza sativa Japonica Group]
	LOC_Os01g04360	Chr1:1944246-1945035	2.11321	1.84375	1.28352	4.74767	4.97446	8.61492	0	0	0	0	0	0	cDNA|hsp20/alpha crystallin family protein, putative, expressed	K13993|1|1e-51|203|dosa:Os01t0136000-00|HSP20 family protein	-	-	-	gi|115434390|ref|NP_001041953.1|/7.26914e-51/Os01g0136000 [Oryza sativa Japonica Group]
	LOC_Os01g04370	Chr1:1948736-1949587	7.31893	4.99032	3.76193	8.70385	10.9537	16.6469	0	0.4085	0	0	0	0	cDNA|hsp20/alpha crystallin family protein, putative, expressed	K13993|1|4e-62|238|dosa:Os01t0136100-01|HSP20 family protein	-	-	GO:0050896//response to stimulus	gi|115434392|ref|NP_001041954.1|/2.33449e-61/Os01g0136100 [Oryza sativa Japonica Group]
	LOC_Os01g05900	Chr1:2820035-2838580	7.08924	3.99481	3.99576	18.3772	7.66745	7.36763	41.4444	47.9338	41.9187	30.2983	27.6006	33.4044	cDNA|Core histone H2A/H2B/H3/H4 domain containing protein, putative, expressed	K11252|1|1e-43|176|obr:102719242|histone H2B	GO:0000785//chromatin;GO:0043231//intracellular membrane-bounded organelle	GO:0003676//nucleic acid binding	GO:0034728//nucleosome organization	gi|669029813|emb|CDM84141.1|/6.38584e-43/unnamed protein product [Triticum aestivum]
	LOC_Os01g07890	Chr1:3818045-3818774	5.86384	6.43695	7.71128	14.414	17.1668	10.3697	11.7591	13.0279	10.1368	14.5264	16.1829	15.845	cDNA|expressed protein	-	-	-	-	gi|115434806|ref|NP_001042161.1|/4.32663e-60/Os01g0174100 [Oryza sativa Japonica Group]
	LOC_Os01g09450	Chr1:4816844-4818962	6.7544	6.70049	8.59319	30.8766	26.6688	21.0135	4.14033	4.35677	4.84121	6.45202	7.85473	7.44582	cDNA|OsIAA2 - Auxin-responsive Aux/IAA gene family member, expressed	K14484|1|1e-54|214|dosa:Os01t0190300-01|auxin-responsive protein IAA	-	-	GO:0009725//response to hormone	gi|115435010|ref|NP_001042263.1|/8.4027e-54/Os01g0190300 [Oryza sativa Japonica Group]
	LOC_Os01g10040	Chr1:5236622-5244520	7.05728	6.56536	6.57435	14.3619	14.0002	14.1574	8.79947	7.03262	9.68118	9.59996	10.3852	11.8618	cDNA|cytochrome P450, putative, expressed	K09589|1|3e-127|455|dosa:Os01t0197100-00|steroid 3-oxidase [EC:1.14.-.-]	-	GO:0016491//oxidoreductase activity;GO:0005506//iron ion binding;GO:0016491//oxidoreductase activity;GO:0005506//iron ion binding	GO:0006091//generation of precursor metabolites and energy;GO:0006091//generation of precursor metabolites and energy	gi|115435078|ref|NP_001042297.1|/0/Os01g0197100 [Oryza sativa Japonica Group]
	LOC_Os01g10490	Chr1:5549618-5551003	22.1726	5.93809	5.91434	34.1625	16.8687	18.1934	0	0	0	0	0	0	cDNA|keratin, type I cytoskeletal 9, putative, expressed	-	GO:0031410//cytoplasmic vesicle	-	-	gi|297596290|ref|NP_001042324.2|/6.52773e-35/Os01g0201600 [Oryza sativa Japonica Group]
	LOC_Os01g14410	Chr1:8061857-8062908	18.8922	31.489	60.7501	312.986	230.558	258.692	30.6365	27.048	25.892	84.162	77.1763	63.8825	cDNA|early light-induced protein, chloroplast precursor, putative, expressed	-	GO:0043231//intracellular membrane-bounded organelle	-	-	gi|115435632|ref|NP_001042574.1|/2.04405e-43/Os01g0246400 [Oryza sativa Japonica Group]
	LOC_Os01g31800	Chr1:17420431-17421291	11.1403	1.07379	1.98443	24.1604	7.04747	6.51011	73.4592	72.3938	71.5025	67.8423	72.2699	58.9072	cDNA|Core histone H2A/H2B/H3/H4 domain containing protein, putative, expressed	K11251|1|4e-39|161|obr:102718440|histone H2A	GO:0000785//chromatin;GO:0043231//intracellular membrane-bounded organelle	GO:0003676//nucleic acid binding	GO:0034728//nucleosome organization	gi|115436786|ref|NP_001043136.1|/2.21667e-38/Os01g0502700 [Oryza sativa Japonica Group]
	LOC_Os01g42860	Chr1:24392840-24393423	3.62096	0.163294	0.685356	4.23999	16.2427	10.3782	43.9272	35.4703	24.4971	64.4553	57.8332	38.5866	cDNA|inhibitor I family protein, putative, expressed	-	-	-	-	gi|115438568|ref|NP_001043571.1|/4.46444e-34/Os01g0615100 [Oryza sativa Japonica Group]
	LOC_Os01g45914	Chr1:26087571-26088335	23.5232	5.14139	21.3113	4208.76	3901.05	4210.91	7.80061	8.42264	10.1231	389.839	426.018	378.467	cDNA|expressed protein	-	-	-	-	gi|149390911|gb|ABR25473.1|/1.23209e-15/unknown [Oryza sativa Indica Group]
	LOC_Os01g55220	Chr1:31766629-31766842	0	0	0	8.34756	0	0	103.276	64.1562	57.655	119.929	107.626	107.491	cDNA|expressed protein	-	-	-	-	-
	LOC_Os01g58140	Chr1:33625269-33626043	4.2702	4.57573	7.00314	14.4727	13.9301	7.39437	9.28095	7.68225	9.19152	7.99302	8.79783	6.13917	cDNA|expressed protein	-	-	-	-	gi|115440443|ref|NP_001044501.1|/5.43274e-43/Os01g0793900 [Oryza sativa Japonica Group]
	LOC_Os01g58150	Chr1:33629558-33631020	4.42263	3.282	7.41886	31.8347	29.3104	17.5919	32.8822	37.0407	32.1941	46.5583	45.4833	34.8657	cDNA|expressed protein	-	-	-	-	gi|125572298|gb|EAZ13813.1|/5.86702e-112/hypothetical protein OsJ_03739 [Oryza sativa Japonica Group]
	LOC_Os01g64640	Chr1:37513745-37514564	49.5505	8.61333	9.75438	132.397	30.301	32.2396	266.693	248.411	276.103	243.11	256.637	235.758	cDNA|histone H3, putative, expressed	K11253|1|3e-56|218|tcc:TCM_038063|histone H3	GO:0000785//chromatin;GO:0043231//intracellular membrane-bounded organelle	GO:0003676//nucleic acid binding	GO:0034728//nucleosome organization	gi|590578141|ref|XP_007013423.1|/1.7967e-55/Histone superfamily protein [Theobroma cacao]
	LOC_Os01g65260	Chr1:37866112-37868060	25.5945	50.6938	48.8732	107.173	89.2802	81.5441	1.27152	0.930979	1.12919	0.847757	1.71886	1.33397	cDNA|amidophosphoribosyltransferase, chloroplast precursor, putative, expressed	K00764|1|0.0|866|obr:102710643|amidophosphoribosyltransferase [EC:2.4.2.14]	GO:0043231//intracellular membrane-bounded organelle	GO:0016763//transferase activity, transferring pentosyl groups;GO:0043169//cation binding;GO:0051540	GO:0006144//purine nucleobase metabolic process;GO:0006163//purine nucleotide metabolic process	gi|19571130|dbj|BAB86554.1|/0/putative amidophosphoribosyltransferase [Oryza sativa Japonica Group]
	LOC_Os02g03710	Chr2:1558478-1559143	15.317	9.02406	26.9695	42.4825	41.8958	41.0992	11.6358	8.58233	8.9937	10.121	11.1234	7.21152	cDNA|UP-9A, putative, expressed	-	-	-	-	-
	LOC_Os02g04510	Chr2:2001886-2005972	32.3945	49.9278	52.0343	114.128	94.3076	111.437	1.81082	2.76819	2.77681	1.98676	2.48106	2.71837	cDNA|UOS1, putative, expressed	K04498|1|0.0|872|obr:102708813|E1A/CREB-binding protein [EC:2.3.1.48];K19073|2|1e-07|59.3|ppp:PHYPADRAFT_167109|divinyl chlorophyllide a 8-vinyl-reductase [EC:1.3.1.75];K15891|3|9e-07|56.6|pda:103701809|farnesol dehydrogenase [EC:1.1.1.216]	GO:0043231//intracellular membrane-bounded organelle	-	-	gi|42409261|dbj|BAD10524.1|/0/putative UOS1 [Oryza sativa Japonica Group]
	LOC_Os02g04550	Chr2:2036221-2036524	1.71946	4.84712	6.22501	18.1025	8.34299	9.10147	0	0	0	0	0	0	cDNA|expressed protein	-	-	-	-	gi|218190017|gb|EEC72444.1|/1.86604e-25/hypothetical protein OsI_05778 [Oryza sativa Indica Group]
	LOC_Os02g07110	Chr2:3655347-3656185	3.20233	4.74098	4.43191	11.6877	9.79281	14.3267	2.1606	1.66785	1.62635	1.31618	1.26414	0.96755	cDNA|OsSAUR6 - Auxin-responsive SAUR gene family member, expressed	K14488|1|2e-24|113|bdi:100838791|SAUR family protein	-	-	-	gi|49387755|dbj|BAD26243.1|/1.71197e-40/auxin responsive protein-like [Oryza sativa Japonica Group]
	LOC_Os02g22580	Chr2:13467196-13467584	3.01395	6.74135	0	8.20696	9.37607	5.6058	0	0	2.68378	0	0	2.91881	cDNA|expressed protein	-	GO:0043231//intracellular membrane-bounded organelle	-	-	gi|22831090|dbj|BAC15952.1|/5.24044e-30/hypothetical protein [Oryza sativa Japonica Group]
	LOC_Os02g30650	Chr2:18252569-18256034	9.56491	7.64543	14.1393	23.8898	26.0523	20.678	2.22385	1.79475	1.59802	1.57637	2.0943	3.34358	cDNA|heavy metal-associated domain containing protein, expressed	K07213|1|2e-06|54.3|rcu:RCOM_0148180|copper chaperone;K00430|2|2e-06|54.3|mdm:103431979|peroxidase [EC:1.11.1.7]	-	GO:0043169//cation binding	GO:0006812//cation transport	gi|115446309|ref|NP_001046934.1|/4.01384e-85/Os02g0510600 [Oryza sativa Japonica Group]
	LOC_Os02g36880	Chr2:22258832-22260681	0.503576	0.361958	0.265224	51.7568	46.3984	46.3756	8.02258	6.66588	6.01176	11.3882	16.337	12.7186	cDNA|No apical meristem protein, putative, expressed	K13126|1|2e-17|91.3|fve:101312606|polyadenylate-binding protein;K05941|2|1e-07|58.5|mdm:103435918|glutathione gamma-glutamylcysteinyltransferase [EC:2.3.2.15];K00162|3|4e-06|53.5|obr:102719045|pyruvate dehydrogenase E1 component beta subunit [EC:1.2.4.1]	GO:0043231//intracellular membrane-bounded organelle;GO:0043231//intracellular membrane-bounded organelle;GO:0043231//intracellular membrane-bounded organelle;GO:0043231//intracellular membrane-bounded organelle	-	-	gi|115446897|ref|NP_001047228.1|/7.12539e-164/Os02g0579000 [Oryza sativa Japonica Group]
	LOC_Os02g39140	Chr2:23643091-23651534	3.87281	3.63841	4.39669	8.0611	8.64233	9.05688	61.9775	64.1216	61.8937	61.6015	63.4282	60.888	cDNA|helix-loop-helix DNA-binding domain containing protein, expressed	-	GO:0043231//intracellular membrane-bounded organelle;GO:0043231//intracellular membrane-bounded organelle	-	-	gi|218191124|gb|EEC73551.1|/2.20449e-89/hypothetical protein OsI_07971 [Oryza sativa Indica Group]
	LOC_Os02g39930	Chr2:24152111-24153073	27.8984	9.49624	14.6442	45.947	32.6201	33.1143	1.40895	1.51929	1.68823	1.13532	2.10704	2.49251	cDNA|OsTIL-1 Temperature-induced lipocalin-1, expressed	K03098|1|1e-110|400|dosa:Os02t0612900-01|apolipoprotein D and lipocalin family protein	-	-	-	gi|115447273|ref|NP_001047416.1|/5.70142e-110/Os02g0612900 [Oryza sativa Japonica Group]
	LOC_Os02g41904	Chr2:25190483-25191221	65.6588	11.586	9.82447	119.274	35.8756	35.1366	85.7189	70.6018	80.7748	90.4924	101.653	116.71	cDNA|DEF7 - Defensin and Defensin-like DEFL family, expressed	-	GO:0031410//cytoplasmic vesicle	-	GO:0006950//response to stress	gi|115447427|ref|NP_001047493.1|/7.63841e-41/Os02g0629800 [Oryza sativa Japonica Group]
	LOC_Os02g44080	Chr2:26608360-26609658	0	0.0995289	0	0	9.63639	8.60568	2351.75	1870.13	1960.23	1677.69	1929.97	1519.41	cDNA|aquaporin protein, putative, expressed	K09873|1|3e-128|458|osa:4330207|aquaporin TIP	GO:0031090//organelle membrane;GO:0043231//intracellular membrane-bounded organelle;GO:0031224//intrinsic component of membrane;GO:0031410//cytoplasmic vesicle;GO:0042995//cell projection	-	GO:0050896//response to stimulus;GO:0006810//transport	gi|115447705|ref|NP_001047632.1|/1.66427e-127/Os02g0658100 [Oryza sativa Japonica Group]
	LOC_Os02g44310	Chr2:26804987-26805825	0	0.0707609	0	0	4.58387	4.5895	1320.91	1269.84	1070.57	1692.52	2059.51	1997.11	cDNA|LTPL112 - Protease inhibitor/seed storage/LTP family protein precursor, expressed	K02883|1|3e-31|135|zma:103646289|large subunit ribosomal protein L18e;K11855|2|6e-16|85.1|bvg:104906049|ubiquitin carboxyl-terminal hydrolase 36/42 [EC:3.4.19.12];K05747|3|2e-11|70.1|gmx:102666577|Wiskott-Aldrich syndrome protein	GO:0031410//cytoplasmic vesicle	GO:0005488//binding	GO:0010876//lipid localization	gi|115447741|ref|NP_001047650.1|/2.30843e-45/Os02g0662000 [Oryza sativa Japonica Group]
	LOC_Os02g45940	Chr2:27993897-27994741	14.6147	1.47176	0.512089	42.988	7.91098	6.63442	91.9035	83.7667	101.486	79.2504	73.7404	72.0849	cDNA|Core histone H2A/H2B/H3/H4 domain containing protein, putative, expressed	K11254|1|1e-39|164|zma:103634138|histone H4	GO:0000785//chromatin;GO:0043231//intracellular membrane-bounded organelle	GO:0003676//nucleic acid binding	GO:0034728//nucleosome organization	gi|670426610|ref|XP_008653962.1|/5.58015e-39/PREDICTED: uncharacterized protein LOC103634138 [Zea mays]
	LOC_Os02g47150	Chr2:28777003-28784587	5.68822	0.796721	0.801799	12.2926	3.0647	2.7372	32.8044	30.6553	35.8501	29.8977	27.2271	32.6851	cDNA|DNA topoisomerase 2, putative, expressed	K03164|1|0.0|2209|obr:102704031|DNA topoisomerase II [EC:5.99.1.3]	-	GO:0003916//DNA topoisomerase activity;GO:0000166//nucleotide binding	GO:0006259//DNA metabolic process;GO:0006351//transcription, DNA-templated	gi|41052970|dbj|BAD07880.1|/0/putative DNA topoisomerase II [Oryza sativa Japonica Group]
	LOC_Os02g56130	Chr2:34351406-34353656	10.8242	3.78222	3.63194	25.1983	7.14665	6.71828	90.1459	84.1521	89.1288	77.0643	75.6488	78.3091	cDNA|PCNA - Putative DNA replicative polymerase clamp, expressed	K04802|1|9e-145|513|dosa:Os02t0805200-01|proliferating cell nuclear antigen	GO:0043234//protein complex;GO:0043231//intracellular membrane-bounded organelle	GO:0003676//nucleic acid binding;GO:0030234//enzyme regulator activity	GO:0006260//DNA replication	gi|115449323|ref|NP_001048438.1|/5.20947e-144/Os02g0805200 [Oryza sativa Japonica Group]
	LOC_Os03g01300	Chr3:208329-211839	31.7765	26.7088	56.0065	88.1161	86.9693	54.4548	60.1263	79.9644	41.3049	96.1706	125.845	55.775	cDNA|LTPL114 - Protease inhibitor/seed storage/LTP family protein precursor, expressed	K02883|1|1e-20|100|zma:103646289|large subunit ribosomal protein L18e;K11855|2|1e-11|70.5|bvg:104906049|ubiquitin carboxyl-terminal hydrolase 36/42 [EC:3.4.19.12];K05747|3|1e-08|60.8|gmx:102666577|Wiskott-Aldrich syndrome protein	GO:0031410//cytoplasmic vesicle	-	-	gi|115450133|ref|NP_001048667.1|/2.7888e-53/Os03g0103200 [Oryza sativa Japonica Group]
	LOC_Os03g02780	Chr3:1080710-1081442	35.5838	5.97282	7.04215	101.795	25.4337	21.6652	168.548	184.306	185.898	168.435	161.884	154.495	cDNA|Core histone H2A/H2B/H3/H4 domain containing protein, putative, expressed	K11254|1|2e-39|162|ppp:PHYPADRAFT_152862|histone H4	GO:0000785//chromatin;GO:0043231//intracellular membrane-bounded organelle	GO:0003676//nucleic acid binding	GO:0034728//nucleosome organization	gi|721697114|ref|XP_003580388.2|/1.23562e-38/PREDICTED: uncharacterized protein LOC100841093 [Brachypodium distachyon]
	LOC_Os03g03500	Chr3:1511321-1513228	5.63877	7.79305	9.55157	14.6605	16.2949	15.1029	33.2934	28.9566	24.7631	24.297	27.0706	16.8667	cDNA|heavy metal-associated domain containing protein, expressed	-	-	GO:0043169//cation binding	GO:0006812//cation transport	gi|115450453|ref|NP_001048827.1|/9.34127e-30/Os03g0126700 [Oryza sativa Japonica Group]
	LOC_Os03g04140	Chr3:1892823-1897309	22.5894	29.7697	32.7381	65.2871	55.3889	58.8957	10.2659	10.1204	10.1335	15.7335	16.8632	16.7055	cDNA|serine acetyltransferase protein, putative, expressed	K00640|1|3e-149|529|dosa:Os03t0133900-01|serine O-acetyltransferase [EC:2.3.1.30]	-	GO:0016740//transferase activity	-	gi|115450557|ref|NP_001048879.1|/6.37034e-154/Os03g0133900 [Oryza sativa Japonica Group]
	LOC_Os03g04530	Chr3:2115173-2117105	9.89215	0.384327	0.747017	12.9479	5.77703	5.67765	0	0	0	0	0	0	cDNA|cytochrome P450, putative, expressed	K15402|1|9e-98|358|atr:105421656|fatty acid omega-hydroxylase [EC:1.14.-.-];K15405|2|9e-95|348|aly:ARALYDRAFT_474859|midchain alkane hydroxylase;K00517|5|2e-91|337|brp:103833662|	GO:0031410//cytoplasmic vesicle	GO:0046872//metal ion binding	-	gi|115450615|ref|NP_001048908.1|/0/Os03g0138200 [Oryza sativa Japonica Group]
	LOC_Os03g06330	Chr3:3165265-3168965	4.48033	5.20357	4.51443	11.4118	8.89149	10.249	32.6666	36.237	35.9347	44.0628	42.0215	44.8578	cDNA|tyrosine protein kinase domain containing protein, putative, expressed	K04733|1|2e-117|424|sita:101761289|interleukin-1 receptor-associated kinase 4 [EC:2.7.11.1]	-	GO:0004672//protein kinase activity;GO:0032559	GO:0006464//cellular protein modification process	gi|115450853|ref|NP_001049027.1|/0/Os03g0159100 [Oryza sativa Japonica Group]
	LOC_Os03g06670	Chr3:3371373-3372410	21.9965	2.38601	2.97425	52.2515	12.8844	10.1112	105.701	90.099	92.4427	81.8003	94.0235	88.4578	cDNA|Core histone H2A/H2B/H3/H4 domain containing protein, putative, expressed	K11251|1|3e-51|202|sita:101757439|histone H2A	GO:0000785//chromatin;GO:0043231//intracellular membrane-bounded organelle	GO:0003676//nucleic acid binding	GO:0034728//nucleosome organization	gi|226532207|ref|NP_001141633.1|/1.51176e-50/uncharacterized protein LOC100273753 [Zea mays]
	LOC_Os03g11540	Chr3:5979593-5983099	3.16425	0.485189	0.483126	12.5216	2.05691	1.61437	43.591	41.2008	41.9829	40.4729	36.4343	35.1481	cDNA|RPA1B - Putative single-stranded DNA binding complex subunit 1, expressed	K07466|1|0.0|1195|dosa:Os03t0214100-01|replication factor A1	GO:0043231//intracellular membrane-bounded organelle	GO:0003676//nucleic acid binding	GO:0006259//DNA metabolic process	gi|115451537|ref|NP_001049369.1|/0/Os03g0214100 [Oryza sativa Japonica Group]
	LOC_Os03g14180	Chr3:7697014-7698510	3.48127	2.29515	0.565382	8.11363	4.966	17.4465	0	0	0	0	0	0	cDNA|hsp20/alpha crystallin family protein, putative, expressed	K13993|1|4e-121|435|dosa:Os03t0245800-02|HSP20 family protein	GO:0009536//plastid	-	GO:0050896//response to stimulus	gi|115451881|ref|NP_001049541.1|/2.413e-120/Os03g0245800 [Oryza sativa Japonica Group]
	LOC_Os03g14370	Chr3:7815020-7817753	2.63343	3.61653	3.86669	11.1272	7.69543	7.61115	9.44441	9.15748	9.54035	16.8252	19.2322	17.2372	cDNA|ACT domain containing protein, expressed	K03978|1|2e-09|65.5|mdm:103415977|GTP-binding protein	-	GO:0031406//carboxylic acid binding;GO:0031406//carboxylic acid binding	-	gi|108707165|gb|ABF94960.1|/0/ACT domain containing protein, expressed [Oryza sativa Japonica Group]
	LOC_Os03g15020	Chr3:8195945-8202168	22.6153	12.3557	31.6373	52.2292	54.6957	45.49	51.5181	46.6833	56.0383	33.715	36.7043	32.01	cDNA|beta-galactosidase precursor, putative, expressed	K12309|1|0.0|726|pxb:103943992|beta-galactosidase [EC:3.2.1.23]	GO:0031410//cytoplasmic vesicle;GO:0031410//cytoplasmic vesicle;GO:0031410//cytoplasmic vesicle	GO:0030246//carbohydrate binding;GO:0043167//ion binding;GO:0015925//galactosidase activity;GO:0030246//carbohydrate binding;GO:0043167//ion binding;GO:0015925//galactosidase activity;GO:0030246//carbohydrate binding;GO:0043167//ion binding;GO:0015925//galactosidase activity	GO:0044238;GO:0044238;GO:0044238	gi|115451981|ref|NP_001049591.1|/0/Os03g0255100 [Oryza sativa Japonica Group]
	LOC_Os03g17100	Chr3:9498899-9499826	77.3454	11.0398	8.88854	225.034	48.5078	43.2535	366.06	354.023	367.831	304.509	311.825	303.622	cDNA|Core histone H2A/H2B/H3/H4 domain containing protein, putative, expressed	K11251|1|5e-39|161|obr:102718440|histone H2A	GO:0000785//chromatin;GO:0043231//intracellular membrane-bounded organelle	GO:0003676//nucleic acid binding	GO:0034728//nucleosome organization	gi|115436786|ref|NP_001043136.1|/2.64269e-38/Os01g0502700 [Oryza sativa Japonica Group]
	LOC_Os03g17480	Chr3:9717251-9719907	1.51041	9.69613	3.76465	11.2695	12.6216	6.29214	1.63378	1.41307	1.709	1.8866	2.35037	1.62812	cDNA|IN2-1 protein, putative, expressed	K00799|1|8e-134|477|dosa:Os03t0283200-00|glutathione S-transferase [EC:2.5.1.18]	-	-	-	gi|115452303|ref|NP_001049752.1|/4.32933e-133/Os03g0283200 [Oryza sativa Japonica Group]
	LOC_Os03g20680	Chr3:11699261-11700672	0.492753	0.118976	0.0413273	47.0757	38.2685	35.3607	0.154382	0.12806	0.0668983	0.661948	3.46738	0.331087	cDNA|late embryogenesis abundant protein 1, putative, expressed	-	GO:0043231//intracellular membrane-bounded organelle	-	-	gi|158513346|sp|A3AHG5.1|LEA1_ORYSJ/1.50593e-112/RecName: Full=Late embryogenesis abundant protein 1 [Oryza sativa Japonica Group]
	LOC_Os03g25490	Chr3:14559321-14561845	0.279658	0.601545	0.149649	7.19738	7.99594	8.02618	0	0	0	0	0	0	cDNA|cytochrome P450 72A1, putative, expressed	K15639|1|6e-165|409|dosa:Os03t0370900-01|PHYB activation tagged suppressor 1 [EC:1.14.-.-]	GO:0043231//intracellular membrane-bounded organelle;GO:0043231//intracellular membrane-bounded organelle	GO:0016491//oxidoreductase activity;GO:0005506//iron ion binding;GO:0016491//oxidoreductase activity;GO:0005506//iron ion binding	-	gi|108708385|gb|ABF96180.1|/0/Cytochrome P450 family protein, expressed [Oryza sativa Japonica Group]
	LOC_Os03g25500	Chr3:14567491-14571763	5.79567	5.32634	4.69762	11.7026	7.03632	15.7921	0	0	0	0	0	0	cDNA|cytochrome P450 72A1, putative, expressed	K15639|1|1e-80|300|dosa:Os03t0370900-01|PHYB activation tagged suppressor 1 [EC:1.14.-.-]	-	GO:0016491//oxidoreductase activity;GO:0005506//iron ion binding	-	gi|28927679|gb|AAO62325.1|/6.61489e-113/putative cytochrome P450, 5'-partial [Oryza sativa Japonica Group]
	LOC_Os03g36530	Chr3:20240366-20243971	1.50615	2.80258	2.73085	7.96524	7.7719	7.89066	4.49321	3.99353	3.73509	3.94655	5.06471	5.17409	cDNA|FAD-binding and arabino-lactone oxidase domains containing protein, putative, expressed	K00225|1|5e-13|77.0|csl:COCSUDRAFT_38144|L-galactono-1,4-lactone dehydrogenase [EC:1.3.2.3]	GO:0031410//cytoplasmic vesicle	GO:0016899//oxidoreductase activity, acting on the CH-OH group of donors, oxygen as acceptor;GO:0050662//coenzyme binding	GO:0008152//metabolic process	gi|115453783|ref|NP_001050492.1|/0/Os03g0563100 [Oryza sativa Japonica Group]
	LOC_Os03g37570	Chr3:20837948-20839908	4.27098	3.08641	3.76404	14.3635	11.6188	13.5439	0.348852	0.6744	0.528801	0.234992	0.579886	0.342714	cDNA|expressed protein	-	-	-	-	gi|297722281|ref|NP_001173504.1|/9.28264e-88/Os03g0572250 [Oryza sativa Japonica Group]
	LOC_Os03g37830	Chr3:20978617-20985759	9.64969	6.01565	10.0209	26.6252	20.4619	19.1177	0	0	0	0	0	0	cDNA|potassium transporter, putative, expressed	K03549|1|0.0|1480|dosa:Os03t0574900-01|KUP system potassium uptake protein	GO:0044464	GO:0046873//metal ion transmembrane transporter activity	GO:0030001//metal ion transport;GO:0034220//ion transmembrane transport	gi|115453857|ref|NP_001050529.1|/0/Os03g0574900 [Oryza sativa Japonica Group]
	LOC_Os03g44880	Chr3:25315696-25317399	4.86202	0.055906	1.22453	6.48489	4.3394	7.94659	0	0	0	0	0	0	cDNA|Cupin domain containing protein, expressed	K11426|1|3e-40|166|sly:101250545|SET and MYND domain-containing protein;K19476|3|3e-22|106|mdm:103418875|vacuolar protein sorting-associated protein IST1	GO:0005576//extracellular region;GO:0031410//cytoplasmic vesicle	GO:0046914//transition metal ion binding	-	gi|115454385|ref|NP_001050793.1|/6.54029e-112/Os03g0651800 [Oryza sativa Japonica Group]
	LOC_Os03g48780	Chr3:27790976-27792047	5.1599	5.71144	8.90663	28.2075	21.5938	20.4582	0	0	0	0	0	0	cDNA|Cupin domain containing protein, expressed	K11426|1|7e-42|171|sly:101250545|SET and MYND domain-containing protein;K19476|3|1e-15|84.3|mdm:103418875|vacuolar protein sorting-associated protein IST1	GO:0005576//extracellular region;GO:0031410//cytoplasmic vesicle	GO:0046914//transition metal ion binding	-	gi|115454735|ref|NP_001050968.1|/1.07607e-115/Os03g0694000 [Oryza sativa Japonica Group]
	LOC_Os03g52370	Chr3:30074923-30075741	4.29258	1.30778	2.3285	10.2019	10.0982	6.50529	169.043	149.09	129.258	217.323	315.152	229.097	cDNA|PIII4 - Proteinase inhibitor II family protein precursor, expressed	-	GO:0031410//cytoplasmic vesicle;GO:0031410//cytoplasmic vesicle	-	-	gi|115455153|ref|NP_001051177.1|/1.73653e-39/Os03g0734100 [Oryza sativa Japonica Group]
	LOC_Os03g52390	Chr3:30078323-30078929	9.12917	8.295	9.50437	17.7343	26.0829	16.3274	47.8808	36.2577	33.3165	46.789	72.1158	44.2124	cDNA|PIII1 - Proteinase inhibitor II family protein precursor, expressed	-	GO:0031410//cytoplasmic vesicle	-	-	gi|115455157|ref|NP_001051179.1|/1.30989e-34/Os03g0734300 [Oryza sativa Japonica Group]
	LOC_Os03g53230	Chr3:30532042-30535512	14.4184	16.7668	15.7768	46.9661	40.9924	36.086	122.24	123.019	140.166	191.979	167.932	202.809	cDNA|bifunctional 3-phosphoadenosine 5-phosphosulfate synthetase, putative, expressed	K13811|1|0.0|801|dosa:Os03t0743900-01|3'-phosphoadenosine 5'-phosphosulfate synthase [EC:2.7.7.4 2.7.1.25]	GO:0043231//intracellular membrane-bounded organelle	GO:0004779//sulfate adenylyltransferase activity	GO:0006790//sulfur compound metabolic process	gi|115455267|ref|NP_001051234.1|/0/Os03g0743900 [Oryza sativa Japonica Group]
	LOC_Os03g53340	Chr3:30603963-30607164	1.89603	2.99433	1.04994	2.13385	2.43314	13.832	7.93273	6.40826	8.8729	9.51177	9.30027	8.61977	cDNA|HSF-type DNA-binding domain containing protein, expressed	K09419|1|2e-172|607|osa:4334080|heat shock transcription factor, other eukaryote	GO:0043231//intracellular membrane-bounded organelle;GO:0043231//intracellular membrane-bounded organelle;GO:0043231//intracellular membrane-bounded organelle;GO:0043231//intracellular membrane-bounded organelle;GO:0043231//intracellular membrane-bounded organelle;GO:0043231//intracellular membrane-bounded organelle	GO:0003677//DNA binding;GO:0003677//DNA binding;GO:0003677//DNA binding;GO:0003677//DNA binding;GO:0003677//DNA binding	GO:0006351//transcription, DNA-templated;GO:0006351//transcription, DNA-templated;GO:0006351//transcription, DNA-templated;GO:0006351//transcription, DNA-templated;GO:0006351//transcription, DNA-templated	gi|297601673|ref|NP_001051241.2|/7.94399e-165/Os03g0745000 [Oryza sativa Japonica Group]
	LOC_Os03g56930	Chr3:32423158-32424998	181.896	334.911	308.402	719.113	603.795	510.827	0.480999	1.06662	0.869656	0	0	1.10702e-06	cDNA|app1, putative, expressed	-	-	-	-	-
	LOC_Os03g60080	Chr3:34166098-34167546	30.3277	21.8911	27.3418	52.2305	47.811	64.1349	50.0698	42.1238	45.2667	61.8447	74.1447	73.7573	cDNA|NAC domain-containing protein 67, putative, expressed	K13126|1|5e-10|66.2|fve:101312606|polyadenylate-binding protein;K00162|2|1e-08|62.0|obr:102719045|pyruvate dehydrogenase E1 component beta subunit [EC:1.2.4.1];K02437|3|9e-08|58.9|pxb:103941124|glycine cleavage system H protein;K05941|4|1e-06|55.5|mdm:103435918|glutathione gamma-glutamylcysteinyltransferase [EC:2.3.2.15]	-	-	-	gi|115456163|ref|NP_001051682.1|/1.63133e-159/Os03g0815100 [Oryza sativa Japonica Group]
	LOC_Os03g60580	Chr3:34430583-34431200	5.93925	5.58064	12.5081	23.4137	17.025	20.6957	12.2128	8.13466	5.46657	10.8232	21.5864	7.87688	cDNA|actin-depolymerizing factor, putative, expressed	K05765|1|4e-72|270|dosa:Os03t0820500-01|cofilin	GO:0044464	GO:0008092//cytoskeletal protein binding	-	gi|115456239|ref|NP_001051720.1|/1.72708e-71/Os03g0820500 [Oryza sativa Japonica Group]
	LOC_Os03g60840	Chr3:34566987-34568087	15.9389	17.6785	10.4275	42.6932	31.1863	29.6341	24.3827	24.3777	21.5602	36.7849	39.2384	42.0984	cDNA|BBTI13 - Bowman-Birk type bran trypsin inhibitor precursor, expressed	-	GO:0031410//cytoplasmic vesicle	-	-	gi|218194006|gb|EEC76433.1|/2.27204e-24/hypothetical protein OsI_14121 [Oryza sativa Indica Group]
	LOC_Os04g15580	Chr4:8472823-8476142	2.20909	1.45477	2.53572	6.34868	5.81905	4.50312	0	0	0	0	0	0	cDNA|serine/threonine-protein kinase receptor precursor, putative, expressed	K04733|1|4e-142|506|obr:102718645|interleukin-1 receptor-associated kinase 4 [EC:2.7.11.1]	GO:0031410//cytoplasmic vesicle	-	-	gi|297602284|ref|NP_001052282.2|/0/Os04g0226600 [Oryza sativa Japonica Group]
	LOC_Os04g17100	Chr4:9367934-9369158	79.8449	95.5476	103.986	211.833	175.929	188.204	106.295	103.352	62.4148	82.9089	140.574	103.395	cDNA|heavy metal-associated domain containing protein, expressed	K10752|1|1e-47|190|mdm:103421028|histone-binding protein RBBP4;K00430|2|1e-11|71.2|mdm:103431979|peroxidase [EC:1.11.1.7];K07213|3|2e-08|60.5|smo:SELMODRAFT_109953|copper chaperone	-	GO:0043169//cation binding	GO:0006812//cation transport	gi|115457408|ref|NP_001052304.1|/1.3769e-84/Os04g0244800 [Oryza sativa Japonica Group]
	LOC_Os04g21350	Chr4:12062938-12063828	5.04082	3.78701	5.04215	203.537	158.9	172.456	0.327293	0.315047	0	0	0	0	cDNA|flowering promoting factor-like 1, putative, expressed	K14416|1|3e-11|69.3|aly:ARALYDRAFT_325603|elongation factor 1 alpha-like protein	-	-	-	gi|115457536|ref|NP_001052368.1|/1.46637e-41/Os04g0282400 [Oryza sativa Japonica Group]
	LOC_Os04g26920	Chr4:15924281-15928162	35.4018	35.6508	26.3561	74.4279	59.8811	65.9525	3.86221	2.88894	4.15281	2.283	1.74998	1.43598	cDNA|oxidoreductase, aldo/keto reductase family protein, putative, expressed	K05275|1|3e-31|85.9|zma:100272747|pyridoxine 4-dehydrogenase [EC:1.1.1.65]	-	GO:0003824//catalytic activity;GO:0003824//catalytic activity;GO:0003824//catalytic activity	GO:0008152//metabolic process;GO:0008152//metabolic process;GO:0008152//metabolic process	gi|218194602|gb|EEC77029.1|/1.52516e-71/hypothetical protein OsI_15388 [Oryza sativa Indica Group]
	LOC_Os04g28410	Chr4:16807386-16808259	0	0	0	2.97688	1.31528	1.35073	2.15733	1.97468	1.99091	4.03905	5.03405	3.78457	cDNA|expressed protein	-	-	-	-	gi|115457868|ref|NP_001052534.1|/4.7521e-65/Os04g0352200 [Oryza sativa Japonica Group]
	LOC_Os04g29550	Chr4:17560645-17561444	5.76175	5.13419	9.77565	17.3532	12.8903	12.8338	0.502863	0.363756	0.549974	0.145261	0.0930322	0.0897312	cDNA|RIPER2 - Ripening-related family protein precursor, expressed	-	GO:0031410//cytoplasmic vesicle	-	-	gi|115457906|ref|NP_001052553.1|/1.22256e-85/Os04g0364800 [Oryza sativa Japonica Group]
	LOC_Os04g33610	Chr4:20358376-20359628	7.04592	11.9725	19.3369	27.1041	26.1374	25.132	0.944262	0.525303	0.596644	1.06287	0.941102	0.835236	cDNA|expressed protein	-	-	-	-	gi|115458274|ref|NP_001052737.1|/1.22347e-76/Os04g0412100 [Oryza sativa Japonica Group]
	LOC_Os04g34240	Chr4:20738832-20740465	5.20541	0.589611	1.16361	16.1583	3.1459	3.24599	42.4041	39.7826	38.5946	35.2302	34.7884	33.4113	cDNA|histone H3, putative, expressed	K11253|1|5e-130|465|dosa:Os04t0419600-01|histone H3	-	-	-	gi|414878180|tpg|DAA55311.1|/1.1221e-59/TPA: histone H3.2 [Zea mays]
	LOC_Os04g38870	Chr4:23104040-23107594	94.9141	87.968	67.7963	277.546	247.675	243.924	813.514	756.523	650.645	1277.96	1445.4	1147.99	cDNA|14-3-3 protein, putative, expressed	K06630|1|4e-143|509|dosa:Os04t0462500-01|14-3-3 protein epsilon	GO:0043231//intracellular membrane-bounded organelle;GO:0043231//intracellular membrane-bounded organelle;GO:0043231//intracellular membrane-bounded organelle;GO:0043231//intracellular membrane-bounded organelle;GO:0043231//intracellular membrane-bounded organelle	GO:0016817//hydrolase activity, acting on acid anhydrides;GO:0005515//protein binding;GO:0016817//hydrolase activity, acting on acid anhydrides;GO:0005515//protein binding;GO:0016817//hydrolase activity, acting on acid anhydrides;GO:0005515//protein binding;GO:0016817//hydrolase activity, acting on acid anhydrides;GO:0005515//protein binding;GO:0016817//hydrolase activity, acting on acid anhydrid…	-	gi|115458806|ref|NP_001053003.1|/1.25593e-142/Os04g0462500 [Oryza sativa Japonica Group]
	LOC_Os04g44060	Chr4:26099272-26101782	0.50835	0.981939	0.29847	0.633258	6.43858	6.82818	1619.84	1438.77	1389.86	1346.45	1585.67	1448.68	cDNA|aquaporin protein, putative, expressed	K09872|1|3e-158|558|dosa:Os04t0521100-01|aquaporin PIP	GO:0031224//intrinsic component of membrane	-	GO:0006810//transport	gi|115459470|ref|NP_001053335.1|/1.48197e-157/Os04g0521100 [Oryza sativa Japonica Group]
[truncated: 138 more rows]
