# Supplementary material for: Transcriptomic Profiling of Fe-Responsive lncRNAs and Their Regulatory Mechanism in Rice
Source: Genes (Basel). 2021 Apr 14;12(4):567. doi: 10.3390/genes12040567 (PMC8070830; doi:10.3390/genes12040567)
Supplement: Supplementary file 1 [file genes-12-00567-s001.zip › supplementary files/Table S4.xlsx]

## Sheet: shoot
Table S4a Cis-targets of DE-lncRNAs in shoot
LncRNA	mRNA	Decription
XLOC_006153	LOC_Os01g49470	E3 ubiquitin ligase, putative, expressed
XLOC_022755	LOC_Os02g43660	plastocyanin-like domain containing protein, putative, expressed
XLOC_029402	LOC_Os03g56930	app1, putative, expressed
XLOC_029402	LOC_Os03g56944	lysine-rich arabinogalactan protein 19 precursor, putative, expressed
XLOC_043545	LOC_Os05g47780	E3 ubiquitin ligase, putative, expressed
XLOC_049340	LOC_Os07g04930	expressed protein
XLOC_049340	LOC_Os07g04950	expressed protein
XLOC_049340	LOC_Os07g04960	app1, putative, expressed
XLOC_058849	LOC_Os09g04384	expressed protein
XLOC_060830	LOC_Os09g07200	expressed protein
XLOC_060831	LOC_Os09g07200	expressed protein
XLOC_060832	LOC_Os09g07200	expressed protein
XLOC_060833	LOC_Os09g07200	expressed protein
XLOC_018984	LOC_Os12g13340	expressed protein
XLOC_018985	LOC_Os12g13340	expressed protein
XLOC_018986	LOC_Os12g13340	expressed protein
XLOC_018987	LOC_Os12g13340	expressed protein
XLOC_018986	LOC_Os12g13360	cullin-1, putative, expressed
XLOC_018987	LOC_Os12g13360	cullin-1, putative, expressed
XLOC_018988	LOC_Os12g13360	cullin-1, putative, expressed

## Sheet: root
Table S4b Cis-targets of DE-lncRNAs in root
LncRNA	mRNA	Decription
XLOC_001025	LOC_Os01g21640	expressed protein
XLOC_002130	LOC_Os01g43950	expressed protein
XLOC_002318	LOC_Os01g48010	expressed protein
XLOC_007199	LOC_Os01g69270	OsFBO2 - F-box and other domain containing protein, expressed
XLOC_020885	LOC_Os02g06430	DUF292 domain containing protein, expressed
XLOC_025196	LOC_Os02g32990	expressed protein
XLOC_025435	LOC_Os02g37320	expressed protein
XLOC_025435	LOC_Os02g37360	expressed protein
XLOC_033038	LOC_Os04g03796	OsSub37 - Putative Subtilisin homologue, expressed
XLOC_036295	LOC_Os04g11450	OsFBX118 - F-box domain containing protein, expressed
XLOC_034336	LOC_Os04g31270	EMB1688, putative, expressed
XLOC_034336	LOC_Os04g31290	helix-loop-helix DNA-binding domain containing protein, expressed
XLOC_041391	LOC_Os05g02760	expressed protein
XLOC_043504	LOC_Os05g46370	bHelix-loop-helix transcription factor, putative, expressed
XLOC_043545	LOC_Os05g47770	serine/threonine-protein kinase At1g18390 precursor, putative, expressed
XLOC_043545	LOC_Os05g47780	E3 ubiquitin ligase, putative, expressed
XLOC_050670	LOC_Os07g31290	tyrosine protein kinase domain containing protein, putative, expressed
XLOC_050671	LOC_Os07g31290	tyrosine protein kinase domain containing protein, putative, expressed
XLOC_050672	LOC_Os07g31290	tyrosine protein kinase domain containing protein, putative, expressed
XLOC_054547	LOC_Os08g10480	heavy metal-associated domain containing protein, expressed
XLOC_054547	LOC_Os08g10500	expressed protein
XLOC_055321	LOC_Os08g25839	expressed protein
XLOC_058849	LOC_Os09g04339	expressed protein
XLOC_058849	LOC_Os09g04384	expressed protein
XLOC_060828	LOC_Os09g07200	expressed protein
XLOC_060830	LOC_Os09g07200	expressed protein
XLOC_060831	LOC_Os09g07200	expressed protein
XLOC_060832	LOC_Os09g07200	expressed protein
XLOC_060833	LOC_Os09g07200	expressed protein
XLOC_011934	LOC_Os11g12300	NBS-LRR disease resistance protein, putative, expressed
XLOC_012711	LOC_Os11g29370	haloacid dehalogenase-like hydrolase family protein, putative, expressed
XLOC_015188	LOC_Os11g30910	sulfotransferase domain containing protein, expressed
XLOC_013090	LOC_Os11g37190	allergen-related, putative, expressed
XLOC_015676	LOC_Os11g40410	expressed protein
XLOC_015889	LOC_Os11g44600	expressed protein
XLOC_015889	LOC_Os11g44630	expressed protein
XLOC_018984	LOC_Os12g13340	expressed protein
XLOC_018985	LOC_Os12g13340	expressed protein
XLOC_018986	LOC_Os12g13340	expressed protein
XLOC_018987	LOC_Os12g13340	expressed protein
XLOC_019129	LOC_Os12g16290	isoflavone reductase, putative, expressed
XLOC_019131	LOC_Os12g16290	isoflavone reductase, putative, expressed
XLOC_017986	LOC_Os12g38230	expressed protein
