# Supplementary material for: Transcriptomic Profiling of Fe-Responsive lncRNAs and Their Regulatory Mechanism in Rice
Source: Genes (Basel). 2021 Apr 14;12(4):567. doi: 10.3390/genes12040567 (PMC8070830; doi:10.3390/genes12040567)
Supplement: Supplementary file 1 [file genes-12-00567-s001.zip › supplementary files/Table S5.xlsx]

## Sheet: shoot
Table S5a Trans-targets of DE-lncRNAs in shoot
lncRNA	Length_lncRNA	mRNA	Length_mRNA	dG	ndG	Start_Position_lncRNA	End_Position_lncRNA	Start_Position_mRNA	End_Position_mRNA
XLOC_000238	600	LOC_Os08g41860	219	-43.87	-0.2925	1	156	64	219
XLOC_000238	600	LOC_Os01g33500	207	-35.36	-0.2068	163	369	1	207
XLOC_000238	600	LOC_Os01g47370	276	-34.89	-0.2017	1	190	87	276
XLOC_000238	600	LOC_Os01g55220	213	-48.74	-0.2552	16	228	1	213
XLOC_000238	600	LOC_Os02g10370	186	-35.96	-0.2463	13	198	1	186
XLOC_000238	600	LOC_Os06g44190	243	-47.61	-0.2204	25	267	1	243
XLOC_000771	202	LOC_Os08g24200	159	-13.77	-0.2374	1	66	94	159
XLOC_000771	202	LOC_Os04g33260	1962	-31.23	-0.2015	1	202	1042	1243
XLOC_000771	202	LOC_Os01g02010	1408	-30.81	-0.2217	1	202	928	1129
XLOC_000771	202	LOC_Os03g11540	2300	-28.67	-0.2222	64	202	1	139
XLOC_000771	202	LOC_Os03g14669	2532	-36.4	-0.218	1	202	1434	1635
XLOC_000771	202	LOC_Os06g06560	2860	-35.75	-0.202	1	202	2555	2756
XLOC_000771	202	LOC_Os06g43044	1555	-28.2	-0.2058	1	202	323	524
XLOC_000771	202	LOC_Os05g34700	1671	-37.74	-0.2051	1	202	392	593
XLOC_000771	202	LOC_Os11g31090	1753	-33.04	-0.2159	1	202	642	843
XLOC_002038	882	LOC_Os02g10370	186	-32.27	-0.2712	745	882	1	138
XLOC_003377	228	LOC_Os07g38470	216	-12.44	-0.2182	1	71	146	216
XLOC_007089	213	LOC_Os07g06800	834	-30.46	-0.2101	1	213	25	237
XLOC_007089	213	LOC_Os03g53230	1986	-27.63	-0.2709	1	213	1381	1593
XLOC_007089	213	LOC_Os09g29710	794	-25.77	-0.2029	1	213	228	440
XLOC_007089	213	LOC_Os02g20360	1653	-30.36	-0.2024	1	213	1339	1551
XLOC_007769	203	LOC_Os07g03180	900	-25.17	-0.2098	1	203	313	515
XLOC_007769	203	LOC_Os07g28614	774	-31.63	-0.2227	1	203	478	680
XLOC_007769	203	LOC_Os07g32570	1824	-32.02	-0.2053	1	186	1639	1824
XLOC_007769	203	LOC_Os03g52680	1184	-32.69	-0.2056	1	203	62	264
XLOC_007769	203	LOC_Os09g11460	1398	-32.02	-0.2271	1	203	370	572
XLOC_007769	203	LOC_Os09g15365	198	-13.8	-0.2875	1	85	114	198
XLOC_007769	203	LOC_Os05g15770	1315	-36.04	-0.2356	1	203	451	653
XLOC_007769	203	LOC_Os11g12340	3390	-25.87	-0.2211	1	160	3231	3390
XLOC_008874	245	LOC_Os10g32980	3575	-30.24	-0.2086	1	245	2783	3027
XLOC_008874	245	LOC_Os04g33460	1266	-43.85	-0.2182	5	245	1	241
XLOC_008874	245	LOC_Os04g55710	1564	-41.39	-0.2178	1	245	770	1014
XLOC_008874	245	LOC_Os03g27120	1532	-35.41	-0.2035	1	245	102	346
XLOC_008874	245	LOC_Os02g07110	838	-35.69	-0.2445	1	238	601	838
XLOC_008874	245	LOC_Os02g43370	2383	-29.37	-0.2313	1	162	2222	2383
XLOC_009125	375	LOC_Os10g34930	911	-37.29	-0.2453	204	375	1	172
XLOC_009125	375	LOC_Os06g04210	297	-39.19	-0.2227	131	375	1	245
XLOC_009956	2126	LOC_Os11g41610	171	-19.47	-0.295	2016	2126	1	111
XLOC_016488	10911	LOC_Os08g41860	219	-56.99	-0.285	7019	7237	1	219
XLOC_016488	10911	LOC_Os01g33500	207	-42.52	-0.2064	646	852	1	207
XLOC_016488	10911	LOC_Os01g46600	252	-55.43	-0.23	659	910	1	252
XLOC_016488	10911	LOC_Os01g55220	213	-54.64	-0.297	7010	7222	1	213
XLOC_016488	10911	LOC_Os09g23590	297	-59.38	-0.2151	7113	7409	1	297
XLOC_016488	10911	LOC_Os02g04550	303	-75.97	-0.2704	647	949	1	303
XLOC_016488	10911	LOC_Os02g06560	267	-58.98	-0.2457	6975	7241	1	267
XLOC_016488	10911	LOC_Os02g10370	186	-47.56	-0.2865	681	866	1	186
XLOC_016488	10911	LOC_Os06g04210	297	-69.14	-0.2384	571	867	1	297
XLOC_016488	10911	LOC_Os06g44190	243	-62.56	-0.2937	6995	7237	1	243
XLOC_016488	10911	LOC_Os05g12580	204	-40.38	-0.2009	649	852	1	204
XLOC_016488	10911	LOC_Os11g41610	171	-34.28	-0.2129	7050	7220	1	171
XLOC_018986	752	LOC_Os01g55220	213	-47	-0.2338	313	525	1	213
XLOC_018986	752	LOC_Os02g10370	186	-42.1	-0.2521	254	439	1	186
XLOC_018986	752	LOC_Os06g04210	297	-57.14	-0.214	232	528	1	297
XLOC_018986	752	LOC_Os06g44190	243	-43.28	-0.2122	154	396	1	243
XLOC_018987	338	LOC_Os08g24200	159	-10.74	-0.262	222	338	1	117
XLOC_018987	338	LOC_Os11g41610	171	-17.8	-0.2225	1	152	20	171
XLOC_018988	287	LOC_Os05g12580	204	-12.18	-0.2298	1	125	80	204
XLOC_020029	619	LOC_Os02g10370	186	-32.3	-0.2019	72	257	1	186
XLOC_021377	274	LOC_Os09g15365	198	-8.71	-0.4148	1	122	77	198
XLOC_022328	333	LOC_Os10g11500	739	-62.49	-0.2118	1	329	411	739
XLOC_022328	333	LOC_Os10g18370	1227	-65.72	-0.2093	1	333	161	493
XLOC_022328	333	LOC_Os10g33550	534	-55.58	-0.2089	1	333	92	424
XLOC_022328	333	LOC_Os10g36703	1019	-68.22	-0.2132	1	333	277	609
XLOC_022328	333	LOC_Os10g39680	1072	-59.78	-0.2166	24	333	1	310
XLOC_022328	333	LOC_Os10g40520	727	-53.92	-0.2082	1	301	427	727
XLOC_022328	333	LOC_Os10g40740	1938	-67.48	-0.2115	1	333	397	729
XLOC_022328	333	LOC_Os08g02540	1290	-66.43	-0.2116	1	333	162	494
XLOC_022328	333	LOC_Os08g10500	276	-59.61	-0.2258	3	278	1	276
XLOC_022328	333	LOC_Os08g24200	159	-25.64	-0.2396	1	139	21	159
XLOC_022328	333	LOC_Os08g27720	1391	-64.8	-0.2025	1	333	790	1122
XLOC_022328	333	LOC_Os08g41860	219	-47.94	-0.2397	13	231	1	219
XLOC_022328	333	LOC_Os07g03180	900	-72.07	-0.2871	1	333	287	619
XLOC_022328	333	LOC_Os07g06800	834	-65.84	-0.207	1	333	20	352
XLOC_022328	333	LOC_Os07g07920	998	-68.86	-0.2074	1	333	106	438
XLOC_022328	333	LOC_Os07g08150	1154	-65.85	-0.2124	1	333	555	887
XLOC_022328	333	LOC_Os07g08160	860	-65.37	-0.2049	1	333	398	730
XLOC_022328	333	LOC_Os07g47210	1479	-61.77	-0.2254	1	303	1177	1479
XLOC_022328	333	LOC_Os07g49020	267	-47.89	-0.2248	5	271	1	267
XLOC_022328	333	LOC_Os04g15580	2724	-62.77	-0.2541	1	333	2133	2465
XLOC_022328	333	LOC_Os04g31290	1398	-72.56	-0.2718	1	333	483	815
XLOC_022328	333	LOC_Os04g33260	1962	-71.14	-0.2156	1	333	236	568
XLOC_022328	333	LOC_Os04g43800	2654	-58.68	-0.2052	1	333	626	958
XLOC_022328	333	LOC_Os04g44060	1291	-48.86	-0.2443	1	243	1049	1291
XLOC_022328	333	LOC_Os01g06580	1182	-55.77	-0.2021	1	333	111	443
XLOC_022328	333	LOC_Os01g10040	1473	-53.1	-0.2381	67	333	1	267
XLOC_022328	333	LOC_Os01g10490	1216	-63.65	-0.2202	1	333	646	978
XLOC_022328	333	LOC_Os01g11160	2199	-62.95	-0.2141	1	333	504	836
XLOC_022328	333	LOC_Os01g14410	958	-62.26	-0.2118	1	333	142	474
XLOC_022328	333	LOC_Os01g33500	207	-33.9	-0.2055	1	191	17	207
XLOC_022328	333	LOC_Os01g46720	3435	-68.62	-0.2265	1	323	3113	3435
XLOC_022328	333	LOC_Os01g55220	213	-52.27	-0.26	34	246	1	213
XLOC_022328	333	LOC_Os01g65260	1948	-63.57	-0.227	1	333	308	640
XLOC_022328	333	LOC_Os01g66100	1550	-68.62	-0.2185	1	333	1218	1550
XLOC_022328	333	LOC_Os03g06090	1379	-67.51	-0.215	1	333	968	1300
XLOC_022328	333	LOC_Os03g08310	1042	-55.99	-0.2043	1	333	516	848
XLOC_022328	333	LOC_Os03g14910	1315	-68.57	-0.2097	1	333	784	1116
XLOC_022328	333	LOC_Os03g16170	1719	-68.99	-0.2176	1	333	1077	1409
XLOC_022328	333	LOC_Os03g21230	3658	-66.51	-0.2053	1	333	1362	1694
XLOC_022328	333	LOC_Os03g52680	1184	-77.23	-0.2406	1	333	467	799
XLOC_022328	333	LOC_Os03g53230	1986	-67.99	-0.2138	1	333	1456	1788
XLOC_022328	333	LOC_Os03g60840	995	-59.02	-0.2351	1	333	294	626
XLOC_022328	333	LOC_Os09g09930	1351	-70.85	-0.2167	1	333	738	1070
XLOC_022328	333	LOC_Os09g11460	1398	-67.69	-0.2057	1	333	859	1191
XLOC_022328	333	LOC_Os09g34847	2390	-65.28	-0.2002	1	333	2041	2373
XLOC_022328	333	LOC_Os02g03710	665	-65.76	-0.2061	1	333	96	428
XLOC_022328	333	LOC_Os02g04510	2419	-61.06	-0.2196	1	333	2069	2401
XLOC_022328	333	LOC_Os02g04550	303	-53.52	-0.2193	49	333	1	285
XLOC_022328	333	LOC_Os02g07110	838	-61.01	-0.2203	1	333	19	351
XLOC_022328	333	LOC_Os02g10370	186	-39.29	-0.2339	5	190	1	186
XLOC_022328	333	LOC_Os02g36880	1527	-64.82	-0.2251	1	333	629	961
XLOC_022328	333	LOC_Os02g39140	1555	-69.29	-0.2139	1	333	316	648
XLOC_022328	333	LOC_Os02g43660	876	-49.46	-0.2536	1	333	275	607
XLOC_022328	333	LOC_Os06g04210	297	-57.45	-0.2089	42	333	1	292
XLOC_022328	333	LOC_Os06g06560	2860	-61.84	-0.2224	1	333	102	434
XLOC_022328	333	LOC_Os06g10750	1774	-59.28	-0.208	1	333	615	947
XLOC_022328	333	LOC_Os06g22080	1785	-66.69	-0.2027	1	333	238	570
XLOC_022328	333	LOC_Os06g44190	243	-49.9	-0.2071	55	297	1	243
XLOC_022328	333	LOC_Os06g45100	1923	-58.06	-0.2016	1	333	1493	1825
XLOC_022328	333	LOC_Os12g29330	1308	-66.98	-0.2196	1	333	345	677
XLOC_022328	333	LOC_Os12g39360	2704	-63.28	-0.2075	1	333	1349	1681
XLOC_022328	333	LOC_Os12g43380	878	-57.92	-0.2076	1	333	35	367
XLOC_022328	333	LOC_Os05g34830	1523	-77.08	-0.2372	1	333	692	1024
XLOC_022328	333	LOC_Os05g41795	2062	-51.59	-0.2123	1	275	1788	2062
XLOC_022328	333	LOC_Os05g44300	1300	-65.97	-0.2142	1	333	712	1044
XLOC_022328	333	LOC_Os11g05730	622	-57.64	-0.2051	1	305	318	622
XLOC_022328	333	LOC_Os11g06730	577	-53.17	-0.2053	1	333	94	426
XLOC_022328	333	LOC_Os11g12340	3390	-39	-0.2806	1	145	3246	3390
XLOC_022328	333	LOC_Os11g31060	1617	-72.47	-0.2265	1	333	418	750
XLOC_022755	2894	LOC_Os08g10500	276	-40.16	-0.2028	1482	1757	1	276
XLOC_022755	2894	LOC_Os08g24200	159	-23.96	-0.2958	106	264	1	159
XLOC_022755	2894	LOC_Os08g41860	219	-51.42	-0.2678	1995	2213	1	219
XLOC_022755	2894	LOC_Os01g46600	252	-58.02	-0.2469	1857	2108	1	252
XLOC_022755	2894	LOC_Os01g55220	213	-63.86	-0.31	1496	1708	1	213
XLOC_022755	2894	LOC_Os02g04550	303	-70.53	-0.2744	1667	1969	1	303
XLOC_022755	2894	LOC_Os02g06560	267	-60.03	-0.2354	1655	1921	1	267
XLOC_022755	2894	LOC_Os02g10370	186	-46.52	-0.2515	1716	1901	1	186
XLOC_022755	2894	LOC_Os06g04210	297	-72.47	-0.3355	1710	2006	1	297
XLOC_022755	2894	LOC_Os06g44190	243	-68.29	-0.2906	1481	1723	1	243
XLOC_023081	219	LOC_Os07g08150	1154	-22.06	-0.2081	1	219	459	677
XLOC_023081	219	LOC_Os11g38870	2091	-16.82	-0.2002	1	173	1919	2091
XLOC_025172	540	LOC_Os10g34930	911	-78.15	-0.3354	249	540	1	292
XLOC_025172	540	LOC_Os10g40530	760	-65.77	-0.2075	183	540	1	358
XLOC_025172	540	LOC_Os08g41860	219	-45.58	-0.213	324	540	1	217
XLOC_025172	540	LOC_Os07g02460	681	-66.82	-0.2191	221	540	1	320
XLOC_025172	540	LOC_Os07g06800	834	-77.29	-0.2895	245	540	1	296
XLOC_025172	540	LOC_Os07g18070	584	-60.58	-0.2339	275	540	1	266
XLOC_025172	540	LOC_Os01g33500	207	-46.05	-0.2374	273	479	1	207
XLOC_025172	540	LOC_Os01g46600	252	-64	-0.3092	321	540	1	220
XLOC_025172	540	LOC_Os01g55220	213	-58.97	-0.3024	246	458	1	213
XLOC_025172	540	LOC_Os03g27120	1532	-77.96	-0.2436	207	540	1	334
XLOC_025172	540	LOC_Os03g46060	863	-77.66	-0.2206	165	540	1	376
XLOC_025172	540	LOC_Os02g06560	267	-54.68	-0.2924	320	540	1	221
XLOC_025172	540	LOC_Os02g10370	186	-46.99	-0.3012	291	476	1	186
XLOC_025172	540	LOC_Os02g20360	1653	-63.46	-0.2441	150	540	1	391
XLOC_025172	540	LOC_Os06g04210	297	-61.11	-0.2938	255	540	1	286
XLOC_025172	540	LOC_Os06g44190	243	-50.39	-0.2191	276	518	1	243
XLOC_025172	540	LOC_Os06g45100	1923	-75.39	-0.2306	185	540	1	356
XLOC_025172	540	LOC_Os12g43440	753	-69.46	-0.2573	221	540	1	320
XLOC_025172	540	LOC_Os05g12580	204	-44.05	-0.2343	333	536	1	204
XLOC_025172	540	LOC_Os05g41795	2062	-65.71	-0.2127	211	540	1	330
XLOC_025172	540	LOC_Os05g45350	1375	-61.86	-0.2343	273	540	1	268
XLOC_025435	268	LOC_Os04g49420	1582	-32.01	-0.2106	90	268	1	179
XLOC_025435	268	LOC_Os12g02980	1709	-32.71	-0.224	58	268	1	211
XLOC_025482	237	LOC_Os07g08150	1154	-48.9	-0.2117	1	237	617	853
XLOC_025482	237	LOC_Os01g46600	252	-28.85	-0.3899	1	94	159	252
XLOC_025482	237	LOC_Os01g53370	1993	-36.75	-0.2008	1	237	1134	1370
XLOC_025482	237	LOC_Os01g55220	213	-29.2	-0.2607	1	118	96	213
XLOC_025482	237	LOC_Os09g11460	1398	-41.29	-0.2014	1	237	389	625
XLOC_025482	237	LOC_Os06g19095	1236	-85.14	-0.9786	1	118	1119	1236
XLOC_025482	237	LOC_Os05g34700	1671	-33.53	-0.202	1	237	1096	1332
XLOC_026079	3179	LOC_Os08g10500	276	-50.2	-0.2346	2873	3148	1	276
XLOC_026079	3179	LOC_Os08g41860	219	-51.3	-0.2604	391	609	1	219
XLOC_026079	3179	LOC_Os07g26150	228	-34.16	-0.2033	257	484	1	228
XLOC_026079	3179	LOC_Os01g33500	207	-45.22	-0.2569	310	516	1	207
XLOC_026079	3179	LOC_Os01g46600	252	-54.8	-0.2264	2549	2800	1	252
XLOC_026079	3179	LOC_Os01g55220	213	-62.76	-0.3186	296	508	1	213
XLOC_026079	3179	LOC_Os02g04550	303	-65.58	-0.2484	320	622	1	303
XLOC_026079	3179	LOC_Os02g06560	267	-55.64	-0.2199	344	610	1	267
XLOC_026079	3179	LOC_Os02g10370	186	-50.68	-0.3187	329	514	1	186
XLOC_026079	3179	LOC_Os02g32850	276	-51	-0.2143	329	604	1	276
XLOC_026079	3179	LOC_Os06g04210	297	-67.4	-0.2612	257	553	1	297
XLOC_026079	3179	LOC_Os06g44190	243	-48.25	-0.2036	206	448	1	243
XLOC_026079	3179	LOC_Os05g12580	204	-57.55	-0.3289	281	484	1	204
XLOC_026079	3179	LOC_Os11g41610	171	-34.19	-0.2137	306	476	1	171
XLOC_026149	9183	LOC_Os01g55220	213	-43.46	-0.2324	7618	7830	1	213
XLOC_026149	9183	LOC_Os02g10370	186	-32.63	-0.2014	7383	7568	1	186
XLOC_027131	243	LOC_Os12g24020	1542	-25.57	-0.2185	1	220	1323	1542
XLOC_028119	219	LOC_Os08g09290	228	-15.41	-0.2233	1	118	111	228
XLOC_028119	219	LOC_Os01g33500	207	-16.13	-0.2482	1	126	82	207
XLOC_028119	219	LOC_Os11g11970	216	-13.42	-0.2165	1	83	134	216
XLOC_028258	16698	LOC_Os10g02410	219	-35.88	-0.2271	5889	6107	1	219
XLOC_028258	16698	LOC_Os08g41860	219	-44.64	-0.2551	15174	15392	1	219
XLOC_028258	16698	LOC_Os07g49020	267	-53.16	-0.2037	14426	14692	1	267
XLOC_028258	16698	LOC_Os01g33500	207	-41.21	-0.2192	6451	6657	1	207
XLOC_028258	16698	LOC_Os01g46600	252	-52.81	-0.221	14488	14739	1	252
XLOC_028258	16698	LOC_Os01g55220	213	-49.2	-0.2844	15177	15389	1	213
XLOC_028258	16698	LOC_Os02g04550	303	-59.87	-0.2209	4375	4677	1	303
XLOC_028258	16698	LOC_Os02g06560	267	-50.66	-0.2076	3894	4160	1	267
XLOC_028258	16698	LOC_Os02g10370	186	-45.76	-0.286	15206	15391	1	186
XLOC_028258	16698	LOC_Os06g04210	297	-54.13	-0.2058	15210	15506	1	297
XLOC_028258	16698	LOC_Os06g44190	243	-49.03	-0.2169	15201	15443	1	243
XLOC_028258	16698	LOC_Os05g12580	204	-37.64	-0.2788	6009	6212	1	204
XLOC_028258	16698	LOC_Os11g41610	171	-25.93	-0.2275	3800	3970	1	171
XLOC_029402	1840	LOC_Os08g10500	276	-52.35	-0.2266	467	742	1	276
XLOC_029402	1840	LOC_Os08g41860	219	-46.3	-0.2164	741	959	1	219
XLOC_029402	1840	LOC_Os01g46600	252	-52.46	-0.2177	619	870	1	252
XLOC_029402	1840	LOC_Os01g55220	213	-56.39	-0.2984	684	896	1	213
XLOC_029402	1840	LOC_Os02g04550	303	-71.42	-0.2438	610	912	1	303
XLOC_029402	1840	LOC_Os02g10370	186	-43.23	-0.2604	682	867	1	186
XLOC_029402	1840	LOC_Os06g04210	297	-86	-0.3028	657	953	1	297
XLOC_029402	1840	LOC_Os06g44190	243	-59.73	-0.274	639	881	1	243
XLOC_029402	1840	LOC_Os05g12580	204	-37.21	-0.2126	769	972	1	204
XLOC_029573	250	LOC_Os10g21406	246	-13.83	-0.2822	174	250	1	77
XLOC_029573	250	LOC_Os02g44310	838	-24.99	-0.2015	1	177	662	838
XLOC_029573	250	LOC_Os06g22080	1785	-22.3	-0.2046	1	154	1632	1785
XLOC_033541	6881	LOC_Os08g24200	159	-28.46	-0.2062	2603	2761	1	159
XLOC_033541	6881	LOC_Os08g41860	219	-48.28	-0.2541	2542	2760	1	219
XLOC_033541	6881	LOC_Os01g33500	207	-37.29	-0.2233	2490	2696	1	207
XLOC_033541	6881	LOC_Os01g46600	252	-47.15	-0.2024	2510	2761	1	252
XLOC_033541	6881	LOC_Os01g55220	213	-53.77	-0.2623	2753	2965	1	213
XLOC_033541	6881	LOC_Os02g04550	303	-63.21	-0.2274	2351	2653	1	303
XLOC_033541	6881	LOC_Os02g06560	267	-54.17	-0.21	2494	2760	1	267
XLOC_033541	6881	LOC_Os02g10370	186	-49.34	-0.2869	2712	2897	1	186
XLOC_033541	6881	LOC_Os02g32850	276	-54.5	-0.2096	2512	2787	1	276
XLOC_033541	6881	LOC_Os06g04210	297	-63.9	-0.243	2696	2992	1	297
XLOC_033541	6881	LOC_Os06g44190	243	-51.36	-0.2263	2654	2896	1	243
XLOC_033956	5327	LOC_Os01g55220	213	-37.72	-0.2084	4433	4645	1	213
XLOC_033956	5327	LOC_Os02g10370	186	-32.48	-0.2069	832	1017	1	186
XLOC_035070	1310	LOC_Os08g41860	219	-50.17	-0.2447	235	453	1	219
XLOC_035070	1310	LOC_Os07g06700	462	-90.07	-0.2085	721	1182	1	462
XLOC_035070	1310	LOC_Os07g49020	267	-54.99	-0.214	670	936	1	267
XLOC_035070	1310	LOC_Os01g33500	207	-44.43	-0.2233	755	961	1	207
XLOC_035070	1310	LOC_Os01g46600	252	-61.8	-0.2543	763	1014	1	252
XLOC_035070	1310	LOC_Os01g55220	213	-68.77	-0.3527	221	433	1	213
XLOC_035070	1310	LOC_Os02g04550	303	-69.96	-0.2429	320	622	1	303
XLOC_035070	1310	LOC_Os02g06560	267	-61.05	-0.2357	356	622	1	267
XLOC_035070	1310	LOC_Os02g10370	186	-46.43	-0.2565	374	559	1	186
XLOC_035070	1310	LOC_Os06g04210	297	-79.01	-0.2782	742	1038	1	297
XLOC_035070	1310	LOC_Os06g44190	243	-77.18	-0.3298	835	1077	1	243
XLOC_035070	1310	LOC_Os05g12580	204	-40.67	-0.2337	361	564	1	204
XLOC_035070	1310	LOC_Os11g41610	171	-38.43	-0.2417	969	1139	1	171
XLOC_036295	525	LOC_Os12g18410	1164	-124.63	-0.2692	1	525	575	1099
XLOC_037904	773	LOC_Os08g41860	219	-48.83	-0.2282	428	646	1	219
XLOC_037904	773	LOC_Os01g33500	207	-44.69	-0.2246	474	680	1	207
XLOC_037904	773	LOC_Os01g46600	252	-48.88	-0.2762	459	710	1	252
XLOC_037904	773	LOC_Os01g55220	213	-57.16	-0.309	279	491	1	213
XLOC_037904	773	LOC_Os03g56944	625	-156.6	-0.2571	103	727	1	625
XLOC_037904	773	LOC_Os02g04550	303	-64.25	-0.2223	147	449	1	303
XLOC_037904	773	LOC_Os02g06560	267	-56.49	-0.2414	279	545	1	267
XLOC_037904	773	LOC_Os02g10370	186	-43.02	-0.2458	249	434	1	186
XLOC_037904	773	LOC_Os06g04210	297	-58.65	-0.2087	261	557	1	297
XLOC_037904	773	LOC_Os06g44190	243	-49.22	-0.2077	186	428	1	243
XLOC_037904	773	LOC_Os05g12580	204	-38.53	-0.228	408	611	1	204
XLOC_037904	773	LOC_Os11g41610	171	-31.13	-0.2376	334	504	1	171
XLOC_038225	1878	LOC_Os08g41860	219	-40.89	-0.2141	1171	1389	1	219
XLOC_038225	1878	LOC_Os01g55220	213	-40.11	-0.2292	1145	1357	1	213
XLOC_038225	1878	LOC_Os02g10370	186	-38.42	-0.2247	1166	1351	1	186
XLOC_038502	10238	LOC_Os02g10370	186	-40.35	-0.2402	85	270	1	186
XLOC_038502	10238	LOC_Os06g44190	243	-43.5	-0.2014	294	536	1	243
XLOC_040920	3315	LOC_Os10g33550	534	-95.22	-0.2084	2212	2745	1	534
XLOC_040920	3315	LOC_Os08g10500	276	-51.55	-0.2014	2296	2571	1	276
XLOC_040920	3315	LOC_Os01g46600	252	-63.75	-0.2772	2323	2574	1	252
XLOC_040920	3315	LOC_Os02g10370	186	-47.88	-0.285	2253	2438	1	186
XLOC_018986	752	LOC_Os02g10370	186	-42.1	-0.2521	254	439	1	186
XLOC_020029	619	LOC_Os02g10370	186	-32.3	-0.2019	72	257	1	186
XLOC_025172	540	LOC_Os07g02460	681	-66.82	-0.2191	221	540	1	320
XLOC_025172	540	LOC_Os01g46600	252	-64	-0.3092	321	540	1	220
XLOC_025172	540	LOC_Os02g10370	186	-46.99	-0.3012	291	476	1	186
XLOC_025172	540	LOC_Os02g20360	1653	-63.46	-0.2441	150	540	1	391
XLOC_025172	540	LOC_Os12g43440	753	-69.46	-0.2573	221	540	1	320
XLOC_025172	540	LOC_Os05g41795	2062	-65.71	-0.2127	211	540	1	330
XLOC_025172	540	LOC_Os05g45350	1375	-61.86	-0.2343	273	540	1	268
XLOC_025482	237	LOC_Os01g46600	252	-28.85	-0.3899	1	94	159	252
XLOC_025482	237	LOC_Os09g11460	1398	-41.29	-0.2014	1	237	389	625
XLOC_025482	237	LOC_Os06g19095	1236	-85.14	-0.9786	1	118	1119	1236
XLOC_043545	614	LOC_Os10g02410	219	-35.84	-0.2013	114	332	1	219
XLOC_043545	614	LOC_Os10g34930	911	-89.06	-0.2131	1	428	484	911
XLOC_043545	614	LOC_Os08g10500	276	-62.35	-0.2455	110	385	1	276
XLOC_043545	614	LOC_Os08g24200	159	-23.66	-0.2132	192	350	1	159
XLOC_043545	614	LOC_Os08g41860	219	-48.63	-0.2965	144	362	1	219
XLOC_043545	614	LOC_Os07g38470	216	-42.83	-0.2278	109	324	1	216
XLOC_043545	614	LOC_Os07g49020	267	-56.47	-0.2164	128	394	1	267
XLOC_043545	614	LOC_Os01g02010	1408	-87.94	-0.237	1	426	983	1408
XLOC_043545	614	LOC_Os01g10040	1473	-81.05	-0.2026	1	480	994	1473
XLOC_043545	614	LOC_Os01g12710	2154	-88.88	-0.2504	1	379	1776	2154
XLOC_043545	614	LOC_Os01g33500	207	-55.75	-0.2787	70	276	1	207
XLOC_043545	614	LOC_Os01g46600	252	-57.17	-0.2402	150	401	1	252
XLOC_043545	614	LOC_Os01g46720	3435	-94.37	-0.2065	153	614	1	462
XLOC_043545	614	LOC_Os01g55220	213	-62.07	-0.3088	52	264	1	213
XLOC_043545	614	LOC_Os01g61230	1235	-75.73	-0.2092	1	412	824	1235
XLOC_043545	614	LOC_Os03g56944	625	-108.44	-0.2139	1	530	96	625
XLOC_043545	614	LOC_Os02g04550	303	-69.13	-0.232	49	351	1	303
XLOC_043545	614	LOC_Os02g06560	267	-75.48	-0.2914	169	435	1	267
XLOC_043545	614	LOC_Os02g10370	186	-50.03	-0.2926	196	381	1	186
XLOC_043545	614	LOC_Os02g32850	276	-56.11	-0.2048	25	300	1	276
XLOC_043545	614	LOC_Os06g04210	297	-71.94	-0.2498	28	324	1	297
XLOC_043545	614	LOC_Os06g44190	243	-61.72	-0.2626	151	393	1	243
XLOC_043545	614	LOC_Os05g12580	204	-47.64	-0.2481	172	375	1	204
XLOC_043545	614	LOC_Os11g41610	171	-30.52	-0.209	197	367	1	171
XLOC_044475	5876	LOC_Os08g41860	219	-52.13	-0.2518	2	220	1	219
XLOC_044475	5876	LOC_Os07g38470	216	-38.86	-0.2717	1326	1541	1	216
XLOC_044475	5876	LOC_Os01g33500	207	-36.77	-0.2043	1241	1447	1	207
XLOC_044475	5876	LOC_Os01g55220	213	-51.49	-0.2524	1452	1664	1	213
XLOC_044475	5876	LOC_Os02g04550	303	-60.36	-0.214	1252	1554	1	303
XLOC_044475	5876	LOC_Os02g06560	267	-59.46	-0.2608	1316	1582	1	267
XLOC_044475	5876	LOC_Os02g10370	186	-35.68	-0.2216	1398	1583	1	186
XLOC_044475	5876	LOC_Os06g04210	297	-56.45	-0.2106	1421	1717	1	297
XLOC_044475	5876	LOC_Os06g44190	243	-46.62	-0.2072	1478	1720	1	243
XLOC_044475	5876	LOC_Os06g46700	267	-52.45	-0.2025	1648	1914	1	267
XLOC_044832	572	LOC_Os07g49020	267	-36.51	-0.2017	361	572	1	212
XLOC_044832	572	LOC_Os09g08490	235	-20.23	-0.3316	453	572	1	120
XLOC_044832	572	LOC_Os02g10370	186	-33.21	-0.2076	405	572	1	168
XLOC_045618	210	LOC_Os10g07340	3057	-45.5	-0.2188	1	210	2618	2827
XLOC_045618	210	LOC_Os10g18370	1227	-39.83	-0.213	1	210	429	638
XLOC_045618	210	LOC_Os10g28230	1005	-40.41	-0.202	1	210	376	585
XLOC_045618	210	LOC_Os10g32810	2445	-42.42	-0.2397	1	210	1973	2182
XLOC_045618	210	LOC_Os10g32980	3575	-39.81	-0.2031	1	210	1820	2029
XLOC_045618	210	LOC_Os10g33370	3562	-35.43	-0.2072	1	210	1821	2030
XLOC_045618	210	LOC_Os10g33540	2031	-42.46	-0.2102	1	210	664	873
XLOC_045618	210	LOC_Os10g33550	534	-38.64	-0.2221	1	210	11	220
XLOC_045618	210	LOC_Os10g35070	1526	-41.24	-0.237	1	210	275	484
XLOC_045618	210	LOC_Os10g35840	2319	-41.83	-0.2179	1	210	1771	1980
XLOC_045618	210	LOC_Os10g40740	1938	-46.16	-0.2241	1	210	1288	1497
XLOC_045618	210	LOC_Os08g02540	1290	-43.3	-0.2303	1	210	956	1165
XLOC_045618	210	LOC_Os08g31630	2698	-38.7	-0.2059	1	210	2272	2481
XLOC_045618	210	LOC_Os08g37370	1617	-46.26	-0.2301	1	210	503	712
XLOC_045618	210	LOC_Os08g41290	1293	-44.63	-0.2209	1	210	655	864
XLOC_045618	210	LOC_Os08g41860	219	-36.86	-0.2014	1	194	26	219
XLOC_045618	210	LOC_Os07g03180	900	-42.65	-0.2122	1	210	454	663
XLOC_045618	210	LOC_Os07g04930	1072	-39.92	-0.2734	1	210	326	535
XLOC_045618	210	LOC_Os07g04950	817	-43.87	-0.213	1	210	245	454
XLOC_045618	210	LOC_Os07g04960	751	-40.07	-0.2024	1	210	228	437
XLOC_045618	210	LOC_Os07g06700	462	-45.4	-0.2428	1	210	154	363
XLOC_045618	210	LOC_Os07g06800	834	-47.79	-0.2476	1	210	625	834
XLOC_045618	210	LOC_Os07g07920	998	-42.86	-0.2165	1	210	667	876
XLOC_045618	210	LOC_Os07g08150	1154	-51.99	-0.2524	1	210	434	643
XLOC_045618	210	LOC_Os07g08160	860	-57.05	-0.2769	1	210	288	497
XLOC_045618	210	LOC_Os07g26630	1318	-43.18	-0.2285	1	210	416	625
XLOC_045618	210	LOC_Os07g28400	811	-37.06	-0.2142	1	210	402	611
XLOC_045618	210	LOC_Os07g32570	1824	-54.97	-0.279	1	210	83	292
XLOC_045618	210	LOC_Os07g32660	2422	-35.76	-0.2907	1	210	686	895
XLOC_045618	210	LOC_Os07g43160	1518	-53.24	-0.2584	1	210	1159	1368
XLOC_045618	210	LOC_Os07g43740	792	-43.07	-0.2164	1	210	525	734
XLOC_045618	210	LOC_Os07g46852	1335	-40.23	-0.2117	1	210	859	1068
XLOC_045618	210	LOC_Os04g05580	2147	-32.7	-0.2031	1	210	1694	1903
XLOC_045618	210	LOC_Os04g26920	1495	-36.76	-0.2501	1	210	33	242
XLOC_045618	210	LOC_Os04g31290	1398	-49.21	-0.2749	1	210	1116	1325
XLOC_045618	210	LOC_Os04g33260	1962	-41.56	-0.2017	1	210	1059	1268
XLOC_045618	210	LOC_Os04g33310	723	-48.84	-0.2382	1	210	439	648
XLOC_045618	210	LOC_Os04g33460	1266	-46.17	-0.238	1	210	47	256
XLOC_045618	210	LOC_Os04g33610	1252	-37.59	-0.2043	1	210	828	1037
XLOC_045618	210	LOC_Os04g37820	1715	-49.97	-0.2438	1	210	1299	1508
XLOC_045618	210	LOC_Os04g42920	2216	-39.13	-0.2174	1	210	1699	1908
XLOC_045618	210	LOC_Os04g44060	1291	-40.1	-0.2122	1	210	389	598
XLOC_045618	210	LOC_Os04g45834	2040	-41.16	-0.2144	1	210	1397	1606
XLOC_045618	210	LOC_Os04g54230	577	-39.92	-0.2123	1	210	90	299
XLOC_045618	210	LOC_Os01g03330	1863	-37.7	-0.2094	1	210	1227	1436
XLOC_045618	210	LOC_Os01g03340	1220	-35.39	-0.2119	1	210	876	1085
XLOC_045618	210	LOC_Os01g05900	734	-33.32	-0.2487	1	210	479	688
XLOC_045618	210	LOC_Os01g06580	1182	-41.83	-0.2123	1	210	196	405
XLOC_045618	210	LOC_Os01g09450	1780	-40.65	-0.2032	1	210	662	871
XLOC_045618	210	LOC_Os01g09540	1368	-40.34	-0.2017	1	210	903	1112
XLOC_045618	210	LOC_Os01g09620	2080	-50	-0.2618	1	210	284	493
XLOC_045618	210	LOC_Os01g10040	1473	-42.91	-0.2083	1	210	1249	1458
XLOC_045618	210	LOC_Os01g11160	2199	-43.01	-0.2088	1	210	405	614
XLOC_045618	210	LOC_Os01g14410	958	-45.13	-0.2191	1	210	370	579
XLOC_045618	210	LOC_Os01g33500	207	-28.52	-0.2128	54	210	1	157
XLOC_045618	210	LOC_Os01g46600	252	-41.16	-0.2008	1	210	34	243
XLOC_045618	210	LOC_Os01g46720	3435	-45.41	-0.239	1	210	157	366
XLOC_045618	210	LOC_Os01g49470	4213	-43.51	-0.2082	1	210	241	450
XLOC_045618	210	LOC_Os01g58150	940	-39.73	-0.2069	1	210	238	447
XLOC_045618	210	LOC_Os01g62460	3064	-37.73	-0.2018	1	210	308	517
XLOC_045618	210	LOC_Os01g65100	2051	-41.48	-0.2106	1	210	404	613
XLOC_045618	210	LOC_Os01g65110	1890	-41.61	-0.2112	1	210	1246	1455
XLOC_045618	210	LOC_Os01g66100	1550	-49.55	-0.2465	1	210	1015	1224
XLOC_045618	210	LOC_Os01g72370	4096	-47.27	-0.2262	1	210	2795	3004
XLOC_045618	210	LOC_Os03g02560	1631	-46.11	-0.2206	1	210	114	323
XLOC_045618	210	LOC_Os03g04140	1696	-38.93	-0.2028	1	210	1454	1663
XLOC_045618	210	LOC_Os03g08310	1042	-38.31	-0.2189	1	210	48	257
XLOC_045618	210	LOC_Os03g13390	1492	-34.91	-0.2054	1	210	184	393
XLOC_045618	210	LOC_Os03g14669	2532	-49.98	-0.2391	1	210	1775	1984
XLOC_045618	210	LOC_Os03g14910	1315	-42.35	-0.2353	1	210	713	922
XLOC_045618	210	LOC_Os03g18550	1495	-44.5	-0.2181	1	210	254	463
XLOC_045618	210	LOC_Os03g19420	1482	-41.71	-0.2242	1	210	724	933
XLOC_045618	210	LOC_Os03g20680	1325	-46.83	-0.2518	1	210	1009	1218
XLOC_045618	210	LOC_Os03g22210	948	-48.45	-0.2387	1	210	389	598
XLOC_045618	210	LOC_Os03g24590	1202	-45.43	-0.2271	1	210	781	990
XLOC_045618	210	LOC_Os03g24950	2759	-44.12	-0.2195	1	210	439	648
XLOC_045618	210	LOC_Os03g30250	2565	-44.09	-0.2205	1	210	1028	1237
XLOC_045618	210	LOC_Os03g46060	863	-43.1	-0.2062	1	210	313	522
XLOC_045618	210	LOC_Os03g46150	961	-40.01	-0.2041	1	210	665	874
XLOC_045618	210	LOC_Os03g51530	653	-43.04	-0.2365	1	210	269	478
XLOC_045618	210	LOC_Os03g52680	1184	-42.78	-0.2252	1	210	171	380
XLOC_045618	210	LOC_Os03g53340	2583	-41.67	-0.2013	1	210	2069	2278
XLOC_045618	210	LOC_Os03g54000	2910	-39.63	-0.2053	1	210	2573	2782
XLOC_045618	210	LOC_Os03g60580	453	-46.1	-0.234	1	210	190	399
XLOC_045618	210	LOC_Os03g61090	949	-39.25	-0.2044	1	210	650	859
XLOC_045618	210	LOC_Os09g09930	1351	-40.86	-0.2106	1	210	705	914
XLOC_045618	210	LOC_Os09g27670	1029	-41.19	-0.2112	1	210	68	277
XLOC_045618	210	LOC_Os09g27750	1461	-30.81	-0.2082	1	210	463	672
XLOC_045618	210	LOC_Os09g28210	1266	-39.83	-0.2043	1	210	640	849
XLOC_045618	210	LOC_Os02g04510	2419	-43.65	-0.2205	1	210	264	473
XLOC_045618	210	LOC_Os02g04550	303	-48.25	-0.2412	1	210	40	249
XLOC_045618	210	LOC_Os02g07110	838	-43.91	-0.2142	1	210	545	754
XLOC_045618	210	LOC_Os02g36880	1527	-43.95	-0.222	1	210	626	835
XLOC_045618	210	LOC_Os02g39140	1555	-42.37	-0.2118	1	210	1056	1265
XLOC_045618	210	LOC_Os06g02900	1925	-45.7	-0.2262	1	210	1232	1441
XLOC_045618	210	LOC_Os06g04210	297	-38.18	-0.2086	1	210	4	213
XLOC_045618	210	LOC_Os06g04230	517	-35.53	-0.2115	1	210	83	292
XLOC_045618	210	LOC_Os06g06560	2860	-44.14	-0.2275	1	210	2424	2633
XLOC_045618	210	LOC_Os06g10750	1774	-45.66	-0.226	1	210	1020	1229
XLOC_045618	210	LOC_Os06g11760	480	-39.14	-0.2187	1	210	124	333
XLOC_045618	210	LOC_Os06g19110	2804	-42.9	-0.2113	1	210	2570	2779
XLOC_045618	210	LOC_Os06g22080	1785	-48.19	-0.2409	1	210	1267	1476
XLOC_045618	210	LOC_Os06g28194	2218	-35.52	-0.2467	1	210	1765	1974
XLOC_045618	210	LOC_Os06g37010	1549	-42.19	-0.2019	1	210	358	567
XLOC_045618	210	LOC_Os06g43044	1555	-42.54	-0.2045	1	210	1224	1433
XLOC_045618	210	LOC_Os06g46700	267	-23.46	-0.2133	87	210	1	124
XLOC_045618	210	LOC_Os12g01360	3908	-37.24	-0.2217	1	210	707	916
XLOC_045618	210	LOC_Os12g25200	2706	-41.56	-0.2099	1	210	573	782
XLOC_045618	210	LOC_Os12g29330	1308	-44.48	-0.2293	1	210	406	615
XLOC_045618	210	LOC_Os12g43440	753	-38.55	-0.2029	1	210	149	358
XLOC_045618	210	LOC_Os05g11010	1293	-41.57	-0.2297	1	210	759	968
XLOC_045618	210	LOC_Os05g15770	1315	-38.57	-0.2019	1	210	318	527
XLOC_045618	210	LOC_Os05g23140	1005	-44.94	-0.2247	1	210	472	681
XLOC_045618	210	LOC_Os05g28210	816	-40.91	-0.2273	1	210	44	253
XLOC_045618	210	LOC_Os05g31160	1523	-40.59	-0.2171	1	210	1150	1359
XLOC_045618	210	LOC_Os05g31670	970	-43.44	-0.2119	1	210	361	570
XLOC_045618	210	LOC_Os05g34700	1671	-38.65	-0.2045	1	210	1450	1659
XLOC_045618	210	LOC_Os05g34830	1523	-45.7	-0.2582	1	210	632	841
XLOC_045618	210	LOC_Os05g35290	2514	-42.48	-0.2135	1	210	1968	2177
XLOC_045618	210	LOC_Os05g35470	1246	-51.52	-0.2576	1	210	508	717
XLOC_045618	210	LOC_Os05g38140	1256	-41.55	-0.2077	1	210	273	482
XLOC_045618	210	LOC_Os05g41795	2062	-45.63	-0.2507	1	210	1680	1889
XLOC_045618	210	LOC_Os05g41990	1366	-40.1	-0.2067	1	210	1047	1256
XLOC_045618	210	LOC_Os11g06730	577	-39.26	-0.2024	1	210	149	358
XLOC_045618	210	LOC_Os11g31060	1617	-39.62	-0.2074	1	210	1281	1490
XLOC_045618	210	LOC_Os11g31090	1753	-43.16	-0.2213	1	210	148	357
XLOC_048150	2577	LOC_Os08g10500	276	-52.3	-0.2027	109	384	1	276
XLOC_048150	2577	LOC_Os08g41860	219	-43.71	-0.2219	130	348	1	219
XLOC_048150	2577	LOC_Os02g10370	186	-32.69	-0.2043	278	463	1	186
XLOC_049340	7567	LOC_Os08g41860	219	-56.99	-0.3166	7018	7236	1	219
XLOC_049340	7567	LOC_Os07g49020	267	-55.94	-0.2256	4861	5127	1	267
XLOC_049340	7567	LOC_Os01g33500	207	-49.42	-0.2671	4833	5039	1	207
XLOC_049340	7567	LOC_Os01g46600	252	-63.21	-0.2591	6985	7236	1	252
XLOC_049340	7567	LOC_Os01g55220	213	-62.72	-0.309	4775	4987	1	213
XLOC_049340	7567	LOC_Os02g04550	303	-79.63	-0.2794	2049	2351	1	303
XLOC_049340	7567	LOC_Os02g06560	267	-57.48	-0.2254	4790	5056	1	267
XLOC_049340	7567	LOC_Os02g10370	186	-48.1	-0.2749	2116	2301	1	186
XLOC_049340	7567	LOC_Os06g04210	297	-81.85	-0.2813	6913	7209	1	297
XLOC_049340	7567	LOC_Os06g44190	243	-68.91	-0.3176	2094	2336	1	243
XLOC_049340	7567	LOC_Os11g41610	171	-34.98	-0.2463	6897	7067	1	171
XLOC_052502	17286	LOC_Os10g02410	219	-49.31	-0.2348	15763	15981	1	219
XLOC_052502	17286	LOC_Os08g10500	276	-62.88	-0.2456	15796	16071	1	276
XLOC_052502	17286	LOC_Os08g41860	219	-51.74	-0.2464	15754	15972	1	219
XLOC_052502	17286	LOC_Os07g06700	462	-97.85	-0.2141	15745	16206	1	462
XLOC_052502	17286	LOC_Os07g49020	267	-56.22	-0.2179	15679	15945	1	267
XLOC_052502	17286	LOC_Os01g33500	207	-48.35	-0.308	15763	15969	1	207
XLOC_052502	17286	LOC_Os01g46600	252	-59.86	-0.2453	5058	5309	1	252
XLOC_052502	17286	LOC_Os01g55220	213	-77.86	-0.3993	15736	15948	1	213
XLOC_052502	17286	LOC_Os03g56944	625	-118.01	-0.2111	15539	16163	1	625
XLOC_052502	17286	LOC_Os02g04550	303	-76.75	-0.2593	15616	15918	1	303
XLOC_052502	17286	LOC_Os02g06560	267	-70.48	-0.2961	15733	15999	1	267
XLOC_052502	17286	LOC_Os02g10370	186	-51.53	-0.2895	5330	5515	1	186
XLOC_052502	17286	LOC_Os02g32850	276	-59.11	-0.2346	5369	5644	1	276
XLOC_052502	17286	LOC_Os06g04210	297	-76.57	-0.2744	15712	16008	1	297
XLOC_052502	17286	LOC_Os06g44190	243	-65.35	-0.2781	15688	15930	1	243
XLOC_052502	17286	LOC_Os05g12580	204	-43.69	-0.2218	5357	5560	1	204
XLOC_057983	206	LOC_Os01g46600	252	-20.75	-0.273	1	133	120	252
XLOC_058316	215	LOC_Os01g73500	1150	-11.48	-0.205	1	95	1056	1150
XLOC_058849	10147	LOC_Os01g46600	252	-52.3	-0.2188	6292	6543	1	252
XLOC_058849	10147	LOC_Os02g10370	186	-48.69	-0.2646	552	737	1	186
XLOC_058849	3327	LOC_Os08g10500	276	-51.95	-0.2174	2754	3029	1	276
XLOC_058849	3327	LOC_Os01g46600	252	-55.97	-0.2444	2850	3101	1	252
XLOC_058849	3327	LOC_Os02g10370	186	-48.69	-0.2646	552	737	1	186
XLOC_060833	8083	LOC_Os08g10500	276	-57.61	-0.2295	1260	1535	1	276
XLOC_060833	8083	LOC_Os01g46600	252	-67.67	-0.2942	1008	1259	1	252
XLOC_060833	8083	LOC_Os02g10370	186	-55	-0.3274	595	780	1	186

## Sheet: root
Table S5b Trans-targets of DE-lncRNAs in root
lncRNA	Length_lncRNA	mRNA	Length_mRNA	dG	ndG	Start_Position_lncRNA	End_Position_lncRNA	Start_Position_mRNA	End_Position_mRNA
XLOC_000238	600	LOC_Os08g05970	231	-45.91	-0.2482	71	301	1	231
XLOC_000238	600	LOC_Os08g05980	234	-38.47	-0.2091	68	301	1	234
XLOC_000238	600	LOC_Os08g13400	246	-44.91	-0.2128	43	288	1	246
XLOC_000238	600	LOC_Os07g02960	2741	-39.85	-0.3214	1	141	2601	2741
XLOC_000238	600	LOC_Os07g25430	843	-68.04	-0.2607	1	314	530	843
XLOC_000238	600	LOC_Os04g46820	396	-56.82	-0.2001	1	309	88	396
XLOC_000238	600	LOC_Os01g08140	594	-78.35	-0.2374	1	368	227	594
XLOC_000238	600	LOC_Os01g12270	264	-51.52	-0.2202	85	348	1	264
XLOC_000238	600	LOC_Os01g21250	282	-48.98	-0.2167	1	234	49	282
XLOC_000238	600	LOC_Os03g50580	345	-53.67	-0.2113	1	259	87	345
XLOC_000238	600	LOC_Os09g02180	228	-37.94	-0.2513	1	174	55	228
XLOC_000238	600	LOC_Os09g23430	201	-42.61	-0.2492	200	400	1	201
XLOC_000238	600	LOC_Os02g10370	186	-35.96	-0.2463	13	198	1	186
XLOC_000238	600	LOC_Os02g13980	294	-48.88	-0.2028	71	364	1	294
XLOC_000238	600	LOC_Os02g37320	330	-54.77	-0.249	1	243	88	330
XLOC_000238	600	LOC_Os02g53880	204	-39.79	-0.2041	37	240	1	204
XLOC_002038	882	LOC_Os02g10370	186	-32.27	-0.2712	745	882	1	138
XLOC_002130	996	LOC_Os08g10500	276	-46.88	-0.2141	1	223	54	276
XLOC_002130	996	LOC_Os01g46600	252	-48.5	-0.2377	1	222	31	252
XLOC_002130	996	LOC_Os03g32499	708	-36.55	-0.227	1	206	503	708
XLOC_018986	752	LOC_Os02g10370	186	-42.1	-0.2521	254	439	1	186
XLOC_020029	619	LOC_Os02g10370	186	-32.3	-0.2019	72	257	1	186
XLOC_025172	540	LOC_Os07g02460	681	-66.82	-0.2191	221	540	1	320
XLOC_025172	540	LOC_Os01g46600	252	-64	-0.3092	321	540	1	220
XLOC_025172	540	LOC_Os02g10370	186	-46.99	-0.3012	291	476	1	186
XLOC_025172	540	LOC_Os02g20360	1653	-63.46	-0.2441	150	540	1	391
XLOC_025172	540	LOC_Os12g43440	753	-69.46	-0.2573	221	540	1	320
XLOC_025172	540	LOC_Os05g41795	2062	-65.71	-0.2127	211	540	1	330
XLOC_025172	540	LOC_Os05g45350	1375	-61.86	-0.2343	273	540	1	268
XLOC_025482	237	LOC_Os01g46600	252	-28.85	-0.3899	1	94	159	252
XLOC_025482	237	LOC_Os09g11460	1398	-41.29	-0.2014	1	237	389	625
XLOC_025482	237	LOC_Os06g19095	1236	-85.14	-0.9786	1	118	1119	1236
XLOC_033541	6881	LOC_Os01g46600	252	-47.15	-0.2024	2510	2761	1	252
XLOC_033541	6881	LOC_Os02g10370	186	-49.34	-0.2869	2712	2897	1	186
XLOC_036295	525	LOC_Os12g18410	1164	-124.63	-0.2692	1	525	575	1099
XLOC_038502	10238	LOC_Os02g10370	186	-40.35	-0.2402	85	270	1	186
XLOC_017986	794	LOC_Os10g33360	300	-70.57	-0.2511	217	516	1	300
XLOC_017986	794	LOC_Os10g33990	534	-109.14	-0.2362	143	676	1	534
XLOC_017986	794	LOC_Os08g05970	231	-54.66	-0.2429	341	571	1	231
XLOC_017986	794	LOC_Os08g05980	234	-45.54	-0.2232	209	442	1	234
XLOC_017986	794	LOC_Os08g10630	1723	-113.7	-0.2002	1	601	1123	1723
XLOC_017986	794	LOC_Os08g13400	246	-59.41	-0.2455	241	486	1	246
XLOC_017986	794	LOC_Os08g31950	255	-58.9	-0.2629	292	546	1	255
XLOC_017986	794	LOC_Os07g25430	843	-101.68	-0.203	1	548	296	843
XLOC_017986	794	LOC_Os04g35160	1305	-113.07	-0.2037	217	794	1	578
XLOC_017986	794	LOC_Os04g55610	294	-71.14	-0.2801	209	502	1	294
XLOC_017986	794	LOC_Os01g12270	264	-59.03	-0.2439	253	516	1	264
XLOC_017986	794	LOC_Os01g21250	282	-64.68	-0.2378	205	486	1	282
XLOC_017986	794	LOC_Os01g46600	252	-57.12	-0.2331	256	507	1	252
XLOC_017986	794	LOC_Os01g70150	192	-47.02	-0.2475	199	390	1	192
XLOC_017986	794	LOC_Os03g12690	462	-89.04	-0.2042	74	535	1	462
XLOC_017986	794	LOC_Os03g50580	345	-83.02	-0.2486	247	591	1	345
XLOC_017986	794	LOC_Os09g23430	201	-48.21	-0.2592	271	471	1	201
XLOC_017986	794	LOC_Os02g10370	186	-48.33	-0.2715	330	515	1	186
XLOC_017986	794	LOC_Os02g13980	294	-58.61	-0.2354	281	574	1	294
XLOC_017986	794	LOC_Os02g15860	285	-61.07	-0.2181	71	355	1	285
XLOC_017986	794	LOC_Os02g37320	330	-60.89	-0.2416	190	519	1	330
XLOC_017986	794	LOC_Os02g53880	204	-60.27	-0.3258	139	342	1	204
XLOC_017986	794	LOC_Os02g54530	571	-108.92	-0.2017	1	569	3	571
XLOC_017986	794	LOC_Os06g45060	847	-113.53	-0.2158	243	794	1	552
XLOC_017986	794	LOC_Os05g50340	273	-51.67	-0.2083	144	416	1	273
XLOC_017986	794	LOC_Os11g07680	727	-110.25	-0.2392	1	548	180	727
XLOC_017986	794	LOC_Os11g37190	426	-81.7	-0.2084	184	609	1	426
XLOC_018007	615	LOC_Os01g12270	264	-39.32	-0.2006	205	468	1	264
XLOC_018007	615	LOC_Os02g10370	186	-32.26	-0.2165	239	424	1	186
XLOC_018095	4765	LOC_Os10g33360	300	-65.96	-0.2331	139	438	1	300
XLOC_018095	4765	LOC_Os10g33990	534	-100.01	-0.2342	1	432	103	534
XLOC_018095	4765	LOC_Os08g05970	231	-42.56	-0.246	1	175	57	231
XLOC_018095	4765	LOC_Os08g13400	246	-54.69	-0.2327	113	358	1	246
XLOC_018095	4765	LOC_Os08g31950	255	-47.77	-0.2104	37	291	1	255
XLOC_018095	4765	LOC_Os04g52980	153	-23.25	-0.2114	253	405	1	153
XLOC_018095	4765	LOC_Os01g01180	219	-37.72	-0.2532	231	449	1	219
XLOC_018095	4765	LOC_Os01g12270	264	-53.28	-0.2287	180	443	1	264
XLOC_018095	4765	LOC_Os01g13340	996	-92.72	-0.2341	1	442	555	996
XLOC_018095	4765	LOC_Os01g20894	457	-80.35	-0.2009	1	403	55	457
XLOC_018095	4765	LOC_Os01g21250	282	-52.5	-0.2599	2	283	1	282
XLOC_018095	4765	LOC_Os01g46600	252	-50.8	-0.2073	133	384	1	252
XLOC_018095	4765	LOC_Os01g70150	192	-43.31	-0.2741	14	205	1	192
XLOC_018095	4765	LOC_Os03g08624	1208	-71.09	-0.2331	1	318	891	1208
XLOC_018095	4765	LOC_Os09g02180	228	-31.64	-0.2228	1	181	48	228
XLOC_018095	4765	LOC_Os09g23430	201	-42.89	-0.4124	1	149	53	201
XLOC_018095	4765	LOC_Os02g10370	186	-41.46	-0.2439	324	509	1	186
XLOC_018095	4765	LOC_Os02g13980	294	-54.3	-0.2491	1	276	19	294
XLOC_018095	4765	LOC_Os02g33720	609	-102.51	-0.2401	1	437	173	609
XLOC_018095	4765	LOC_Os02g53880	204	-51.03	-0.2916	1	183	22	204
XLOC_018666	251	LOC_Os07g35004	2324	-37.15	-0.2111	1	251	654	904
XLOC_018666	251	LOC_Os12g32400	597	-11.3	-0.226	185	251	1	67
XLOC_018667	12214	LOC_Os10g33360	300	-64.69	-0.2361	8527	8826	1	300
XLOC_018667	12214	LOC_Os08g05970	231	-50.64	-0.2366	8681	8911	1	231
XLOC_018667	12214	LOC_Os08g10500	276	-54.62	-0.2038	8676	8951	1	276
XLOC_018667	12214	LOC_Os08g31950	255	-65.38	-0.2658	8579	8833	1	255
XLOC_018667	12214	LOC_Os07g04890	201	-39.64	-0.2022	8619	8819	1	201
XLOC_018667	12214	LOC_Os07g47940	177	-37.23	-0.2284	8692	8868	1	177
XLOC_018667	12214	LOC_Os04g52980	153	-27.43	-0.2017	8572	8724	1	153
XLOC_018667	12214	LOC_Os04g55610	294	-70.07	-0.2595	8667	8960	1	294
XLOC_018667	12214	LOC_Os01g12270	264	-60.55	-0.2451	8570	8833	1	264
XLOC_018667	12214	LOC_Os01g46600	252	-56.42	-0.2553	8739	8990	1	252
XLOC_018667	12214	LOC_Os01g70150	192	-46.44	-0.2483	8594	8785	1	192
XLOC_018667	12214	LOC_Os09g23430	201	-51.59	-0.2619	8663	8863	1	201
XLOC_018667	12214	LOC_Os02g10370	186	-40.36	-0.2673	8688	8873	1	186
XLOC_018667	12214	LOC_Os02g13980	294	-50.44	-0.2712	8683	8976	1	294
XLOC_018667	12214	LOC_Os02g15860	285	-56.94	-0.2287	8542	8826	1	285
XLOC_018667	12214	LOC_Os02g53880	204	-59.34	-0.3353	8649	8852	1	204
XLOC_018667	12214	LOC_Os12g10920	186	-32.85	-0.2053	8630	8815	1	186
XLOC_018668	12214	LOC_Os10g33360	300	-64.69	-0.2361	8527	8826	1	300
XLOC_018668	12214	LOC_Os08g05970	231	-50.64	-0.2366	8681	8911	1	231
XLOC_018668	12214	LOC_Os08g10500	276	-54.62	-0.2038	8676	8951	1	276
XLOC_018668	12214	LOC_Os08g31950	255	-65.38	-0.2658	8579	8833	1	255
XLOC_018668	12214	LOC_Os07g04890	201	-39.64	-0.2022	8619	8819	1	201
XLOC_018668	12214	LOC_Os07g47940	177	-37.23	-0.2284	8692	8868	1	177
XLOC_018668	12214	LOC_Os04g52980	153	-27.43	-0.2017	8572	8724	1	153
XLOC_018668	12214	LOC_Os04g55610	294	-70.07	-0.2595	8667	8960	1	294
XLOC_018668	12214	LOC_Os01g12270	264	-60.55	-0.2451	8570	8833	1	264
XLOC_018668	12214	LOC_Os01g46600	252	-56.42	-0.2553	8739	8990	1	252
XLOC_018668	12214	LOC_Os01g70150	192	-46.44	-0.2483	8594	8785	1	192
XLOC_018668	12214	LOC_Os09g23430	201	-51.59	-0.2619	8663	8863	1	201
XLOC_018668	12214	LOC_Os02g10370	186	-40.36	-0.2673	8688	8873	1	186
XLOC_018668	12214	LOC_Os02g13980	294	-50.44	-0.2712	8683	8976	1	294
XLOC_018668	12214	LOC_Os02g15860	285	-56.94	-0.2287	8542	8826	1	285
XLOC_018668	12214	LOC_Os02g53880	204	-59.34	-0.3353	8649	8852	1	204
XLOC_018668	12214	LOC_Os12g10920	186	-32.85	-0.2053	8630	8815	1	186
XLOC_018986	752	LOC_Os10g33360	300	-64.28	-0.2279	251	550	1	300
XLOC_018986	752	LOC_Os08g13400	246	-48.41	-0.2114	299	544	1	246
XLOC_018986	752	LOC_Os08g31950	255	-54.86	-0.2276	240	494	1	255
XLOC_018986	752	LOC_Os04g55610	294	-59.43	-0.226	222	515	1	294
XLOC_018986	752	LOC_Os01g21250	282	-58.67	-0.2257	244	525	1	282
XLOC_018986	752	LOC_Os01g70150	192	-37.8	-0.2333	285	476	1	192
XLOC_018986	752	LOC_Os09g23430	201	-37.82	-0.209	323	523	1	201
XLOC_018986	752	LOC_Os02g10370	186	-42.1	-0.2521	254	439	1	186
XLOC_018986	752	LOC_Os02g15860	285	-52.52	-0.2152	327	611	1	285
XLOC_018986	752	LOC_Os02g53880	204	-52.96	-0.2744	257	460	1	204
XLOC_019131	9948	LOC_Os10g33360	300	-66.99	-0.224	1960	2259	1	300
XLOC_019131	9948	LOC_Os10g33990	534	-107.03	-0.205	2004	2537	1	534
XLOC_019131	9948	LOC_Os08g05970	231	-53.39	-0.2472	2209	2439	1	231
XLOC_019131	9948	LOC_Os08g05980	234	-53.14	-0.2383	2206	2439	1	234
XLOC_019131	9948	LOC_Os08g10500	276	-51.92	-0.2636	7906	8181	1	276
XLOC_019131	9948	LOC_Os08g13400	246	-59.96	-0.2519	966	1211	1	246
XLOC_019131	9948	LOC_Os08g31950	255	-59.45	-0.2397	1904	2158	1	255
XLOC_019131	9948	LOC_Os04g55610	294	-61.16	-0.2184	1855	2148	1	294
XLOC_019131	9948	LOC_Os01g12270	264	-57.37	-0.2473	7886	8149	1	264
XLOC_019131	9948	LOC_Os01g21250	282	-66.37	-0.3145	7865	8146	1	282
XLOC_019131	9948	LOC_Os01g46600	252	-62.97	-0.2613	2019	2270	1	252
XLOC_019131	9948	LOC_Os01g70150	192	-46.04	-0.2572	7887	8078	1	192
XLOC_019131	9948	LOC_Os03g50580	345	-65.56	-0.2171	7914	8258	1	345
XLOC_019131	9948	LOC_Os09g02180	228	-51.61	-0.3186	7896	8123	1	228
XLOC_019131	9948	LOC_Os09g23430	201	-41.66	-0.2126	1953	2153	1	201
XLOC_019131	9948	LOC_Os02g10370	186	-44.49	-0.2499	2212	2397	1	186
XLOC_019131	9948	LOC_Os02g13980	294	-67.36	-0.2532	6970	7263	1	294
XLOC_019131	9948	LOC_Os02g15860	285	-63.21	-0.2315	7740	8024	1	285
XLOC_019131	9948	LOC_Os02g53880	204	-67.8	-0.3685	2214	2417	1	204
XLOC_019131	9948	LOC_Os05g29000	519	-101.61	-0.2061	1941	2459	1	519
XLOC_020029	619	LOC_Os02g10370	186	-32.3	-0.2019	72	257	1	186
XLOC_021183	237	LOC_Os08g01380	956	-24.02	-0.2145	1	237	176	412
XLOC_021183	237	LOC_Os08g36220	1534	-37.55	-0.2019	1	237	441	677
XLOC_021183	237	LOC_Os04g38370	573	-28.67	-0.2705	61	237	1	177
XLOC_021183	237	LOC_Os01g31690	1389	-24.08	-0.2076	1	237	552	788
XLOC_021183	237	LOC_Os03g12690	462	-32.93	-0.2138	1	237	109	345
XLOC_021183	237	LOC_Os03g28040	678	-28.66	-0.2062	50	237	1	188
XLOC_021183	237	LOC_Os06g50420	1014	-24.51	-0.2009	1	237	402	638
XLOC_023689	4494	LOC_Os10g26410	267	-55.8	-0.2122	3819	4085	1	267
XLOC_023689	4494	LOC_Os10g33360	300	-88.56	-0.3129	3710	4009	1	300
XLOC_023689	4494	LOC_Os10g33990	534	-121.1	-0.2333	3648	4181	1	534
XLOC_023689	4494	LOC_Os10g34010	707	-130.69	-0.2048	3518	4224	1	707
XLOC_023689	4494	LOC_Os10g37870	246	-49.25	-0.2096	3870	4115	1	246
XLOC_023689	4494	LOC_Os08g05970	231	-53.86	-0.2577	3921	4151	1	231
XLOC_023689	4494	LOC_Os08g05980	234	-54.79	-0.2622	3921	4154	1	234
XLOC_023689	4494	LOC_Os08g10500	276	-58.45	-0.2248	4007	4282	1	276
XLOC_023689	4494	LOC_Os08g13400	246	-81.54	-0.3398	3892	4137	1	246
XLOC_023689	4494	LOC_Os08g31950	255	-61.75	-0.2833	3824	4078	1	255
XLOC_023689	4494	LOC_Os07g04890	201	-41.3	-0.2444	3904	4104	1	201
XLOC_023689	4494	LOC_Os07g41400	460	-70.48	-0.2031	3687	4146	1	460
XLOC_023689	4494	LOC_Os07g42220	599	-126.38	-0.2213	3667	4265	1	599
XLOC_023689	4494	LOC_Os07g47940	177	-47.24	-0.2812	4122	4298	1	177
XLOC_023689	4494	LOC_Os04g46820	396	-75.44	-0.2067	3818	4213	1	396
XLOC_023689	4494	LOC_Os04g52980	153	-22.77	-0.2033	4063	4215	1	153
XLOC_023689	4494	LOC_Os04g55610	294	-85.59	-0.3508	280	573	1	294
XLOC_023689	4494	LOC_Os01g01180	219	-51.15	-0.2545	4035	4253	1	219
XLOC_023689	4494	LOC_Os01g07150	613	-121.91	-0.2077	3591	4203	1	613
XLOC_023689	4494	LOC_Os01g08140	594	-125.6	-0.2326	3749	4342	1	594
XLOC_023689	4494	LOC_Os01g08840	468	-99.66	-0.239	3770	4237	1	468
XLOC_023689	4494	LOC_Os01g12270	264	-65.46	-0.2822	3780	4043	1	264
XLOC_023689	4494	LOC_Os01g21250	282	-67.17	-0.2525	4055	4336	1	282
XLOC_023689	4494	LOC_Os01g22920	531	-108.82	-0.2134	3562	4092	1	531
XLOC_023689	4494	LOC_Os01g46600	252	-58.48	-0.2565	3615	3866	1	252
XLOC_023689	4494	LOC_Os01g56080	658	-128.38	-0.214	3691	4348	1	658
XLOC_023689	4494	LOC_Os01g70150	192	-54	-0.3724	3926	4117	1	192
XLOC_023689	4494	LOC_Os03g12690	462	-97.68	-0.232	3863	4324	1	462
XLOC_023689	4494	LOC_Os03g50580	345	-85.36	-0.2579	3786	4130	1	345
XLOC_023689	4494	LOC_Os03g58030	510	-104.7	-0.2132	3600	4109	1	510
XLOC_023689	4494	LOC_Os09g02180	228	-42.68	-0.2004	3805	4032	1	228
XLOC_023689	4494	LOC_Os09g23430	201	-56.34	-0.2934	3801	4001	1	201
XLOC_023689	4494	LOC_Os02g10370	186	-50.67	-0.2847	3893	4078	1	186
XLOC_023689	4494	LOC_Os02g13980	294	-70.4	-0.2505	133	426	1	294
XLOC_023689	4494	LOC_Os02g15100	534	-106.41	-0.2008	3701	4234	1	534
XLOC_023689	4494	LOC_Os02g15860	285	-64.42	-0.2662	251	535	1	285
XLOC_023689	4494	LOC_Os02g33720	609	-128.49	-0.212	3566	4174	1	609
XLOC_023689	4494	LOC_Os02g37280	353	-67.49	-0.2385	3989	4341	1	353
XLOC_023689	4494	LOC_Os02g53880	204	-65.28	-0.3587	3873	4076	1	204
XLOC_023689	4494	LOC_Os02g54530	571	-116.14	-0.2151	3647	4217	1	571
XLOC_023689	4494	LOC_Os06g11760	480	-81.13	-0.2049	3690	4169	1	480
XLOC_023689	4494	LOC_Os06g44870	476	-85.41	-0.2109	3795	4270	1	476
XLOC_023689	4494	LOC_Os05g29000	519	-129.18	-0.2538	3750	4268	1	519
XLOC_023689	4494	LOC_Os05g50340	273	-52.59	-0.2023	3618	3890	1	273
XLOC_023689	4494	LOC_Os11g37190	426	-93.22	-0.2252	3779	4204	1	426
XLOC_025172	540	LOC_Os10g33360	300	-74.06	-0.2848	258	540	1	283
XLOC_025172	540	LOC_Os08g05970	231	-44.41	-0.2085	227	457	1	231
XLOC_025172	540	LOC_Os08g05980	234	-44.16	-0.2175	321	540	1	220
XLOC_025172	540	LOC_Os08g13400	246	-47.44	-0.236	321	540	1	220
XLOC_025172	540	LOC_Os08g31950	255	-67.49	-0.2755	242	496	1	255
XLOC_025172	540	LOC_Os07g02460	681	-66.82	-0.2191	221	540	1	320
XLOC_025172	540	LOC_Os07g04890	201	-34.7	-0.2283	323	523	1	201
XLOC_025172	540	LOC_Os07g33610	2041	-44.4	-0.3	382	540	1	159
XLOC_025172	540	LOC_Os07g40220	800	-63.72	-0.211	165	540	1	376
XLOC_025172	540	LOC_Os07g47940	177	-30.45	-0.236	328	504	1	177
XLOC_025172	540	LOC_Os04g24460	1089	-76.42	-0.2111	177	540	1	364
XLOC_025172	540	LOC_Os04g35160	1305	-73.9	-0.2155	189	540	1	352
XLOC_025172	540	LOC_Os04g40040	2974	-74.92	-0.2341	189	540	1	352
XLOC_025172	540	LOC_Os04g44300	2924	-69.4	-0.2385	242	540	1	299
XLOC_025172	540	LOC_Os04g52980	153	-29.83	-0.2043	309	461	1	153
XLOC_025172	540	LOC_Os04g55610	294	-59.83	-0.2275	234	527	1	294
XLOC_025172	540	LOC_Os01g01180	219	-42.7	-0.2321	314	532	1	219
XLOC_025172	540	LOC_Os01g07850	1021	-74.33	-0.2429	196	540	1	345
XLOC_025172	540	LOC_Os01g08140	594	-79.7	-0.2974	233	540	1	308
XLOC_025172	540	LOC_Os01g12270	264	-54.66	-0.2195	272	535	1	264
XLOC_025172	540	LOC_Os01g20894	457	-60.15	-0.2005	223	540	1	318
XLOC_025172	540	LOC_Os01g21250	282	-57.67	-0.2227	215	496	1	282
XLOC_025172	540	LOC_Os01g32460	772	-74.03	-0.2527	207	540	1	334
XLOC_025172	540	LOC_Os01g46600	252	-64	-0.3092	321	540	1	220
XLOC_025172	540	LOC_Os01g50520	384	-36.39	-0.2166	366	540	1	175
XLOC_025172	540	LOC_Os01g70150	192	-41.48	-0.2545	301	492	1	192
XLOC_025172	540	LOC_Os03g08624	1208	-71.81	-0.2163	172	540	1	369
XLOC_025172	540	LOC_Os03g36080	1056	-107.34	-0.2018	1	540	109	648
XLOC_025172	540	LOC_Os03g46470	1508	-70.9	-0.2129	182	540	1	359
XLOC_025172	540	LOC_Os03g50580	345	-67.72	-0.2833	273	540	1	268
XLOC_025172	540	LOC_Os03g58030	510	-70.13	-0.2009	160	540	1	381
XLOC_025172	540	LOC_Os09g23430	201	-47.76	-0.2793	305	505	1	201
XLOC_025172	540	LOC_Os09g30050	582	-73.04	-0.2798	277	540	1	264
XLOC_025172	540	LOC_Os02g10370	186	-46.99	-0.3012	291	476	1	186
XLOC_025172	540	LOC_Os02g13980	294	-55.75	-0.2035	245	538	1	294
XLOC_025172	540	LOC_Os02g15100	534	-79.26	-0.2278	182	540	1	359
XLOC_025172	540	LOC_Os02g15860	285	-50.63	-0.2388	298	540	1	243
XLOC_025172	540	LOC_Os02g20360	1653	-63.46	-0.2441	150	540	1	391
XLOC_025172	540	LOC_Os02g37280	353	-59.36	-0.2061	244	540	1	297
XLOC_025172	540	LOC_Os02g37320	330	-48.15	-0.2006	219	540	1	322
XLOC_025172	540	LOC_Os02g53880	204	-59.16	-0.3287	321	524	1	204
XLOC_025172	540	LOC_Os06g02220	1255	-48.93	-0.2073	274	540	1	267
XLOC_025172	540	LOC_Os06g43410	1689	-74.03	-0.2535	246	540	1	295
XLOC_025172	540	LOC_Os12g14220	532	-61.53	-0.2037	208	540	1	333
XLOC_025172	540	LOC_Os12g16290	2896	-56.48	-0.2198	211	540	1	330
XLOC_025172	540	LOC_Os12g39860	1222	-64.53	-0.2068	213	540	1	328
XLOC_025172	540	LOC_Os12g42090	1934	-61	-0.244	252	540	1	289
XLOC_025172	540	LOC_Os12g43440	753	-69.46	-0.2573	221	540	1	320
XLOC_025172	540	LOC_Os05g29000	519	-89.8	-0.2018	76	540	1	465
XLOC_025172	540	LOC_Os05g33320	912	-80.79	-0.2072	107	540	1	434
XLOC_025172	540	LOC_Os05g41795	2062	-65.71	-0.2127	211	540	1	330
XLOC_025172	540	LOC_Os05g45350	1375	-61.86	-0.2343	273	540	1	268
XLOC_025172	540	LOC_Os05g50340	273	-55.03	-0.2303	275	540	1	266
XLOC_025172	540	LOC_Os11g05240	1524	-78.24	-0.2248	186	540	1	355
XLOC_025172	540	LOC_Os11g10590	267	-41.79	-0.2009	324	540	1	217
XLOC_025174	2437	LOC_Os10g33360	300	-72.7	-0.2625	1777	2076	1	300
XLOC_025174	2437	LOC_Os08g05970	231	-46.77	-0.2217	1566	1796	1	231
XLOC_025174	2437	LOC_Os08g13400	246	-63.64	-0.2816	1629	1874	1	246
XLOC_025174	2437	LOC_Os08g31950	255	-60.13	-0.285	1584	1838	1	255
XLOC_025174	2437	LOC_Os01g12270	264	-53.15	-0.2126	1797	2060	1	264
XLOC_025174	2437	LOC_Os01g21250	282	-50.3	-0.2053	1792	2073	1	282
XLOC_025174	2437	LOC_Os01g46600	252	-52.48	-0.2205	1641	1892	1	252
XLOC_025174	2437	LOC_Os01g70150	192	-48.99	-0.2752	1499	1690	1	192
XLOC_025174	2437	LOC_Os09g23430	201	-45.55	-0.2348	1711	1911	1	201
XLOC_025174	2437	LOC_Os02g10370	186	-40.95	-0.2367	1823	2008	1	186
XLOC_025174	2437	LOC_Os02g13980	294	-63.64	-0.2194	1773	2066	1	294
XLOC_025174	2437	LOC_Os02g15860	285	-54.59	-0.2132	1585	1869	1	285
XLOC_025174	2437	LOC_Os02g37280	353	-69.19	-0.209	1559	1911	1	353
XLOC_025174	2437	LOC_Os02g53880	204	-51.08	-0.2674	1541	1744	1	204
XLOC_025174	2437	LOC_Os05g29000	519	-96.87	-0.2006	1652	2170	1	519
XLOC_025435	268	LOC_Os08g01120	2176	-40.81	-0.2504	60	268	1	209
XLOC_025435	268	LOC_Os04g44300	2924	-43.11	-0.2093	1	268	25	292
XLOC_025435	268	LOC_Os09g31210	1734	-38.41	-0.2001	1	268	1127	1394
XLOC_025435	268	LOC_Os02g53880	204	-45.11	-0.229	64	267	1	204
XLOC_025435	268	LOC_Os05g31760	1518	-52.41	-0.208	1	268	616	883
XLOC_025482	237	LOC_Os10g33360	300	-33.86	-0.2472	1	151	150	300
XLOC_025482	237	LOC_Os08g02200	648	-47.9	-0.2228	1	237	55	291
XLOC_025482	237	LOC_Os07g02960	2741	-27.36	-0.2224	1	133	2609	2741
XLOC_025482	237	LOC_Os04g59150	1717	-43.69	-0.209	1	237	1157	1393
XLOC_025482	237	LOC_Os01g12270	264	-36.21	-0.2034	1	181	84	264
XLOC_025482	237	LOC_Os01g13340	996	-35.84	-0.2072	1	196	801	996
XLOC_025482	237	LOC_Os01g36240	1466	-47.87	-0.2137	1	237	731	967
XLOC_025482	237	LOC_Os01g46600	252	-28.85	-0.3899	1	94	159	252
XLOC_025482	237	LOC_Os01g53160	1391	-47.71	-0.2065	1	237	176	412
XLOC_025482	237	LOC_Os03g46470	1508	-47.95	-0.2386	1	237	126	362
XLOC_025482	237	LOC_Os03g50580	345	-33.83	-0.2226	1	237	56	292
XLOC_025482	237	LOC_Os09g11460	1398	-41.29	-0.2014	1	237	389	625
XLOC_025482	237	LOC_Os09g26900	830	-44.14	-0.2016	1	237	413	649
XLOC_025482	237	LOC_Os02g51970	1440	-36.29	-0.2005	1	237	322	558
XLOC_025482	237	LOC_Os06g03810	1090	-48.88	-0.2153	1	237	334	570
XLOC_025482	237	LOC_Os06g19095	1236	-85.14	-0.9786	1	118	1119	1236
XLOC_025482	237	LOC_Os06g35630	1775	-46.52	-0.2736	1	237	369	605
XLOC_025482	237	LOC_Os06g49770	866	-43.01	-0.2161	1	237	235	471
XLOC_025482	237	LOC_Os05g19150	1293	-37.58	-0.2172	1	237	1033	1269
XLOC_025482	237	LOC_Os05g34030	1857	-41.12	-0.2077	1	237	306	542
XLOC_025482	237	LOC_Os05g46370	1679	-37.04	-0.2035	1	237	211	447
XLOC_025482	237	LOC_Os11g04020	1875	-25.57	-0.239	1	136	1740	1875
XLOC_025482	237	LOC_Os11g44430	1823	-32.84	-0.2132	1	196	1628	1823
XLOC_026340	592	LOC_Os08g13400	246	-27.64	-0.2032	218	463	1	246
XLOC_029088	1308	LOC_Os10g33360	300	-66.93	-0.2461	50	349	1	300
XLOC_029088	1308	LOC_Os10g37870	246	-43.35	-0.2074	120	365	1	246
XLOC_029088	1308	LOC_Os08g05970	231	-52.95	-0.2364	129	359	1	231
XLOC_029088	1308	LOC_Os08g05980	234	-48.06	-0.2175	126	359	1	234
XLOC_029088	1308	LOC_Os08g10500	276	-60.09	-0.2493	135	410	1	276
XLOC_029088	1308	LOC_Os08g10630	1723	-96.19	-0.2312	1	485	1239	1723
XLOC_029088	1308	LOC_Os08g13400	246	-54.62	-0.2428	140	385	1	246
XLOC_029088	1308	LOC_Os08g31950	255	-56.69	-0.2232	59	313	1	255
XLOC_029088	1308	LOC_Os07g34900	1368	-95.91	-0.2155	1	499	870	1368
XLOC_029088	1308	LOC_Os07g37240	1297	-68.7	-0.2063	1	374	924	1297
XLOC_029088	1308	LOC_Os07g47940	177	-30.9	-0.2341	200	376	1	177
XLOC_029088	1308	LOC_Os07g48320	997	-75.45	-0.2226	1	436	562	997
XLOC_029088	1308	LOC_Os04g40040	2974	-85.27	-0.2256	1	418	2557	2974
XLOC_029088	1308	LOC_Os04g45860	2537	-87.61	-0.2387	1	465	2073	2537
XLOC_029088	1308	LOC_Os04g55610	294	-69.38	-0.2496	81	374	1	294
XLOC_029088	1308	LOC_Os01g01180	219	-38.82	-0.2157	224	442	1	219
XLOC_029088	1308	LOC_Os01g12270	264	-61.44	-0.2571	158	421	1	264
XLOC_029088	1308	LOC_Os01g46600	252	-58.7	-0.2406	155	406	1	252
XLOC_029088	1308	LOC_Os01g70150	192	-45.86	-0.2796	217	408	1	192
XLOC_029088	1308	LOC_Os03g08624	1208	-84.11	-0.2311	1	371	838	1208
XLOC_029088	1308	LOC_Os03g19436	747	-91.76	-0.2277	1	467	281	747
XLOC_029088	1308	LOC_Os03g50580	345	-72.7	-0.2145	75	419	1	345
XLOC_029088	1308	LOC_Os03g58980	900	-82.21	-0.2124	1	433	468	900
XLOC_029088	1308	LOC_Os09g02180	228	-44.85	-0.202	56	283	1	228
XLOC_029088	1308	LOC_Os09g23430	201	-49.51	-0.2862	83	283	1	201
XLOC_029088	1308	LOC_Os09g30050	582	-69.35	-0.2383	1	306	277	582
XLOC_029088	1308	LOC_Os02g10370	186	-52.19	-0.3088	161	346	1	186
XLOC_029088	1308	LOC_Os02g13980	294	-55.6	-0.209	174	467	1	294
XLOC_029088	1308	LOC_Os02g15860	285	-52.96	-0.2037	80	364	1	285
XLOC_029088	1308	LOC_Os02g53880	204	-51.24	-0.2669	155	358	1	204
XLOC_029088	1308	LOC_Os06g13090	1476	-107.8	-0.2089	1	541	936	1476
XLOC_029088	1308	LOC_Os06g33090	735	-61.77	-0.2542	1	349	387	735
XLOC_029088	1308	LOC_Os06g44870	476	-88.14	-0.2059	1	450	27	476
XLOC_029088	1308	LOC_Os06g47470	1740	-83.49	-0.2026	1	419	1322	1740
XLOC_029088	1308	LOC_Os05g20020	1702	-82.18	-0.2348	1	442	1261	1702
XLOC_029088	1308	LOC_Os05g33310	1113	-83.14	-0.246	1	406	708	1113
XLOC_029088	1308	LOC_Os05g50340	273	-47.96	-0.2076	134	406	1	273
XLOC_029088	1308	LOC_Os11g35080	1285	-85.03	-0.2136	1	400	886	1285
XLOC_031026	717	LOC_Os10g33360	300	-68.5	-0.2299	2	301	1	300
XLOC_031026	717	LOC_Os08g05970	231	-47.34	-0.2904	1	187	45	231
XLOC_031026	717	LOC_Os08g10500	276	-58.52	-0.2956	1	226	51	276
XLOC_031026	717	LOC_Os08g13400	246	-61.57	-0.2631	29	274	1	246
XLOC_031026	717	LOC_Os08g31950	255	-61.29	-0.2413	2	256	1	255
XLOC_031026	717	LOC_Os07g04890	201	-37.63	-0.2114	1	201	1	201
XLOC_031026	717	LOC_Os07g47940	177	-33.24	-0.2499	1	143	35	177
XLOC_031026	717	LOC_Os04g35160	1305	-91.17	-0.2763	1	337	969	1305
XLOC_031026	717	LOC_Os04g55610	294	-70.09	-0.2468	8	301	1	294
XLOC_031026	717	LOC_Os01g01180	219	-38.86	-0.2024	1	214	6	219
XLOC_031026	717	LOC_Os01g05650	757	-53.91	-0.2962	1	234	524	757
XLOC_031026	717	LOC_Os01g08220	1181	-86.96	-0.2066	1	423	759	1181
XLOC_031026	717	LOC_Os01g08840	468	-67.05	-0.2206	1	376	93	468
XLOC_031026	717	LOC_Os01g12270	264	-57.05	-0.2319	16	279	1	264
XLOC_031026	717	LOC_Os01g21250	282	-65.73	-0.2373	95	376	1	282
XLOC_031026	717	LOC_Os01g32380	586	-62.49	-0.2432	1	301	286	586
XLOC_031026	717	LOC_Os01g32460	772	-80.13	-0.2039	1	415	358	772
XLOC_031026	717	LOC_Os01g32670	628	-58.47	-0.2059	1	316	313	628
XLOC_031026	717	LOC_Os01g46600	252	-53.85	-0.2189	35	286	1	252
XLOC_031026	717	LOC_Os01g70150	192	-47.12	-0.3001	24	215	1	192
XLOC_031026	717	LOC_Os03g50580	345	-72.24	-0.2544	1	341	5	345
XLOC_031026	717	LOC_Os09g16110	299	-42.74	-0.2273	1	222	78	299
XLOC_031026	717	LOC_Os09g23430	201	-53.61	-0.2792	49	249	1	201
XLOC_031026	717	LOC_Os09g30050	582	-61.24	-0.3223	1	198	385	582
XLOC_031026	717	LOC_Os09g30490	750	-69.99	-0.2023	1	378	373	750
XLOC_031026	717	LOC_Os02g10370	186	-42.54	-0.2488	47	232	1	186
XLOC_031026	717	LOC_Os02g13980	294	-65.46	-0.2508	1	275	20	294
XLOC_031026	717	LOC_Os02g15860	285	-68.46	-0.2463	1	280	6	285
XLOC_031026	717	LOC_Os02g37190	778	-83.65	-0.219	1	402	377	778
XLOC_031026	717	LOC_Os02g37320	330	-62.76	-0.2241	89	418	1	330
XLOC_031026	717	LOC_Os02g49230	2858	-67.64	-0.2572	1	285	2574	2858
XLOC_031026	717	LOC_Os02g53880	204	-53.88	-0.3641	1	157	48	204
XLOC_031026	717	LOC_Os06g36670	931	-69.97	-0.2146	1	366	566	931
XLOC_031026	717	LOC_Os06g49770	866	-78.21	-0.2097	1	407	460	866
XLOC_031026	717	LOC_Os12g26960	603	-47.14	-0.2006	1	269	335	603
XLOC_031026	717	LOC_Os05g29000	519	-83.53	-0.261	1	331	189	519
XLOC_031026	717	LOC_Os05g50340	273	-41.75	-0.3047	1	175	99	273
XLOC_031026	717	LOC_Os11g10590	267	-47.42	-0.2117	1	226	42	267
XLOC_031137	396	LOC_Os10g04860	5146	-79.22	-0.2016	1	396	4573	4968
XLOC_031137	396	LOC_Os10g07340	3057	-81.98	-0.2091	1	396	2440	2835
XLOC_031137	396	LOC_Os10g22960	1570	-79.03	-0.2159	1	396	1163	1558
XLOC_031137	396	LOC_Os10g22980	2710	-75.64	-0.2174	1	396	2108	2503
XLOC_031137	396	LOC_Os10g30530	2560	-88.84	-0.2344	1	396	384	779
XLOC_031137	396	LOC_Os10g31780	786	-76.88	-0.2045	1	396	215	610
XLOC_031137	396	LOC_Os10g33360	300	-68.87	-0.2468	104	396	1	293
XLOC_031137	396	LOC_Os10g33540	2031	-85.68	-0.2469	1	396	1143	1538
XLOC_031137	396	LOC_Os10g33550	534	-86.7	-0.2395	1	396	100	495
XLOC_031137	396	LOC_Os10g33990	534	-81.05	-0.2156	1	396	38	433
XLOC_031137	396	LOC_Os10g34010	707	-87.04	-0.2678	1	396	184	579
XLOC_031137	396	LOC_Os10g36170	594	-79.03	-0.2037	1	396	191	586
XLOC_031137	396	LOC_Os10g38670	1159	-67.58	-0.2067	1	396	184	579
XLOC_031137	396	LOC_Os10g39110	801	-74.01	-0.2033	1	396	367	762
XLOC_031137	396	LOC_Os10g39260	1512	-68.33	-0.209	1	396	214	609
XLOC_031137	396	LOC_Os10g39380	1570	-79.98	-0.2067	1	396	160	555
XLOC_031137	396	LOC_Os10g40430	797	-71.02	-0.2001	1	396	370	765
XLOC_031137	396	LOC_Os08g01120	2176	-69.16	-0.2064	1	396	1238	1633
XLOC_031137	396	LOC_Os08g01950	1838	-79.78	-0.2319	1	396	265	660
XLOC_031137	396	LOC_Os08g02200	648	-72.04	-0.2591	101	396	1	296
XLOC_031137	396	LOC_Os08g02230	3014	-78.4	-0.2136	1	396	2378	2773
XLOC_031137	396	LOC_Os08g05970	231	-48.4	-0.2132	82	312	1	231
XLOC_031137	396	LOC_Os08g10500	276	-55.03	-0.2851	72	347	1	276
XLOC_031137	396	LOC_Os08g10630	1723	-83.68	-0.2384	1	396	1292	1687
XLOC_031137	396	LOC_Os08g13400	246	-56.54	-0.2606	157	396	1	240
XLOC_031137	396	LOC_Os08g27720	1391	-87.13	-0.2441	1	396	232	627
XLOC_031137	396	LOC_Os08g30100	1240	-75.02	-0.2156	1	395	846	1240
XLOC_031137	396	LOC_Os08g31090	1264	-84.12	-0.2191	1	396	521	916
XLOC_031137	396	LOC_Os08g31950	255	-60.6	-0.2453	79	333	1	255
XLOC_031137	396	LOC_Os08g36220	1534	-80.27	-0.2032	1	396	367	762
XLOC_031137	396	LOC_Os08g42490	993	-92.57	-0.2455	1	396	307	702
XLOC_031137	396	LOC_Os08g43510	2374	-79.36	-0.2192	1	396	1566	1961
XLOC_031137	396	LOC_Os07g03730	977	-76.51	-0.2057	1	396	103	498
XLOC_031137	396	LOC_Os07g04930	1072	-84.27	-0.2394	1	396	386	781
XLOC_031137	396	LOC_Os07g04970	1562	-82.31	-0.2155	1	396	460	855
XLOC_031137	396	LOC_Os07g07450	798	-80.65	-0.2063	1	396	103	498
XLOC_031137	396	LOC_Os07g07790	992	-78.2	-0.2031	1	396	86	481
XLOC_031137	396	LOC_Os07g25430	843	-76.62	-0.2336	1	343	501	843
XLOC_031137	396	LOC_Os07g28400	811	-66.75	-0.2035	46	396	1	351
XLOC_031137	396	LOC_Os07g31290	1374	-84.54	-0.2443	12	396	1	385
XLOC_031137	396	LOC_Os07g31430	1583	-74.66	-0.2133	1	396	535	930
XLOC_031137	396	LOC_Os07g34390	2036	-87.29	-0.2405	1	396	1617	2012
XLOC_031137	396	LOC_Os07g34620	1512	-77.89	-0.2007	1	396	809	1204
XLOC_031137	396	LOC_Os07g34920	1532	-79.02	-0.2047	1	396	195	590
XLOC_031137	396	LOC_Os07g36210	687	-73.01	-0.2253	1	396	167	562
XLOC_031137	396	LOC_Os07g36630	2994	-76.12	-0.2019	1	396	2512	2907
XLOC_031137	396	LOC_Os07g41400	460	-65.64	-0.221	70	396	1	327
XLOC_031137	396	LOC_Os07g41410	720	-76.37	-0.224	1	396	82	477
XLOC_031137	396	LOC_Os07g41590	1459	-87.67	-0.2338	1	396	607	1002
XLOC_031137	396	LOC_Os07g42220	599	-79	-0.2232	1	396	195	590
XLOC_031137	396	LOC_Os07g44410	2204	-77.45	-0.2093	1	396	1622	2017
XLOC_031137	396	LOC_Os07g44910	1487	-85.63	-0.2419	1	396	86	481
XLOC_031137	396	LOC_Os07g47940	177	-31.49	-0.2128	120	296	1	177
XLOC_031137	396	LOC_Os07g48320	997	-59.54	-0.2104	1	345	653	997
XLOC_031137	396	LOC_Os04g08550	1440	-79.23	-0.2226	1	396	31	426
XLOC_031137	396	LOC_Os04g30010	2522	-55.35	-0.2563	136	396	1	261
XLOC_031137	396	LOC_Os04g31270	1397	-63.88	-0.229	1	291	1107	1397
XLOC_031137	396	LOC_Os04g31290	1398	-83.09	-0.2321	1	396	367	762
XLOC_031137	396	LOC_Os04g31610	1524	-86.26	-0.2465	1	396	359	754
XLOC_031137	396	LOC_Os04g32980	1957	-89.4	-0.2483	1	396	1136	1531
XLOC_031137	396	LOC_Os04g33260	1962	-77.72	-0.2024	1	396	1016	1411
XLOC_031137	396	LOC_Os04g35100	1666	-74.85	-0.2195	1	396	42	437
XLOC_031137	396	LOC_Os04g35160	1305	-84.89	-0.2313	1	396	97	492
XLOC_031137	396	LOC_Os04g38370	573	-80.62	-0.2127	1	396	164	559
XLOC_031137	396	LOC_Os04g44840	2549	-84.36	-0.2343	1	396	159	554
XLOC_031137	396	LOC_Os04g45480	2012	-77.23	-0.2006	1	396	1485	1880
XLOC_031137	396	LOC_Os04g45900	2699	-77.9	-0.2003	1	396	136	531
XLOC_031137	396	LOC_Os04g55610	294	-63.21	-0.2385	12	305	1	294
XLOC_031137	396	LOC_Os04g56470	1666	-71.33	-0.2062	1	396	154	549
XLOC_031137	396	LOC_Os04g59020	1053	-83.44	-0.2391	1	396	257	652
XLOC_031137	396	LOC_Os01g03620	1909	-77.19	-0.2086	1	396	305	700
XLOC_031137	396	LOC_Os01g08130	1024	-85.59	-0.2195	1	396	629	1024
XLOC_031137	396	LOC_Os01g08140	594	-73.85	-0.2034	1	396	109	504
XLOC_031137	396	LOC_Os01g08220	1181	-84.07	-0.2189	1	396	54	449
XLOC_031137	396	LOC_Os01g08840	468	-80.33	-0.2472	1	396	47	442
XLOC_031137	396	LOC_Os01g11054	3535	-74.4	-0.2022	1	396	55	450
XLOC_031137	396	LOC_Os01g11810	1653	-74.01	-0.2139	1	396	1025	1420
XLOC_031137	396	LOC_Os01g12270	264	-53.02	-0.2173	133	396	1	264
XLOC_031137	396	LOC_Os01g13340	996	-80.53	-0.2092	1	396	55	450
XLOC_031137	396	LOC_Os01g13480	1532	-90.05	-0.2376	1	396	805	1200
XLOC_031137	396	LOC_Os01g15270	898	-84.03	-0.2177	1	396	172	567
XLOC_031137	396	LOC_Os01g15990	2107	-87.41	-0.2306	1	396	1362	1757
XLOC_031137	396	LOC_Os01g18220	1741	-80.25	-0.2134	1	396	781	1176
XLOC_031137	396	LOC_Os01g21250	282	-61.88	-0.2667	135	396	1	262
XLOC_031137	396	LOC_Os01g22920	531	-79.56	-0.2127	1	396	31	426
XLOC_031137	396	LOC_Os01g24560	1392	-76.17	-0.2064	1	396	528	923
XLOC_031137	396	LOC_Os01g24570	960	-74.55	-0.202	1	396	338	733
XLOC_031137	396	LOC_Os01g26039	2544	-73.73	-0.2065	1	359	2186	2544
XLOC_031137	396	LOC_Os01g35330	1069	-80.53	-0.2081	1	396	337	732
XLOC_031137	396	LOC_Os01g41710	1236	-75.17	-0.2059	1	396	776	1171
XLOC_031137	396	LOC_Os01g43350	2923	-74.95	-0.2094	1	396	2038	2433
XLOC_031137	396	LOC_Os01g43950	1111	-77.62	-0.2199	1	396	3	398
XLOC_031137	396	LOC_Os01g46600	252	-53.56	-0.2177	90	341	1	252
XLOC_031137	396	LOC_Os01g46720	3435	-80.67	-0.2074	1	396	3040	3435
XLOC_031137	396	LOC_Os01g49470	4213	-73.31	-0.2077	1	396	97	492
XLOC_031137	396	LOC_Os01g50680	1635	-73.76	-0.2113	1	396	380	775
XLOC_031137	396	LOC_Os01g53160	1391	-74.94	-0.207	1	396	907	1302
XLOC_031137	396	LOC_Os01g56080	658	-81.08	-0.2385	1	396	185	580
XLOC_031137	396	LOC_Os01g56420	856	-79.49	-0.216	1	396	66	461
XLOC_031137	396	LOC_Os01g56450	1168	-82.64	-0.2175	1	396	572	967
XLOC_031137	396	LOC_Os01g56810	1932	-78.94	-0.2262	1	396	56	451
XLOC_031137	396	LOC_Os01g58240	2511	-78.37	-0.2084	1	396	1678	2073
XLOC_031137	396	LOC_Os01g61510	1779	-76.9	-0.2078	1	396	1103	1498
XLOC_031137	396	LOC_Os01g62130	998	-80.81	-0.2202	1	396	336	731
XLOC_031137	396	LOC_Os01g67010	1810	-89.4	-0.2316	1	396	674	1069
XLOC_031137	396	LOC_Os01g69270	1333	-84.19	-0.2245	1	396	416	811
XLOC_031137	396	LOC_Os01g70150	192	-43.01	-0.23	136	327	1	192
XLOC_031137	396	LOC_Os01g71970	1544	-82.89	-0.2153	1	396	299	694
XLOC_031137	396	LOC_Os01g72490	2077	-90.4	-0.2312	1	396	561	956
XLOC_031137	396	LOC_Os01g72810	1757	-87.15	-0.2275	1	396	375	770
XLOC_031137	396	LOC_Os03g02550	1736	-80.03	-0.2047	1	396	924	1319
XLOC_031137	396	LOC_Os03g03790	2152	-74.46	-0.2152	1	396	908	1303
XLOC_031137	396	LOC_Os03g08310	1042	-81.08	-0.2234	1	396	409	804
XLOC_031137	396	LOC_Os03g08624	1208	-81.04	-0.2062	1	396	45	440
XLOC_031137	396	LOC_Os03g08790	1757	-72.39	-0.2045	1	396	504	899
XLOC_031137	396	LOC_Os03g19420	1482	-73.43	-0.2012	1	396	577	972
XLOC_031137	396	LOC_Os03g19427	1413	-82.48	-0.212	1	396	715	1110
XLOC_031137	396	LOC_Os03g19436	747	-82.45	-0.2297	1	396	104	499
XLOC_031137	396	LOC_Os03g22170	1165	-72.8	-0.2034	1	396	59	454
XLOC_031137	396	LOC_Os03g22370	763	-80.7	-0.2164	1	396	48	443
XLOC_031137	396	LOC_Os03g24950	2759	-78.2	-0.2074	1	396	2033	2428
XLOC_031137	396	LOC_Os03g27360	1254	-87.92	-0.2429	1	396	629	1024
XLOC_031137	396	LOC_Os03g28040	678	-83.24	-0.2312	1	396	101	496
XLOC_031137	396	LOC_Os03g28080	1288	-79.82	-0.2117	1	396	682	1077
XLOC_031137	396	LOC_Os03g30420	1771	-77.27	-0.2083	1	396	1333	1728
XLOC_031137	396	LOC_Os03g36080	1056	-91.29	-0.2353	1	396	452	847
XLOC_031137	396	LOC_Os03g46470	1508	-82.01	-0.2164	1	396	113	508
XLOC_031137	396	LOC_Os03g49524	2574	-75.12	-0.219	1	396	896	1291
XLOC_031137	396	LOC_Os03g50580	345	-69.09	-0.2753	99	396	1	298
XLOC_031137	396	LOC_Os03g51530	653	-72.4	-0.2148	1	396	87	482
XLOC_031137	396	LOC_Os03g52680	1184	-81.6	-0.2125	1	396	378	773
XLOC_031137	396	LOC_Os03g54000	2910	-68.35	-0.211	1	396	1862	2257
XLOC_031137	396	LOC_Os03g55670	675	-57.04	-0.2729	156	396	1	241
XLOC_031137	396	LOC_Os03g58020	820	-80.8	-0.2061	1	396	292	687
XLOC_031137	396	LOC_Os03g58030	510	-82.96	-0.2116	1	396	82	477
XLOC_031137	396	LOC_Os03g59770	884	-84.42	-0.2181	1	396	288	683
XLOC_031137	396	LOC_Os03g60810	3274	-78.82	-0.2125	1	396	1204	1599
XLOC_031137	396	LOC_Os09g02180	228	-39.69	-0.2335	135	362	1	228
XLOC_031137	396	LOC_Os09g04384	1108	-47.55	-0.2354	165	396	1	232
XLOC_031137	396	LOC_Os09g07460	1347	-83.57	-0.2271	1	396	555	950
XLOC_031137	396	LOC_Os09g11480	1566	-74.74	-0.207	1	396	120	515
XLOC_031137	396	LOC_Os09g16110	299	-45.05	-0.2145	155	396	1	242
XLOC_031137	396	LOC_Os09g20220	1050	-80.26	-0.2199	1	396	375	770
XLOC_031137	396	LOC_Os09g23430	201	-42.38	-0.2368	140	340	1	201
XLOC_031137	396	LOC_Os09g25060	1663	-77.42	-0.2006	1	396	533	928
XLOC_031137	396	LOC_Os09g25070	1330	-72.57	-0.2153	1	396	184	579
XLOC_031137	396	LOC_Os09g28210	1266	-70.85	-0.2072	1	396	404	799
XLOC_031137	396	LOC_Os09g28310	1865	-77.55	-0.2315	1	396	1113	1508
XLOC_031137	396	LOC_Os09g30050	582	-64.52	-0.3102	178	396	1	219
XLOC_031137	396	LOC_Os09g31210	1734	-81.52	-0.2117	1	396	134	529
XLOC_031137	396	LOC_Os09g32620	1058	-79.52	-0.2098	1	396	314	709
XLOC_031137	396	LOC_Os09g32640	1318	-81.3	-0.2215	1	396	590	985
XLOC_031137	396	LOC_Os09g32730	946	-81.18	-0.2165	1	396	327	722
XLOC_031137	396	LOC_Os09g34160	2928	-77.58	-0.2047	1	396	2231	2626
XLOC_031137	396	LOC_Os09g35780	1081	-76.08	-0.2029	1	396	200	595
XLOC_031137	396	LOC_Os09g36600	2647	-72.88	-0.2002	1	396	1163	1558
XLOC_031137	396	LOC_Os09g37200	1858	-84.62	-0.2384	1	396	902	1297
XLOC_031137	396	LOC_Os09g38110	946	-82.38	-0.2276	1	396	211	606
XLOC_031137	396	LOC_Os02g02490	4228	-80.5	-0.2152	1	396	2281	2676
XLOC_031137	396	LOC_Os02g08150	1491	-83.08	-0.2381	1	396	1026	1421
XLOC_031137	396	LOC_Os02g08510	1012	-85.3	-0.2263	1	396	538	933
XLOC_031137	396	LOC_Os02g10370	186	-52.41	-0.2961	124	309	1	186
XLOC_031137	396	LOC_Os02g10880	1437	-76.63	-0.2065	1	396	81	476
XLOC_031137	396	LOC_Os02g12730	3169	-75.17	-0.2106	1	396	179	574
XLOC_031137	396	LOC_Os02g13980	294	-66.7	-0.234	76	369	1	294
XLOC_031137	396	LOC_Os02g15100	534	-75.88	-0.2034	1	396	62	457
XLOC_031137	396	LOC_Os02g15540	961	-79.23	-0.2091	1	396	65	460
XLOC_031137	396	LOC_Os02g15860	285	-56.59	-0.2185	46	330	1	285
XLOC_031137	396	LOC_Os02g18430	1494	-82.71	-0.2126	1	396	1049	1444
XLOC_031137	396	LOC_Os02g28220	1819	-77.82	-0.2001	1	396	265	660
XLOC_031137	396	LOC_Os02g32990	1039	-79.76	-0.2104	1	396	352	747
XLOC_031137	396	LOC_Os02g33720	609	-87.71	-0.2478	1	365	245	609
XLOC_031137	396	LOC_Os02g36830	1721	-75.97	-0.2158	1	396	1191	1586
XLOC_031137	396	LOC_Os02g36845	606	-79.98	-0.2139	1	396	149	544
XLOC_031137	396	LOC_Os02g40030	1479	-71.01	-0.2006	1	396	968	1363
XLOC_031137	396	LOC_Os02g43370	2383	-75.98	-0.2248	1	364	2020	2383
XLOC_031137	396	LOC_Os02g49140	1770	-75.54	-0.2228	1	396	267	662
XLOC_031137	396	LOC_Os02g49660	1248	-78.77	-0.2213	1	396	205	600
XLOC_031137	396	LOC_Os02g49920	2060	-67.42	-0.2007	1	396	1562	1957
XLOC_031137	396	LOC_Os02g53880	204	-62.65	-0.3132	149	352	1	204
XLOC_031137	396	LOC_Os02g54530	571	-92.56	-0.2515	1	396	10	405
XLOC_031137	396	LOC_Os02g54870	1541	-76.64	-0.2083	1	396	617	1012
XLOC_031137	396	LOC_Os02g57160	2925	-79.78	-0.215	1	396	2363	2758
XLOC_031137	396	LOC_Os06g03810	1090	-83.06	-0.2227	1	396	428	823
XLOC_031137	396	LOC_Os06g11650	1311	-80.39	-0.2429	1	396	228	623
XLOC_031137	396	LOC_Os06g11660	1332	-73.22	-0.2179	1	396	262	657
XLOC_031137	396	LOC_Os06g13090	1476	-92.18	-0.2432	1	396	932	1327
XLOC_031137	396	LOC_Os06g14670	1169	-78.36	-0.2232	1	396	423	818
XLOC_031137	396	LOC_Os06g34430	1065	-85.78	-0.241	1	396	357	752
XLOC_031137	396	LOC_Os06g35520	1436	-70.87	-0.2008	1	396	463	858
XLOC_031137	396	LOC_Os06g35560	1925	-74.36	-0.2004	1	396	1250	1645
XLOC_031137	396	LOC_Os06g35630	1775	-73.18	-0.2073	1	396	1110	1505
XLOC_031137	396	LOC_Os06g37364	1961	-62.28	-0.2042	1	346	1616	1961
XLOC_031137	396	LOC_Os06g37600	1044	-85.31	-0.2269	6	396	1	391
XLOC_031137	396	LOC_Os06g40440	1247	-85.66	-0.244	1	396	500	895
XLOC_031137	396	LOC_Os06g43304	1858	-71.17	-0.2039	1	396	291	686
XLOC_031137	396	LOC_Os06g45060	847	-81.69	-0.2073	1	396	204	599
XLOC_031137	396	LOC_Os06g49760	963	-88.08	-0.2343	1	396	466	861
XLOC_031137	396	LOC_Os06g50240	1599	-77.72	-0.2141	1	396	974	1369
XLOC_031137	396	LOC_Os06g50420	1014	-63.72	-0.2042	1	396	285	680
XLOC_031137	396	LOC_Os12g04240	1344	-74.09	-0.2008	1	396	231	626
XLOC_031137	396	LOC_Os12g05380	1541	-80.31	-0.2086	1	396	982	1377
XLOC_031137	396	LOC_Os12g06840	2494	-75.2	-0.2218	1	396	1747	2142
XLOC_031137	396	LOC_Os12g08900	2046	-82.91	-0.2329	1	396	1321	1716
XLOC_031137	396	LOC_Os12g13910	1570	-84.58	-0.2651	1	396	573	968
XLOC_031137	396	LOC_Os12g16010	1161	-78.07	-0.2181	1	396	294	689
XLOC_031137	396	LOC_Os12g24490	925	-81.28	-0.2277	1	396	138	533
XLOC_031137	396	LOC_Os12g28770	1496	-75.45	-0.2012	1	396	464	859
XLOC_031137	396	LOC_Os12g32760	2003	-77.32	-0.2078	1	396	792	1187
XLOC_031137	396	LOC_Os12g38150	1203	-83.53	-0.217	1	396	626	1021
XLOC_031137	396	LOC_Os12g38230	877	-76.9	-0.2018	1	396	230	625
XLOC_031137	396	LOC_Os12g39860	1222	-76.33	-0.2478	1	324	899	1222
XLOC_031137	396	LOC_Os05g11650	1724	-79.51	-0.206	1	396	754	1149
XLOC_031137	396	LOC_Os05g19150	1293	-79.68	-0.2048	1	396	798	1193
XLOC_031137	396	LOC_Os05g28520	2061	-86.93	-0.2235	1	396	1460	1855
XLOC_031137	396	LOC_Os05g29000	519	-96.19	-0.2518	1	396	15	410
XLOC_031137	396	LOC_Os05g30740	878	-83	-0.2378	1	396	251	646
XLOC_031137	396	LOC_Os05g31760	1518	-77.71	-0.2024	1	396	607	1002
XLOC_031137	396	LOC_Os05g33310	1113	-72.23	-0.23	75	396	1	322
XLOC_031137	396	LOC_Os05g33320	912	-86.85	-0.2453	1	396	69	464
XLOC_031137	396	LOC_Os05g37190	1836	-76.68	-0.2089	1	396	472	867
XLOC_031137	396	LOC_Os05g38770	1994	-85.04	-0.2232	1	396	1507	1902
XLOC_031137	396	LOC_Os05g40384	2030	-71.01	-0.2082	1	396	1400	1795
XLOC_031137	396	LOC_Os05g41795	2062	-79.14	-0.2034	1	396	1584	1979
XLOC_031137	396	LOC_Os05g43300	2311	-72.1	-0.2102	1	396	257	652
XLOC_031137	396	LOC_Os05g44300	1300	-91.02	-0.2631	1	396	396	791
XLOC_031137	396	LOC_Os05g46370	1679	-85.1	-0.2176	1	396	1059	1454
XLOC_031137	396	LOC_Os05g50340	273	-49.11	-0.2183	154	396	1	243
XLOC_031137	396	LOC_Os05g50580	1938	-85.81	-0.2404	1	396	836	1231
XLOC_031137	396	LOC_Os11g05240	1524	-70.32	-0.2027	1	396	936	1331
XLOC_031137	396	LOC_Os11g05400	2288	-73.16	-0.2197	1	396	943	1338
XLOC_031137	396	LOC_Os11g07950	1129	-73.7	-0.2003	1	396	395	790
XLOC_031137	396	LOC_Os11g32030	1328	-80.05	-0.2047	1	396	551	946
XLOC_031137	396	LOC_Os11g34080	1032	-77.36	-0.2185	1	396	211	606
XLOC_031137	396	LOC_Os11g35080	1285	-72.86	-0.2112	1	396	272	667
XLOC_031137	396	LOC_Os11g41870	1717	-83.31	-0.234	1	396	1109	1504
XLOC_031520	234	LOC_Os10g07340	3057	-29.7	-0.2048	1	234	288	521
XLOC_031520	234	LOC_Os10g26410	267	-19.61	-0.2001	105	234	1	130
XLOC_031520	234	LOC_Os07g04930	1072	-34.61	-0.215	1	234	597	830
XLOC_031520	234	LOC_Os07g35860	849	-30.69	-0.2177	1	234	283	516
XLOC_031520	234	LOC_Os07g44410	2204	-34.97	-0.2033	1	234	1240	1473
XLOC_031520	234	LOC_Os04g13140	1393	-35.06	-0.2062	1	234	411	644
XLOC_031520	234	LOC_Os04g43390	1551	-24.1	-0.3347	128	234	1	107
XLOC_031520	234	LOC_Os01g72810	1757	-31.02	-0.2082	1	234	313	546
XLOC_031520	234	LOC_Os03g32499	708	-24.39	-0.2033	82	234	1	153
XLOC_031520	234	LOC_Os09g07200	630	-17.69	-0.2722	134	234	1	101
XLOC_031520	234	LOC_Os09g25070	1330	-35.9	-0.2137	1	234	305	538
XLOC_031520	234	LOC_Os09g36600	2647	-35.12	-0.209	1	234	1132	1365
XLOC_031520	234	LOC_Os02g10370	186	-22.49	-0.2646	95	234	1	140
XLOC_031520	234	LOC_Os06g29470	975	-42.48	-0.2052	1	234	339	572
XLOC_031520	234	LOC_Os05g33400	1482	-38.93	-0.2007	1	234	114	347
XLOC_033038	8517	LOC_Os10g33360	300	-73.09	-0.2538	1252	1551	1	300
XLOC_033038	8517	LOC_Os08g05970	231	-41.97	-0.2935	1325	1555	1	231
XLOC_033038	8517	LOC_Os08g13400	246	-43.64	-0.2078	1443	1688	1	246
XLOC_033038	8517	LOC_Os08g31950	255	-55.91	-0.2496	1424	1678	1	255
XLOC_033038	8517	LOC_Os01g21250	282	-57.88	-0.2152	1239	1520	1	282
XLOC_033038	8517	LOC_Os01g46600	252	-53.13	-0.2223	1206	1457	1	252
XLOC_033038	8517	LOC_Os01g70150	192	-39.07	-0.2183	1481	1672	1	192
XLOC_033038	8517	LOC_Os09g23430	201	-38.02	-0.2022	1387	1587	1	201
XLOC_033038	8517	LOC_Os02g10370	186	-40.29	-0.2398	1336	1521	1	186
XLOC_033038	8517	LOC_Os02g53880	204	-44.78	-0.2447	1465	1668	1	204
XLOC_033038	8517	LOC_Os05g29000	519	-100.28	-0.2143	1166	1684	1	519
XLOC_039400	1382	LOC_Os10g33360	300	-69.87	-0.2597	222	521	1	300
XLOC_039400	1382	LOC_Os10g33990	534	-117.04	-0.2221	354	887	1	534
XLOC_039400	1382	LOC_Os10g37870	246	-50.88	-0.2692	525	770	1	246
XLOC_039400	1382	LOC_Os08g05970	231	-61.72	-0.278	480	710	1	231
XLOC_039400	1382	LOC_Os08g05980	234	-52.65	-0.2372	477	710	1	234
XLOC_039400	1382	LOC_Os08g10500	276	-54.36	-0.2044	304	579	1	276
XLOC_039400	1382	LOC_Os08g13400	246	-56.94	-0.2382	445	690	1	246
XLOC_039400	1382	LOC_Os08g31950	255	-56.97	-0.2374	171	425	1	255
XLOC_039400	1382	LOC_Os07g04890	201	-35.29	-0.2353	457	657	1	201
XLOC_039400	1382	LOC_Os07g47940	177	-35.38	-0.2093	472	648	1	177
XLOC_039400	1382	LOC_Os04g38370	573	-113.49	-0.2005	39	611	1	573
XLOC_039400	1382	LOC_Os04g55610	294	-60.41	-0.215	384	677	1	294
XLOC_039400	1382	LOC_Os01g01180	219	-47.67	-0.2303	525	743	1	219
XLOC_039400	1382	LOC_Os01g12270	264	-61.42	-0.2381	349	612	1	264
XLOC_039400	1382	LOC_Os01g21250	282	-60.64	-0.2614	86	367	1	282
XLOC_039400	1382	LOC_Os01g46600	252	-60.12	-0.2603	582	833	1	252
XLOC_039400	1382	LOC_Os01g50400	1366	-153.23	-0.2011	1	810	557	1366
XLOC_039400	1382	LOC_Os01g70150	192	-40.69	-0.2153	324	515	1	192
XLOC_039400	1382	LOC_Os03g12690	462	-105.15	-0.2337	74	535	1	462
XLOC_039400	1382	LOC_Os03g50580	345	-71.88	-0.2253	279	623	1	345
XLOC_039400	1382	LOC_Os03g58030	510	-93.26	-0.2115	234	743	1	510
XLOC_039400	1382	LOC_Os09g02180	228	-39.05	-0.2013	383	610	1	228
XLOC_039400	1382	LOC_Os09g23430	201	-42.46	-0.2426	476	676	1	201
XLOC_039400	1382	LOC_Os02g10370	186	-52.39	-0.296	522	707	1	186
XLOC_039400	1382	LOC_Os02g13980	294	-59.28	-0.2245	438	731	1	294
XLOC_039400	1382	LOC_Os02g15860	285	-58.49	-0.2127	459	743	1	285
XLOC_039400	1382	LOC_Os02g37320	330	-54.92	-0.276	1	218	113	330
XLOC_039400	1382	LOC_Os02g53880	204	-51.28	-0.2657	360	563	1	204
XLOC_039400	1382	LOC_Os05g12630	1129	-347.55	-0.4138	1	935	195	1129
XLOC_039400	1382	LOC_Os05g29000	519	-103.8	-0.2019	207	725	1	519
XLOC_039400	1382	LOC_Os05g30740	878	-131.02	-0.2073	1	656	223	878
XLOC_041043	229	LOC_Os10g07340	3057	-54.36	-0.2505	1	229	2657	2885
XLOC_041043	229	LOC_Os10g17260	1882	-45.48	-0.2285	1	229	1197	1425
XLOC_041043	229	LOC_Os10g33540	2031	-54.18	-0.243	1	229	1001	1229
XLOC_041043	229	LOC_Os10g33550	534	-51.01	-0.2742	1	229	25	253
XLOC_041043	229	LOC_Os10g35070	1526	-47.1	-0.2453	1	229	265	493
XLOC_041043	229	LOC_Os10g35840	2319	-52.81	-0.2515	1	229	326	554
XLOC_041043	229	LOC_Os08g10500	276	-40.56	-0.2519	1	189	88	276
XLOC_041043	229	LOC_Os08g27720	1391	-54.31	-0.248	1	229	465	693
XLOC_041043	229	LOC_Os07g02460	681	-42.74	-0.2095	1	229	331	559
XLOC_041043	229	LOC_Os07g28400	811	-46.38	-0.2454	1	229	463	691
XLOC_041043	229	LOC_Os07g48980	1630	-49.63	-0.2277	1	229	635	863
XLOC_041043	229	LOC_Os04g31290	1398	-68.63	-0.3431	1	229	549	777
XLOC_041043	229	LOC_Os04g33260	1962	-53.4	-0.2472	1	229	610	838
XLOC_041043	229	LOC_Os04g43800	2654	-44.98	-0.2471	1	229	157	385
XLOC_041043	229	LOC_Os01g09540	1368	-55.14	-0.2473	1	229	871	1099
XLOC_041043	229	LOC_Os01g09620	2080	-53.34	-0.2458	1	229	287	515
XLOC_041043	229	LOC_Os01g12710	2154	-51.17	-0.2597	1	229	144	372
XLOC_041043	229	LOC_Os01g14410	958	-53.91	-0.2428	1	229	529	757
XLOC_041043	229	LOC_Os01g41240	1232	-51.14	-0.239	1	229	471	699
XLOC_041043	229	LOC_Os01g45914	764	-41.27	-0.2471	1	229	365	593
XLOC_041043	229	LOC_Os01g46600	252	-42.67	-0.2102	1	229	1	229
XLOC_041043	229	LOC_Os01g46720	3435	-50.74	-0.2245	1	229	3052	3280
XLOC_041043	229	LOC_Os01g47900	2801	-44.12	-0.2005	1	229	1167	1395
XLOC_041043	229	LOC_Os01g49470	4213	-53.56	-0.2402	1	229	3725	3953
XLOC_041043	229	LOC_Os01g56450	1168	-51.88	-0.262	1	229	239	467
XLOC_041043	229	LOC_Os01g58670	1689	-50.7	-0.2294	1	229	173	401
XLOC_041043	229	LOC_Os01g62460	3064	-48.64	-0.2181	1	229	2618	2846
XLOC_041043	229	LOC_Os01g65100	2051	-50.01	-0.2284	1	229	383	611
XLOC_041043	229	LOC_Os01g65110	1890	-45.45	-0.2038	1	229	556	784
XLOC_041043	229	LOC_Os01g66100	1550	-54.13	-0.2417	1	229	1165	1393
XLOC_041043	229	LOC_Os01g72370	4096	-50.56	-0.2237	1	229	3149	3377
XLOC_041043	229	LOC_Os03g02560	1631	-41.37	-0.2166	1	229	1164	1392
XLOC_041043	229	LOC_Os03g06090	1379	-58.03	-0.2712	1	229	151	379
XLOC_041043	229	LOC_Os03g08310	1042	-59.29	-0.2623	1	229	205	433
XLOC_041043	229	LOC_Os03g13390	1492	-47.74	-0.2352	1	229	79	307
XLOC_041043	229	LOC_Os03g18850	881	-39.25	-0.2003	1	229	311	539
XLOC_041043	229	LOC_Os03g19420	1482	-48.45	-0.2264	1	229	759	987
XLOC_041043	229	LOC_Os03g19427	1413	-48.45	-0.2264	1	229	693	921
XLOC_041043	229	LOC_Os03g24950	2759	-48.28	-0.2489	1	229	2093	2321
XLOC_041043	229	LOC_Os03g32490	1230	-49.12	-0.2339	1	229	110	338
XLOC_041043	229	LOC_Os03g46454	826	-46.04	-0.2192	1	229	147	375
XLOC_041043	229	LOC_Os03g51530	653	-49.79	-0.2751	1	229	294	522
XLOC_041043	229	LOC_Os03g52680	1184	-58.29	-0.3275	1	229	512	740
XLOC_041043	229	LOC_Os03g58300	1382	-52.16	-0.2532	1	229	893	1121
XLOC_041043	229	LOC_Os09g11460	1398	-52.91	-0.2461	1	229	290	518
XLOC_041043	229	LOC_Os09g24370	822	-47.89	-0.2259	1	229	80	308
XLOC_041043	229	LOC_Os09g27050	2732	-52.86	-0.2529	1	229	392	620
XLOC_041043	229	LOC_Os09g28210	1266	-45.37	-0.2452	1	229	424	652
XLOC_041043	229	LOC_Os09g38110	946	-52.16	-0.236	1	229	283	511
XLOC_041043	229	LOC_Os02g10370	186	-43.31	-0.3008	54	229	1	176
XLOC_041043	229	LOC_Os02g20360	1653	-45.83	-0.2291	1	229	1285	1513
XLOC_041043	229	LOC_Os02g37190	778	-44.99	-0.2132	1	229	115	343
XLOC_041043	229	LOC_Os02g43370	2383	-47.71	-0.2511	1	229	2102	2330
XLOC_041043	229	LOC_Os06g02540	1637	-34.04	-0.2114	15	229	1	215
XLOC_041043	229	LOC_Os06g11760	480	-48.52	-0.2637	1	229	101	329
XLOC_041043	229	LOC_Os06g22080	1785	-49.36	-0.2408	1	229	141	369
XLOC_041043	229	LOC_Os12g01530	1742	-42.79	-0.2108	1	229	1381	1609
XLOC_041043	229	LOC_Os12g32760	2003	-53.74	-0.241	1	229	944	1172
XLOC_041043	229	LOC_Os12g43440	753	-47.81	-0.2154	1	229	438	666
XLOC_041043	229	LOC_Os05g02010	1204	-45.83	-0.2093	1	229	7	235
XLOC_041043	229	LOC_Os05g28210	816	-44.89	-0.2169	1	229	445	673
XLOC_041043	229	LOC_Os05g31670	970	-58.27	-0.2856	1	229	301	529
XLOC_041043	229	LOC_Os05g36290	1883	-29.91	-0.2624	1	151	1733	1883
XLOC_041043	229	LOC_Os05g41795	2062	-52.38	-0.2606	1	229	1802	2030
XLOC_041043	229	LOC_Os05g44300	1300	-59.43	-0.2607	1	229	570	798
XLOC_041371	1481	LOC_Os01g46600	252	-49.77	-0.2202	196	447	1	252
XLOC_041371	1481	LOC_Os02g10370	186	-46.39	-0.2745	495	680	1	186
XLOC_041391	10112	LOC_Os08g10500	276	-55.52	-0.2169	1455	1730	1	276
XLOC_041391	10112	LOC_Os01g46600	252	-56.26	-0.2512	6559	6810	1	252
XLOC_041391	10112	LOC_Os03g51530	653	-78.13	-0.2667	9602	10112	1	511
XLOC_041391	10112	LOC_Os02g10370	186	-46.9	-0.2711	8434	8619	1	186
XLOC_043545	614	LOC_Os08g10500	276	-62.35	-0.2455	110	385	1	276
XLOC_043545	614	LOC_Os01g12710	2154	-88.88	-0.2504	1	379	1776	2154
XLOC_043545	614	LOC_Os01g46600	252	-57.17	-0.2402	150	401	1	252
XLOC_043545	614	LOC_Os01g46720	3435	-94.37	-0.2065	153	614	1	462
XLOC_043545	614	LOC_Os02g10370	186	-50.03	-0.2926	196	381	1	186
XLOC_044832	572	LOC_Os02g10370	186	-33.21	-0.2076	405	572	1	168
XLOC_058849	10147	LOC_Os10g33360	300	-63.77	-0.2541	413	712	1	300
XLOC_058849	10147	LOC_Os08g05970	231	-50.72	-0.2305	435	665	1	231
XLOC_058849	10147	LOC_Os08g05980	234	-45.78	-0.2119	4586	4819	1	234
XLOC_058849	10147	LOC_Os08g13400	246	-53.84	-0.2225	443	688	1	246
XLOC_058849	10147	LOC_Os08g31950	255	-59.9	-0.2396	421	675	1	255
XLOC_058849	10147	LOC_Os07g04890	201	-35.41	-0.2035	4993	5193	1	201
XLOC_058849	10147	LOC_Os07g47940	177	-36.44	-0.2263	3646	3822	1	177
XLOC_058849	10147	LOC_Os04g55610	294	-61.86	-0.2233	3636	3929	1	294
XLOC_058849	10147	LOC_Os01g12270	264	-53.39	-0.2321	4631	4894	1	264
XLOC_058849	10147	LOC_Os01g21250	282	-55.22	-0.2023	4547	4828	1	282
XLOC_058849	10147	LOC_Os01g46600	252	-52.3	-0.2188	6292	6543	1	252
XLOC_058849	10147	LOC_Os01g70150	192	-47.58	-0.2491	492	683	1	192
XLOC_058849	10147	LOC_Os09g23430	201	-48.69	-0.2661	4632	4832	1	201
XLOC_058849	10147	LOC_Os02g10370	186	-48.69	-0.2646	552	737	1	186
XLOC_058849	10147	LOC_Os02g13980	294	-69.28	-0.2556	441	734	1	294
XLOC_058849	10147	LOC_Os02g15860	285	-64.59	-0.2615	518	802	1	285
XLOC_058849	10147	LOC_Os02g53880	204	-55.26	-0.3036	456	659	1	204
XLOC_058849	10147	LOC_Os12g10920	186	-33.32	-0.2298	3726	3911	1	186
XLOC_058606	1341	LOC_Os10g33360	300	-54.22	-0.2023	1067	1341	1	275
XLOC_058606	1341	LOC_Os10g33990	534	-66.22	-0.2019	941	1341	1	401
XLOC_058606	1341	LOC_Os07g04890	201	-24.5	-0.2188	1223	1341	1	119
XLOC_058606	1341	LOC_Os01g21250	282	-43.11	-0.2043	1096	1341	1	246
XLOC_058606	1341	LOC_Os01g70150	192	-31.21	-0.204	1167	1341	1	175
XLOC_058606	1341	LOC_Os03g52720	802	-42.35	-0.4366	1165	1341	1	177
XLOC_058606	1341	LOC_Os09g23430	201	-31.85	-0.2068	1182	1341	1	160
XLOC_058606	1341	LOC_Os02g10370	186	-37.42	-0.2079	1102	1287	1	186
XLOC_058606	1341	LOC_Os02g53880	204	-37.35	-0.2787	1172	1341	1	170
XLOC_058606	1341	LOC_Os11g26340	730	-36.74	-0.2041	1140	1341	1	202
XLOC_058849	3327	LOC_Os10g33360	300	-64.42	-0.2386	2950	3249	1	300
XLOC_058849	3327	LOC_Os08g05970	231	-50.72	-0.2305	435	665	1	231
XLOC_058849	3327	LOC_Os08g10500	276	-51.95	-0.2174	2754	3029	1	276
XLOC_058849	3327	LOC_Os08g13400	246	-57.18	-0.2635	3021	3266	1	246
XLOC_058849	3327	LOC_Os08g31950	255	-59.9	-0.2396	421	675	1	255
XLOC_058849	3327	LOC_Os07g47940	177	-32.09	-0.2377	3041	3217	1	177
XLOC_058849	3327	LOC_Os04g55610	294	-61.46	-0.2227	2866	3159	1	294
XLOC_058849	3327	LOC_Os01g01180	219	-38.8	-0.2021	3048	3266	1	219
XLOC_058849	3327	LOC_Os01g21250	282	-58.89	-0.2831	2860	3141	1	282
XLOC_058849	3327	LOC_Os01g46600	252	-55.97	-0.2444	2850	3101	1	252
XLOC_058849	3327	LOC_Os01g70150	192	-47.58	-0.2491	492	683	1	192
XLOC_058849	3327	LOC_Os03g50580	345	-64.62	-0.2001	2906	3250	1	345
XLOC_058849	3327	LOC_Os09g23430	201	-47.67	-0.247	2958	3158	1	201
XLOC_058849	3327	LOC_Os02g10370	186	-48.69	-0.2646	552	737	1	186
XLOC_058849	3327	LOC_Os02g13980	294	-69.28	-0.2556	441	734	1	294
XLOC_058849	3327	LOC_Os02g15860	285	-64.59	-0.2615	518	802	1	285
XLOC_058849	3327	LOC_Os02g53880	204	-55.26	-0.3036	456	659	1	204
XLOC_058849	3327	LOC_Os11g10590	267	-49.04	-0.217	2839	3105	1	267
XLOC_059913	232	LOC_Os10g02040	1591	-43.35	-0.2178	1	232	1017	1248
XLOC_059913	232	LOC_Os10g04860	5146	-41.53	-0.2163	1	232	522	753
XLOC_059913	232	LOC_Os10g07340	3057	-56.46	-0.2498	1	232	223	454
XLOC_059913	232	LOC_Os10g08540	2968	-52.56	-0.2515	1	232	1102	1333
XLOC_059913	232	LOC_Os10g10620	800	-46.1	-0.2352	1	232	249	480
XLOC_059913	232	LOC_Os10g17260	1882	-48.95	-0.2138	1	232	1636	1867
XLOC_059913	232	LOC_Os10g22960	1570	-51.5	-0.2562	1	232	1221	1452
XLOC_059913	232	LOC_Os10g22980	2710	-48.42	-0.2152	1	232	1508	1739
XLOC_059913	232	LOC_Os10g30410	1894	-51.69	-0.2382	1	232	1428	1659
XLOC_059913	232	LOC_Os10g30530	2560	-49.98	-0.2183	1	232	543	774
XLOC_059913	232	LOC_Os10g33360	300	-44.44	-0.2057	1	232	47	278
XLOC_059913	232	LOC_Os10g33540	2031	-48.69	-0.2154	1	232	518	749
XLOC_059913	232	LOC_Os10g33550	534	-45.89	-0.2058	1	232	17	248
XLOC_059913	232	LOC_Os10g33990	534	-47.18	-0.2164	1	232	139	370
XLOC_059913	232	LOC_Os10g34010	707	-55.64	-0.2564	1	232	343	574
XLOC_059913	232	LOC_Os10g35070	1526	-48.83	-0.2292	1	232	1291	1522
XLOC_059913	232	LOC_Os10g35500	1611	-49.13	-0.2362	1	232	408	639
XLOC_059913	232	LOC_Os10g35840	2319	-48.26	-0.2401	1	232	271	502
XLOC_059913	232	LOC_Os10g35950	1725	-47.76	-0.2318	1	232	160	391
XLOC_059913	232	LOC_Os10g36260	2160	-47.81	-0.249	1	232	1778	2009
XLOC_059913	232	LOC_Os10g39260	1512	-46.36	-0.2377	1	232	967	1198
XLOC_059913	232	LOC_Os10g39360	1260	-45.35	-0.2268	1	232	752	983
XLOC_059913	232	LOC_Os10g39380	1570	-45.89	-0.2144	1	232	1084	1315
XLOC_059913	232	LOC_Os10g40430	797	-47.8	-0.2106	1	232	447	678
XLOC_059913	232	LOC_Os10g41460	1554	-47.51	-0.2387	1	232	63	294
XLOC_059913	232	LOC_Os08g01120	2176	-45.15	-0.2062	1	232	947	1178
XLOC_059913	232	LOC_Os08g01950	1838	-47.19	-0.2269	1	232	936	1167
XLOC_059913	232	LOC_Os08g02230	3014	-46.83	-0.2168	1	232	325	556
XLOC_059913	232	LOC_Os08g02700	1408	-45.23	-0.2356	1	232	891	1122
XLOC_059913	232	LOC_Os08g05960	652	-43.31	-0.238	1	232	243	474
XLOC_059913	232	LOC_Os08g05970	231	-35.67	-0.2216	3	232	1	230
XLOC_059913	232	LOC_Os08g10630	1723	-48.96	-0.2119	1	232	1460	1691
XLOC_059913	232	LOC_Os08g13400	246	-43.93	-0.2871	44	232	1	189
XLOC_059913	232	LOC_Os08g16050	1298	-53.94	-0.2486	1	232	1057	1288
XLOC_059913	232	LOC_Os08g20730	1862	-43.64	-0.202	1	232	706	937
XLOC_059913	232	LOC_Os08g27720	1391	-52.19	-0.2394	1	232	752	983
XLOC_059913	232	LOC_Os08g30100	1240	-46.69	-0.2075	1	232	898	1129
XLOC_059913	232	LOC_Os08g30210	1382	-52.14	-0.2338	1	232	222	453
XLOC_059913	232	LOC_Os08g31950	255	-45.64	-0.2317	1	224	32	255
XLOC_059913	232	LOC_Os08g32960	1697	-49.3	-0.2359	1	232	740	971
XLOC_059913	232	LOC_Os08g34280	1495	-46.45	-0.2141	1	232	362	593
XLOC_059913	232	LOC_Os08g36220	1534	-47.31	-0.216	1	232	420	651
XLOC_059913	232	LOC_Os08g36480	3236	-45.47	-0.2135	1	232	600	831
XLOC_059913	232	LOC_Os08g36860	2199	-47.69	-0.2198	1	232	1002	1233
XLOC_059913	232	LOC_Os08g42490	993	-48.89	-0.2135	1	232	321	552
XLOC_059913	232	LOC_Os08g43430	1661	-47.93	-0.2229	1	232	508	739
XLOC_059913	232	LOC_Os08g43510	2374	-52.07	-0.2389	1	232	482	713
XLOC_059913	232	LOC_Os08g44230	2775	-44.37	-0.2064	1	232	2015	2246
XLOC_059913	232	LOC_Os07g01680	663	-41.25	-0.2171	1	232	167	398
XLOC_059913	232	LOC_Os07g03279	773	-44.16	-0.2276	1	232	356	587
XLOC_059913	232	LOC_Os07g03730	977	-42.05	-0.2082	1	232	684	915
XLOC_059913	232	LOC_Os07g04930	1072	-43.06	-0.2243	1	232	537	768
XLOC_059913	232	LOC_Os07g04970	1562	-50.03	-0.2306	1	232	859	1090
XLOC_059913	232	LOC_Os07g07450	798	-46.79	-0.2146	1	232	453	684
XLOC_059913	232	LOC_Os07g07790	992	-42.33	-0.2149	1	232	394	625
XLOC_059913	232	LOC_Os07g12800	2181	-40.2	-0.2072	1	232	531	762
XLOC_059913	232	LOC_Os07g13810	1758	-46.72	-0.2235	1	232	1083	1314
XLOC_059913	232	LOC_Os07g25430	843	-48.25	-0.2594	1	232	486	717
XLOC_059913	232	LOC_Os07g28400	811	-46.42	-0.221	1	232	468	699
XLOC_059913	232	LOC_Os07g31290	1374	-48.46	-0.2297	1	232	916	1147
XLOC_059913	232	LOC_Os07g31430	1583	-49.85	-0.2177	1	232	633	864
XLOC_059913	232	LOC_Os07g32620	1680	-46.84	-0.223	1	232	833	1064
XLOC_059913	232	LOC_Os07g33610	2041	-37.66	-0.2579	1	178	1864	2041
XLOC_059913	232	LOC_Os07g34390	2036	-47.75	-0.217	1	232	200	431
XLOC_059913	232	LOC_Os07g34620	1512	-47.96	-0.2805	1	232	361	592
XLOC_059913	232	LOC_Os07g34920	1532	-48.34	-0.2217	1	232	1001	1232
XLOC_059913	232	LOC_Os07g36210	687	-51.54	-0.2616	1	232	270	501
XLOC_059913	232	LOC_Os07g36630	2994	-43.91	-0.2101	1	232	2615	2846
XLOC_059913	232	LOC_Os07g37030	1252	-42.8	-0.2019	1	232	201	432
XLOC_059913	232	LOC_Os07g37240	1297	-40.62	-0.2127	1	232	153	384
XLOC_059913	232	LOC_Os07g41590	1459	-57.62	-0.2825	1	232	791	1022
XLOC_059913	232	LOC_Os07g42040	687	-42.89	-0.2072	1	232	424	655
XLOC_059913	232	LOC_Os07g42220	599	-52.64	-0.2448	1	228	372	599
XLOC_059913	232	LOC_Os07g42994	501	-27.22	-0.2231	102	232	1	131
XLOC_059913	232	LOC_Os07g44440	663	-39.36	-0.2094	21	232	1	212
XLOC_059913	232	LOC_Os07g44910	1487	-44.68	-0.2303	1	232	3	234
XLOC_059913	232	LOC_Os07g46830	944	-43.87	-0.2003	1	232	169	400
XLOC_059913	232	LOC_Os07g48980	1630	-43.12	-0.2024	1	232	614	845
XLOC_059913	232	LOC_Os04g08290	2854	-46.44	-0.2028	1	232	2358	2589
XLOC_059913	232	LOC_Os04g13140	1393	-46.32	-0.2144	1	232	507	738
XLOC_059913	232	LOC_Os04g25060	1346	-46.19	-0.2497	1	232	918	1149
XLOC_059913	232	LOC_Os04g31270	1397	-43.93	-0.2122	1	232	1134	1365
XLOC_059913	232	LOC_Os04g31290	1398	-47.07	-0.2111	1	232	641	872
XLOC_059913	232	LOC_Os04g31610	1524	-52.73	-0.2663	1	232	449	680
XLOC_059913	232	LOC_Os04g32620	3858	-45.48	-0.2012	1	232	952	1183
XLOC_059913	232	LOC_Os04g32980	1957	-48.91	-0.247	1	232	475	706
XLOC_059913	232	LOC_Os04g33260	1962	-49.17	-0.2157	1	232	1074	1305
XLOC_059913	232	LOC_Os04g35160	1305	-47	-0.2052	1	232	1073	1304
XLOC_059913	232	LOC_Os04g37490	1370	-45.43	-0.2113	1	232	38	269
XLOC_059913	232	LOC_Os04g38370	573	-47.53	-0.2211	1	232	197	428
XLOC_059913	232	LOC_Os04g38410	1589	-46.76	-0.2423	1	232	943	1174
XLOC_059913	232	LOC_Os04g40040	2974	-44.04	-0.2575	1	232	132	363
XLOC_059913	232	LOC_Os04g43390	1551	-36.94	-0.2123	1	175	1377	1551
XLOC_059913	232	LOC_Os04g43800	2654	-44.02	-0.2076	1	232	2127	2358
XLOC_059913	232	LOC_Os04g44250	1705	-47.34	-0.2067	1	232	674	905
XLOC_059913	232	LOC_Os04g44300	2924	-44.54	-0.2296	1	232	109	340
XLOC_059913	232	LOC_Os04g44420	474	-47.94	-0.2093	1	232	37	268
XLOC_059913	232	LOC_Os04g44840	2549	-42.17	-0.2109	1	232	322	553
XLOC_059913	232	LOC_Os04g45480	2012	-44.59	-0.2423	1	232	1537	1768
XLOC_059913	232	LOC_Os04g45860	2537	-45.2	-0.2064	1	232	153	384
XLOC_059913	232	LOC_Os04g45900	2699	-43.61	-0.2097	1	232	81	312
XLOC_059913	232	LOC_Os04g46820	396	-42.51	-0.2226	32	232	1	201
XLOC_059913	232	LOC_Os04g47620	1618	-45.6	-0.2131	1	232	995	1226
XLOC_059913	232	LOC_Os04g53620	2767	-32.25	-0.2016	1	232	820	1051
XLOC_059913	232	LOC_Os04g55120	901	-42.37	-0.2077	1	232	504	735
XLOC_059913	232	LOC_Os04g55610	294	-43.07	-0.2341	35	232	1	198
XLOC_059913	232	LOC_Os04g56930	1753	-48.89	-0.2533	1	232	536	767
XLOC_059913	232	LOC_Os04g57400	1865	-45.63	-0.2377	1	232	1533	1764
XLOC_059913	232	LOC_Os04g57410	1284	-44.45	-0.3268	1	167	1118	1284
XLOC_059913	232	LOC_Os04g58100	2512	-39.54	-0.2272	1	232	86	317
XLOC_059913	232	LOC_Os04g59020	1053	-46.99	-0.2385	1	232	360	591
XLOC_059913	232	LOC_Os01g03130	1117	-57.3	-0.2535	1	232	310	541
XLOC_059913	232	LOC_Os01g03190	1394	-48.08	-0.209	1	232	713	944
XLOC_059913	232	LOC_Os01g03890	985	-41.92	-0.2172	1	232	297	528
XLOC_059913	232	LOC_Os01g07150	613	-47.37	-0.2143	1	232	189	420
XLOC_059913	232	LOC_Os01g07850	1021	-48.94	-0.233	1	232	582	813
XLOC_059913	232	LOC_Os01g08130	1024	-51.34	-0.2223	1	232	763	994
XLOC_059913	232	LOC_Os01g08140	594	-49.25	-0.2323	1	232	259	490
XLOC_059913	232	LOC_Os01g08220	1181	-49.86	-0.2531	1	232	114	345
XLOC_059913	232	LOC_Os01g08840	468	-39.86	-0.212	8	232	1	225
XLOC_059913	232	LOC_Os01g09540	1368	-45.72	-0.2117	1	232	309	540
XLOC_059913	232	LOC_Os01g09590	1165	-48.68	-0.241	1	232	608	839
XLOC_059913	232	LOC_Os01g09620	2080	-48.87	-0.2273	1	232	187	418
XLOC_059913	232	LOC_Os01g09990	1799	-42.99	-0.2251	1	232	1197	1428
XLOC_059913	232	LOC_Os01g10830	893	-44.05	-0.2489	1	232	473	704
XLOC_059913	232	LOC_Os01g11620	1596	-40.29	-0.2077	1	232	1072	1303
XLOC_059913	232	LOC_Os01g11730	1590	-50.41	-0.2447	1	232	994	1225
XLOC_059913	232	LOC_Os01g12270	264	-44.78	-0.2285	1	232	27	258
XLOC_059913	232	LOC_Os01g12710	2154	-43.25	-0.206	1	232	1712	1943
XLOC_059913	232	LOC_Os01g13340	996	-60.48	-0.2774	1	232	575	806
XLOC_059913	232	LOC_Os01g13460	2633	-44.5	-0.2089	1	232	113	344
XLOC_059913	232	LOC_Os01g13480	1532	-51.2	-0.2327	1	232	947	1178
XLOC_059913	232	LOC_Os01g14410	958	-49.53	-0.2404	1	232	424	655
XLOC_059913	232	LOC_Os01g15990	2107	-56.61	-0.2735	1	232	597	828
XLOC_059913	232	LOC_Os01g18220	1741	-46.1	-0.2185	1	232	869	1100
XLOC_059913	232	LOC_Os01g21640	603	-41.32	-0.2066	1	232	277	508
XLOC_059913	232	LOC_Os01g22010	1888	-43.87	-0.2172	1	232	193	424
XLOC_059913	232	LOC_Os01g22670	1863	-54.59	-0.2625	1	232	809	1040
XLOC_059913	232	LOC_Os01g22680	1172	-47.9	-0.2197	1	232	591	822
XLOC_059913	232	LOC_Os01g22920	531	-46.43	-0.2054	1	232	95	326
XLOC_059913	232	LOC_Os01g24550	1342	-44.01	-0.2066	1	232	418	649
XLOC_059913	232	LOC_Os01g24560	1392	-49.47	-0.2437	1	232	415	646
XLOC_059913	232	LOC_Os01g24570	960	-49.47	-0.2437	1	232	173	404
XLOC_059913	232	LOC_Os01g24600	1272	-44.01	-0.2066	1	232	358	589
XLOC_059913	232	LOC_Os01g26039	2544	-43.55	-0.2054	1	232	2271	2502
XLOC_059913	232	LOC_Os01g32670	628	-47.19	-0.2088	1	232	292	523
XLOC_059913	232	LOC_Os01g35330	1069	-45.81	-0.2151	1	232	423	654
XLOC_059913	232	LOC_Os01g40290	808	-51.24	-0.234	1	232	116	347
XLOC_059913	232	LOC_Os01g41240	1232	-47.92	-0.212	1	232	392	623
XLOC_059913	232	LOC_Os01g41710	1236	-44.33	-0.2052	1	232	949	1180
XLOC_059913	232	LOC_Os01g42150	464	-36.54	-0.2112	1	232	50	281
XLOC_059913	232	LOC_Os01g43350	2923	-46.22	-0.2233	1	232	545	776
XLOC_059913	232	LOC_Os01g43950	1111	-52.72	-0.251	1	232	681	912
XLOC_059913	232	LOC_Os01g46600	252	-39.32	-0.2114	30	232	1	203
XLOC_059913	232	LOC_Os01g46720	3435	-54.7	-0.2695	1	232	3113	3344
XLOC_059913	232	LOC_Os01g49470	4213	-47.02	-0.2167	1	232	3776	4007
XLOC_059913	232	LOC_Os01g50400	1366	-48.54	-0.2528	1	232	490	721
XLOC_059913	232	LOC_Os01g52260	1412	-40.11	-0.2016	1	232	662	893
XLOC_059913	232	LOC_Os01g52570	1017	-42.58	-0.2047	1	232	602	833
XLOC_059913	232	LOC_Os01g53160	1391	-54.04	-0.2611	1	232	203	434
XLOC_059913	232	LOC_Os01g53350	1906	-39.17	-0.2062	1	232	610	841
XLOC_059913	232	LOC_Os01g54450	546	-45.65	-0.2011	1	232	127	358
XLOC_059913	232	LOC_Os01g56080	658	-53.39	-0.2507	1	232	282	513
XLOC_059913	232	LOC_Os01g56420	856	-45.43	-0.2174	1	232	419	650
XLOC_059913	232	LOC_Os01g56450	1168	-53.75	-0.24	1	232	683	914
XLOC_059913	232	LOC_Os01g56530	909	-48.73	-0.2309	1	232	655	886
XLOC_059913	232	LOC_Os01g56680	1457	-47.21	-0.2089	1	232	953	1184
XLOC_059913	232	LOC_Os01g56810	1932	-51.83	-0.2553	1	232	1399	1630
XLOC_059913	232	LOC_Os01g58240	2511	-50.57	-0.2648	1	232	596	827
XLOC_059913	232	LOC_Os01g58670	1689	-50.03	-0.2233	1	232	224	455
XLOC_059913	232	LOC_Os01g60810	1696	-51.74	-0.2384	1	232	508	739
XLOC_059913	232	LOC_Os01g61610	1811	-44.75	-0.2472	1	232	197	428
XLOC_059913	232	LOC_Os01g62130	998	-48.72	-0.2156	1	232	423	654
XLOC_059913	232	LOC_Os01g62260	1185	-46.19	-0.2044	1	232	236	467
XLOC_059913	232	LOC_Os01g63230	2594	-41.13	-0.2377	39	232	1	194
XLOC_059913	232	LOC_Os01g64310	1446	-44.84	-0.202	1	232	1034	1265
XLOC_059913	232	LOC_Os01g64470	1012	-45.32	-0.2088	1	232	723	954
XLOC_059913	232	LOC_Os01g65690	1219	-42.14	-0.2161	1	232	122	353
XLOC_059913	232	LOC_Os01g66100	1550	-47.25	-0.2229	1	232	139	370
XLOC_059913	232	LOC_Os01g67010	1810	-46.03	-0.2337	1	232	688	919
XLOC_059913	232	LOC_Os01g69270	1333	-51.3	-0.2397	1	232	606	837
XLOC_059913	232	LOC_Os01g70150	192	-31.39	-0.4905	117	232	1	116
XLOC_059913	232	LOC_Os01g70850	1139	-46.38	-0.2681	1	232	522	753
XLOC_059913	232	LOC_Os01g71970	1544	-49.57	-0.2306	1	232	130	361
XLOC_059913	232	LOC_Os01g72370	4096	-43.53	-0.2103	1	232	3091	3322
XLOC_059913	232	LOC_Os01g72490	2077	-44.7	-0.2118	1	232	1250	1481
XLOC_059913	232	LOC_Os01g72810	1757	-48.54	-0.2855	1	232	556	787
XLOC_059913	232	LOC_Os03g02550	1736	-43.97	-0.2302	1	232	1057	1288
XLOC_059913	232	LOC_Os03g03790	2152	-48.95	-0.2485	1	232	935	1166
XLOC_059913	232	LOC_Os03g04070	1300	-50.69	-0.2204	1	232	380	611
XLOC_059913	232	LOC_Os03g04210	912	-41.8	-0.2059	1	232	578	809
XLOC_059913	232	LOC_Os03g04660	2135	-39.14	-0.2007	1	232	915	1146
XLOC_059913	232	LOC_Os03g05910	1528	-47.44	-0.2127	1	232	930	1161
XLOC_059913	232	LOC_Os03g06090	1379	-47.43	-0.2127	1	232	182	413
XLOC_059913	232	LOC_Os03g08310	1042	-52.7	-0.2849	1	232	123	354
XLOC_059913	232	LOC_Os03g08624	1208	-50.53	-0.2361	1	232	38	269
XLOC_059913	232	LOC_Os03g09880	1024	-48.81	-0.2347	1	232	401	632
XLOC_059913	232	LOC_Os03g10940	1499	-48.04	-0.2343	1	232	1122	1353
XLOC_059913	232	LOC_Os03g13300	2149	-41.59	-0.2059	1	232	604	835
XLOC_059913	232	LOC_Os03g13390	1492	-46.05	-0.2065	1	232	1155	1386
XLOC_059913	232	LOC_Os03g13870	1744	-43.29	-0.2562	1	232	866	1097
XLOC_059913	232	LOC_Os03g16350	1387	-49.89	-0.2331	1	232	1017	1248
XLOC_059913	232	LOC_Os03g19275	1077	-44.69	-0.2004	1	232	835	1066
XLOC_059913	232	LOC_Os03g19420	1482	-46.67	-0.2357	1	232	582	813
XLOC_059913	232	LOC_Os03g19427	1413	-47.71	-0.2621	1	232	516	747
XLOC_059913	232	LOC_Os03g19436	747	-51.27	-0.2564	1	232	180	411
XLOC_059913	232	LOC_Os03g20210	1507	-45.19	-0.2122	1	232	1165	1396
XLOC_059913	232	LOC_Os03g20290	1675	-46.76	-0.2259	1	232	163	394
XLOC_059913	232	LOC_Os03g21960	2100	-41.31	-0.2005	1	232	608	839
XLOC_059913	232	LOC_Os03g22020	1415	-46.83	-0.2465	1	232	456	687
XLOC_059913	232	LOC_Os03g22170	1165	-48.5	-0.2225	1	232	626	857
XLOC_059913	232	LOC_Os03g22370	763	-46.47	-0.2347	1	232	109	340
XLOC_059913	232	LOC_Os03g24950	2759	-52.16	-0.2621	1	232	2108	2339
XLOC_059913	232	LOC_Os03g27360	1254	-55.58	-0.2807	1	232	789	1020
XLOC_059913	232	LOC_Os03g28040	678	-50.5	-0.2577	1	232	354	585
XLOC_059913	232	LOC_Os03g28080	1288	-51.01	-0.2237	1	232	502	733
XLOC_059913	232	LOC_Os03g29540	4133	-46.69	-0.2234	1	232	3081	3312
XLOC_059913	232	LOC_Os03g30420	1771	-48.48	-0.2365	1	232	1176	1407
XLOC_059913	232	LOC_Os03g31510	853	-43.76	-0.2054	1	232	132	363
XLOC_059913	232	LOC_Os03g31750	3097	-40.79	-0.206	1	232	2562	2793
XLOC_059913	232	LOC_Os03g32490	1230	-41.22	-0.2001	1	232	94	325
XLOC_059913	232	LOC_Os03g36080	1056	-50.05	-0.2466	1	232	164	395
XLOC_059913	232	LOC_Os03g46454	826	-47.31	-0.217	1	232	208	439
XLOC_059913	232	LOC_Os03g49524	2574	-50.98	-0.2499	1	232	1325	1556
XLOC_059913	232	LOC_Os03g50580	345	-43.62	-0.2237	1	232	92	323
XLOC_059913	232	LOC_Os03g51530	653	-57.6	-0.2769	1	232	147	378
XLOC_059913	232	LOC_Os03g52680	1184	-49.99	-0.2293	1	232	911	1142
XLOC_059913	232	LOC_Os03g52860	2941	-44.86	-0.2136	1	232	1445	1676
XLOC_059913	232	LOC_Os03g54000	2910	-40.93	-0.2067	1	232	1769	2000
XLOC_059913	232	LOC_Os03g54790	2493	-37.76	-0.2086	1	232	165	396
XLOC_059913	232	LOC_Os03g55240	2545	-45.36	-0.2016	1	232	970	1201
XLOC_059913	232	LOC_Os03g55610	1687	-47.34	-0.2233	1	232	1214	1445
XLOC_059913	232	LOC_Os03g55670	675	-36.27	-0.2172	48	232	1	185
XLOC_059913	232	LOC_Os03g56670	1138	-54.22	-0.3247	1	232	895	1126
XLOC_059913	232	LOC_Os03g58020	820	-47.34	-0.2466	1	232	315	546
XLOC_059913	232	LOC_Os03g58030	510	-49.33	-0.2338	1	232	168	399
XLOC_059913	232	LOC_Os03g58300	1382	-42.36	-0.2037	1	232	355	586
XLOC_059913	232	LOC_Os03g58980	900	-48.73	-0.2128	1	232	23	254
XLOC_059913	232	LOC_Os03g59770	884	-47.61	-0.2184	1	232	284	515
XLOC_059913	232	LOC_Os03g60810	3274	-47.42	-0.2371	1	232	1616	1847
XLOC_059913	232	LOC_Os03g61150	1155	-48.28	-0.2215	1	232	460	691
XLOC_059913	232	LOC_Os03g61290	2649	-47.91	-0.2457	1	232	645	876
XLOC_059913	232	LOC_Os03g61590	545	-41.19	-0.2179	1	232	83	314
XLOC_059913	232	LOC_Os03g62060	1582	-45.65	-0.2481	1	232	1198	1429
XLOC_059913	232	LOC_Os03g63970	1854	-45.82	-0.2744	1	232	278	509
XLOC_059913	232	LOC_Os09g04384	1108	-28.56	-0.2116	1	164	945	1108
XLOC_059913	232	LOC_Os09g04730	1228	-42.99	-0.2139	1	232	682	913
XLOC_059913	232	LOC_Os09g07460	1347	-50.63	-0.2388	1	232	493	724
XLOC_059913	232	LOC_Os09g08072	2157	-50.67	-0.2213	1	232	1572	1803
XLOC_059913	232	LOC_Os09g11460	1398	-47.24	-0.2581	1	232	332	563
XLOC_059913	232	LOC_Os09g11480	1566	-42.19	-0.2038	1	232	1047	1278
XLOC_059913	232	LOC_Os09g15510	1152	-46.94	-0.2335	1	232	316	547
XLOC_059913	232	LOC_Os09g19136	1203	-31.05	-0.2043	1	232	186	417
XLOC_059913	232	LOC_Os09g23430	201	-36.24	-0.221	29	229	1	201
XLOC_059913	232	LOC_Os09g23820	1608	-43.62	-0.2128	1	232	1230	1461
XLOC_059913	232	LOC_Os09g26780	1369	-43.22	-0.2098	1	232	1027	1258
XLOC_059913	232	LOC_Os09g27050	2732	-51.35	-0.2434	1	232	550	781
XLOC_059913	232	LOC_Os09g28050	1796	-42.93	-0.2035	1	232	1392	1623
XLOC_059913	232	LOC_Os09g28210	1266	-47.62	-0.2246	1	232	521	752
XLOC_059913	232	LOC_Os09g28280	1159	-43.17	-0.2116	1	232	583	814
XLOC_059913	232	LOC_Os09g30050	582	-45.45	-0.2144	1	232	331	562
XLOC_059913	232	LOC_Os09g31210	1734	-49.96	-0.2281	1	232	590	821
XLOC_059913	232	LOC_Os09g32620	1058	-46.61	-0.2342	1	232	362	593
XLOC_059913	232	LOC_Os09g32640	1318	-49.26	-0.226	1	232	690	921
XLOC_059913	232	LOC_Os09g32730	946	-49.14	-0.2318	1	232	386	617
XLOC_059913	232	LOC_Os09g34160	2928	-49.25	-0.2291	1	232	2296	2527
XLOC_059913	232	LOC_Os09g35780	1081	-47.8	-0.2255	1	232	490	721
XLOC_059913	232	LOC_Os09g36600	2647	-48.07	-0.2278	1	232	944	1175
XLOC_059913	232	LOC_Os09g37200	1858	-45.29	-0.2022	1	232	511	742
XLOC_059913	232	LOC_Os09g38110	946	-47.2	-0.2061	1	232	275	506
XLOC_059913	232	LOC_Os02g02490	4228	-46.02	-0.2202	1	232	3445	3676
XLOC_059913	232	LOC_Os02g03120	1736	-48.86	-0.2152	1	232	71	302
XLOC_059913	232	LOC_Os02g08110	879	-47.47	-0.2293	1	232	432	663
XLOC_059913	232	LOC_Os02g08150	1491	-49.46	-0.2279	1	232	8	239
XLOC_059913	232	LOC_Os02g08510	1012	-46.63	-0.2063	1	232	269	500
XLOC_059913	232	LOC_Os02g10290	3468	-40.94	-0.2078	1	232	2854	3085
XLOC_059913	232	LOC_Os02g10370	186	-34.66	-0.2075	51	232	1	182
XLOC_059913	232	LOC_Os02g10880	1437	-47.66	-0.2176	1	232	78	309
XLOC_059913	232	LOC_Os02g12730	3169	-48.64	-0.2181	1	232	2612	2843
XLOC_059913	232	LOC_Os02g13980	294	-39.58	-0.2711	1	194	101	294
XLOC_059913	232	LOC_Os02g14160	1606	-46.59	-0.2273	1	232	584	815
XLOC_059913	232	LOC_Os02g14430	1359	-47.07	-0.2241	1	232	586	817
XLOC_059913	232	LOC_Os02g18430	1494	-45.7	-0.2187	1	232	287	518
XLOC_059913	232	LOC_Os02g20360	1653	-50.74	-0.2524	1	232	1233	1464
XLOC_059913	232	LOC_Os02g28220	1819	-43.78	-0.2105	1	232	1159	1390
XLOC_059913	232	LOC_Os02g30100	1925	-46.61	-0.2366	1	232	231	462
XLOC_059913	232	LOC_Os02g32814	1179	-42.2	-0.2069	1	232	234	465
XLOC_059913	232	LOC_Os02g32990	1039	-48.02	-0.2106	1	232	421	652
XLOC_059913	232	LOC_Os02g33720	609	-46.63	-0.3194	1	232	290	521
XLOC_059913	232	LOC_Os02g36590	2569	-53.39	-0.2643	1	232	1466	1697
XLOC_059913	232	LOC_Os02g36830	1721	-50.23	-0.2589	1	232	662	893
XLOC_059913	232	LOC_Os02g40030	1479	-54.79	-0.2403	1	232	1124	1355
XLOC_059913	232	LOC_Os02g40100	3162	-43.78	-0.2115	1	232	982	1213
XLOC_059913	232	LOC_Os02g40730	2001	-44.85	-0.2076	1	232	709	940
XLOC_059913	232	LOC_Os02g41450	759	-38.93	-0.225	1	179	581	759
XLOC_059913	232	LOC_Os02g41840	1067	-46.41	-0.2495	1	232	273	504
XLOC_059913	232	LOC_Os02g43370	2383	-41.51	-0.2185	1	232	2096	2327
XLOC_059913	232	LOC_Os02g43410	2479	-42.62	-0.2267	1	232	185	416
XLOC_059913	232	LOC_Os02g45930	1113	-45.8	-0.2009	1	232	426	657
XLOC_059913	232	LOC_Os02g49140	1770	-49.13	-0.2444	1	232	385	616
XLOC_059913	232	LOC_Os02g49230	2858	-44.51	-0.214	1	232	6	237
XLOC_059913	232	LOC_Os02g49660	1248	-44.69	-0.2059	1	232	685	916
XLOC_059913	232	LOC_Os02g49920	2060	-49.29	-0.224	1	232	146	377
XLOC_059913	232	LOC_Os02g51070	3204	-48.97	-0.2511	1	232	2731	2962
XLOC_059913	232	LOC_Os02g51930	1749	-43.5	-0.2219	1	232	110	341
XLOC_059913	232	LOC_Os02g53750	1884	-45.03	-0.2358	1	232	601	832
XLOC_059913	232	LOC_Os02g53880	204	-38.39	-0.2327	8	211	1	204
XLOC_059913	232	LOC_Os02g54530	571	-56.56	-0.2857	1	206	366	571
XLOC_059913	232	LOC_Os02g54820	3664	-55.25	-0.2656	1	232	2175	2406
XLOC_059913	232	LOC_Os02g54870	1541	-50.53	-0.2632	1	232	543	774
XLOC_059913	232	LOC_Os02g57160	2925	-41.03	-0.2564	1	232	233	464
XLOC_059913	232	LOC_Os06g01210	863	-39.48	-0.2193	1	232	426	657
XLOC_059913	232	LOC_Os06g03810	1090	-51.54	-0.259	1	232	707	938
XLOC_059913	232	LOC_Os06g04250	1559	-46.59	-0.2062	1	232	453	684
XLOC_059913	232	LOC_Os06g04540	1335	-49.65	-0.2887	1	232	293	524
XLOC_059913	232	LOC_Os06g06400	4985	-35.07	-0.2027	38	232	1	195
XLOC_059913	232	LOC_Os06g10160	1852	-56.27	-0.2501	1	232	436	667
XLOC_059913	232	LOC_Os06g10930	1921	-45.87	-0.2216	1	232	353	584
XLOC_059913	232	LOC_Os06g11510	1057	-48.48	-0.2353	1	232	692	923
XLOC_059913	232	LOC_Os06g11650	1311	-49.7	-0.2777	1	232	443	674
XLOC_059913	232	LOC_Os06g11660	1332	-50.64	-0.2241	1	232	433	664
XLOC_059913	232	LOC_Os06g13090	1476	-49.05	-0.226	1	232	359	590
XLOC_059913	232	LOC_Os06g21590	1249	-38.64	-0.2089	1	232	733	964
XLOC_059913	232	LOC_Os06g22080	1785	-43.23	-0.2194	1	232	219	450
XLOC_059913	232	LOC_Os06g29470	975	-47.54	-0.233	1	232	138	369
XLOC_059913	232	LOC_Os06g34430	1065	-46.69	-0.2524	1	232	425	656
XLOC_059913	232	LOC_Os06g35520	1436	-42.88	-0.2092	1	232	681	912
XLOC_059913	232	LOC_Os06g35560	1925	-46.93	-0.2114	1	232	305	536
XLOC_059913	232	LOC_Os06g35630	1775	-48.21	-0.2511	1	232	1288	1519
XLOC_059913	232	LOC_Os06g35650	1819	-46.69	-0.2113	1	232	461	692
XLOC_059913	232	LOC_Os06g36670	931	-40.75	-0.2037	1	232	192	423
XLOC_059913	232	LOC_Os06g37364	1961	-41.69	-0.2074	1	232	42	273
XLOC_059913	232	LOC_Os06g37600	1044	-44.09	-0.2284	1	232	587	818
XLOC_059913	232	LOC_Os06g39120	1225	-37.37	-0.2065	1	232	848	1079
XLOC_059913	232	LOC_Os06g40440	1247	-46.55	-0.2196	1	232	834	1065
XLOC_059913	232	LOC_Os06g43304	1858	-46.14	-0.2378	1	232	1386	1617
XLOC_059913	232	LOC_Os06g43410	1689	-42.36	-0.2027	1	232	1279	1510
XLOC_059913	232	LOC_Os06g44870	476	-41.7	-0.2242	14	232	1	219
XLOC_059913	232	LOC_Os06g45060	847	-51.32	-0.2491	1	232	299	530
XLOC_059913	232	LOC_Os06g47470	1740	-46.27	-0.2246	1	232	1375	1606
XLOC_059913	232	LOC_Os06g47600	1207	-54.17	-0.263	1	232	401	632
XLOC_059913	232	LOC_Os06g48060	1543	-46.71	-0.2324	1	232	866	1097
XLOC_059913	232	LOC_Os06g49760	963	-50.72	-0.2254	1	232	442	673
XLOC_059913	232	LOC_Os06g49770	866	-43.53	-0.2093	1	232	396	627
XLOC_059913	232	LOC_Os06g50240	1599	-50.05	-0.2176	1	232	132	363
XLOC_059913	232	LOC_Os06g50420	1014	-41.09	-0.2004	1	232	303	534
XLOC_059913	232	LOC_Os06g50650	749	-45.6	-0.2161	1	232	248	479
XLOC_059913	232	LOC_Os12g04240	1344	-50.15	-0.2377	1	232	292	523
XLOC_059913	232	LOC_Os12g05050	1210	-44.44	-0.2256	1	232	857	1088
XLOC_059913	232	LOC_Os12g05210	823	-43.66	-0.2059	1	232	300	531
XLOC_059913	232	LOC_Os12g05380	1541	-49.59	-0.2224	1	232	373	604
XLOC_059913	232	LOC_Os12g06840	2494	-44.58	-0.2123	1	232	320	551
XLOC_059913	232	LOC_Os12g08900	2046	-48.35	-0.2139	1	232	307	538
XLOC_059913	232	LOC_Os12g13910	1570	-52.04	-0.2303	1	232	742	973
XLOC_059913	232	LOC_Os12g14220	532	-44.42	-0.2427	12	232	1	221
XLOC_059913	232	LOC_Os12g16010	1161	-52.67	-0.2496	1	232	331	562
XLOC_059913	232	LOC_Os12g17600	1161	-36.82	-0.2034	31	232	1	202
XLOC_059913	232	LOC_Os12g24020	1542	-38.84	-0.2814	1	232	1215	1446
XLOC_059913	232	LOC_Os12g24490	925	-47.24	-0.21	1	232	207	438
XLOC_059913	232	LOC_Os12g28015	621	-45.79	-0.2223	1	232	92	323
XLOC_059913	232	LOC_Os12g32760	2003	-49.41	-0.2277	1	232	1083	1314
XLOC_059913	232	LOC_Os12g38150	1203	-50.04	-0.2515	1	232	379	610
XLOC_059913	232	LOC_Os12g38230	877	-43.66	-0.2467	1	232	232	463
XLOC_059913	232	LOC_Os12g39860	1222	-42.37	-0.2077	1	232	884	1115
XLOC_059913	232	LOC_Os12g42090	1934	-41.78	-0.2154	36	232	1	197
XLOC_059913	232	LOC_Os12g43440	753	-46.53	-0.2087	1	232	434	665
XLOC_059913	232	LOC_Os05g02760	783	-41.15	-0.2201	1	204	580	783
XLOC_059913	232	LOC_Os05g04450	1276	-42.54	-0.2502	1	232	638	869
XLOC_059913	232	LOC_Os05g06140	1948	-45.43	-0.2195	1	232	1108	1339
XLOC_059913	232	LOC_Os05g10650	2101	-42.73	-0.2191	1	232	817	1048
XLOC_059913	232	LOC_Os05g11650	1724	-49.39	-0.2386	1	232	941	1172
XLOC_059913	232	LOC_Os05g12630	1129	-46.67	-0.2191	1	232	355	586
XLOC_059913	232	LOC_Os05g19150	1293	-47.09	-0.2286	1	232	150	381
XLOC_059913	232	LOC_Os05g28520	2061	-58.34	-0.2676	1	232	592	823
XLOC_059913	232	LOC_Os05g29000	519	-50.47	-0.2284	1	232	132	363
XLOC_059913	232	LOC_Os05g30740	878	-48.6	-0.2189	1	232	120	351
XLOC_059913	232	LOC_Os05g31670	970	-47.93	-0.2199	1	232	261	492
XLOC_059913	232	LOC_Os05g32710	2631	-45.36	-0.21	1	232	7	238
XLOC_059913	232	LOC_Os05g33310	1113	-47.79	-0.2489	1	232	804	1035
XLOC_059913	232	LOC_Os05g33320	912	-51.79	-0.2387	1	232	127	358
XLOC_059913	232	LOC_Os05g33400	1482	-43.31	-0.2102	1	232	418	649
XLOC_059913	232	LOC_Os05g33570	3522	-42.97	-0.2086	1	232	460	691
XLOC_059913	232	LOC_Os05g34030	1857	-45.56	-0.2336	1	232	1388	1619
XLOC_059913	232	LOC_Os05g35800	621	-45.93	-0.2136	1	232	376	607
XLOC_059913	232	LOC_Os05g36310	1233	-41.97	-0.2152	1	232	398	629
XLOC_059913	232	LOC_Os05g38660	669	-45.96	-0.2061	1	232	306	537
XLOC_059913	232	LOC_Os05g38770	1994	-53.99	-0.2608	1	232	175	406
XLOC_059913	232	LOC_Os05g39540	1640	-44.59	-0.241	1	232	380	611
XLOC_059913	232	LOC_Os05g39560	1809	-43.59	-0.2158	1	232	1350	1581
XLOC_059913	232	LOC_Os05g40384	2030	-45.18	-0.2131	1	232	1483	1714
XLOC_059913	232	LOC_Os05g41795	2062	-46.21	-0.2232	1	232	1716	1947
XLOC_059913	232	LOC_Os05g43170	1888	-36.61	-0.2023	1	232	1619	1850
XLOC_059913	232	LOC_Os05g43300	2311	-42.62	-0.201	1	232	353	584
XLOC_059913	232	LOC_Os05g44300	1300	-43.94	-0.254	1	232	309	540
XLOC_059913	232	LOC_Os05g46020	1383	-46.21	-0.2036	1	232	807	1038
XLOC_059913	232	LOC_Os05g46370	1679	-52.14	-0.2307	1	232	494	725
XLOC_059913	232	LOC_Os05g48040	2046	-43.94	-0.2082	1	232	83	314
XLOC_059913	232	LOC_Os05g50580	1938	-49.15	-0.2308	1	232	1010	1241
XLOC_059913	232	LOC_Os11g02570	979	-40.44	-0.2311	1	232	748	979
XLOC_059913	232	LOC_Os11g03600	1248	-49.43	-0.2447	1	232	558	789
XLOC_059913	232	LOC_Os11g05400	2288	-46.68	-0.2192	1	232	427	658
XLOC_059913	232	LOC_Os11g07680	727	-45.3	-0.2107	1	232	324	555
XLOC_059913	232	LOC_Os11g07950	1129	-48.39	-0.219	1	232	80	311
XLOC_059913	232	LOC_Os11g10590	267	-35.02	-0.2304	1	168	100	267
XLOC_059913	232	LOC_Os11g20160	1597	-40.82	-0.2021	1	232	1092	1323
XLOC_059913	232	LOC_Os11g26570	1405	-50.04	-0.2566	1	232	123	354
XLOC_059913	232	LOC_Os11g30910	1756	-42.46	-0.2071	1	232	296	527
XLOC_059913	232	LOC_Os11g32030	1328	-46.94	-0.2086	1	232	307	538
XLOC_059913	232	LOC_Os11g34080	1032	-48.67	-0.2154	1	232	444	675
XLOC_059913	232	LOC_Os11g35080	1285	-46.86	-0.215	1	232	954	1185
XLOC_059913	232	LOC_Os11g37190	426	-45.59	-0.215	1	232	31	262
XLOC_059913	232	LOC_Os11g41870	1717	-51.31	-0.227	1	232	522	753
XLOC_059913	232	LOC_Os11g44600	2178	-37.52	-0.2169	1	232	101	332
XLOC_059913	232	LOC_Os11g45990	2457	-45.28	-0.2177	1	232	1233	1464
XLOC_059913	232	LOC_Os11g47550	1178	-48.42	-0.2284	1	232	872	1103
XLOC_059913	232	LOC_Os11g47630	846	-45.73	-0.2286	1	232	379	610
XLOC_060828	1911	LOC_Os08g31950	255	-38.11	-0.2647	1280	1534	1	255
XLOC_060828	1911	LOC_Os04g55610	294	-33.73	-0.219	1345	1638	1	294
XLOC_060831	1725	LOC_Os09g23430	201	-25.85	-0.2004	7	207	1	201
XLOC_060833	8083	LOC_Os10g33360	300	-77.48	-0.2992	504	803	1	300
XLOC_060833	8083	LOC_Os10g33990	534	-126.67	-0.2554	593	1126	1	534
XLOC_060833	8083	LOC_Os10g37870	246	-44.45	-0.2137	769	1014	1	246
XLOC_060833	8083	LOC_Os08g05970	231	-56.28	-0.2547	863	1093	1	231
XLOC_060833	8083	LOC_Os08g05980	234	-51.87	-0.262	834	1067	1	234
XLOC_060833	8083	LOC_Os08g10500	276	-57.61	-0.2295	1260	1535	1	276
XLOC_060833	8083	LOC_Os08g13400	246	-55.67	-0.2589	891	1136	1	246
XLOC_060833	8083	LOC_Os08g31950	255	-65.44	-0.2682	594	848	1	255
XLOC_060833	8083	LOC_Os07g04890	201	-44.21	-0.3113	811	1011	1	201
XLOC_060833	8083	LOC_Os07g41400	460	-67.08	-0.2039	781	1240	1	460
XLOC_060833	8083	LOC_Os07g47940	177	-38.92	-0.2331	916	1092	1	177
XLOC_060833	8083	LOC_Os04g44420	474	-98.22	-0.2131	479	952	1	474
XLOC_060833	8083	LOC_Os04g55610	294	-71.74	-0.25	835	1128	1	294
XLOC_060833	8083	LOC_Os01g01180	219	-48.92	-0.2561	885	1103	1	219
XLOC_060833	8083	LOC_Os01g08840	468	-91.09	-0.208	633	1100	1	468
XLOC_060833	8083	LOC_Os01g12270	264	-65.53	-0.2789	773	1036	1	264
XLOC_060833	8083	LOC_Os01g20894	457	-87.79	-0.2009	835	1291	1	457
XLOC_060833	8083	LOC_Os01g21250	282	-66.17	-0.3107	480	761	1	282
XLOC_060833	8083	LOC_Os01g22920	531	-103.39	-0.2272	544	1074	1	531
XLOC_060833	8083	LOC_Os01g46600	252	-67.67	-0.2942	1008	1259	1	252
XLOC_060833	8083	LOC_Os01g70150	192	-42.74	-0.2388	584	775	1	192
XLOC_060833	8083	LOC_Os03g12690	462	-107.18	-0.2371	548	1009	1	462
XLOC_060833	8083	LOC_Os03g50580	345	-76.84	-0.2321	1187	1531	1	345
XLOC_060833	8083	LOC_Os03g58030	510	-104.25	-0.2132	750	1259	1	510
XLOC_060833	8083	LOC_Os09g23430	201	-54.81	-0.2979	755	955	1	201
XLOC_060833	8083	LOC_Os02g10370	186	-55	-0.3274	595	780	1	186
XLOC_060833	8083	LOC_Os02g13980	294	-64.81	-0.2455	693	986	1	294
XLOC_060833	8083	LOC_Os02g15100	534	-105.38	-0.2046	600	1133	1	534
XLOC_060833	8083	LOC_Os02g15860	285	-70.52	-0.2671	800	1084	1	285
XLOC_060833	8083	LOC_Os02g33720	609	-123.06	-0.2167	504	1112	1	609
XLOC_060833	8083	LOC_Os02g53880	204	-59.38	-0.3227	757	960	1	204
XLOC_060833	8083	LOC_Os02g54530	571	-112.33	-0.2028	626	1196	1	571
XLOC_060833	8083	LOC_Os05g29000	519	-121.73	-0.2378	687	1205	1	519
XLOC_060833	8083	LOC_Os05g50340	273	-54.1	-0.2057	492	764	1	273
XLOC_060833	8083	LOC_Os11g37190	426	-96.91	-0.2381	687	1112	1	426
XLOC_060837	919	LOC_Os08g13400	246	-30.33	-0.2247	495	740	1	246
XLOC_060837	919	LOC_Os07g47940	177	-24.6	-0.2067	1	124	54	177
XLOC_060837	919	LOC_Os01g70150	192	-27.38	-0.2301	1	160	33	192
XLOC_060837	919	LOC_Os09g23430	201	-32.75	-0.2047	1	193	9	201
XLOC_060838	214	LOC_Os10g35500	1611	-35.07	-0.2402	1	214	291	504
XLOC_060838	214	LOC_Os01g08130	1024	-29.43	-0.203	1	214	748	961
XLOC_060838	214	LOC_Os01g69270	1333	-31.1	-0.2636	1	214	658	871
XLOC_060838	214	LOC_Os03g16350	1387	-34.4	-0.2309	1	214	938	1151
XLOC_060838	214	LOC_Os03g49524	2574	-22.9	-0.2573	71	214	1	144
XLOC_060838	214	LOC_Os03g55670	675	-17.77	-0.2221	73	214	1	142
XLOC_060838	214	LOC_Os11g04020	1875	-26.02	-0.2682	66	214	1	149
XLOC_061992	229	LOC_Os10g04860	5146	-44.81	-0.231	1	229	4505	4733
XLOC_061992	229	LOC_Os10g07340	3057	-41.18	-0.2069	1	229	2797	3025
XLOC_061992	229	LOC_Os10g07556	2165	-44.5	-0.3321	1	167	1999	2165
XLOC_061992	229	LOC_Os10g08540	2968	-42.83	-0.2185	1	229	652	880
XLOC_061992	229	LOC_Os10g10620	800	-40.51	-0.219	1	229	251	479
XLOC_061992	229	LOC_Os10g22960	1570	-41.96	-0.2141	1	229	801	1029
XLOC_061992	229	LOC_Os10g22980	2710	-44.92	-0.2202	1	229	2179	2407
XLOC_061992	229	LOC_Os10g30410	1894	-39.33	-0.2115	1	229	414	642
XLOC_061992	229	LOC_Os10g33360	300	-38.71	-0.207	1	200	101	300
XLOC_061992	229	LOC_Os10g33540	2031	-43.73	-0.2063	1	229	540	768
XLOC_061992	229	LOC_Os10g33550	534	-43.73	-0.2102	1	229	158	386
XLOC_061992	229	LOC_Os10g33990	534	-44.57	-0.2112	1	229	182	410
XLOC_061992	229	LOC_Os10g34010	707	-49.84	-0.253	1	229	347	575
XLOC_061992	229	LOC_Os10g34040	1476	-39.85	-0.2415	1	229	287	515
XLOC_061992	229	LOC_Os10g35070	1526	-44.43	-0.2157	1	229	7	235
XLOC_061992	229	LOC_Os10g35500	1611	-37.95	-0.2008	1	229	1045	1273
XLOC_061992	229	LOC_Os10g35840	2319	-45.84	-0.2339	1	229	1850	2078
XLOC_061992	229	LOC_Os10g35950	1725	-43.25	-0.2079	1	229	998	1226
XLOC_061992	229	LOC_Os10g36170	594	-40.23	-0.2053	1	229	18	246
XLOC_061992	229	LOC_Os10g38740	1643	-46.31	-0.2174	1	229	963	1191
XLOC_061992	229	LOC_Os10g40430	797	-41.98	-0.2078	1	229	124	352
XLOC_061992	229	LOC_Os08g02230	3014	-51.23	-0.2361	1	229	2562	2790
XLOC_061992	229	LOC_Os08g10630	1723	-44.56	-0.2044	1	229	1487	1715
XLOC_061992	229	LOC_Os08g13400	246	-40.43	-0.2695	1	169	78	246
XLOC_061992	229	LOC_Os08g25990	348	-23.9	-0.2008	1	143	206	348
XLOC_061992	229	LOC_Os08g26320	234	-18.74	-0.2205	1	134	101	234
XLOC_061992	229	LOC_Os08g27720	1391	-45.49	-0.2156	1	229	442	670
XLOC_061992	229	LOC_Os08g30100	1240	-45.15	-0.216	1	229	23	251
XLOC_061992	229	LOC_Os08g30210	1382	-50.48	-0.2415	1	229	208	436
XLOC_061992	229	LOC_Os08g34280	1495	-47.09	-0.2253	1	229	1186	1414
XLOC_061992	229	LOC_Os08g37580	1922	-39.57	-0.2019	1	229	590	818
XLOC_061992	229	LOC_Os08g42490	993	-43.97	-0.2008	1	229	400	628
XLOC_061992	229	LOC_Os08g44230	2775	-44.88	-0.2059	1	229	392	620
XLOC_061992	229	LOC_Os07g04840	765	-40.48	-0.2153	1	229	495	723
XLOC_061992	229	LOC_Os07g04970	1562	-48.62	-0.2572	1	229	446	674
XLOC_061992	229	LOC_Os07g07790	992	-37.68	-0.3305	1	229	748	976
XLOC_061992	229	LOC_Os07g09940	966	-43.03	-0.2001	1	229	563	791
XLOC_061992	229	LOC_Os07g34570	1458	-43.75	-0.2134	1	229	331	559
XLOC_061992	229	LOC_Os07g34710	1338	-43.52	-0.2154	1	229	351	579
XLOC_061992	229	LOC_Os07g36630	2994	-44.44	-0.2057	1	229	2651	2879
XLOC_061992	229	LOC_Os07g38960	1502	-36.91	-0.2006	1	229	974	1202
XLOC_061992	229	LOC_Os07g40220	800	-42.69	-0.2052	1	229	278	506
XLOC_061992	229	LOC_Os07g41410	720	-38.15	-0.2168	1	229	113	341
XLOC_061992	229	LOC_Os07g42220	599	-43.86	-0.2069	1	229	230	458
XLOC_061992	229	LOC_Os07g44410	2204	-46.09	-0.2134	1	229	286	514
XLOC_061992	229	LOC_Os04g24460	1089	-39.25	-0.2408	1	229	255	483
XLOC_061992	229	LOC_Os04g25060	1346	-41.73	-0.214	1	229	1020	1248
XLOC_061992	229	LOC_Os04g27980	1209	-41.11	-0.2066	1	229	919	1147
XLOC_061992	229	LOC_Os04g30010	2522	-52.52	-0.2794	1	197	2326	2522
XLOC_061992	229	LOC_Os04g31270	1397	-38.61	-0.3114	1	140	1258	1397
XLOC_061992	229	LOC_Os04g31290	1398	-42.03	-0.2102	1	229	1108	1336
XLOC_061992	229	LOC_Os04g31610	1524	-43.97	-0.2036	1	229	729	957
XLOC_061992	229	LOC_Os04g32980	1957	-43.59	-0.2691	1	229	87	315
XLOC_061992	229	LOC_Os04g33260	1962	-48.24	-0.2788	1	229	731	959
XLOC_061992	229	LOC_Os04g35160	1305	-46.26	-0.2224	1	229	1044	1272
XLOC_061992	229	LOC_Os04g37490	1370	-43.7	-0.2033	1	229	134	362
XLOC_061992	229	LOC_Os04g38370	573	-49.72	-0.2281	1	229	239	467
XLOC_061992	229	LOC_Os04g40040	2974	-42.72	-0.218	1	229	2733	2961
XLOC_061992	229	LOC_Os04g44250	1705	-43.04	-0.2253	1	229	1229	1457
XLOC_061992	229	LOC_Os04g45860	2537	-40.78	-0.2009	1	229	2216	2444
XLOC_061992	229	LOC_Os04g45900	2699	-46.73	-0.2105	1	229	268	496
XLOC_061992	229	LOC_Os04g59020	1053	-42.87	-0.2395	1	229	447	675
XLOC_061992	229	LOC_Os01g08130	1024	-47.1	-0.2309	1	229	606	834
XLOC_061992	229	LOC_Os01g08140	594	-46.06	-0.2588	14	229	1	216
XLOC_061992	229	LOC_Os01g08220	1181	-46.44	-0.2369	1	229	828	1056
XLOC_061992	229	LOC_Os01g09540	1368	-49.38	-0.2363	1	229	237	465
XLOC_061992	229	LOC_Os01g11730	1590	-40.39	-0.2844	1	229	928	1156
XLOC_061992	229	LOC_Os01g12710	2154	-44.72	-0.2585	1	229	1801	2029
XLOC_061992	229	LOC_Os01g13340	996	-46.11	-0.2317	1	229	183	411
XLOC_061992	229	LOC_Os01g13480	1532	-43.93	-0.223	1	229	341	569
XLOC_061992	229	LOC_Os01g15270	898	-45.14	-0.21	1	229	623	851
XLOC_061992	229	LOC_Os01g15990	2107	-46.03	-0.2337	1	229	487	715
XLOC_061992	229	LOC_Os01g18220	1741	-41.36	-0.2363	1	229	703	931
XLOC_061992	229	LOC_Os01g22920	531	-48.73	-0.2486	1	229	192	420
XLOC_061992	229	LOC_Os01g24550	1342	-33.13	-0.2269	1	229	357	585
XLOC_061992	229	LOC_Os01g26039	2544	-39.46	-0.2045	1	229	2115	2343
XLOC_061992	229	LOC_Os01g35330	1069	-45.16	-0.214	1	229	524	752
XLOC_061992	229	LOC_Os01g36240	1466	-39.35	-0.2082	1	229	669	897
XLOC_061992	229	LOC_Os01g40290	808	-35.86	-0.2423	1	229	389	617
XLOC_061992	229	LOC_Os01g41240	1232	-44.8	-0.2251	1	229	755	983
XLOC_061992	229	LOC_Os01g43950	1111	-46.16	-0.2274	1	229	202	430
XLOC_061992	229	LOC_Os01g45914	764	-35.85	-0.2472	1	229	449	677
XLOC_061992	229	LOC_Os01g46720	3435	-42.14	-0.215	1	229	176	404
XLOC_061992	229	LOC_Os01g52260	1412	-34.72	-0.2572	1	164	1249	1412
XLOC_061992	229	LOC_Os01g53160	1391	-46.68	-0.2202	1	229	244	472
XLOC_061992	229	LOC_Os01g56530	909	-43.54	-0.2406	1	212	698	909
XLOC_061992	229	LOC_Os01g56810	1932	-42.34	-0.2065	1	229	1545	1773
XLOC_061992	229	LOC_Os01g58670	1689	-40.7	-0.2482	1	229	639	867
XLOC_061992	229	LOC_Os01g61610	1811	-43.95	-0.2035	1	229	229	457
XLOC_061992	229	LOC_Os01g62130	998	-49.68	-0.2388	1	229	321	549
XLOC_061992	229	LOC_Os01g64310	1446	-36.5	-0.2226	1	229	405	633
XLOC_061992	229	LOC_Os01g65100	2051	-44.58	-0.2263	1	229	583	811
XLOC_061992	229	LOC_Os01g69270	1333	-44.9	-0.2508	1	229	816	1044
XLOC_061992	229	LOC_Os01g71970	1544	-44.29	-0.2022	1	229	857	1085
XLOC_061992	229	LOC_Os01g73500	1150	-35.04	-0.2521	1	229	599	827
XLOC_061992	229	LOC_Os03g03790	2152	-45.66	-0.2495	1	229	713	941
XLOC_061992	229	LOC_Os03g04070	1300	-42.53	-0.2675	1	229	272	500
XLOC_061992	229	LOC_Os03g05910	1528	-40.9	-0.2223	1	229	788	1016
XLOC_061992	229	LOC_Os03g08624	1208	-50.64	-0.2495	1	229	948	1176
XLOC_061992	229	LOC_Os03g08790	1757	-41.99	-0.2079	1	229	525	753
XLOC_061992	229	LOC_Os03g10210	1291	-36.89	-0.2222	1	229	864	1092
XLOC_061992	229	LOC_Os03g12690	462	-41.77	-0.3289	1	163	300	462
XLOC_061992	229	LOC_Os03g13050	1447	-51.33	-0.2281	1	229	902	1130
XLOC_061992	229	LOC_Os03g19420	1482	-43.48	-0.2363	1	229	579	807
XLOC_061992	229	LOC_Os03g22370	763	-45.29	-0.2231	1	229	444	672
XLOC_061992	229	LOC_Os03g28040	678	-43.85	-0.2049	1	229	210	438
XLOC_061992	229	LOC_Os03g28080	1288	-44.22	-0.2019	1	229	357	585
XLOC_061992	229	LOC_Os03g30420	1771	-39.44	-0.2098	1	229	432	660
XLOC_061992	229	LOC_Os03g36080	1056	-42.64	-0.209	1	229	514	742
XLOC_061992	229	LOC_Os03g46454	826	-41.2	-0.218	1	229	229	457
XLOC_061992	229	LOC_Os03g50580	345	-39.31	-0.2125	1	229	15	243
XLOC_061992	229	LOC_Os03g52680	1184	-42.28	-0.2375	1	229	111	339
XLOC_061992	229	LOC_Os03g54000	2910	-40.3	-0.2056	1	229	146	374
XLOC_061992	229	LOC_Os03g55670	675	-33.47	-0.2066	1	229	14	242
XLOC_061992	229	LOC_Os03g56670	1138	-38.87	-0.2004	1	229	188	416
XLOC_061992	229	LOC_Os03g58020	820	-43.79	-0.2393	1	229	199	427
XLOC_061992	229	LOC_Os03g58030	510	-42.5	-0.2053	1	229	204	432
XLOC_061992	229	LOC_Os03g58980	900	-38.34	-0.2018	1	229	98	326
XLOC_061992	229	LOC_Os03g59770	884	-42.35	-0.2097	1	229	388	616
XLOC_061992	229	LOC_Os03g62060	1582	-36.52	-0.2341	1	229	73	301
XLOC_061992	229	LOC_Os09g11480	1566	-42.67	-0.2071	1	229	894	1122
XLOC_061992	229	LOC_Os09g19140	2526	-44.3	-0.2193	1	229	275	503
XLOC_061992	229	LOC_Os09g23430	201	-35.21	-0.2628	1	152	50	201
XLOC_061992	229	LOC_Os09g23820	1608	-40.9	-0.2392	1	229	270	498
XLOC_061992	229	LOC_Os09g25070	1330	-45.29	-0.2253	1	229	217	445
XLOC_061992	229	LOC_Os09g26780	1369	-42.28	-0.2103	1	229	115	343
XLOC_061992	229	LOC_Os09g28210	1266	-42.12	-0.2055	1	229	551	779
XLOC_061992	229	LOC_Os09g30050	582	-44.99	-0.2227	1	229	330	558
XLOC_061992	229	LOC_Os09g30490	750	-40.53	-0.2016	1	229	459	687
XLOC_061992	229	LOC_Os09g31210	1734	-43.2	-0.2028	1	229	1406	1634
XLOC_061992	229	LOC_Os09g32730	946	-51.09	-0.2312	1	229	469	697
XLOC_061992	229	LOC_Os09g34160	2928	-40.75	-0.209	1	214	2715	2928
XLOC_061992	229	LOC_Os09g35780	1081	-41.71	-0.2075	1	229	446	674
XLOC_061992	229	LOC_Os09g38510	1293	-40.2	-0.215	1	229	204	432
XLOC_061992	229	LOC_Os02g02490	4228	-48.43	-0.2306	1	229	520	748
XLOC_061992	229	LOC_Os02g03120	1736	-42.75	-0.2429	1	229	379	607
XLOC_061992	229	LOC_Os02g08110	879	-38.92	-0.2948	1	229	242	470
XLOC_061992	229	LOC_Os02g08230	2248	-34.9	-0.2017	1	229	197	425
XLOC_061992	229	LOC_Os02g10370	186	-35.25	-0.2014	6	191	1	186
XLOC_061992	229	LOC_Os02g10880	1437	-44.24	-0.2212	1	229	216	444
XLOC_061992	229	LOC_Os02g11070	2035	-43.69	-0.2013	1	229	507	735
XLOC_061992	229	LOC_Os02g13980	294	-43.62	-0.232	1	229	5	233
XLOC_061992	229	LOC_Os02g15860	285	-36.13	-0.2018	1	229	23	251
XLOC_061992	229	LOC_Os02g18430	1494	-52.15	-0.2318	1	229	155	383
XLOC_061992	229	LOC_Os02g20360	1653	-43.4	-0.2057	1	229	207	435
XLOC_061992	229	LOC_Os02g32814	1179	-36.27	-0.2026	1	229	915	1143
XLOC_061992	229	LOC_Os02g32990	1039	-50.7	-0.2438	1	229	675	903
XLOC_061992	229	LOC_Os02g36845	606	-36.76	-0.2054	1	229	71	299
XLOC_061992	229	LOC_Os02g40100	3162	-43.68	-0.2004	1	229	2285	2513
XLOC_061992	229	LOC_Os02g41840	1067	-44.49	-0.2192	1	229	648	876
XLOC_061992	229	LOC_Os02g43370	2383	-32.38	-0.2203	1	216	2168	2383
XLOC_061992	229	LOC_Os02g49140	1770	-46.8	-0.2489	1	229	457	685
XLOC_061992	229	LOC_Os02g49230	2858	-37.71	-0.2049	1	229	2594	2822
XLOC_061992	229	LOC_Os02g53880	204	-36.75	-0.2124	1	188	17	204
XLOC_061992	229	LOC_Os02g54530	571	-45.77	-0.2043	1	229	29	257
XLOC_061992	229	LOC_Os06g01210	863	-40.76	-0.2101	1	229	151	379
XLOC_061992	229	LOC_Os06g03810	1090	-49.44	-0.2332	1	229	846	1074
XLOC_061992	229	LOC_Os06g04250	1559	-38.76	-0.2107	1	229	675	903
XLOC_061992	229	LOC_Os06g11510	1057	-47.18	-0.2336	1	229	366	594
XLOC_061992	229	LOC_Os06g11760	480	-43.63	-0.2029	1	229	150	378
XLOC_061992	229	LOC_Os06g13090	1476	-45.99	-0.2288	1	229	1087	1315
XLOC_061992	229	LOC_Os06g34430	1065	-45.77	-0.2169	1	229	322	550
XLOC_061992	229	LOC_Os06g35560	1925	-44.06	-0.2248	1	229	404	632
XLOC_061992	229	LOC_Os06g37600	1044	-41.53	-0.2077	1	229	315	543
XLOC_061992	229	LOC_Os06g40440	1247	-47.37	-0.2357	1	229	726	954
XLOC_061992	229	LOC_Os06g43304	1858	-44.12	-0.2024	1	229	533	761
XLOC_061992	229	LOC_Os06g45060	847	-43.58	-0.2848	1	229	540	768
XLOC_061992	229	LOC_Os06g47470	1740	-42.25	-0.2112	1	229	1392	1620
XLOC_061992	229	LOC_Os06g47600	1207	-41.26	-0.2013	1	229	974	1202
XLOC_061992	229	LOC_Os06g47740	3192	-39.49	-0.227	1	229	2814	3042
XLOC_061992	229	LOC_Os06g49760	963	-51.6	-0.2445	1	229	251	479
XLOC_061992	229	LOC_Os06g50420	1014	-43.73	-0.2266	1	229	407	635
XLOC_061992	229	LOC_Os12g05380	1541	-43.5	-0.2153	1	229	454	682
XLOC_061992	229	LOC_Os12g06840	2494	-42.35	-0.2036	1	229	1941	2169
XLOC_061992	229	LOC_Os12g13910	1570	-50.45	-0.251	1	229	790	1018
XLOC_061992	229	LOC_Os12g14220	532	-41.9	-0.2182	1	229	229	457
XLOC_061992	229	LOC_Os12g24490	925	-48.05	-0.2402	1	229	503	731
XLOC_061992	229	LOC_Os12g32760	2003	-48.23	-0.233	1	229	1338	1566
XLOC_061992	229	LOC_Os12g36840	848	-38.98	-0.228	1	229	23	251
XLOC_061992	229	LOC_Os12g38150	1203	-44.43	-0.2126	1	229	477	705
XLOC_061992	229	LOC_Os12g42090	1934	-41.96	-0.2197	1	229	38	266
XLOC_061992	229	LOC_Os05g04740	1885	-44.73	-0.2193	1	229	1171	1399
XLOC_061992	229	LOC_Os05g06140	1948	-38.61	-0.2663	1	229	690	918
XLOC_061992	229	LOC_Os05g28520	2061	-45.05	-0.2176	1	229	263	491
XLOC_061992	229	LOC_Os05g29000	519	-47.72	-0.2294	1	229	140	368
XLOC_061992	229	LOC_Os05g30740	878	-44.13	-0.2006	1	229	458	686
XLOC_061992	229	LOC_Os05g32710	2631	-40.51	-0.2067	1	229	2021	2249
XLOC_061992	229	LOC_Os05g33320	912	-44.46	-0.2352	1	229	198	426
XLOC_061992	229	LOC_Os05g33570	3522	-43.88	-0.2309	1	229	2688	2916
XLOC_061992	229	LOC_Os05g36310	1233	-44.71	-0.2099	1	229	499	727
XLOC_061992	229	LOC_Os05g38660	669	-46	-0.3433	1	229	319	547
XLOC_061992	229	LOC_Os05g38770	1994	-45.11	-0.2079	1	229	1342	1570
XLOC_061992	229	LOC_Os05g44300	1300	-44.01	-0.2168	1	229	308	536
XLOC_061992	229	LOC_Os05g46370	1679	-44.46	-0.2117	1	229	1058	1286
XLOC_061992	229	LOC_Os05g47770	2356	-40.45	-0.2023	1	229	757	985
XLOC_061992	229	LOC_Os11g03290	1676	-34.91	-0.2238	1	165	1512	1676
XLOC_061992	229	LOC_Os11g32030	1328	-47.38	-0.2173	1	229	750	978
XLOC_061992	229	LOC_Os11g35080	1285	-41.98	-0.2048	1	229	904	1132
XLOC_061992	229	LOC_Os11g41870	1717	-45.18	-0.3012	1	229	1041	1269
XLOC_061992	229	LOC_Os11g44810	952	-50.77	-0.2329	1	229	604	832
XLOC_061992	229	LOC_Os11g45990	2457	-48.32	-0.2177	1	229	1435	1663
XLOC_061992	229	LOC_Os11g47140	2436	-62.94	-0.3681	1	229	2170	2398
XLOC_061992	229	LOC_Os11g47150	2085	-62.94	-0.3681	1	200	1886	2085
XLOC_062113	389	LOC_Os10g22980	2710	-68.21	-0.2165	1	389	190	578
XLOC_062113	389	LOC_Os10g33990	534	-78.96	-0.2295	1	367	168	534
XLOC_062113	389	LOC_Os10g37870	246	-31.41	-0.2398	1	138	109	246
XLOC_062113	389	LOC_Os08g02200	648	-55.91	-0.2379	1	245	404	648
XLOC_062113	389	LOC_Os08g05970	231	-37.31	-0.212	1	180	52	231
XLOC_062113	389	LOC_Os08g10500	276	-41.04	-0.2171	1	210	67	276
XLOC_062113	389	LOC_Os08g10630	1723	-67.02	-0.205	1	389	111	499
XLOC_062113	389	LOC_Os08g13400	246	-49.74	-0.2172	42	287	1	246
XLOC_062113	389	LOC_Os08g30100	1240	-61.66	-0.3369	1	205	1036	1240
XLOC_062113	389	LOC_Os08g31950	255	-50.55	-0.2014	23	277	1	255
XLOC_062113	389	LOC_Os08g36860	2199	-70.98	-0.2034	1	389	1106	1494
XLOC_062113	389	LOC_Os07g04970	1562	-77.18	-0.2318	1	389	213	601
XLOC_062113	389	LOC_Os07g07790	992	-59.6	-0.2673	1	240	753	992
XLOC_062113	389	LOC_Os07g44410	2204	-73.83	-0.2086	1	389	371	759
XLOC_062113	389	LOC_Os04g27980	1209	-71.37	-0.2028	1	389	254	642
XLOC_062113	389	LOC_Os04g31290	1398	-78.95	-0.2295	1	389	486	874
XLOC_062113	389	LOC_Os04g37490	1370	-58.92	-0.2302	1	340	1031	1370
XLOC_062113	389	LOC_Os04g55610	294	-54.37	-0.2044	35	328	1	294
XLOC_062113	389	LOC_Os01g08220	1181	-77.17	-0.2156	1	389	108	496
XLOC_062113	389	LOC_Os01g10830	893	-69.79	-0.2134	1	373	521	893
XLOC_062113	389	LOC_Os01g12270	264	-39.07	-0.2771	1	181	84	264
XLOC_062113	389	LOC_Os01g32670	628	-54.79	-0.2283	1	258	371	628
XLOC_062113	389	LOC_Os01g56530	909	-76.58	-0.2031	1	389	101	489
XLOC_062113	389	LOC_Os01g70150	192	-46.33	-0.5515	1	113	80	192
XLOC_062113	389	LOC_Os03g08624	1208	-62.36	-0.2293	67	389	1	323
XLOC_062113	389	LOC_Os03g19436	747	-78.45	-0.2356	1	389	300	688
XLOC_062113	389	LOC_Os03g27360	1254	-74.2	-0.2022	1	389	289	677
XLOC_062113	389	LOC_Os03g28040	678	-78.8	-0.2068	1	389	269	657
XLOC_062113	389	LOC_Os03g28080	1288	-79.26	-0.2208	1	389	423	811
XLOC_062113	389	LOC_Os03g32499	708	-36.75	-0.2188	1	216	493	708
XLOC_062113	389	LOC_Os03g54000	2910	-69.17	-0.2011	1	389	133	521
XLOC_062113	389	LOC_Os03g55670	675	-50.18	-0.26	1	216	460	675
XLOC_062113	389	LOC_Os09g23430	201	-41.05	-0.3018	1	147	55	201
XLOC_062113	389	LOC_Os09g26780	1369	-59.78	-0.243	1	259	1111	1369
XLOC_062113	389	LOC_Os02g10370	186	-49.79	-0.2721	1	186	1	186
XLOC_062113	389	LOC_Os02g13980	294	-50.88	-0.2557	1	211	84	294
XLOC_062113	389	LOC_Os02g15100	534	-64.76	-0.2654	1	259	276	534
XLOC_062113	389	LOC_Os02g15860	285	-53.27	-0.276	1	232	54	285
XLOC_062113	389	LOC_Os02g32990	1039	-76.26	-0.2034	1	389	241	629
XLOC_062113	389	LOC_Os02g40030	1479	-74.19	-0.2698	1	329	1151	1479
XLOC_062113	389	LOC_Os02g53880	204	-50.24	-0.3063	3	206	1	204
XLOC_062113	389	LOC_Os02g54870	1541	-70.58	-0.2299	1	389	467	855
XLOC_062113	389	LOC_Os06g03810	1090	-73.92	-0.2118	1	389	177	565
XLOC_062113	389	LOC_Os06g48060	1543	-79.51	-0.2221	1	389	445	833
XLOC_062113	389	LOC_Os12g03270	1321	-29.68	-0.2356	1	138	1184	1321
XLOC_062113	389	LOC_Os12g14220	532	-53.62	-0.2394	1	244	289	532
XLOC_062113	389	LOC_Os05g28520	2061	-76.08	-0.2161	1	389	328	716
XLOC_062113	389	LOC_Os05g33320	912	-73.86	-0.2198	1	389	215	603
XLOC_062113	389	LOC_Os05g33400	1482	-59.51	-0.2024	1	306	1177	1482
XLOC_062113	389	LOC_Os05g35800	621	-51.33	-0.2344	1	273	349	621
XLOC_062113	389	LOC_Os05g41795	2062	-69.37	-0.2071	1	389	81	469
XLOC_062113	389	LOC_Os05g47860	699	-44.71	-0.2235	1	230	470	699
XLOC_062113	389	LOC_Os11g29370	1898	-71.7	-0.2128	1	389	27	415
