# Supplementary material for: Transcriptomic Profiling of Fe-Responsive lncRNAs and Their Regulatory Mechanism in Rice
Source: Genes (Basel). 2021 Apr 14;12(4):567. doi: 10.3390/genes12040567 (PMC8070830; doi:10.3390/genes12040567)
Supplement: Supplementary file 1 [file genes-12-00567-s001.zip › supplementary files/Table S6 .xls]

## Sheet: Sheet1
Table S6 List of Fe-related genes
LOC	Gene
LOC_Os12g39860	APT1
LOC_Os12g32400	bHLH133
LOC_Os04g31290	bHLH156
LOC_Os08g39070	CSN6
LOC_Os11g29370	DEP
LOC_Os03g13390	DMAS1
LOC_Os11g05390	ENA1
LOC_Os06g48060	ENA2
LOC_Os06g29180	FDH
LOC_Os11g01530	FER1
LOC_Os12g01530	FER2
LOC_Os03g11734	FRDL1
LOC_Os01g64250	HORZ1
LOC_Os05g47780	HRZ2
LOC_Os08g01090	IDEF1
LOC_Os05g35170	IDEF2
LOC_Os03g06620	IDI1
LOC_Os11g11050	IDI2
LOC_Os09g28050	IDI4
LOC_Os12g38270	IDS1
LOC_Os01g72370	IRO2
LOC_Os03g26210	IRO3
LOC_Os03g46470	IRT1
LOC_Os03g46454	IRT2
LOC_Os12g18410	MIR
LOC_Os03g18550	MIT
LOC_Os04g57400	MTK1
LOC_Os04g57410	MTK2
LOC_Os06g02220	MTN
LOC_Os02g20360	NAAT1
LOC_Os03g19427	NAS1
LOC_Os03g19420	NAS2
LOC_Os07g48980	NAS3
LOC_Os07g15460	NRAMP1
LOC_Os04g38570	OsABCB14
LOC_Os11g29850	OsABCI8
LOC_Os01g45990	OsAKT1
LOC_Os04g57610	OsARF12
LOC_Os06g09660	OsARF16
LOC_Os06g03770	OsATM3
LOC_Os03g11734	OsFRDL1
LOC_Os05g47780	OsHRZ2
LOC_Os03g54000	OsOPT7
LOC_Os01g02000	OsPHO1;1
LOC_Os08g04390	OsPRI1
LOC_Os05g38140	OsPRI2
LOC_Os02g02480	OsPRI3
LOC_Os07g35870	OsPRI4
LOC_Os01g67290	Osspr1
LOC_Os04g44300	OsYSL13
LOC_Os04g45860	OsYSL9
LOC_Os05g10940	OsZIP7
LOC_Os07g12890	OsZIP8
LOC_Os03g37490	PEZ1
LOC_Os03g37640	PEZ2
LOC_Os04g24140	RPI
LOC_Os05g04510	SAM1
LOC_Os01g22010	SAM2
LOC_Os11g04020	TOM1
LOC_Os09g23300	VIT1
LOC_Os04g38940	VIT2
LOC_Os02g43410	YSL15
LOC_Os04g45900	YSL16
LOC_Os02g43370	YSL2
