# Supplementary material for: Transcriptomic Profiling of Fe-Responsive lncRNAs and Their Regulatory Mechanism in Rice
Source: Genes (Basel). 2021 Apr 14;12(4):567. doi: 10.3390/genes12040567 (PMC8070830; doi:10.3390/genes12040567)
Supplement: Supplementary file 1 [file genes-12-00567-s001.zip › supplementary files/Table S7.xlsx]

## Sheet:  A
Table S7a LncRNAs significantly up- or down-regualted by Fe deficiency in the shoots of the wild type plants
Gene_id	Locus	+Fe			-Fe			Log2Ratio(-Fe/+Fe)	Up/Down	Probability	Description	KEGG Orthology	GO Component	GO Function	GO Process
XLOC_060838|-	Chr9:3548442-3548656	0	0	0	129.811	135.841	125.511	16.9924	Up	0.996921	NA	NA	NA	NA	NA
XLOC_025482|-	Chr2:23010958-23011195	0	0	0	153.962	138.514	88.3679	16.9539	Up	0.996807	NA	NA	NA	NA	NA
XLOC_018987|-	Chr12:7454197-7454535	0	0	0.378265	361.229	276.83	327.281	11.3098	Up	0.996113	NA	NA	NA	NA	NA
XLOC_018986|LOC_Os12g13350	Chr12:7453144-7453896	0.142205	0.160323	0.168193	275.244	173.579	271.401	10.5794	Up	0.992587	LOC_Os12g13350:cDNA|retrotransposon protein, putative, Ty1-copia subclass, expressed	-	-	-	-
XLOC_058849|LOC_Os09g04370	Chr9:2310827-2314154	0.033463	0	0.0196214	40.9655	34.3346	35.2088	10.9967	Up	0.985353	LOC_Os09g04370:cDNA|expressed protein	-	GO:0043231//intracellular membrane-bounded organelle	-	-
XLOC_049340|LOC_Os07g04930	Chr7:2175077-2182644	0.78446	0.938523	1.28478	876.455	898.311	1003.12	9.85108	Up	0.98456	LOC_Os07g04930:cDNA|retrotransposon protein, putative, unclassified, expressed	-	GO:0031410//cytoplasmic vesicle	-	-
XLOC_018984|-	Chr12:7448665-7449194	0	0	0	23.8596	18.1568	20.1408	14.3387	Up	0.980047	NA	NA	NA	NA	NA
XLOC_006153|-	Chr1:28459785-28462841	0.0954497	0.150557	0.0671723	78.8485	79.8178	83.3182	9.59371	Up	0.974132	NA	NA	NA	NA	NA
XLOC_036295|-	Chr4:6268164-6268689	0.126546	0.142656	0.14951	119.6	69.2412	91.5481	9.38726	Up	0.969317	NA	NA	NA	NA	NA
XLOC_060837|-	Chr9:3547375-3548294	0	0	0	12.2184	10.0202	11.1439	13.4418	Up	0.963471	NA	NA	NA	NA	NA
XLOC_044832|-	Chr6:12268390-12268962	0	0	0	14.9064	7.50484	9.18657	13.3626	Up	0.961349	NA	NA	NA	NA	NA
XLOC_000771|-	Chr1:8939025-8939227	0	30.089	0	0	0	0	-13.2921	Down	0.959465	NA	NA	NA	NA	NA
XLOC_005239|-	Chr1:16973915-16974455	0	0	0	10.4786	6.38	12.5793	13.2604	Up	0.958488	NA	NA	NA	NA	NA
XLOC_045618|-	Chr6:21930104-21930314	0	27.9333	0	0	0	0	-13.1848	Down	0.956252	NA	NA	NA	NA	NA
XLOC_058316|-	Chr8:24463938-24464153	0	0	0	27.6122	0	0	13.1682	Up	0.955627	NA	NA	NA	NA	NA
XLOC_023081|-	Chr2:30287152-30287371	0	0	26.5033	0	0	0	-13.109	Down	0.953778	NA	NA	NA	NA	NA
XLOC_028119|-	Chr3:16364421-16364640	0	0	0	21.2558	5.0422	0	13.0978	Up	0.9535	NA	NA	NA	NA	NA
XLOC_018988|-	Chr12:7456190-7456477	17.8727	10.3589	6.81135	4376.18	3924.09	4024.85	8.45826	Up	0.946474	NA	NA	NA	NA	NA
XLOC_016488|LOC_Os12g09260	Chr12:4848846-4859757	0	22.3657	0	0	0	0	-12.8642	Down	0.945636	LOC_Os12g09260:cDNA|retrotransposon protein, putative, unclassified, expressed	K03549|1|5e-117|423|mdm:103412324|KUP system potassium uptake protein;K05658|3|6e-86|320|bvg:104905624|ATP-binding cassette, subfamily B (MDR/TAP), member 1 [EC:3.6.3.44];K16570|5|1e-77|292|mdm:103449689|gamma-tubulin complex component 3	GO:0043231//intracellular membrane-bounded organelle	GO:0003676//nucleic acid binding;GO:0005402//cation:sugar symporter activity	GO:0006259//DNA metabolic process;GO:0008643//carbohydrate transport
XLOC_044026|-	Chr6:2528091-2528305	0	20.7511	0	0	0	0	-12.7561	Down	0.941521	NA	NA	NA	NA	NA
XLOC_038225|LOC_Os04g49739	Chr4:29658699-29660577	0	0	0	0	19.2056	0	12.6444	Up	0.937073	LOC_Os04g49739:cDNA|purine permease, putative, expressed	-	GO:0031224//intrinsic component of membrane	-	-
XLOC_018985|-	Chr12:7449992-7450384	0	0.249935	0	31.6361	27.1347	27.6801	8.42269	Up	0.931872	NA	NA	NA	NA	NA
XLOC_060835|-	Chr9:3544988-3545888	0	0	0	7.77057	4.67502	4.34406	12.4503	Up	0.928822	NA	NA	NA	NA	NA
XLOC_043545|-	Chr5:27368722-27369336	0	0	0	5.12182	6.06709	5.22379	12.4176	Up	0.927354	NA	NA	NA	NA	NA
XLOC_005241|LOC_Os01g31040	Chr1:16976705-16979751	0.0696283	0	0	12.8802	11.7005	12.5103	9.01632	Up	0.92732	LOC_Os01g31040:cDNA|retrotransposon protein, putative, unclassified, expressed	-	GO:0043231//intracellular membrane-bounded organelle	-	-
XLOC_060836|-	Chr9:3546283-3547267	0	0.0885948	0	14.7059	11.5509	9.92658	8.64168	Up	0.91602	NA	NA	NA	NA	NA
XLOC_020029|-	Chr12:20638863-20639482	13.7715	10.7126	15.3231	15.8077	165.214	10.1276	2.2636	Up	0.915405	NA	NA	NA	NA	NA
XLOC_052502|LOC_Os07g17260	Chr7:10178616-10195902	10.0141	2.35262	1.50941	0	0	0	-12.1754	Down	0.915048	LOC_Os07g17260:cDNA|retrotransposon protein, putative, unclassified, expressed	K03549|1|4e-101|371|mdm:103412324|KUP system potassium uptake protein;K16570|3|1e-77|293|mdm:103449689|gamma-tubulin complex component 3	GO:0043231//intracellular membrane-bounded organelle;GO:0043231//intracellular membrane-bounded organelle	GO:0003676//nucleic acid binding;GO:0005402//cation:sugar symporter activity;GO:0003676//nucleic acid binding;GO:0005402//cation:sugar symporter activity	GO:0006259//DNA metabolic process;GO:0008643//carbohydrate transport;GO:0006259//DNA metabolic process;GO:0008643//carbohydrate transport
XLOC_007769|-	Chr10:3930415-3930618	0	0	13.2442	0	0	0	-12.1083	Down	0.911066	NA	NA	NA	NA	NA
XLOC_002038|-	Chr1:24006971-24007853	0.293186	0	0.275839	19.7909	14.0137	17.3229	6.48693	Up	0.907913	NA	NA	NA	NA	NA
XLOC_007087|-	Chr1:39112538-39112740	0	12.0356	0	0	0	0	-11.9703	Down	0.902924	NA	NA	NA	NA	NA
XLOC_040771|-	Chr5:24565997-24566236	0	0	0	0	12.0253	0	11.9691	Up	0.902924	NA	NA	NA	NA	NA
XLOC_043336|LOC_Os05g42350	Chr5:24772381-24785390	19.9655	47.088	41.1977	11.355	10.7755	10.7606	-1.71861	Down	0.898948	LOC_Os05g42350:cDNA|ferredoxin--nitrite reductase, putative, expressed	K00392|1|0.0|1165|dosa:Os05t0503300-02|sulfite reductase (ferredoxin) [EC:1.8.7.1]	-	GO:0016673;GO:0005506//iron ion binding;GO:0051536//iron-sulfur cluster binding	GO:0008152//metabolic process
XLOC_035070|LOC_Os04g46110	Chr4:27326441-27327751	40.8888	84.7477	57.6905	27.38	18.5855	25.3914	-1.36129	Down	0.892477	LOC_Os04g46110:cDNA|fibroin heavy chain precursor, putative, expressed	-	-	-	-
XLOC_028258|LOC_Os03g31679	Chr3:18070673-18087371	8.00991	0.0113691	36.5985	43.0582	61.2773	15.616	1.4267	Up	0.89029	LOC_Os03g31679:cDNA|annexin A7, putative, expressed	-	-	-	-
XLOC_003377|-	Chr1:38997697-38997925	0	17.5868	13.0643	0	1.36403	0	-4.48792	Down	0.888496	NA	NA	NA	NA	NA
XLOC_060833|LOC_Os09g07230	Chr9:3535758-3543841	0	0	0	4.13901	3.1048	3.1023	11.7518	Up	0.888302	LOC_Os09g07230:cDNA|retrotransposon protein, putative, unclassified, expressed	K14539|1|5e-126|453|obr:102702646|large subunit GTPase 1 [EC:3.6.1.-];K05658|2|4e-70|267|bvg:104905624|ATP-binding cassette, subfamily B (MDR/TAP), member 1 [EC:3.6.3.44];K16570|3|7e-67|256|mdm:103449689|gamma-tubulin complex component 3;K03549|4|6e-63|243|mdm:103412324|KUP system potassium uptake protein;K12619|5|2e-60|235|obr:102707106|5'-3' exoribonuclease 2 [EC:3.1.13.-]	-	-	-
XLOC_029402|LOC_Os03g56930	Chr3:32423158-32424998	242.694	546.782	755.529	1333.43	1044.02	1006.01	1.13089	Up	0.887732	LOC_Os03g56930:cDNA|app1, putative, expressed	-	-	-	-
XLOC_009125|-	Chr10:20454895-20455270	2789.1	1475.05	2328.72	1011.67	1159.34	863.541	-1.11942	Down	0.887365	NA	NA	NA	NA	NA
XLOC_007089|-	Chr1:39117711-39117924	3.82468	0	4.81496	14.6082	21.6269	3.53466	2.20246	Up	0.884524	NA	NA	NA	NA	NA
XLOC_062019|-	Chr9:18288591-18289673	0	0.0618906	0.064574	11.9017	5.16662	5.97085	7.49785	Up	0.884345	NA	NA	NA	NA	NA
XLOC_033956|LOC_Os04g23799	Chr4:13599116-13604443	0	0	0	0	9.92474	0	11.6921	Up	0.883934	LOC_Os04g23799:cDNA|retrotransposon protein, putative, Ty3-gypsy subclass, expressed	K11322|1|2e-39|166|obr:102721193|enhancer of polycomb-like protein;K01723|2|1e-30|136|obr:102705981|hydroperoxide dehydratase [EC:4.2.1.92];K12153|3|1e-30|136|cit:102610907|phenylalanine N-monooxygenase [EC:1.14.13.124];K03469|4|2e-28|129|bdi:104581357|ribonuclease HI [EC:3.1.26.4]	-	-	-
XLOC_033066|-	Chr4:2086081-2086301	33.2688	31.8765	13.9022	13.8097	8.19894	7.35642	-1.42862	Down	0.882357	NA	NA	NA	NA	NA
XLOC_039422|-	Chr5:7701067-7701407	0	0	9.50808	0	0	0	-11.6303	Down	0.879223	NA	NA	NA	NA	NA
XLOC_026149|LOC_Os02g49840	Chr2:30456665-30465848	23.8491	24.9793	14.039	30.8313	29.6864	76.7882	1.12701	Up	0.873412	LOC_Os02g49840:cDNA|OsMADS57 - MADS-box family gene with MIKCc type-box, expressed	K09264|1|3e-80|299|bdi:100839932|MADS-box transcription factor, plant	-	-	-
XLOC_005240|LOC_Os01g31030	Chr1:16974779-16976310	0	0	0	2.74193	2.55939	3.65693	11.544	Up	0.872475	LOC_Os01g31030:cDNA|retrotransposon, putative, centromere-specific	-	-	-	-
XLOC_029573|-	Chr3:34215740-34215990	0	0	0	5.5491	0	3.22526	11.5143	Up	0.869832	NA	NA	NA	NA	NA
XLOC_027131|-	Chr3:5009780-5010023	31.8522	29.259	16.7144	16.7536	5.0821	12.7229	-1.1712	Down	0.866143	NA	NA	NA	NA	NA
XLOC_060834|-	Chr9:3544015-3544645	0	0	0	3.07777	2.5002	2.79054	11.4458	Up	0.864497	NA	NA	NA	NA	NA
XLOC_022328|-	Chr2:20896245-20896578	0	4.8557	2.68655	12.9281	4.54144	11.173	1.9249	Up	0.863123	NA	NA	NA	NA	NA
XLOC_060831|LOC_Os09g07220	Chr9:3532748-3534473	0	0	0	3.84578	1.88392	2.40289	11.4045	Up	0.860907	LOC_Os09g07220:cDNA|retrotransposon protein, putative, unclassified, expressed	K10523|1|7e-16|86.3|sita:101766932|speckle-type POZ protein;K08856|2|9e-11|69.3|obr:102702494|serine/threonine kinase 16 [EC:2.7.11.1];K02358|3|3e-07|57.8|pda:103721475|elongation factor Tu	-	-	-
XLOC_035223|-	Chr4:29163175-29165195	12.5282	7.63948	6.56759	22.7977	16.8073	20.1015	1.15914	Up	0.857535	NA	NA	NA	NA	NA
XLOC_061943|LOC_Os09g28540	Chr9:17352655-17357378	0	0	3.84099	7.46463	2.73356	10.7174	2.44428	Up	0.856311	LOC_Os09g28540:cDNA|expressed protein	-	-	-	-
XLOC_019961|LOC_Os12g33150	Chr12:20058132-20059611	35.9102	21.7072	27.1051	14.4644	11.2795	15.788	-1.02853	Down	0.854734	LOC_Os12g33150:cDNA|expressed protein	-	-	-	-
XLOC_048149|-	Chr6:19852379-19853027	3.25655	10.8074	7.56957	2.65489	1.0984	1.33743	-2.08733	Down	0.851496	NA	NA	NA	NA	NA
XLOC_044475|LOC_Os06g13480	Chr6:7422484-7428360	6.39084	6.73799	6.97508	1.74147	1.0252	1.46979	-2.24654	Down	0.850281	LOC_Os06g13480:cDNA|expressed protein	-	-	-	-
XLOC_000238|LOC_Os01g05280	Chr1:2487386-2487986	7.43638	0	0	0	0	0	-11.2758	Down	0.849855	LOC_Os01g05280:cDNA|expressed protein	-	GO:0044464	-	-
XLOC_037904|LOC_Os04g44120	Chr4:26118249-26119022	10.7999	27.1876	9.32688	9.99645	6.58986	4.56917	-1.16125	Down	0.848675	LOC_Os04g44120:cDNA|collagen triple helix repeat, putative, expressed	-	-	-	-
XLOC_026079|LOC_Os02g48690	Chr2:29804924-29808103	10.9748	24.2266	12.836	6.88609	7.85373	7.01325	-1.14294	Down	0.847118	LOC_Os02g48690:cDNA|expressed protein	-	GO:0043231//intracellular membrane-bounded organelle	-	-
XLOC_002039|-	Chr1:24009257-24009663	0	0	0	1.33399	1.12461	4.81847	11.2442	Up	0.846637	NA	NA	NA	NA	NA
XLOC_033541|LOC_Os04g16140	Chr4:8761353-8768235	0.77936	0.467062	0.170682	4.95777	5.18202	4.88219	3.40606	Up	0.843399	LOC_Os04g16140:cDNA|expressed protein	-	-	-	-
XLOC_019388|-	Chr12:12401190-12401459	7.03872	0	0	0	0	0	-11.1965	Down	0.842501	NA	NA	NA	NA	NA
XLOC_061928|-	Chr9:17097015-17097222	27.482	17.8593	5.78822	7.50906	7.01956	10.5371	-1.02844	Down	0.838426	NA	NA	NA	NA	NA
XLOC_008874|-	Chr10:17373851-17374096	11.1703	10.4539	5.75037	4.03798	2.94414	3.50925	-1.38363	Down	0.837369	NA	NA	NA	NA	NA
XLOC_025172|-	Chr2:19346798-19347338	8.08546	10.6109	12.8269	5.50127	3.9875	3.79752	-1.24648	Down	0.836368	NA	NA	NA	NA	NA
XLOC_022755|LOC_Os02g43640	Chr2:26335477-26338371	10.5937	14.1936	5.21779	4.87835	3.68269	3.91413	-1.26615	Down	0.834885	LOC_Os02g43640:cDNA|retrotransposon protein, putative, unclassified, expressed	K10357|1|6e-14|79.3|zma:103626243|myosin V	-	GO:0003676//nucleic acid binding;GO:0034061//DNA polymerase activity	GO:0006260//DNA replication
XLOC_005969|-	Chr1:26070985-26071195	0	9.31111	7.89956	0	2.13977	1.92526	-2.08169	Down	0.834563	NA	NA	NA	NA	NA
XLOC_025435|-	Chr2:22567217-22567485	0	6.57294	0	0	0	0	-11.0978	Down	0.833031	NA	NA	NA	NA	NA
XLOC_041634|-	Chr5:3985974-3986197	0	6.58027	0	0	0	0	-11.0994	Down	0.833031	NA	NA	NA	NA	NA
XLOC_014795|-	Chr11:12891428-12891643	10.8491	6.0564	6.8207	1.9723	0	6.69371	-1.45287	Down	0.832684	NA	NA	NA	NA	NA
XLOC_054724|-	Chr8:8414712-8415025	1.17094	0.880396	0	2.52854	5.90619	4.89478	2.69928	Up	0.825658	NA	NA	NA	NA	NA
XLOC_057983|-	Chr8:20068893-20069099	4.72944	0	2.99027	10.3408	0	10.872	1.4582	Up	0.825162	NA	NA	NA	NA	NA
XLOC_009956|-	Chr10:7310919-7313045	3.74857	5.29819	5.71335	10.9694	10.352	10.0263	1.08666	Up	0.820977	NA	NA	NA	NA	NA
XLOC_048510|-	Chr6:24136875-24138023	0	0	0	0	6.00081	0	10.9665	Up	0.820253	NA	NA	NA	NA	NA
XLOC_021377|-	Chr2:9029626-9029900	5.98647	0	0	0	0	0	-10.963	Down	0.820238	NA	NA	NA	NA	NA
XLOC_040920|LOC_Os05g44792	Chr5:26042951-26049685	5.05382	5.70077	9.07835	2.72883	2.05822	2.44925	-1.45457	Down	0.819366	LOC_Os05g44792:cDNA|expressed protein	K07466|1|8e-29|130|mtr:MTR_4g111670|replication factor A1	-	-	-
XLOC_048150|LOC_Os06g34100	Chr6:19853958-19856535	1.86099	8.91454	8.11669	2.52827	2.56735	1.55883	-1.5054	Down	0.818845	LOC_Os06g34100:cDNA|expressed protein	-	-	-	-
XLOC_060830|-	Chr9:3531681-3532305	0	0.107969	0	5.10074	2.64248	2.26509	6.50796	Up	0.817585	NA	NA	NA	NA	NA
XLOC_060832|LOC_Os09g07220	Chr9:3532748-3534473	0	0	0	3.16851	1.97069	0.659626	10.9166	Up	0.814943	LOC_Os09g07220:cDNA|retrotransposon protein, putative, unclassified, expressed	K10523|1|7e-16|86.3|sita:101766932|speckle-type POZ protein;K08856|2|9e-11|69.3|obr:102702494|serine/threonine kinase 16 [EC:2.7.11.1];K02358|3|3e-07|57.8|pda:103721475|elongation factor Tu	-	-	-
XLOC_038502|LOC_Os04g54840	Chr4:32609881-32620119	0.605837	1.0452	2.06514	5.01908	5.33616	3.92144	1.94177	Up	0.813693	LOC_Os04g54840:cDNA|DNA-directed RNA polymerase subunit, putative, expressed	K16252|1|0.0|2560|osa:4337169|DNA-directed RNA polymerase IV and V subunit 2 [EC:2.7.7.6];K03010|5|0.0|2064|sita:101755487|DNA-directed RNA polymerase II subunit RPB2 [EC:2.7.7.6]	-	GO:0003676//nucleic acid binding;GO:0001882//nucleoside binding;GO:0034062//RNA polymerase activity	GO:0010467//gene expression

## Sheet:  B
Table S7b LncRNAs significantly up- or down-regualted by Fe deficiency in the shoots of the bhlh156 plants
Gene_id	Locus	+Fe			-Fe			Log2Ratio(-Fe/+Fe)	Up/Down	Probability	Description	KEGG Orthology	GO Component	GO Function	GO Process
XLOC_000871|-	Chr1:10261557-10262877	2.96416	3.57686	3.02367	1.28458	0.960787	1.13702	-1.49968	Down	0.842526	NA	NA	NA	NA	NA
XLOC_000980|-	Chr1:11670170-11670537	0	0	0	1.44626	3.64306	1.70131	2.17858	Up	0.884627	NA	NA	NA	NA	NA
XLOC_002038|-	Chr1:24006971-24007853	0.060143	0	0.195454	27.2016	26.9076	27.553	6.75591	Up	0.991387	NA	NA	NA	NA	NA
XLOC_002081|-	Chr1:24700068-24700300	0	13.7327	0	0	0	0	-3.29599	Down	0.960255	NA	NA	NA	NA	NA
XLOC_002403|LOC_Os01g49480	Chr1:28463720-28465695	0	0	0	3.48332	2.225	1.40068	2.24468	Up	0.89185	LOC_Os01g49480:cDNA|hypothetical protein	-	-	-	-
XLOC_002586|-	Chr1:30298577-30299347	4.63605	5.91702	4.62311	13.8281	11.1196	14.7638	1.38775	Up	0.868559	NA	NA	NA	NA	NA
XLOC_002634|-	Chr1:30736301-30736540	0	14.2262	0	0	0	0	-3.34352	Down	0.962032	NA	NA	NA	NA	NA
XLOC_002971|LOC_Os01g59450	Chr1:34385725-34390283	0	13.8515	0	0	0	0	-3.30757	Down	0.960718	LOC_Os01g59450:cDNA|ZOS1-13 - C2H2 zinc finger protein, expressed	-	-	-	-
XLOC_003738|-	Chr1:43045353-43046250	2.68375	3.6119	2.27382	0.462024	1.63172	0.301353	-1.83912	Down	0.877134	NA	NA	NA	NA	NA
XLOC_004402|LOC_Os01g12350	Chr1:6747475-6750728	5.69814	4.83645	7.07106	12.9474	14.994	14.7256	1.27708	Up	0.848243	LOC_Os01g12350:cDNA|retrotransposon protein, putative, unclassified, expressed	K16860|1|8e-19|97.1|zma:103631261|phospholipase D3/4 [EC:3.1.4.4]	-	-	-
XLOC_004425|-	Chr1:7058227-7059844	0.268234	0.730661	0.193054	2.951	2.36171	1.44239	2.50265	Up	0.898687	NA	NA	NA	NA	NA
XLOC_004438|-	Chr1:7230172-7231079	0.347685	1.00547	0.690679	1.98724	2.88817	2.12953	1.77709	Up	0.856779	NA	NA	NA	NA	NA
XLOC_004669|-	Chr1:9797122-9797353	0	1.40404	1.36609	0	3.93358	9.21262	2.06108	Up	0.917458	NA	NA	NA	NA	NA
XLOC_005239|-	Chr1:16973915-16974455	0.124838	0	0	14.6053	9.98293	10.8144	4.97607	Up	0.98428	NA	NA	NA	NA	NA
XLOC_005240|LOC_Os01g31030	Chr1:16974779-16976310	0.105287	0	0	4.54673	3.40749	3.70165	3.39856	Up	0.9528	LOC_Os01g31030:cDNA|retrotransposon, putative, centromere-specific	-	-	-	-
XLOC_005241|LOC_Os01g31040	Chr1:16976705-16979751	0.357622	0.146056	0.154755	19.497	18.3261	16.3539	6.3625	Up	0.988953	LOC_Os01g31040:cDNA|retrotransposon protein, putative, unclassified, expressed	-	GO:0043231//intracellular membrane-bounded organelle	-	-
XLOC_005468|LOC_Os01g35610	Chr1:19710067-19710504	0	0.467944	0.949158	2.36993	0.923639	3.72798	1.87286	Up	0.865276	LOC_Os01g35610:cDNA|expressed protein	-	GO:0043231//intracellular membrane-bounded organelle	-	-
XLOC_005841|-	Chr1:24390798-24391898	0.53768	1.83079	0.677199	3.05615	10.9828	3.37306	2.51525	Up	0.947625	NA	NA	NA	NA	NA
XLOC_006153|-	Chr1:28459785-28462841	0.0778967	0.0794285	0.0635895	21.1045	14.6043	19.5691	7.96707	Up	0.989378	NA	NA	NA	NA	NA
XLOC_006219|-	Chr1:29195299-29197126	22.8985	20.7545	18.8292	10.4288	5.81796	10.3182	-1.23392	Down	0.840942	NA	NA	NA	NA	NA
XLOC_006554|-	Chr1:33158820-33159381	4.45015	1.67594	2.14242	0.897528	0.246666	0.877779	-2.03186	Down	0.890498	NA	NA	NA	NA	NA
XLOC_006653|LOC_Os01g59265	Chr1:34232025-34266217	0.828042	0	4.24935	3.34526	4.92752	6.61047	1.41603	Up	0.850676	LOC_Os01g59265:cDNA|expressed protein	-	-	-	-
XLOC_006655|-	Chr1:34232025-34266217	2.43574	2.14592	2.92981	8.45859	4.28702	7.58037	1.43616	Up	0.864465	NA	NA	NA	NA	NA
XLOC_006786|-	Chr1:35781673-35782344	38.8144	47.5046	41.8127	21.2088	19.2459	19.4961	-1.09578	Down	0.816995	NA	NA	NA	NA	NA
XLOC_007056|LOC_Os01g66810	Chr1:38790402-38791154	0.458968	5.67407	1.43807	0	0.466418	0.470612	-2.39741	Down	0.904867	LOC_Os01g66810:cDNA|expressed protein	-	GO:0043231//intracellular membrane-bounded organelle	-	-
XLOC_007087|-	Chr1:39112538-39112740	0	0	0	0	11.4541	0	3.05359	Up	0.950676	NA	NA	NA	NA	NA
XLOC_007089|-	Chr1:39117711-39117924	27.7123	15.5753	0	4.07913	6.10074	8.1313	-1.2578	Down	0.844148	NA	NA	NA	NA	NA
XLOC_007167|LOC_Os01g68670	Chr1:39878958-39879405	0.628794	1.29939	1.30139	8.38323	0	1.27112	1.65268	Up	0.867864	LOC_Os01g68670:cDNA|cysteine proteinase inhibitor precursor, putative, expressed	K13899|1|2e-13|75.1|mus:103986439|cystatin-C	GO:0031410//cytoplasmic vesicle	-	-
XLOC_007595|LOC_Os10g03900	Chr10:1770909-1773181	2.72551	2.03277	1.84104	0.796721	0.257066	0	-2.08653	Down	0.877598	LOC_Os10g03900:cDNA|expressed protein	-	-	-	-
XLOC_007767|LOC_Os10g07420	Chr10:3926258-3927292	0	0	0.550498	2.80771	4.23311	3.13593	2.71447	Up	0.934299	LOC_Os10g07420:cDNA|expressed protein	K02365|1|2e-58|211|dosa:Os02t0770700-01|separase [EC:3.4.22.49]	GO:0043231//intracellular membrane-bounded organelle	GO:0016787//hydrolase activity	GO:0019538//protein metabolic process
XLOC_007769|-	Chr10:3930415-3930618	0	0	8.73405	24.8503	0	8.26927	1.78819	Up	0.917458	NA	NA	NA	NA	NA
XLOC_008302|LOC_Os10g20780,LOC_Os10g20794	Chr10:10539675-10553458	1.45137	0.702598	1.88146	33.5254	50.0856	27.9301	4.78871	Up	0.99185	LOC_Os10g20780:cDNA|retrotransposon, putative, centromere-specific, expressed	K03453|1|8e-19|95.1|mdm:103408058|bile acid:Na+ symporter, BASS family;K10706|2|6e-16|85.5|mdm:103410900|senataxin [EC:3.6.4.-];K09493|3|4e-15|82.8|mdm:103425645|T-complex protein 1 subunit alpha;K12819|4|2e-07|57.0|mdm:103427975|pre-mRNA-processing factor SLU7	GO:0043231//intracellular membrane-bounded organelle	-	-
XLOC_008410|-	Chr10:11751406-11754704	1.76599	2.23663	2.63062	0.476281	0.27726	0.444825	-2.46865	Down	0.896099	NA	NA	NA	NA	NA
XLOC_008411|-	Chr10:11751406-11754704	2.39945	3.27717	4.05156	1.07954	0.208568	0.211424	-2.69766	Down	0.931363	NA	NA	NA	NA	NA
XLOC_008863|LOC_Os10g32940	Chr10:17243233-17244589	2.44652	2.60908	1.54528	7.1909	6.24807	4.05221	1.4059	Up	0.854963	LOC_Os10g32940:cDNA|expressed protein	-	-	-	-
XLOC_008874|-	Chr10:17373851-17374096	16.2826	19.0058	4.1522	8.12424	3.00088	4.02235	-1.3806	Down	0.866203	NA	NA	NA	NA	NA
XLOC_009125|-	Chr10:20454895-20455270	1913.24	1667.33	2097.55	629.487	572.766	538.447	-1.70575	Down	0.925492	NA	NA	NA	NA	NA
XLOC_009390|-	Chr10:161785-162074	0	5.52308	0	0	0	0	-2.12059	Down	0.87864	NA	NA	NA	NA	NA
XLOC_009743|-	Chr10:4508809-4509947	9.22966	11.8043	8.51287	23.6933	20.8515	22.158	1.17474	Up	0.830282	NA	NA	NA	NA	NA
XLOC_009748|-	Chr10:4581703-4582569	13.3106	14.1525	11.4262	26.4103	28.4948	28.8496	1.1068	Up	0.818463	NA	NA	NA	NA	NA
XLOC_009788|LOC_Os10g09290	Chr10:5024423-5029757	3.25544	2.77357	2.70222	17.3547	2.98304	18.5859	2.15639	Up	0.943955	LOC_Os10g09290:cDNA|expressed protein	-	-	-	-
XLOC_009982|-	Chr10:7620461-7621383	0	0	2.7039	15.2468	0	11.5862	2.88353	Up	0.967323	NA	NA	NA	NA	NA
XLOC_010384|LOC_Os10g23240	Chr10:12122427-12125225	0.161372	0.832124	0	1.11749	3.00712	3.93347	2.43174	Up	0.911665	LOC_Os10g23240:cDNA|expressed protein	-	-	-	-
XLOC_011129|LOC_Os10g38890	Chr10:20719170-20722956	6.0594	2.24049	3.19393	8.6082	8.30166	9.22469	1.1851	Up	0.823175	LOC_Os10g38890:cDNA|expressed protein	-	GO:0043231//intracellular membrane-bounded organelle	-	-
XLOC_011982|-	Chr11:7443740-7460000	0.856701	2.64168	2.4858	9.47103	3.39568	10.9972	1.9956	Up	0.929007	NA	NA	NA	NA	NA
XLOC_011983|-	Chr11:7443740-7460000	0.0925418	0.283608	0.798936	3.66306	2.34569	4.77471	3.19798	Up	0.946929	NA	NA	NA	NA	NA
XLOC_011993|-	Chr11:7643057-7643624	0.690439	0.352868	0.371587	4.53721	1.69705	0.739538	2.30125	Up	0.893975	NA	NA	NA	NA	NA
XLOC_012276|-	Chr11:11396633-11404311	0	5.92767	0	0	0	0	-2.20741	Down	0.887949	NA	NA	NA	NA	NA
XLOC_012432|-	Chr11:13829488-13829959	0	0	0	5.19587	3.33956	3.55941	3.01136	Up	0.949247	NA	NA	NA	NA	NA
XLOC_013300|LOC_Os11g40930	Chr11:24504244-24507454	3.60113	1.66393	1.29646	0.849506	0.906293	0.553593	-1.50652	Down	0.81742	LOC_Os11g40930:cDNA|expressed protein	-	-	-	-
XLOC_014127|-	Chr11:4504319-4505835	11.4101	9.82332	9.00214	22.1617	19.3173	21.3436	1.05504	Up	0.801893	NA	NA	NA	NA	NA
XLOC_014265|-	Chr11:5924185-5924441	9.25632	0	0	2.54732	0	0	-1.53171	Down	0.851178	NA	NA	NA	NA	NA
XLOC_014509|-	Chr11:8874037-8874318	0	0	0	9.71037	0	0	2.83597	Up	0.940093	NA	NA	NA	NA	NA
XLOC_014789|-	Chr11:12823752-12823995	10.5639	0	0	0	0	0	-2.94659	Down	0.946466	NA	NA	NA	NA	NA
XLOC_014795|-	Chr11:12891428-12891643	8.05163	14.7003	0	5.79521	0	0	-1.77476	Down	0.909965	NA	NA	NA	NA	NA
XLOC_015049|-	Chr11:16200979-16201908	16.1133	19.7691	16.9156	52.1262	47.2234	39.0309	1.39009	Up	0.877443	NA	NA	NA	NA	NA
XLOC_015062|LOC_Os11g28410	Chr11:16349441-16367354	78.6057	79.3127	79.6695	245.115	190.808	204.485	1.43053	Up	0.886983	LOC_Os11g28410:cDNA|retrotransposon protein, putative, unclassified, expressed	K01590|1|0.0|668|dosa:Os11t0473832-00|histidine decarboxylase [EC:4.1.1.22]	-	-	-
XLOC_016005|-	Chr11:28579827-28580102	6.37147	0	5.93174	0	3.83344	0.643613	-1.36314	Down	0.833256	NA	NA	NA	NA	NA
XLOC_016035|LOC_Os11g47910	Chr11:28894998-28901002	1.21316	1.55172	1.52441	4.31219	4.50051	3.51929	1.52359	Up	0.857899	LOC_Os11g47910:cDNA|SCARECROW, putative, expressed	K14494|1|4e-38|160|pop:POPTR_0005s14540g|DELLA protein	-	-	-	LOC_Os01g70840:cDNA|esterase, putative, expressed
XLOC_016117|LOC_Os12g02210	Chr12:689599-691181	0.595363	1.09401	0.543114	13.1431	2.81804	6.02957	3.30017	Up	0.970336	LOC_Os12g02210:cDNA|RING finger protein, putative, expressed	K19038|1|4e-08|58.5|fve:101301022|E3 ubiquitin-protein ligase ATL41 [EC:2.3.2.27];K19039|2|4e-07|55.5|jcu:105640104|E3 ubiquitin-protein ligase ATL7/58/59 [EC:2.3.2.27];K10664|3|8e-07|54.3|ppp:PHYPADRAFT_48685|E3 ubiquitin-protein ligase ATL6/9/15/31/42/55 [EC:2.3.2.27]	-	GO:0046872//metal ion binding	-
XLOC_016552|-	Chr12:5621070-5621606	322.516	248.32	273.31	145.522	102.677	140.313	-1.11953	Down	0.82808	NA	NA	NA	NA	NA
XLOC_016975|LOC_Os12g18340	Chr12:10585679-10586643	0.695436	0.818917	1.1019	2.84282	3.0082	2.95095	1.75032	Up	0.869293	LOC_Os12g18340:cDNA|transposon protein, putative, unclassified, expressed	-	-	-	-
XLOC_016976|-	Chr12:10588093-10588895	2.46386	1.88659	1.70357	6.34813	8.26372	8.3452	1.92297	Up	0.922441	NA	NA	NA	NA	NA
XLOC_017200|LOC_Os12g23570	Chr12:13345742-13347747	3.56561	6.17326	3.62045	16.4527	2.32082	10.491	1.13131	Up	0.812437	LOC_Os12g23570:cDNA|expressed protein	K02946|1|4e-08|57.4|mtr:MTR_1g006120|small subunit ribosomal protein S10	-	-	-
XLOC_017205|-	Chr12:13373689-13410965	21.8921	21.9455	9.59579	4.74858	2.6565	4.01332	-2.22638	Down	0.95083	NA	NA	NA	NA	NA
XLOC_017457|LOC_Os12g28520	Chr12:16852380-16853275	3.55045	4.17818	3.01358	10.6191	10.0956	8.99936	1.46785	Up	0.87725	LOC_Os12g28520:cDNA|abscisic acid-inducible, putative, expressed	-	-	-	-
XLOC_017589|-	Chr12:18721474-18724676	1.57276	0.628853	0.539504	2.64474	3.54014	2.1512	1.60461	Up	0.847934	NA	NA	NA	NA	NA
XLOC_017749|LOC_Os12g34100	Chr12:20641715-20645956	6.31865	10.6314	2.4354	1.59975	3.13977	0	-1.88747	Down	0.916222	LOC_Os12g34100:cDNA|expressed protein	-	-	-	-
XLOC_018396|LOC_Os12g02350	Chr12:763790-764760	3.2347	3.46915	4.10051	0.910259	1.74482	0.652169	-1.70791	Down	0.877289	LOC_Os12g02350:cDNA|RING-H2 finger protein, putative, expressed	K19040|1|8e-28|124|pxb:103938611|E3 ubiquitin-protein ligase ATL10/75/76/77/78 [EC:2.3.2.27]	-	-	-
XLOC_018829|LOC_Os12g10280	Chr12:5435922-5440813	0	6.79601	1.82674	0.920222	0.297368	0.300779	-2.58695	Down	0.92445	LOC_Os12g10280:cDNA|aquaporin protein, putative, expressed	K09874|1|9e-95|348|dosa:Os12t0204100-01|aquaporin NIP	-	-	-
XLOC_018984|-	Chr12:7448665-7449194	0	0	0	36.5902	37.5319	29.7115	6.11317	Up	0.992236	NA	NA	NA	NA	NA
XLOC_018985|-	Chr12:7449992-7450384	0.232186	0.238024	0.246824	50.3896	59.8447	38.8579	7.69995	Up	0.993627	NA	NA	NA	NA	NA
XLOC_018986|LOC_Os12g13350	Chr12:7453144-7453896	0.885203	0.603709	0.474661	625.556	613.411	523.407	9.80982	Up	0.997798	LOC_Os12g13350:cDNA|retrotransposon protein, putative, Ty1-copia subclass, expressed	-	-	-	-
XLOC_018987|-	Chr12:7454197-7454535	0.668303	0.343354	0.352069	605.018	589.181	498.921	10.2779	Up	0.99776	NA	NA	NA	NA	NA
XLOC_018988|-	Chr12:7456190-7456477	5.48091	6.22157	8.54239	5542.79	5017.51	4503.97	9.53936	Up	0.998146	NA	NA	NA	NA	NA
XLOC_019129|-	Chr12:9312430-9313098	0.890104	0.45461	1.24928	1.76278	3.00957	2.29761	1.44653	Up	0.81433	NA	NA	NA	NA	NA
XLOC_019523|LOC_Os12g24870	Chr12:14255862-14261254	0	0	0	135.881	118.693	107.804	7.91639	Up	0.99579	LOC_Os12g24870:cDNA|SWIM zinc finger family protein, putative, expressed	K17604|1|2e-20|100|mus:103988948|zinc finger SWIM domain-containing protein 3	-	-	-
XLOC_019524|-	Chr12:14255862-14261254	0	0	0	111.363	131.722	96.9381	7.82453	Up	0.995635	NA	NA	NA	NA	NA
XLOC_019770|-	Chr12:17529297-17529586	0	0	5.5662	0	0	0	-2.1301	Down	0.879606	NA	NA	NA	NA	NA
XLOC_019911|-	Chr12:19457280-19457501	5.13914	10.7087	13.7783	4.97548	1.6477	3.30134	-1.5778	Down	0.893357	NA	NA	NA	NA	NA
XLOC_019961|LOC_Os12g33150	Chr12:20058132-20059611	25.3662	11.1122	20.6546	5.28051	9.19987	2.06977	-1.78748	Down	0.922364	LOC_Os12g33150:cDNA|expressed protein	-	-	-	-
XLOC_020029|-	Chr12:20638863-20639482	28.8	23.8071	14.3408	16.5817	38.9389	179.946	1.81441	Up	0.930823	NA	NA	NA	NA	NA
XLOC_020050|-	Chr12:20813605-20814008	9.34375	6.00773	2.45104	1.63733	1.99061	4.42239	-1.14496	Down	0.801661	NA	NA	NA	NA	NA
XLOC_020081|-	Chr12:21266266-21267726	3.6525	2.11495	0.848908	0.288048	0	0.0846856	-2.92242	Down	0.90842	NA	NA	NA	NA	NA
XLOC_020413|-	Chr12:25853357-25853663	2.22551	4.58424	0	0.929817	0.905735	0	-1.64606	Down	0.846311	NA	NA	NA	NA	NA
XLOC_020532|LOC_Os12g43780	Chr12:27190749-27192006	1.71726	2.9446	2.04425	0.237377	0.684949	1.40417	-1.52732	Down	0.821939	LOC_Os12g43780:cDNA|expressed protein	-	-	-	-
XLOC_020872|LOC_Os02g06250	Chr2:3102174-3137965	0	0	6.98018	0	0	1.34431	-1.76726	Down	0.865083	LOC_Os02g06250:cDNA|phytosulfokine receptor precursor, putative, expressed	K19613|1|1e-50|202|pxb:103948289|leucine-rich repeat protein SHOC2;K13415|2|1e-47|192|tcc:TCM_001284|protein brassinosteroid insensitive 1 [EC:2.7.10.1 2.7.11.1];K13420|5|2e-45|184|tcc:TCM_029651|LRR receptor-like serine/threonine-protein kinase FLS2 [EC:2.7.11.1]	GO:0031410//cytoplasmic vesicle	-	-
XLOC_020920|-	Chr2:3557328-3562280	4.71913	3.42435	3.87431	1.26406	1.62777	1.41865	-1.47925	Down	0.851333	NA	NA	NA	NA	NA
XLOC_021092|LOC_Os02g10450	Chr2:5490495-5492326	1.01526	1.16499	1.06898	2.82083	3.67855	2.82376	1.52072	Up	0.843376	LOC_Os02g10450:cDNA|expressed protein	-	-	-	-
XLOC_021162|LOC_Os02g12120	Chr2:6296877-6310619	0	1.28236	7.70995	0	0.623014	0.627682	-2.43883	Down	0.921012	LOC_Os02g12120:cDNA|retrotransposon protein, putative, unclassified, expressed	K12619|1|7e-68|261|obr:102707106|5'-3' exoribonuclease 2 [EC:3.1.13.-];K16570|2|1e-66|256|mdm:103449689|gamma-tubulin complex component 3;K03549|5|5e-52|208|mdm:103412324|KUP system potassium uptake protein	GO:0043231//intracellular membrane-bounded organelle	GO:0003676//nucleic acid binding;GO:0005402//cation:sugar symporter activity	GO:0006259//DNA metabolic process;GO:0008643//carbohydrate transport
XLOC_021237|LOC_Os02g13304	Chr2:7088105-7090008	1.27496	1.42055	1.79802	5.28182	4.80147	4.2852	1.67699	Up	0.886945	LOC_Os02g13304:cDNA|expressed protein	-	-	-	-
XLOC_021375|-	Chr2:9023250-9024597	0.411861	1.68121	1.11652	3.5921	2.34935	7.687	2.08616	Up	0.918888	NA	NA	NA	NA	NA
XLOC_021376|-	Chr2:9025169-9025714	0.614537	0.376967	1.45394	1.88204	2.84574	7.2317	2.28999	Up	0.925338	NA	NA	NA	NA	NA
XLOC_021744|LOC_Os02g22820	Chr2:13606028-13607999	1.30691	1.58992	1.49676	5.0533	4.98053	3.56376	1.62988	Up	0.879915	LOC_Os02g22820:cDNA|expressed protein	-	-	-	-
XLOC_022162|-	Chr2:18735759-18736767	0.504999	0.41227	0.438135	1.7341	2.35837	1.91269	2.14748	Up	0.87192	NA	NA	NA	NA	NA
XLOC_022328|-	Chr2:20896245-20896578	0	3.70396	9.65453	9.40155	11.6041	19.8163	1.55858	Up	0.894747	NA	NA	NA	NA	NA
XLOC_023132|-	Chr2:30712677-30712954	0	0	6.42496	0	0	0.627682	-2.18956	Down	0.891232	NA	NA	NA	NA	NA
XLOC_024556|-	Chr2:11427042-11427400	0.863573	2.65931	1.21782	6.44155	4.46053	5.11325	1.75628	Up	0.898262	NA	NA	NA	NA	NA
XLOC_025173|-	Chr2:19348166-19348618	3.62067	6.00066	7.92919	3.17907	2.16492	2.37958	-1.18417	Down	0.810236	NA	NA	NA	NA	NA
XLOC_025388|LOC_Os02g36530	Chr2:22065079-22065522	1.88302	4.14006	1.9949	5.17367	11.1379	7.3256	1.55975	Up	0.88737	LOC_Os02g36530:cDNA|expressed protein	-	-	-	-
XLOC_025425|LOC_Os02g37250,LOC_Os02g37260	Chr2:22509550-22531323	0.289676	0	0	5.00456	3.12886	4.83514	3.32994	Up	0.955852	LOC_Os02g37250:cDNA|hypothetical protein	-	-	-	-
XLOC_025440|-	Chr2:22593083-22593426	5.78384	2.64064	5.76134	2.72654	2.64631	0.668751	-1.23145	Down	0.811317	NA	NA	NA	NA	NA
XLOC_025454|-	Chr2:22747078-22747738	4.16929	3.88866	3.91343	0.0996934	0.670245	0.974579	-2.77869	Down	0.943569	NA	NA	NA	NA	NA
XLOC_025482|-	Chr2:23010958-23011195	1.18854	0	1.20682	145.724	106.757	145.708	7.10357	Up	0.995867	NA	NA	NA	NA	NA
XLOC_025754|-	Chr2:26166013-26166425	0	0	0	2.47012	5.20807	9.45651	3.51389	Up	0.967246	NA	NA	NA	NA	NA
XLOC_025755|-	Chr2:26167950-26168249	0	0	0	1.99262	2.42835	3.42954	2.38782	Up	0.907879	NA	NA	NA	NA	NA
XLOC_025979|-	Chr2:28700888-28701276	33.2682	31.1854	28.2777	16.5809	14.3154	11.9968	-1.11231	Down	0.818888	NA	NA	NA	NA	NA
XLOC_026132|LOC_Os02g49560	Chr2:30294426-30296285	3.80646	3.58509	3.71881	9.28148	9.3699	8.2993	1.27842	Up	0.842101	LOC_Os02g49560:cDNA|bZIP transcription factor domain containing protein, expressed	-	-	GO:0003677//DNA binding	GO:0006351//transcription, DNA-templated
XLOC_026149|LOC_Os02g49840	Chr2:30456665-30465848	17.1874	24.9534	35.6363	104.922	63.6256	157.42	2.06731	Up	0.950637	LOC_Os02g49840:cDNA|OsMADS57 - MADS-box family gene with MIKCc type-box, expressed	K09264|1|3e-80|299|bdi:100839932|MADS-box transcription factor, plant	-	-	-
XLOC_026390|-	Chr2:33212201-33219517	0.993187	0.62006	0.759113	2.54209	2.13921	2.62054	1.62194	Up	0.842372	NA	NA	NA	NA	NA
XLOC_026525|-	Chr2:34744893-34745583	4.32606	5.54479	2.74873	2.2415	0.538022	1.64327	-1.51263	Down	0.85786	NA	NA	NA	NA	NA
XLOC_026779|-	Chr3:1250141-1252829	0.543247	0.0860841	0	2.80745	3.37202	1.86994	2.83341	Up	0.922634	NA	NA	NA	NA	NA
XLOC_026882|-	Chr3:2407927-2409136	2.42648	2.60391	1.54979	6.46497	5.01185	6.58585	1.45681	Up	0.864658	NA	NA	NA	NA	NA
XLOC_027224|-	Chr3:6075418-6078967	1.53668	0.785625	0.963436	3.35855	3.50195	2.32703	1.48346	Up	0.837041	NA	NA	NA	NA	NA
XLOC_027386|-	Chr3:7980752-7982257	2.78418	3.91256	3.69887	1.03157	0.625279	0.873116	-2.03879	Down	0.903708	NA	NA	NA	NA	NA
XLOC_027583|LOC_Os03g18260	Chr3:10233100-10234410	0	0	0	6.67369	9.65948	5.4978	3.86334	Up	0.975319	LOC_Os03g18260:cDNA|expressed protein	-	-	-	-
XLOC_028119|-	Chr3:16364421-16364640	0	0	0	0	0	6.93825	2.40386	Up	0.909077	NA	NA	NA	NA	NA
XLOC_028258|LOC_Os03g31679	Chr3:18070673-18087371	15.925	16.286	17.5704	53.2185	66.8953	51.8073	1.78807	Up	0.928467	LOC_Os03g31679:cDNA|annexin A7, putative, expressed	-	-	-	-
XLOC_028942|LOC_Os03g47780	Chr3:27120028-27123813	4.32885	1.69402	2.92138	0.00123329	3.33533	0.00424963	-1.42076	Down	0.824759	LOC_Os03g47780:cDNA|WD repeat-containing protein, putative, expressed	K08266|1|0.0|533|dosa:Os03t0681700-01|G protein beta subunit-like	-	GO:0004683//calmodulin-dependent protein kinase activity;GO:0004683//calmodulin-dependent protein kinase activity	-
XLOC_029228|-	Chr3:30630870-30631194	4.13237	5.02267	2.76197	13.8476	11.1551	6.99317	1.42486	Up	0.870104	NA	NA	NA	NA	NA
XLOC_029542|-	Chr3:33916352-33916753	4.63636	2.03642	3.9943	1.42569	1.60823	0.698255	-1.51508	Down	0.851294	NA	NA	NA	NA	NA
XLOC_030275|-	Chr3:5555052-5555319	0	0	8.06973	0	0	0	-2.5961	Down	0.924411	NA	NA	NA	NA	NA
XLOC_030293|-	Chr3:5664829-5666038	2.33242	2.54366	1.70292	6.15842	6.0682	5.05634	1.39341	Up	0.851719	NA	NA	NA	NA	NA
XLOC_030648|-	Chr3:10072346-10074073	5.66991	5.97069	6.42451	1.93622	1.43155	2.14862	-1.71141	Down	0.897296	NA	NA	NA	NA	NA
XLOC_030649|-	Chr3:10074179-10076829	4.39705	4.84982	5.00127	2.02198	2.038	2.16984	-1.19351	Down	0.804133	NA	NA	NA	NA	NA
XLOC_030899|-	Chr3:13082903-13086627	3.5336	3.68498	1.70732	8.8724	6.0471	5.26758	1.17736	Up	0.814523	NA	NA	NA	NA	NA
XLOC_032334|-	Chr3:30342710-30343132	0	9.93691	3.59007	0	0	0	-3.22517	Down	0.95786	NA	NA	NA	NA	NA
XLOC_032968|LOC_Os04g02450	Chr4:886138-890756	0	16.4869	0	0	0	0	-3.54324	Down	0.967941	LOC_Os04g02450:cDNA|rust-resistance protein Lr21, putative, expressed	K15078|1|2e-58|228|vvi:100255136|structure-specific endonuclease subunit SLX1 [EC:3.6.1.-];K19613|2|2e-52|207|mtr:MTR_3g018980|leucine-rich repeat protein SHOC2	-	-	-
XLOC_032973|LOC_Os04g02530	Chr4:937691-943051	2.65334	5.93173	3.67685	12.9544	10.8118	16.1647	1.70332	Up	0.910429	LOC_Os04g02530:cDNA|expressed protein	-	-	-	-
XLOC_033264|LOC_Os04g09350	Chr4:4965325-4975369	0.513702	1.17189	1.30091	21.1154	24.2535	16.2088	4.36588	Up	0.988065	LOC_Os04g09350:cDNA|expressed protein	-	-	-	-
XLOC_033281|-	Chr4:5269513-5269790	2.48251	0	3.85497	0	0	0	-2.1885	Down	0.885979	NA	NA	NA	NA	NA
XLOC_033431|-	Chr4:7258284-7258715	2.6539	1.55305	2.42853	0.820128	0.197967	1.40519	-1.45324	Down	0.809	NA	NA	NA	NA	NA
XLOC_033541|LOC_Os04g16140	Chr4:8761353-8768235	0.439662	0.34483	0.349813	7.6793	5.61132	6.32921	4.11243	Up	0.973542	LOC_Os04g16140:cDNA|expressed protein	-	-	-	-
XLOC_033594|-	Chr4:9183496-9184288	43.5957	32.4226	37.528	19.9896	14.0126	17.3557	-1.14462	Down	0.827076	NA	NA	NA	NA	NA
XLOC_033770|-	Chr4:11255682-11261439	1.83793	1.89857	0	8.17944	1.23065	2.4799	1.4888	Up	0.852646	NA	NA	NA	NA	NA
XLOC_033953|LOC_Os04g23700	Chr4:13550611-13555333	0.585546	1.1971	0.756148	3.71833	2.59	3.63651	1.9698	Up	0.896987	LOC_Os04g23700:cDNA|lectin protein kinase family protein, putative, expressed	K04733|1|1e-140|501|sot:102583202|interleukin-1 receptor-associated kinase 4 [EC:2.7.11.1]	GO:0031410//cytoplasmic vesicle	GO:0030246//carbohydrate binding;GO:0004672//protein kinase activity;GO:0032559	GO:0006464//cellular protein modification process;GO:0008037//cell recognition
XLOC_034109|-	Chr4:15885281-15885528	0	0	0	0	9.66026	0	2.82921	Up	0.939436	NA	NA	NA	NA	NA
XLOC_034268|-	Chr4:17844862-17845167	4.04675	21.3044	9.39776	0.469407	0.457304	1.38439	-3.91032	Down	0.981537	NA	NA	NA	NA	NA
XLOC_035223|-	Chr4:29163175-29165195	7.06036	9.53214	9.88179	30.1476	25.8879	30.6568	1.71131	Up	0.917999	NA	NA	NA	NA	NA
XLOC_036189|-	Chr4:5058346-5059624	0	0	0	0	5.3391	0	2.07932	Up	0.873619	NA	NA	NA	NA	NA
XLOC_036295|-	Chr4:6268164-6268689	0	0	0.281525	100.167	63.9163	74.1883	7.5386	Up	0.994902	NA	NA	NA	NA	NA
XLOC_036534|-	Chr4:8810545-8813416	0.62925	1.37475	1.12579	6.6133	9.40521	6.65255	2.85671	Up	0.963384	NA	NA	NA	NA	NA
XLOC_036628|-	Chr4:9676914-9677275	2.81942	2.31493	4.47528	4.81103	7.28597	11.4979	1.29592	Up	0.842874	NA	NA	NA	NA	NA
XLOC_036870|-	Chr4:13083947-13085465	0.943943	1.06881	1.30525	4.65571	2.77841	3.62567	1.73694	Up	0.880881	NA	NA	NA	NA	NA
XLOC_037117|LOC_Os04g27750	Chr4:16401765-16403457	0.518865	0.90016	0.787664	2.64319	3.1936	2.07704	1.84249	Up	0.87134	LOC_Os04g27750:cDNA|expressed protein	-	-	-	-
XLOC_037129|-	Chr4:16527113-16527646	2.55291	1.56619	2.19517	0.6975	0.805585	0.818719	-1.44337	Down	0.803322	NA	NA	NA	NA	NA
XLOC_037283|LOC_Os04g31290	Chr4:18720328-18722735	0	0	0	3.17765	2.71369	2.26488	2.44294	Up	0.912939	LOC_Os04g31290:cDNA|helix-loop-helix DNA-binding domain containing protein, expressed	K16190|1|1e-10|68.6|bdi:100843665|glucuronokinase [EC:2.7.1.43];K13422|2|2e-10|68.2|cic:CICLE_v10019730mg|transcription factor MYC2	-	-	-
XLOC_037293|LOC_Os04g31550	Chr4:18869252-18870378	0.540783	1.76609	1.34833	3.17284	3.49977	2.45646	1.32052	Up	0.807223	LOC_Os04g31550:cDNA|RALFL22 - Rapid ALkalinization Factor RALF family protein precursor, expressed	-	GO:0031410//cytoplasmic vesicle	-	-
XLOC_037303|LOC_Os04g31790	Chr4:19020395-19039118	0.176829	0.644161	0.526282	2.64943	2.6982	7.50503	3.25395	Up	0.955041	LOC_Os04g31790:cDNA|expressed protein	K09264|1|7e-10|65.9|pda:103710313|MADS-box transcription factor, plant	-	-	-
XLOC_037362|-	Chr4:20020750-20021128	2.41945	1.49628	1.51384	9.05869	6.37923	4.45492	1.87334	Up	0.914793	NA	NA	NA	NA	NA
XLOC_037393|LOC_Os04g33630	Chr4:20365610-20369229	3.76726	3.98873	2.71759	1.3863	1.69922	1.20422	-1.28779	Down	0.810815	LOC_Os04g33630:cDNA|2Fe-2S iron-sulfur cluster binding domain containing protein, expressed	K02639|1|5e-82|304|dosa:Os04t0412200-01|ferredoxin	GO:0043231//intracellular membrane-bounded organelle	GO:0051536//iron-sulfur cluster binding	-
XLOC_037765|-	Chr4:24672609-24673190	0.221172	0.226047	0.119094	1.21214	3.38002	2.25215	3.59523	Up	0.921475	NA	NA	NA	NA	NA
XLOC_038896|LOC_Os05g02790	Chr5:1003793-1010072	2.70678	0.643785	3.61781	0.165963	0.309277	1.95936	-1.51714	Down	0.823754	LOC_Os05g02790:cDNA|KIP1, putative, expressed	K09291|1|2e-06|56.2|atr:18432364|nucleoprotein TPR;K06674|2|6e-06|54.3|gsl:Gasu_17860|structural maintenance of chromosome 2	-	-	-
XLOC_038967|LOC_Os05g03972	Chr5:1785135-1791401	5.23363	4.90757	7.48542	2.05917	1.3734	3.71955	-1.30131	Down	0.834685	LOC_Os05g03972:cDNA|plant protein of unknown function domain containing protein, expressed	-	-	-	-
XLOC_039221|LOC_Os05g08910	Chr5:4928929-4935229	0.194266	1.256	0.981539	15.5263	17.2224	3.77545	3.90875	Up	0.982117	LOC_Os05g08910:cDNA|expressed protein	-	-	-	-
XLOC_039222|-	Chr5:4928929-4935229	0	0	0.501182	4.58934	5.51789	1.4961	2.95037	Up	0.946891	NA	NA	NA	NA	NA
XLOC_039366|-	Chr5:7045077-7048965	5.16515	4.60095	7.39822	2.62987	2.94875	2.05794	-1.16842	Down	0.807416	NA	NA	NA	NA	NA
XLOC_040503|LOC_Os05g36350	Chr5:21504546-21519898	0.548091	0	0	1.13257	0	6.1324	2.32649	Up	0.903824	LOC_Os05g36350:cDNA|pentatricopeptide, putative, expressed	K03452|1|2e-96|354|vvi:100250295|magnesium/proton exchanger;K17964|2|1e-93|344|gmx:100811379|leucine-rich PPR motif-containing protein, mitochondrial	-	-	-
XLOC_040839|LOC_Os05g43582	Chr5:25346586-25352589	3.04502	2.95114	3.39722	1.09925	0.711729	2.06191	-1.27823	Down	0.801893	LOC_Os05g43582:cDNA|tRNA methyltran, putative, expressed	K03644|1|2e-93|343|obr:102719869|lipoic acid synthetase [EC:2.8.1.8]	-	GO:0016740//transferase activity	-
XLOC_041405|-	Chr5:1177463-1177693	0	17.2315	0	0	0	0	-3.6034	Down	0.969409	NA	NA	NA	NA	NA
XLOC_041477|-	Chr5:2107430-2107668	34.9401	39.9193	17.7492	14.9887	11.381	6.86029	-1.47866	Down	0.889378	NA	NA	NA	NA	NA
XLOC_041565|-	Chr5:3089479-3090309	0.783456	0.333249	0.494776	2.88527	4.63474	3.2423	2.73953	Up	0.937621	NA	NA	NA	NA	NA
XLOC_042630|-	Chr5:16873192-16873921	2.34913	6.11723	5.86248	14.1011	7.93073	10.6055	1.1876	Up	0.827231	NA	NA	NA	NA	NA
XLOC_042753|-	Chr5:18293373-18294495	5.01063	3.74096	3.53405	1.37645	0.915531	2.48439	-1.36299	Down	0.831866	NA	NA	NA	NA	NA
XLOC_042835|LOC_Os05g32980	Chr5:19333587-19334427	2.82618	2.88505	2.64278	6.74286	7.21478	6.03395	1.25885	Up	0.830127	LOC_Os05g32980:cDNA|expressed protein	-	-	-	-
XLOC_043071|-	Chr5:22044920-22045170	10.2359	0	0	0	0	0	-2.90508	Down	0.944341	NA	NA	NA	NA	NA
XLOC_043135|-	Chr5:22749998-22751152	8.13426	6.64798	7.85891	1.79513	1.76449	1.47662	-2.16853	Down	0.936732	NA	NA	NA	NA	NA
XLOC_043336|LOC_Os05g42350	Chr5:24772381-24785390	29.264	41.6557	16.8518	10.7041	11.0518	12.6834	-1.3497	Down	0.866589	LOC_Os05g42350:cDNA|ferredoxin--nitrite reductase, putative, expressed	K00392|1|0.0|1165|dosa:Os05t0503300-02|sulfite reductase (ferredoxin) [EC:1.8.7.1]	-	GO:0016673;GO:0005506//iron ion binding;GO:0051536//iron-sulfur cluster binding	GO:0008152//metabolic process
XLOC_043341|-	Chr5:24912829-24914057	0.710182	0.724517	0.899715	2.58356	3.60601	2.26686	1.85699	Up	0.877404	NA	NA	NA	NA	NA
XLOC_043409|-	Chr5:25964688-25965081	7.15674	4.25988	7.36345	3.47314	1.91975	2.67345	-1.21922	Down	0.81993	NA	NA	NA	NA	NA
XLOC_043734|LOC_Os05g51230	Chr5:29382084-29385643	1.20504	1.4598	1.75873	6.06215	6.12443	3.22593	1.80082	Up	0.901236	LOC_Os05g51230:cDNA|phosphatidylinositol 3- and 4-kinase family protein, putative, expressed	K14544|1|3e-81|303|csl:COCSUDRAFT_65874|U3 small nucleolar RNA-associated protein 22;K08770|2|2e-35|152|ath:AT1G64470|ubiquitin C;K12158|4|2e-11|72.0|ppp:PHYPADRAFT_216423|ubiquitin-like protein Nedd8	-	-	-
XLOC_043965|-	Chr6:1833598-1834969	0	4.3588	14.6753	0	0	0.839083	-3.40894	Down	0.968752	NA	NA	NA	NA	NA
XLOC_044052|-	Chr6:2715384-2715732	8.35348	3.17734	7.83917	1.97216	2.55114	2.90176	-1.38335	Down	0.852839	NA	NA	NA	NA	NA
XLOC_044444|-	Chr6:7058265-7059308	0.821893	1.08534	0.681783	2.46441	3.02828	2.19812	1.57073	Up	0.839243	NA	NA	NA	NA	NA
XLOC_044475|LOC_Os06g13480	Chr6:7422484-7428360	3.91858	4.06661	6.5703	0.226923	1.17394	0.59363	-2.86747	Down	0.952144	LOC_Os06g13480:cDNA|expressed protein	-	-	-	-
XLOC_044813|LOC_Os06g20760	Chr6:11967130-11969969	27.1653	27.12	26.3207	71.443	51.4941	63.8204	1.21221	Up	0.843994	LOC_Os06g20760:cDNA|expressed protein	-	-	-	-
XLOC_044832|-	Chr6:12268390-12268962	0	0	0	5.71637	4.78037	5.46873	3.41192	Up	0.963847	NA	NA	NA	NA	NA
XLOC_044845|LOC_Os06g21410	Chr6:12366466-12368160	5.05623	7.29928	8.95229	11.5424	25.5922	18.0668	1.37332	Up	0.867053	LOC_Os06g21410:cDNA|arabinogalactan peptide 23 precursor, putative, expressed	-	-	-	-
XLOC_045137|LOC_Os06g27590,LOC_Os06g27600	Chr6:15611808-15629776	0.432951	1.85112	0.682795	6.36714	7.77299	6.28653	2.78344	Up	0.959251	LOC_Os06g27590:cDNA|expressed protein	-	-	-	-
XLOC_046265|-	Chr6:29356767-29357020	0	0	0.905638	0	0	10.5543	2.60008	Up	0.936578	NA	NA	NA	NA	NA
XLOC_046287|-	Chr6:29623037-29624685	2.53279	2.07219	2.30012	0.557174	0.651633	0.846397	-1.74838	Down	0.852028	NA	NA	NA	NA	NA
XLOC_046788|LOC_Os06g07790	Chr6:3779652-3785951	8.98285	9.52845	8.81832	3.92312	1.50689	2.32098	-1.81801	Down	0.91684	LOC_Os06g07790:cDNA|retrotransposon protein, putative, unclassified, expressed	K18577|1|3e-43|177|mdm:103414113|mannosylglycoprotein endo-beta-mannosidase [EC:3.2.1.152];K11000|2|1e-30|136|zma:103644393|callose synthase [EC:2.4.1.-];K07466|3|2e-25|119|mtr:MTR_5g026890|replication factor A1;K08081|4|4e-17|91.3|mdm:103412975|tropinone reductase I [EC:1.1.1.206];K15115|5|2e-15|85.5|egr:104435557|solute carrier family 25 (mitochondrial folate transporter), member 32	-	-	-
XLOC_046942|-	Chr6:5653537-5654465	11.1236	0	1.60074	0	0	0	-3.14016	Down	0.954616	NA	NA	NA	NA	NA
XLOC_047401|-	Chr6:10909787-10911070	0.598545	0.648757	1.05643	2.3259	2.1076	2.31231	1.55002	Up	0.826651	NA	NA	NA	NA	NA
XLOC_048147|-	Chr6:19850203-19850614	6.48889	1.28679	3.12222	0	0	0	-2.86102	Down	0.941406	NA	NA	NA	NA	NA
XLOC_048149|-	Chr6:19852379-19853027	4.19358	4.47451	6.13433	0.307371	0.590508	0	-3.40452	Down	0.961491	NA	NA	NA	NA	NA
XLOC_048150|LOC_Os06g34100	Chr6:19853958-19856535	9.58927	7.3477	9.72393	0.632267	0.809917	0.618142	-3.69378	Down	0.977636	LOC_Os06g34100:cDNA|expressed protein	-	-	-	-
XLOC_048285|-	Chr6:21379840-21380207	0	18.0596	0	0	57.4483	1.1342	1.63221	Up	0.907493	NA	NA	NA	NA	NA
XLOC_049340|LOC_Os07g04930	Chr7:2175077-2182644	1.11315	0.914275	1.12796	655.309	648.052	570.001	9.2136	Up	0.99776	LOC_Os07g04930:cDNA|retrotransposon protein, putative, unclassified, expressed	-	GO:0031410//cytoplasmic vesicle	-	-
XLOC_049438|-	Chr7:3295054-3295486	2.0754	2.31855	3.82742	1.22458	1.18233	0.199823	-1.65714	Down	0.855156	NA	NA	NA	NA	NA
XLOC_049465|-	Chr7:3633766-3635191	3.77773	2.51445	3.14535	0.848414	1.33586	1.06573	-1.53797	Down	0.847856	NA	NA	NA	NA	NA
XLOC_049518|LOC_Os07g08300	Chr7:4240043-4259355	1.4646	0.830756	2.33656	3.51046	3.46318	4.08463	1.25544	Up	0.806759	LOC_Os07g08300:cDNA|major facilitator superfamily antiporter, putative, expressed	K12818|1|4e-49|166|smo:SELMODRAFT_429199|ATP-dependent RNA helicase DHX8/PRP22 [EC:3.6.4.13];K12670|3|1e-06|56.2|egr:104455554|oligosaccharyltransferase complex subunit beta	GO:0044464	-	GO:0006810//transport
XLOC_049650|LOC_Os07g10420	Chr7:5598637-5600789	1.23312	1.10118	2.5614	3.9167	5.67314	4.77345	1.5528	Up	0.870877	LOC_Os07g10420:cDNA|expressed protein	-	-	-	-
XLOC_049699|LOC_Os07g11330	Chr7:6244129-6245212	1.66547	2.15306	1.68479	5.28388	6.30104	4.62215	1.55825	Up	0.876671	LOC_Os07g11330:cDNA|RAL2 - Seed allergenic protein RA5/RA14/RA17 precursor, expressed	-	GO:0031410//cytoplasmic vesicle	GO:0004866//endopeptidase inhibitor activity	GO:0006950//response to stress
XLOC_050684|-	Chr7:18682413-18683759	1.91737	3.1675	3.01337	6.50954	6.45989	5.81946	1.2142	Up	0.818617	NA	NA	NA	NA	NA
XLOC_052037|-	Chr7:4112597-4113752	0.759572	0.990537	0.277078	3.16105	2.4622	2.4958	2.00183	Up	0.88679	NA	NA	NA	NA	NA
XLOC_052274|LOC_Os07g12800	Chr7:7320814-7323790	0	0.0181792	0	2.34395	2.16558	2.96744	2.87646	Up	0.918076	LOC_Os07g12800:cDNA|expressed protein	-	GO:0043231//intracellular membrane-bounded organelle;GO:0043231//intracellular membrane-bounded organelle	-	-
XLOC_053810|-	Chr7:26962949-26963921	8.16586	7.18353	10.0477	2.31612	2.99279	2.43796	-1.71298	Down	0.905716	NA	NA	NA	NA	NA
XLOC_053858|LOC_Os07g46080	Chr7:27501836-27507155	0	6.08965	0	0	0	0	-2.24075	Down	0.891541	LOC_Os07g46080:cDNA|expressed protein	-	GO:0044464	-	-
XLOC_054586|LOC_Os08g11150	Chr8:6550522-6596643	0.80634	1.15525	5.35332	0.525727	1.0138	1.20051	-1.41664	Down	0.811317	LOC_Os08g11150:cDNA|retrotransposon protein, putative, unclassified, expressed	K06883|1|2e-51|206|mdm:103443119|uncharacterized protein;K12153|2|3e-45|185|cit:102610907|phenylalanine N-monooxygenase [EC:1.14.13.124];K03469|4|3e-11|72.8|bdi:104585552|ribonuclease HI [EC:3.1.26.4];K01303|5|3e-11|72.4|fve:101311565|acylaminoacyl-peptidase [EC:3.4.19.1]	-	-	-
XLOC_054590|LOC_Os08g11200	Chr8:6550522-6596643	0	0	0	10.5523	0	0	2.94515	Up	0.946466	LOC_Os08g11200:cDNA|retrotransposon protein, putative, unclassified, expressed	K13457|1|4e-63|244|pmum:103334684|disease resistance protein RPM1;K06883|2|4e-61|238|mdm:103443119|uncharacterized protein;K12819|4|3e-44|182|mdm:103427975|pre-mRNA-processing factor SLU7;K12153|5|1e-30|137|cit:102610907|phenylalanine N-monooxygenase [EC:1.14.13.124]	-	-	-
XLOC_054686|-	Chr8:7958908-7960566	0.143803	0.441289	0.154283	144.969	130.894	113.164	9.03935	Up	0.996099	NA	NA	NA	NA	NA
XLOC_054744|LOC_Os08g14350	Chr8:8604971-8605912	19.8192	21.2979	16.2162	66.7233	49.7783	54.6226	1.5776	Up	0.906257	LOC_Os08g14350:cDNA|expressed protein	-	GO:0043231//intracellular membrane-bounded organelle	-	-
XLOC_054896|-	Chr8:10473592-10474334	1.75582	2.18272	1.65082	3.5355	5.08918	5.10084	1.29611	Up	0.824565	NA	NA	NA	NA	NA
XLOC_055466|LOC_Os08g28700	Chr8:17538198-17540911	0.164695	0.294047	0.0447015	2.4669	2.27493	1.29405	3.58366	Up	0.910274	LOC_Os08g28700:cDNA|dnaJ domain containing protein, expressed	K09510|1|1e-142|506|osa:4345413|DnaJ homolog subfamily B member 4	-	-	-
XLOC_055559|-	Chr8:18691514-18692690	6.32403	8.0226	6.00733	25.7566	29.3079	19.7482	1.87797	Up	0.932213	NA	NA	NA	NA	NA
XLOC_055698|LOC_Os08g32920	Chr8:20408218-20418727	2.60902	3.66176	5.00701	1.39079	0.380679	0.105802	-2.58678	Down	0.934994	LOC_Os08g32920:cDNA|dynamin-2B, putative, expressed	K01528|1|0.0|1416|dosa:Os08t0425100-01|dynamin GTPase [EC:3.6.5.5]	-	GO:0032561//guanyl ribonucleotide binding;GO:0017111//nucleoside-triphosphatase activity	GO:0009207
XLOC_056078|LOC_Os08g39694	Chr8:25121220-25134371	1.80992	3.05124	3.96029	20.7054	22.7883	15.5651	2.74306	Up	0.970954	LOC_Os08g39694:cDNA|cytochrome P450, putative, expressed	K16084|1|7e-117|320|dosa:Os02t0569400-01|ent-cassa-12,15-diene 11-hydroxylase [EC:1.14.13.145]	GO:0031410//cytoplasmic vesicle;GO:0031410//cytoplasmic vesicle;GO:0031410//cytoplasmic vesicle	GO:0046872//metal ion binding;GO:0046872//metal ion binding	GO:0006091//generation of precursor metabolites and energy;GO:0006091//generation of precursor metabolites and energy;GO:0006091//generation of precursor metabolites and energy
XLOC_056592|LOC_Os08g05010	Chr8:2566654-2570249	0.285743	0.641145	0.528161	3.55875	3.61833	3.04095	2.81198	Up	0.937041	LOC_Os08g05010:cDNA|retrotransposon protein, putative, unclassified, expressed	-	-	-	-
XLOC_056756|-	Chr8:4669823-4670066	4745.32	4932.63	4521.79	1940.67	1444.09	1901.62	-1.42551	Down	0.888644	NA	NA	NA	NA	NA
XLOC_057694|-	Chr8:16253575-16257159	7.13387	0.857192	1.26931	0	0.798582	0	-2.36421	Down	0.916454	NA	NA	NA	NA	NA
XLOC_057701|-	Chr8:16339156-16340138	0.235225	0.540205	0.318565	2.21151	1.55887	2.28789	2.4693	Up	0.887486	NA	NA	NA	NA	NA
XLOC_057983|-	Chr8:20068893-20069099	10.5959	0	0	0	0	0	-2.95058	Down	0.946891	NA	NA	NA	NA	NA
XLOC_058607|-	Chr8:27689268-27689783	0.135477	1.24695	1.45486	3.54861	5.8372	3.0376	2.13048	Up	0.917536	NA	NA	NA	NA	NA
XLOC_058849|LOC_Os09g04370	Chr9:2310827-2314154	0.0170628	0.069589	0.0928855	58.8626	56.1981	47.1882	9.81971	Up	0.994206	LOC_Os09g04370:cDNA|expressed protein	-	GO:0043231//intracellular membrane-bounded organelle	-	-
XLOC_058858|-	Chr9:2335645-2349603	0	1.39073	0	4.12337	4.03754	0	1.85707	Up	0.879143	NA	NA	NA	NA	NA
XLOC_058962|LOC_Os09g07280	Chr9:3577887-3586049	1.79731	0.957598	0.675787	4.65158	6.36575	5.80922	2.29417	Up	0.937196	LOC_Os09g07280:cDNA|expressed protein	-	-	-	-
XLOC_059202|-	Chr9:6670759-6670989	0	0	0	13.5328	0	0	3.27628	Up	0.959367	NA	NA	NA	NA	NA
XLOC_059835|-	Chr9:15102252-15106473	0.837042	0.488963	0	5.29295	2.36488	4.71886	2.76086	Up	0.944148	NA	NA	NA	NA	NA
XLOC_060063|-	Chr9:17640481-17640731	0	10.6129	0	0	0	0	-2.95269	Down	0.946891	NA	NA	NA	NA	NA
XLOC_060823|LOC_Os09g07154	Chr9:3480171-3496831	1.79944	3.79577	3.45735	15.6698	10.0477	17.3928	2.25163	Up	0.949981	LOC_Os09g07154:cDNA|expressed protein	-	-	-	-
XLOC_060831|LOC_Os09g07220	Chr9:3532748-3534473	0	0	0	1.24378	4.12305	1.35177	2.1632	Up	0.883005	LOC_Os09g07220:cDNA|retrotransposon protein, putative, unclassified, expressed	K10523|1|7e-16|86.3|sita:101766932|speckle-type POZ protein;K08856|2|9e-11|69.3|obr:102702494|serine/threonine kinase 16 [EC:2.7.11.1];K02358|3|3e-07|57.8|pda:103721475|elongation factor Tu	-	-	-
XLOC_060832|LOC_Os09g07220	Chr9:3532748-3534473	0	0	0	2.53658	2.6996	0.994098	2.05433	Up	0.871031	LOC_Os09g07220:cDNA|retrotransposon protein, putative, unclassified, expressed	K10523|1|7e-16|86.3|sita:101766932|speckle-type POZ protein;K08856|2|9e-11|69.3|obr:102702494|serine/threonine kinase 16 [EC:2.7.11.1];K02358|3|3e-07|57.8|pda:103721475|elongation factor Tu	-	-	-
XLOC_060833|LOC_Os09g07230	Chr9:3535758-3543841	0	0	0	2.67164	2.61055	2.3367	2.34462	Up	0.902781	LOC_Os09g07230:cDNA|retrotransposon protein, putative, unclassified, expressed	K14539|1|5e-126|453|obr:102702646|large subunit GTPase 1 [EC:3.6.1.-];K05658|2|4e-70|267|bvg:104905624|ATP-binding cassette, subfamily B (MDR/TAP), member 1 [EC:3.6.3.44];K16570|3|7e-67|256|mdm:103449689|gamma-tubulin complex component 3;K03549|4|6e-63|243|mdm:103412324|KUP system potassium uptake protein;K12619|5|2e-60|235|obr:102707106|5'-3' exoribonuclease 2 [EC:3.1.13.-]	-	-	-
XLOC_060835|-	Chr9:3544988-3545888	0	0	0	4.59793	3.53859	4.30263	3.05185	Up	0.950676	NA	NA	NA	NA	NA
XLOC_060836|-	Chr9:3546283-3547267	0	0	0	12.6496	10.261	10.4484	4.47504	Up	0.983044	NA	NA	NA	NA	NA
XLOC_060837|-	Chr9:3547375-3548294	0	0	0	13.5475	10.9927	11.0816	4.56973	Up	0.984048	NA	NA	NA	NA	NA
XLOC_060838|-	Chr9:3548442-3548656	0	2.16113	0	287.747	213.596	229.401	7.85278	Up	0.996717	NA	NA	NA	NA	NA
XLOC_061939|-	Chr9:17269163-17269989	0.262882	0.33546	0.213441	3.70281	4.24742	3.12166	3.76966	Up	0.953496	NA	NA	NA	NA	NA
XLOC_061944|LOC_Os09g28530	Chr9:17352655-17357378	0.695655	1.42426	0.37195	2.07444	1.27364	3.32274	1.42064	Up	0.804326	LOC_Os09g28530:cDNA|expressed protein	-	-	-	-
XLOC_061992|-	Chr9:17965254-17965483	5.64913	0	4.28125	0	0	2.74708	-1.47695	Down	0.844573	NA	NA	NA	NA	NA
XLOC_062019|-	Chr9:18288591-18289673	0	0	0	3.30209	1.01521	2.80011	2.24639	Up	0.892236	NA	NA	NA	NA	NA
XLOC_062113|-	Chr9:19196679-19197068	6.37864	12.3527	2.00834	11.161	26.5051	16.1541	1.37575	Up	0.868946	NA	NA	NA	NA	NA
XLOC_062209|LOC_Os09g34870	Chr9:20321886-20325772	0	0	5.59833	0	0	0	-2.13714	Down	0.880456	LOC_Os09g34870:cDNA|pentatricopeptide, putative, expressed	K15271|1|3e-77|290|egr:104423905|ATP-dependent DNA helicase HFM1/MER3 [EC:3.6.4.12]	-	-	-

## Sheet: C
Table S7c Under Fe replete condition, lncRNAs significantly up- or down-regualted in the shoots of the bhlh156 mutant compared to the wild type plants
Gene_id	Locus	WT			bHLH156			Log2Ratio(bHLH156/WT)	Up/Down	Probability	Description	KEGG Orthology	GO Component	GO Function	GO Process
XLOC_000238|LOC_Os01g05280	Chr1:2487386-2487986	7.43638	0	0	0	0	0	-2.49166	Down	0.916685	LOC_Os01g05280:cDNA|expressed protein	-	GO:0044464	-	-
XLOC_000771|-	Chr1:8939025-8939227	0	30.089	0	0	0	0	-4.37337	Down	0.98129	NA	NA	NA	NA	NA
XLOC_001223|LOC_Os01g25470	Chr1:14442716-14445163	0	0	0	9.97627	10.1143	7.3979	4.19579	Up	0.978812	LOC_Os01g25470:cDNA|flavin monooxygenase, putative, expressed	K11816|1|1e-46|185|dosa:Os04t0128900-01|indole-3-pyruvate monooxygenase [EC:1.14.13.168]	GO:0043231//intracellular membrane-bounded organelle	GO:0016709//oxidoreductase activity, acting on paired donors, with incorporation or reduction of molecular oxygen, NAD(P)H as one donor, and incorporation of one atom of oxygen;GO:0050662//coenzyme binding;GO:0000166//nucleotide binding	GO:0008152//metabolic process
XLOC_001669|LOC_Os01g35590	Chr1:19689458-19692954	1.88689	0.304054	0	3.69054	2.03964	4.80577	1.96914	Up	0.897795	LOC_Os01g35590:cDNA|expressed protein	-	-	-	-
XLOC_001814|LOC_Os01g38229	Chr1:21411323-21441447	0	0	0	4.93249	9.66882	8.33165	3.93439	Up	0.9754	LOC_Os01g38229:cDNA|peptidyl-prolyl isomerase, putative, expressed	K09571|1|1e-91|287|obr:102704198|FK506-binding protein 4/5 [EC:5.2.1.8]	-	-	-
XLOC_002072|-	Chr1:24584316-24584642	3.01395	5.05601	7.54793	13.3602	12.1771	8.40067	1.1197	Up	0.811355	NA	NA	NA	NA	NA
XLOC_002081|-	Chr1:24700068-24700300	0	0	0	0	13.7327	0	3.29599	Up	0.959025	NA	NA	NA	NA	NA
XLOC_002634|-	Chr1:30736301-30736540	0	0	0	0	14.2262	0	3.34352	Up	0.960641	NA	NA	NA	NA	NA
XLOC_002971|LOC_Os01g59450	Chr1:34385725-34390283	0	0	0	0	13.8515	0	3.30757	Up	0.95924	LOC_Os01g59450:cDNA|ZOS1-13 - C2H2 zinc finger protein, expressed	-	-	-	-
XLOC_003377|-	Chr1:38997697-38997925	0	17.5868	13.0643	0	0	0	-4.37625	Down	0.98129	NA	NA	NA	NA	NA
XLOC_003741|-	Chr1:43070827-43071342	0	0	0	2.57406	1.80115	3.20069	2.33645	Up	0.902643	NA	NA	NA	NA	NA
XLOC_003848|-	Chr1:781216-920679	2.17238	1.9417	2.1057	0	0	0	-2.0519	Down	0.871328	NA	NA	NA	NA	NA
XLOC_003860|LOC_Os01g02710	Chr1:924118-927047	0	0	0	2.09836	2.55495	2.56459	2.26662	Up	0.895533	LOC_Os01g02710:cDNA|LRk-type protein, putative, expressed	K19041|1|2e-08|59.3|sly:101256794|E3 ubiquitin-protein ligase RNF38/44 [EC:2.3.2.27]	GO:0031410//cytoplasmic vesicle	GO:0004672//protein kinase activity;GO:0000166//nucleotide binding	-
XLOC_003870|LOC_Os01g02800	Chr1:961221-1001986	0	0	0	2.80363	2.28821	2.0005	2.2413	Up	0.892839	LOC_Os01g02800:cDNA|receptor-like kinase ARK1AS, putative, expressed	K04730|1|2e-135|464|dosa:Os01t0115500-00|interleukin-1 receptor-associated kinase 1 [EC:2.7.11.1]	GO:0043231//intracellular membrane-bounded organelle;GO:0031410//cytoplasmic vesicle	GO:0004672//protein kinase activity;GO:0000166//nucleotide binding	-
XLOC_003950|-	Chr1:1812716-1812998	4.33311	4.88223	0	0	0	0.604068	-2.59853	Down	0.927781	NA	NA	NA	NA	NA
XLOC_004083|LOC_Os01g06750	Chr1:3196985-3200162	0	0	0	3.10289	2.1335	1.07651	2.07334	Up	0.873375	LOC_Os01g06750:cDNA|verticillium wilt disease resistance protein precursor, putative, expressed	K10406|1|2e-37|157|tcc:TCM_032503|kinesin family member C2/C3	-	-	-
XLOC_004537|-	Chr1:8289506-8290736	0	0	0	2.95322	2.4906	1.92415	2.2963	Up	0.898908	NA	NA	NA	NA	NA
XLOC_004589|LOC_Os01g15740	Chr1:8853815-8857230	0	0	0	2.95884	3.8499	1.7201	2.50739	Up	0.91787	LOC_Os01g15740:cDNA|expressed protein	-	-	-	-
XLOC_004769|-	Chr1:10944851-10945088	9.74016	1.21392	1.34328	1.18854	0	0	-2.49031	Down	0.934066	NA	NA	NA	NA	NA
XLOC_005745|-	Chr1:23418311-23418644	1.31417	1.11178	3.93801	0	0	0	-2.08496	Down	0.874776	NA	NA	NA	NA	NA
XLOC_005804|-	Chr1:23914147-23919099	0	0	0	3.04101	2.44858	1.84998	2.29073	Up	0.897975	NA	NA	NA	NA	NA
XLOC_005831|-	Chr1:24286536-24287212	0	0	0	8.48181	8.30637	6.79837	3.97493	Up	0.975903	NA	NA	NA	NA	NA
XLOC_005925|-	Chr1:25531187-25532005	9.86686	6.66423	8.03884	0.711531	5.15224	3.66806	-1.36607	Down	0.855742	NA	NA	NA	NA	NA
XLOC_005969|-	Chr1:26070985-26071195	0	9.31111	7.89956	6.99595	0	0	-1.14728	Down	0.804748	NA	NA	NA	NA	NA
XLOC_006554|-	Chr1:33158820-33159381	0	0	0	4.45015	1.67594	2.14242	2.46266	Up	0.914135	NA	NA	NA	NA	NA
XLOC_006555|-	Chr1:33165584-33166048	0	0	0	2.13094	1.84535	2.63214	2.13935	Up	0.881096	NA	NA	NA	NA	NA
XLOC_006963|-	Chr1:37863755-37864099	0	0	0	1.27548	3.2754	2.35465	2.20279	Up	0.887919	NA	NA	NA	NA	NA
XLOC_007056|LOC_Os01g66810	Chr1:38790402-38791154	0.429865	0.484712	0	0.458968	5.67407	1.43807	2.42013	Up	0.905947	LOC_Os01g66810:cDNA|expressed protein	-	GO:0043231//intracellular membrane-bounded organelle	-	-
XLOC_007087|-	Chr1:39112538-39112740	0	12.0356	0	0	0	0	-3.11942	Down	0.953207	NA	NA	NA	NA	NA
XLOC_007089|-	Chr1:39117711-39117924	3.82468	0	4.81496	27.7123	15.5753	0	2.26031	Up	0.947317	NA	NA	NA	NA	NA
XLOC_008919|-	Chr10:18032252-18032495	0	0	2.38777	3.16918	3.28915	3.22908	1.51578	Up	0.847231	NA	NA	NA	NA	NA
XLOC_008933|LOC_Os10g34150	Chr10:18223706-18227300	8.07382	6.14517	7.93383	0	0	0	-3.88446	Down	0.974179	LOC_Os10g34150:cDNA|nodulin, putative, expressed	K07192|1|0.0|815|dosa:Os10t0482700-00|flotillin	-	-	-
XLOC_009390|-	Chr10:161785-162074	0	0	0	0	5.52308	0	2.12059	Up	0.878834	NA	NA	NA	NA	NA
XLOC_010374|LOC_Os10g23060	Chr10:12021771-12024743	2.68843	0.109489	0.114076	7.54746	8.06998	5.18012	2.83633	Up	0.959168	LOC_Os10g23060:cDNA|expressed protein	-	-	-	-
XLOC_010405|-	Chr10:12299814-12300656	0	0	0	2.43292	2.74501	1.66378	2.18939	Up	0.886662	NA	NA	NA	NA	NA
XLOC_014053|-	Chr11:3534491-3535001	0	0	0	2.61866	1.4096	3.55123	2.33714	Up	0.902643	NA	NA	NA	NA	NA
XLOC_014265|-	Chr11:5924185-5924441	0	0	0	9.25632	0	0	2.77348	Up	0.936472	NA	NA	NA	NA	NA
XLOC_014426|-	Chr11:7889075-7889587	0.26422	1.63827	0.156144	4.79065	2.23977	2.9393	2.27587	Up	0.914817	NA	NA	NA	NA	NA
XLOC_014789|-	Chr11:12823752-12823995	0	0	0	10.5639	0	0	2.94659	Up	0.946312	NA	NA	NA	NA	NA
XLOC_016136|-	Chr12:871801-872861	0	0	0	7.53115	7.78138	5.75531	3.81201	Up	0.972958	NA	NA	NA	NA	NA
XLOC_016488|LOC_Os12g09260	Chr12:4848846-4859757	0	22.3657	0	0	0	0	-3.96136	Down	0.975724	LOC_Os12g09260:cDNA|retrotransposon protein, putative, unclassified, expressed	K03549|1|5e-117|423|mdm:103412324|KUP system potassium uptake protein;K05658|3|6e-86|320|bvg:104905624|ATP-binding cassette, subfamily B (MDR/TAP), member 1 [EC:3.6.3.44];K16570|5|1e-77|292|mdm:103449689|gamma-tubulin complex component 3	GO:0043231//intracellular membrane-bounded organelle	GO:0003676//nucleic acid binding;GO:0005402//cation:sugar symporter activity	GO:0006259//DNA metabolic process;GO:0008643//carbohydrate transport
XLOC_017134|-	Chr12:12555537-12555859	0	1.62449	1.73014	4.58862	2.75325	4.8171	1.65736	Up	0.874883	NA	NA	NA	NA	NA
XLOC_017205|-	Chr12:13373689-13410965	5.53109	8.30472	2.99788	21.8921	21.9455	9.59579	1.66639	Up	0.905552	NA	NA	NA	NA	NA
XLOC_017338|-	Chr12:15118919-15119244	1.75462	1.58329	1.68516	3.72393	8.04222	1.17366	1.36518	Up	0.838361	NA	NA	NA	NA	NA
XLOC_017749|LOC_Os12g34100	Chr12:20641715-20645956	0	3.27574	0	6.31865	10.6314	2.4354	2.18073	Up	0.930547	LOC_Os12g34100:cDNA|expressed protein	-	-	-	-
XLOC_018133|-	Chr12:25226534-25227060	0	0	0	16.5839	21.765	15.5741	5.16787	Up	0.987718	NA	NA	NA	NA	NA
XLOC_018829|LOC_Os12g10280	Chr12:5435922-5440813	0	0.616388	0.6524	0	6.79601	1.82674	2.36671	Up	0.915643	LOC_Os12g10280:cDNA|aquaporin protein, putative, expressed	K09874|1|9e-95|348|dosa:Os12t0204100-01|aquaporin NIP	-	-	-
XLOC_018876|LOC_Os12g11220	Chr12:6051281-6052072	1.97784	3.02505	3.65814	0	0	0	-2.52958	Down	0.919953	LOC_Os12g11220:cDNA|expressed protein	-	-	-	-
XLOC_018906|-	Chr12:6224079-6509781	2.45675	2.83785	2.93176	0	0	0	-2.45529	Down	0.913524	NA	NA	NA	NA	NA
XLOC_019388|-	Chr12:12401190-12401459	7.03872	0	0	0	0	0	-2.422	Down	0.910544	NA	NA	NA	NA	NA
XLOC_019942|-	Chr12:19861663-19862374	0	0	0	0.974171	3.39922	3.7722	2.44106	Up	0.912483	NA	NA	NA	NA	NA
XLOC_020420|-	Chr12:25880649-25880876	0	2.99761	8.35702	0	0	0	-2.98242	Down	0.94782	NA	NA	NA	NA	NA
XLOC_020755|-	Chr2:1985697-1985925	1.30874	7.32781	4.89913	0	0	0	-3.17373	Down	0.954967	NA	NA	NA	NA	NA
XLOC_020872|LOC_Os02g06250	Chr2:3102174-3137965	0	0	0	0	0	6.98018	2.41146	Up	0.909466	LOC_Os02g06250:cDNA|phytosulfokine receptor precursor, putative, expressed	K19613|1|1e-50|202|pxb:103948289|leucine-rich repeat protein SHOC2;K13415|2|1e-47|192|tcc:TCM_001284|protein brassinosteroid insensitive 1 [EC:2.7.10.1 2.7.11.1];K13420|5|2e-45|184|tcc:TCM_029651|LRR receptor-like serine/threonine-protein kinase FLS2 [EC:2.7.11.1]	GO:0031410//cytoplasmic vesicle	-	-
XLOC_021143|LOC_Os02g11980	Chr2:6207693-6214172	2.43183	0.457081	3.90683	0	0	0.451941	-2.22665	Down	0.888171	LOC_Os02g11980:cDNA|receptor-like protein kinase precursor, putative, expressed	K13420|1|0.0|711|cic:CICLE_v10026978mg|LRR receptor-like serine/threonine-protein kinase FLS2 [EC:2.7.11.1]	GO:0043231//intracellular membrane-bounded organelle;GO:0031410//cytoplasmic vesicle	GO:0004672//protein kinase activity;GO:0000166//nucleotide binding	-
XLOC_021162|LOC_Os02g12120	Chr2:6296877-6310619	0.576086	0.648922	0	0	1.28236	7.70995	2.46016	Up	0.921353	LOC_Os02g12120:cDNA|retrotransposon protein, putative, unclassified, expressed	K12619|1|7e-68|261|obr:102707106|5'-3' exoribonuclease 2 [EC:3.1.13.-];K16570|2|1e-66|256|mdm:103449689|gamma-tubulin complex component 3;K03549|5|5e-52|208|mdm:103412324|KUP system potassium uptake protein	GO:0043231//intracellular membrane-bounded organelle	GO:0003676//nucleic acid binding;GO:0005402//cation:sugar symporter activity	GO:0006259//DNA metabolic process;GO:0008643//carbohydrate transport
XLOC_021377|-	Chr2:9029626-9029900	5.98647	0	0	0	0	0	-2.2196	Down	0.890289	NA	NA	NA	NA	NA
XLOC_023081|-	Chr2:30287152-30287371	0	0	26.5033	0	0	0	-4.19657	Down	0.978812	NA	NA	NA	NA	NA
XLOC_023132|-	Chr2:30712677-30712954	0	0	0	0	0	6.42496	2.30742	Up	0.899483	NA	NA	NA	NA	NA	LOC_Os01g70840:cDNA|esterase, putative, expressed
XLOC_023452|LOC_Os02g56354	Chr2:34492559-34498117	0.879035	1.16966	1.33027	2.72239	5.17287	1.80573	1.52155	Up	0.847411	LOC_Os02g56354:cDNA|transposon protein, putative, unclassified, expressed	K03231|1|3e-23|110|mtr:MTR_1g095710|elongation factor 1-alpha;K05658|2|6e-22|106|zma:103637544|ATP-binding cassette, subfamily B (MDR/TAP), member 1 [EC:3.6.3.44];K10398|3|2e-17|91.3|eus:EUTSA_v10016147mg|kinesin family member 11;K01507|4|2e-12|74.7|mdm:103439488|inorganic pyrophosphatase [EC:3.6.1.1];K04730|5|3e-10|67.8|dosa:Os03t0642600-00|interleukin-1 receptor-associated kinase 1 [EC:2.7.11.1]	GO:0031410//cytoplasmic vesicle;GO:0043231//intracellular membrane-bounded organelle	-	-
XLOC_023568|LOC_Os02g58370	Chr2:35700414-35703667	0	0	0	2.10266	1.87582	2.45807	2.10133	Up	0.87711	LOC_Os02g58370:cDNA|expressed protein	-	-	-	-
XLOC_025435|-	Chr2:22567217-22567485	0	6.57294	0	0	0	0	-2.33589	Down	0.902428	NA	NA	NA	NA	NA
XLOC_026201|-	Chr2:31125047-31126072	0.528457	0	0.945764	4.17188	4.85221	3.53294	2.66914	Up	0.941284	NA	NA	NA	NA	NA
XLOC_028236|-	Chr3:17809762-17810718	0	0	0	14.1144	16.1708	14.0695	4.88605	Up	0.985923	NA	NA	NA	NA	NA
XLOC_028526|LOC_Os03g38650	Chr3:21457139-21462453	16.8707	20.8334	25.5741	1.47474	0.830149	1.9732	-3.88667	Down	0.98542	LOC_Os03g38650:cDNA|expressed protein	-	GO:0043231//intracellular membrane-bounded organelle	-	-
XLOC_028527|LOC_Os03g38650	Chr3:21457139-21462453	22.7332	2.81133	0	0	0	0	-4.11795	Down	0.977986	LOC_Os03g38650:cDNA|expressed protein	-	GO:0043231//intracellular membrane-bounded organelle	-	-
XLOC_028942|LOC_Os03g47780	Chr3:27120028-27123813	0	0.387532	0	4.32885	1.69402	2.92138	2.68844	Up	0.926812	LOC_Os03g47780:cDNA|WD repeat-containing protein, putative, expressed	K08266|1|0.0|533|dosa:Os03t0681700-01|G protein beta subunit-like	-	GO:0004683//calmodulin-dependent protein kinase activity;GO:0004683//calmodulin-dependent protein kinase activity	-
XLOC_029225|-	Chr3:30618566-30618800	0	0	0	6.32597	1.31492	0	2.44022	Up	0.912088	NA	NA	NA	NA	NA
XLOC_029250|LOC_Os03g53680	Chr3:30787111-30788239	0	0	0	4.24958	2.01147	3.75637	2.73948	Up	0.933779	LOC_Os03g53680:cDNA|expressed protein	-	-	-	-
XLOC_029573|-	Chr3:34215740-34215990	0	0	0	5.58321	0.964806	0	2.23225	Up	0.891618	NA	NA	NA	NA	NA
XLOC_029814|-	Chr3:338948-339332	0	0	0	3.40656	4.24166	1.29196	2.57534	Up	0.923867	NA	NA	NA	NA	NA
XLOC_030274|-	Chr3:5551429-5551967	2.30716	2.46392	1.00391	3.76884	6.1654	3.24144	1.18999	Up	0.804676	NA	NA	NA	NA	NA
XLOC_030275|-	Chr3:5555052-5555319	0	0	0	0	0	8.06973	2.5961	Up	0.924837	NA	NA	NA	NA	NA
XLOC_030648|-	Chr3:10072346-10074073	1.7821	2.64813	2.18211	5.66991	5.97069	6.42451	1.44997	Up	0.861237	NA	NA	NA	NA	NA
XLOC_030649|-	Chr3:10074179-10076829	1.89155	1.60738	2.03018	4.39705	4.84982	5.00127	1.36565	Up	0.841916	NA	NA	NA	NA	NA
XLOC_031315|-	Chr3:18565569-18565831	0	0	8.6546	0	0	0	-2.68625	Down	0.930582	NA	NA	NA	NA	NA
XLOC_031897|-	Chr3:24956962-24957211	0	0	0	4.73467	0.981943	2.90397	2.52282	Up	0.919378	NA	NA	NA	NA	NA
XLOC_032334|-	Chr3:30342710-30343132	0	0	0	0	9.93691	3.59007	3.22517	Up	0.956798	NA	NA	NA	NA	NA
XLOC_032968|LOC_Os04g02450	Chr4:886138-890756	0	0	0	0	16.4869	0	3.54324	Up	0.96653	LOC_Os04g02450:cDNA|rust-resistance protein Lr21, putative, expressed	K15078|1|2e-58|228|vvi:100255136|structure-specific endonuclease subunit SLX1 [EC:3.6.1.-];K19613|2|2e-52|207|mtr:MTR_3g018980|leucine-rich repeat protein SHOC2	-	-	-
XLOC_034093|-	Chr4:15489788-15490043	0	0	9.66435	0	0	0	-2.82976	Down	0.939201	NA	NA	NA	NA	NA
XLOC_034268|-	Chr4:17844862-17845167	0	2.37584	1.52474	4.04675	21.3044	9.39776	2.9812	Up	0.970157	NA	NA	NA	NA	NA
XLOC_034751|-	Chr4:23543174-23543653	0	0	0	4.01433	3.31749	3.47455	2.84885	Up	0.940817	NA	NA	NA	NA	NA
XLOC_035620|-	Chr4:33759681-33759936	0	0	0	3.4212	3.54477	0	2.31537	Up	0.900452	NA	NA	NA	NA	NA
XLOC_036404|LOC_Os04g13310	Chr4:7397037-7400042	0	0	0	4.45007	2.81442	2.52306	2.70599	Up	0.931803	LOC_Os04g13310:cDNA|retrotransposon protein, putative, unclassified, expressed	K16860|1|2e-13|79.0|zma:103631261|phospholipase D3/4 [EC:3.1.4.4]	GO:0031410//cytoplasmic vesicle	-	-
XLOC_037148|-	Chr4:16871961-16872263	2.60535	0	1.04831	7.88401	0.955655	1.45266	1.30911	Up	0.817029	NA	NA	NA	NA	NA
XLOC_037153|-	Chr4:16993256-16996864	0	0	0	1.85955	2.43	3.0642	2.29352	Up	0.897975	NA	NA	NA	NA	NA
XLOC_037303|LOC_Os04g31790	Chr4:19020395-19039118	2.31294	2.4768	2.10694	0.176829	0.644161	0.526282	-2.35586	Down	0.895748	LOC_Os04g31790:cDNA|expressed protein	K09264|1|7e-10|65.9|pda:103710313|MADS-box transcription factor, plant	-	-	-
XLOC_037470|-	Chr4:21496093-21500730	3.50129	4.99931	3.8583	1.81001	1.35694	0.519202	-1.74536	Down	0.884975	NA	NA	NA	NA	NA
XLOC_038205|-	Chr4:29510923-29511343	1.34065	0.431954	3.40966	2.79936	4.09646	5.54424	1.26334	Up	0.816203	NA	NA	NA	NA	NA
XLOC_038367|-	Chr4:31145848-31146151	2.57919	4.84712	1.0375	0	2.3642	0	-1.33104	Down	0.809739	NA	NA	NA	NA	NA
XLOC_039422|-	Chr5:7701067-7701407	0	0	9.50808	0	0	0	-2.80846	Down	0.938052	NA	NA	NA	NA	NA
XLOC_040846|-	Chr5:25411214-25411436	0	0	0	6.68012	0	8.40067	3.37673	Up	0.961538	NA	NA	NA	NA	NA
XLOC_041057|-	Chr5:27228294-27228996	0	0	0	15.8791	15.035	10.6332	4.79172	Up	0.98524	NA	NA	NA	NA	NA
XLOC_041119|LOC_Os05g48720	Chr5:27924083-27927593	0	0	0	6.11086	4.91445	5.47957	3.45986	Up	0.963765	LOC_Os05g48720:cDNA|transposon protein, putative, Mariner sub-class, expressed	K01586|1|4e-69|263|obr:102715270|diaminopimelate decarboxylase [EC:4.1.1.20];K00059|2|5e-07|56.6|obr:102721743|3-oxoacyl-[acyl-carrier protein] reductase [EC:1.1.1.100]	-	-	-
XLOC_041405|-	Chr5:1177463-1177693	0	0	0	0	17.2315	0	3.6034	Up	0.968362	NA	NA	NA	NA	NA
XLOC_041634|-	Chr5:3985974-3986197	0	6.58027	0	0	0	0	-2.33729	Down	0.902643	NA	NA	NA	NA	NA
XLOC_043071|-	Chr5:22044920-22045170	0	0	0	10.2359	0	0	2.90508	Up	0.944193	NA	NA	NA	NA	NA
XLOC_043965|-	Chr6:1833598-1834969	2.32224	0	0.950808	0	4.3588	14.6753	2.37219	Up	0.941572	NA	NA	NA	NA	NA
XLOC_044026|-	Chr6:2528091-2528305	0	20.7511	0	0	0	0	-3.85805	Down	0.973748	NA	NA	NA	NA	NA
XLOC_044613|LOC_Os06g16380	Chr6:9349326-9350579	2.70522	0	0	0	6.35974	6.02737	1.7983	Up	0.891905	LOC_Os06g16380:cDNA|expressed protein	-	-	-	-
XLOC_044845|LOC_Os06g21410	Chr6:12366466-12368160	0	0	1.14263	5.05623	7.29928	8.95229	3.31393	Up	0.967895	LOC_Os06g21410:cDNA|arabinogalactan peptide 23 precursor, putative, expressed	-	-	-	-
XLOC_045618|-	Chr6:21930104-21930314	0	27.9333	0	0	0	0	-4.2697	Down	0.979746	NA	NA	NA	NA	NA
XLOC_046190|-	Chr6:28565931-28568516	0	0	0	3.40587	3.13081	2.93941	2.65933	Up	0.929002	NA	NA	NA	NA	NA
XLOC_046942|-	Chr6:5653537-5654465	0	0	0	11.1236	0	1.60074	3.14016	Up	0.953961	NA	NA	NA	NA	NA
XLOC_047250|-	Chr6:9135092-9136132	0.403146	2.27245	2.06511	4.17816	3.41869	3.73745	1.25752	Up	0.81175	NA	NA	NA	NA	NA
XLOC_048285|-	Chr6:21379840-21380207	0	0	0	0	18.0596	0	3.66748	Up	0.969655	NA	NA	NA	NA	NA
XLOC_049136|-	Chr7:181705-182385	4.63891	3.00373	1.1639	0	0	0	-2.55361	Down	0.922179	NA	NA	NA	NA	NA
XLOC_049233|-	Chr7:1148752-1149065	0.390314	0	0	5.81729	0	3.91685	2.87991	Up	0.939058	NA	NA	NA	NA	NA
XLOC_050132|LOC_Os07g20610	Chr7:11908718-11913692	2.91844	1.60311	3.8983	0	0	0	-2.48883	Down	0.916685	LOC_Os07g20610:cDNA|TKL_IRAK_DUF26.2 - DUF26 kinases have homology to DUF26 containing loci, expressed	K04733|1|3e-149|528|dosa:Os07t0301500-00|interleukin-1 receptor-associated kinase 4 [EC:2.7.11.1]	-	GO:0005488//binding	-
XLOC_050233|LOC_Os07g23510	Chr7:13284537-13286304	0	0	0	3.9047	3.35337	4.16313	2.92868	Up	0.945378	LOC_Os07g23510:cDNA|expressed protein	-	-	-	-
XLOC_050347|-	Chr7:14647299-14649525	0	0	0	4.01725	2.29485	4.32256	2.82574	Up	0.939022	NA	NA	NA	NA	NA
XLOC_050348|-	Chr7:14647299-14649525	0	0	0	0	4.58149	2.71691	2.37822	Up	0.906845	NA	NA	NA	NA	NA
XLOC_051731|LOC_Os07g01960,LOC_Os07g01970	Chr7:587601-594633	0	0	0	20.959	17.276	17.666	5.21984	Up	0.988149	LOC_Os07g01960:cDNA|hypothetical protein	-	-	-	-
XLOC_052106|-	Chr7:5211878-5215461	3.12456	4.29711	4.27446	1.15268	0.744608	0.830242	-2.10036	Down	0.910472	NA	NA	NA	NA	NA
XLOC_052502|LOC_Os07g17260	Chr7:10178616-10195902	10.0141	2.35262	1.50941	0	0	0	-3.20957	Down	0.956439	LOC_Os07g17260:cDNA|retrotransposon protein, putative, unclassified, expressed	K03549|1|4e-101|371|mdm:103412324|KUP system potassium uptake protein;K16570|3|1e-77|293|mdm:103449689|gamma-tubulin complex component 3	GO:0043231//intracellular membrane-bounded organelle;GO:0043231//intracellular membrane-bounded organelle	GO:0003676//nucleic acid binding;GO:0005402//cation:sugar symporter activity;GO:0003676//nucleic acid binding;GO:0005402//cation:sugar symporter activity	GO:0006259//DNA metabolic process;GO:0008643//carbohydrate transport;GO:0006259//DNA metabolic process;GO:0008643//carbohydrate transport
XLOC_052606|-	Chr7:11341592-11342469	0	0	0	3.93914	3.89711	3.61048	2.9319	Up	0.945486	NA	NA	NA	NA	NA
XLOC_052860|-	Chr7:14790481-14790882	0	0	0	10.5974	10.4084	10.5731	4.39593	Up	0.981577	NA	NA	NA	NA	NA
XLOC_053499|-	Chr7:23199483-23199764	4.93411	1.85304	9.99318	2.35889	0	0	-2.32071	Down	0.934892	NA	NA	NA	NA	NA
XLOC_053858|LOC_Os07g46080	Chr7:27501836-27507155	0	0	0	0	6.08965	0	2.24075	Up	0.892839	LOC_Os07g46080:cDNA|expressed protein	-	GO:0044464	-	-
XLOC_054416|-	Chr8:4630539-4630778	0	0	5.16087	11.4159	3.55655	0	1.3285	Up	0.836853	NA	NA	NA	NA	NA
XLOC_054585|LOC_Os08g11190	Chr8:6550522-6596643	0	0	0	4.87104	7.05568	4.7221	3.47239	Up	0.964088	LOC_Os08g11190:cDNA|retrotransposon protein, putative, unclassified, expressed	-	-	-	-
XLOC_054586|LOC_Os08g11150	Chr8:6550522-6596643	0	0	0	0.80634	1.15525	5.35332	2.28588	Up	0.89758	LOC_Os08g11150:cDNA|retrotransposon protein, putative, unclassified, expressed	K06883|1|2e-51|206|mdm:103443119|uncharacterized protein;K12153|2|3e-45|185|cit:102610907|phenylalanine N-monooxygenase [EC:1.14.13.124];K03469|4|3e-11|72.8|bdi:104585552|ribonuclease HI [EC:3.1.26.4];K01303|5|3e-11|72.4|fve:101311565|acylaminoacyl-peptidase [EC:3.4.19.1]	-	-	-
XLOC_054744|LOC_Os08g14350	Chr8:8604971-8605912	0	0	0	19.8192	21.2979	16.2162	5.25634	Up	0.988365	LOC_Os08g14350:cDNA|expressed protein	-	GO:0043231//intracellular membrane-bounded organelle	-	-
XLOC_056817|LOC_Os08g09420	Chr8:5457346-5462831	0	0	0	2.28311	1.54934	4.44926	2.46497	Up	0.914135	LOC_Os08g09420:cDNA|OsFBX266 - F-box domain containing protein, expressed	K10268|1|6e-41|138|egr:104444876|F-box and leucine-rich repeat protein 2/20	-	-	-
XLOC_057474|LOC_Os08g22604	Chr8:13600919-13604289	5.10579	2.28286	2.41917	8.8183	8.0042	6.96015	1.27791	Up	0.83811	LOC_Os08g22604:cDNA|expressed protein	-	-	-	-
XLOC_057861|-	Chr8:18452604-18462352	2.74371	6.70209	0	0	1.51276	0.510072	-1.97904	Down	0.896107	NA	NA	NA	NA	NA
XLOC_060063|-	Chr9:17640481-17640731	0	0	0	0	10.6129	0	2.95269	Up	0.946743	NA	NA	NA	NA	NA
XLOC_062113|-	Chr9:19196679-19197068	0.90154	1.271	3.75416	6.37864	12.3527	2.00834	1.80709	Up	0.906486	NA	NA	NA	NA	NA
XLOC_062209|LOC_Os09g34870	Chr9:20321886-20325772	0	0	0	0	0	5.59833	2.13714	Up	0.881096	LOC_Os09g34870:cDNA|pentatricopeptide, putative, expressed	K15271|1|3e-77|290|egr:104423905|ATP-dependent DNA helicase HFM1/MER3 [EC:3.6.4.12]	-	-	-

## Sheet: D
Table S7d Under Fe deplete condition, lncRNAs significantly up- or down-regualted in the shoots of the bhlh156 mutant compared to the wild type plants
Gene_id	Locus	WT			bHLH156			Log2Ratio(bHLH156/WT)	Up/Down	Probability	Description	KEGG Orthology	GO Component	GO Function	GO Process
XLOC_000871|-	Chr1:10261557-10262877	2.54365	2.78221	2.90463	1.28458	0.960787	1.13702	-1.28294	Down	0.81983	NA	NA	NA	NA	NA
XLOC_000980|-	Chr1:11670170-11670537	0	0	0	1.44626	3.64306	1.70131	2.17858	Up	0.898118	NA	NA	NA	NA	NA
XLOC_001223|LOC_Os01g25470	Chr1:14442716-14445163	0	0	0	9.70407	8.79161	9.85953	4.24058	Up	0.982116	LOC_Os01g25470:cDNA|flavin monooxygenase, putative, expressed	K11816|1|1e-46|185|dosa:Os04t0128900-01|indole-3-pyruvate monooxygenase [EC:1.14.13.168]	GO:0043231//intracellular membrane-bounded organelle	GO:0016709//oxidoreductase activity, acting on paired donors, with incorporation or reduction of molecular oxygen, NAD(P)H as one donor, and incorporation of one atom of oxygen;GO:0050662//coenzyme binding;GO:0000166//nucleotide binding	GO:0008152//metabolic process
XLOC_001455|-	Chr1:17226660-17231293	1.49034	0.748064	4.33962	3.85926	4.12613	6.82031	1.17043	Up	0.827085	NA	NA	NA	NA	NA
XLOC_001814|LOC_Os01g38229	Chr1:21411323-21441447	0	0	0	11.0214	8.24401	10.3189	4.3018	Up	0.982762	LOC_Os01g38229:cDNA|peptidyl-prolyl isomerase, putative, expressed	K09571|1|1e-91|287|obr:102704198|FK506-binding protein 4/5 [EC:5.2.1.8]	-	-	-
XLOC_002403|LOC_Os01g49480	Chr1:28463720-28465695	0	0	0.513323	3.48332	2.225	1.40068	2.23193	Up	0.903074	LOC_Os01g49480:cDNA|hypothetical protein	-	-	-	-
XLOC_002806|-	Chr1:32834556-32835607	3.14523	2.42501	2.497	5.43767	6.14265	5.62065	1.09234	Up	0.81351	NA	NA	NA	NA	NA
XLOC_003114|LOC_Os01g62140	Chr1:35972861-35977444	0	0	0	2.77898	2.63707	2.18666	2.34155	Up	0.913596	LOC_Os01g62140:cDNA|retrotransposon, putative, centromere-specific, expressed	-	GO:0043231//intracellular membrane-bounded organelle	-	-
XLOC_003139|-	Chr1:36248532-36250550	3.52374	2.55247	2.50986	6.36309	5.8347	7.42526	1.19248	Up	0.839941	NA	NA	NA	NA	NA
XLOC_003738|-	Chr1:43045353-43046250	5.76365	1.94872	3.47961	0.462024	1.63172	0.301353	-2.22431	Down	0.926022	NA	NA	NA	NA	NA
XLOC_003741|-	Chr1:43070827-43071342	0	0	0	3.54861	2.13556	2.45901	2.44063	Up	0.922143	NA	NA	NA	NA	NA
XLOC_003832|-	Chr1:773877-774367	4.71467	2.86008	4.68029	3.92611	0.711996	0.721159	-1.19327	Down	0.824391	NA	NA	NA	NA	NA
XLOC_003848|-	Chr1:781216-920679	2.30733	2.4114	2.19674	0	0	0	-2.20486	Down	0.900524	NA	NA	NA	NA	NA
XLOC_003860|LOC_Os01g02710	Chr1:924118-927047	0	0	0	3.26443	4.3924	3.25294	2.86259	Up	0.94703	LOC_Os01g02710:cDNA|LRk-type protein, putative, expressed	K19041|1|2e-08|59.3|sly:101256794|E3 ubiquitin-protein ligase RNF38/44 [EC:2.3.2.27]	GO:0031410//cytoplasmic vesicle	GO:0004672//protein kinase activity;GO:0000166//nucleotide binding	-
XLOC_003870|LOC_Os01g02800	Chr1:961221-1001986	0	0	0	2.04458	2.00033	3.42973	2.31704	Up	0.911441	LOC_Os01g02800:cDNA|receptor-like kinase ARK1AS, putative, expressed	K04730|1|2e-135|464|dosa:Os01t0115500-00|interleukin-1 receptor-associated kinase 1 [EC:2.7.11.1]	GO:0043231//intracellular membrane-bounded organelle;GO:0031410//cytoplasmic vesicle	GO:0004672//protein kinase activity;GO:0000166//nucleotide binding	-
XLOC_004188|-	Chr1:4171747-4172962	13.585	16.6691	19.7196	9.35963	8.24049	7.06237	-1.01885	Down	0.816455	NA	NA	NA	NA	NA
XLOC_004402|LOC_Os01g12350	Chr1:6747475-6750728	5.16142	8.35024	6.65554	12.9474	14.994	14.7256	1.08111	Up	0.830281	LOC_Os01g12350:cDNA|retrotransposon protein, putative, unclassified, expressed	K16860|1|8e-19|97.1|zma:103631261|phospholipase D3/4 [EC:3.1.4.4]	-	-	-
XLOC_004425|-	Chr1:7058227-7059844	0.944062	0.76703	0.941736	2.951	2.36171	1.44239	1.34845	Up	0.818107	NA	NA	NA	NA	NA
XLOC_004438|-	Chr1:7230172-7231079	0.799967	0	0.670159	1.98724	2.88817	2.12953	1.83008	Up	0.877182	NA	NA	NA	NA	NA
XLOC_004537|-	Chr1:8289506-8290736	0	0	0	3.71474	4.56138	3.07344	2.9196	Up	0.949723	NA	NA	NA	NA	NA
XLOC_004589|LOC_Os01g15740	Chr1:8853815-8857230	0	0	0	2.86632	2.41655	2.05076	2.28956	Up	0.908604	LOC_Os01g15740:cDNA|expressed protein	-	-	-	-
XLOC_004669|-	Chr1:9797122-9797353	0	0	3.43769	0	3.93358	9.21262	1.62062	Up	0.892444	NA	NA	NA	NA	NA
XLOC_004696|LOC_Os01g18080	Chr1:10133659-10135806	0.391861	1.52647	0.5334	2.85759	2.60939	2.32681	1.66852	Up	0.870466	LOC_Os01g18080:cDNA|retrotransposon protein, putative, unclassified, expressed	-	GO:0031410//cytoplasmic vesicle	-	-
XLOC_004769|-	Chr1:10944851-10945088	2.35057	6.81215	5.07862	3.52558	0	0	-1.65391	Down	0.896718	NA	NA	NA	NA	NA
XLOC_004818|-	Chr1:11496026-11496286	0	0	1.38173	3.99937	7.06447	11.0591	3.21546	Up	0.972743	NA	NA	NA	NA	NA
XLOC_005468|LOC_Os01g35610	Chr1:19710067-19710504	0	0	1.22906	2.36993	0.923639	3.72798	1.65535	Up	0.86235	LOC_Os01g35610:cDNA|expressed protein	-	GO:0043231//intracellular membrane-bounded organelle	-	-
XLOC_005780|LOC_Os01g41910	Chr1:23770114-23772224	2.47191	3.1425	2.29202	1.47499	1.15452	0.759441	-1.22219	Down	0.807549	LOC_Os01g41910:cDNA|receptor-like protein kinase 5 precursor, putative, expressed	K19613|1|3e-36|152|mdm:103417606|leucine-rich repeat protein SHOC2;K13420|3|3e-34|146|jcu:105633968|LRR receptor-like serine/threonine-protein kinase FLS2 [EC:2.7.11.1]	GO:0031410//cytoplasmic vesicle	-	-
XLOC_005803|LOC_Os01g42200	Chr1:23914147-23919099	0	0	0	2.67484	2.15181	2.10442	2.20812	Up	0.900668	LOC_Os01g42200:cDNA|expressed protein	-	-	-	-
XLOC_005804|-	Chr1:23914147-23919099	0	0	0	4.21037	5.65324	5.49862	3.35635	Up	0.966135	NA	NA	NA	NA	NA
XLOC_005831|-	Chr1:24286536-24287212	0	0	0	4.90786	6.74579	5.73826	3.53538	Up	0.971019	NA	NA	NA	NA	NA
XLOC_005841|-	Chr1:24390798-24391898	1.04078	2.59447	1.88765	3.05615	10.9828	3.37306	1.65658	Up	0.903146	NA	NA	NA	NA	NA
XLOC_006153|-	Chr1:28459785-28462841	78.8485	79.8178	83.3182	21.1045	14.6043	19.5691	-2.13014	Down	0.95863	NA	NA	NA	NA	NA
XLOC_006653|LOC_Os01g59265	Chr1:34232025-34266217	1.6503	2.42555	2.16699	3.34526	4.92752	6.61047	1.25342	Up	0.84188	LOC_Os01g59265:cDNA|expressed protein	-	-	-	-
XLOC_006786|-	Chr1:35781673-35782344	45.1918	45.3287	42.2534	21.2088	19.2459	19.4961	-1.14712	Down	0.852367	NA	NA	NA	NA	NA
XLOC_006963|-	Chr1:37863755-37864099	0	0	1.17127	2.02995	2.62675	2.65534	1.75173	Up	0.873231	NA	NA	NA	NA	NA
XLOC_007087|-	Chr1:39112538-39112740	0	0	0	0	11.4541	0	3.05359	Up	0.955433	NA	NA	NA	NA	NA
XLOC_007089|-	Chr1:39117711-39117924	14.6082	21.6269	3.53466	4.07913	6.10074	8.1313	-1.11895	Down	0.837535	NA	NA	NA	NA	NA
XLOC_007767|LOC_Os10g07420	Chr10:3926258-3927292	0.615988	1.48632	1.25738	2.80771	4.23311	3.13593	1.59888	Up	0.877828	LOC_Os10g07420:cDNA|expressed protein	K02365|1|2e-58|211|dosa:Os02t0770700-01|separase [EC:3.4.22.49]	GO:0043231//intracellular membrane-bounded organelle	GO:0016787//hydrolase activity	GO:0019538//protein metabolic process
XLOC_007769|-	Chr10:3930415-3930618	0	0	0	24.8503	0	8.26927	4.48627	Up	0.984522	NA	NA	NA	NA	NA
XLOC_007947|-	Chr10:6016662-6017107	0	0	0.334483	0.963279	3.53232	2.2631	2.34046	Up	0.904403	NA	NA	NA	NA	NA
XLOC_008302|LOC_Os10g20780,LOC_Os10g20794	Chr10:10539675-10553458	3.07154	1.92467	1.67997	33.5254	50.0856	27.9301	4.06241	Up	0.990591	LOC_Os10g20780:cDNA|retrotransposon, putative, centromere-specific, expressed	K03453|1|8e-19|95.1|mdm:103408058|bile acid:Na+ symporter, BASS family;K10706|2|6e-16|85.5|mdm:103410900|senataxin [EC:3.6.4.-];K09493|3|4e-15|82.8|mdm:103425645|T-complex protein 1 subunit alpha;K12819|4|2e-07|57.0|mdm:103427975|pre-mRNA-processing factor SLU7	GO:0043231//intracellular membrane-bounded organelle	-	-
XLOC_008863|LOC_Os10g32940	Chr10:17243233-17244589	1.9883	1.42471	1.37808	7.1909	6.24807	4.05221	1.8682	Up	0.920886	LOC_Os10g32940:cDNA|expressed protein	-	-	-	-
XLOC_008919|-	Chr10:18032252-18032495	0	0	2.72633	3.15555	3.11003	3.12596	1.33361	Up	0.834949	NA	NA	NA	NA	NA
XLOC_008933|LOC_Os10g34150	Chr10:18223706-18227300	9.29851	8.3731	7.47806	0	0	0	-4.06751	Down	0.98032	LOC_Os10g34150:cDNA|nodulin, putative, expressed	K07192|1|0.0|815|dosa:Os10t0482700-00|flotillin	-	-	-
XLOC_009473|-	Chr10:1030311-1030630	0	0	0	0	4.41787	1.62221	2.12435	Up	0.892229	NA	NA	NA	NA	NA
XLOC_009674|-	Chr10:3614207-3614453	0	0	0	3.99264	1.96581	3.95274	2.7241	Up	0.93895	NA	NA	NA	NA	NA
XLOC_009743|-	Chr10:4508809-4509947	9.50445	6.47277	10.7651	23.6933	20.8515	22.158	1.31862	Up	0.878977	NA	NA	NA	NA	NA
XLOC_009788|LOC_Os10g09290	Chr10:5024423-5029757	2.20019	1.07988	1.90811	17.3547	2.98304	18.5859	2.90735	Up	0.974754	LOC_Os10g09290:cDNA|expressed protein	-	-	-	-
XLOC_009982|-	Chr10:7620461-7621383	0	0	0	15.2468	0	11.5862	4.18761	Up	0.981434	NA	NA	NA	NA	NA
XLOC_010374|LOC_Os10g23060	Chr10:12021771-12024743	3.46066	0.682235	1.0903	4.0459	7.49894	6.17856	1.75989	Up	0.912519	LOC_Os10g23060:cDNA|expressed protein	-	-	-	-
XLOC_010384|LOC_Os10g23240	Chr10:12122427-12125225	0.643451	1.24484	0	1.11749	3.00712	3.93347	1.75446	Up	0.879372	LOC_Os10g23240:cDNA|expressed protein	-	-	-	-
XLOC_010405|-	Chr10:12299814-12300656	0	0	0	5.51858	4.07076	2.14316	2.96748	Up	0.952237	NA	NA	NA	NA	NA
XLOC_010495|-	Chr10:13303686-13304038	2.76909	2.16986	2.76661	4.47391	9.60815	6.89521	1.44486	Up	0.882497	NA	NA	NA	NA	NA
XLOC_011982|-	Chr11:7443740-7460000	3.55115	3.48307	2.84276	9.47103	3.39568	10.9972	1.27269	Up	0.858543	NA	NA	NA	NA	NA
XLOC_011983|-	Chr11:7443740-7460000	0.781224	0.595019	0	3.66306	2.34569	4.77471	2.5229	Up	0.937908	NA	NA	NA	NA	NA
XLOC_012276|-	Chr11:11396633-11404311	0	0	5.86677	0	0	0	-2.19467	Down	0.899878	NA	NA	NA	NA	NA
XLOC_012432|-	Chr11:13829488-13829959	0	0	0	5.19587	3.33956	3.55941	3.01136	Up	0.953961	NA	NA	NA	NA	NA
XLOC_012727|-	Chr11:17249693-17251954	2.33201	2.23141	2.37545	0.473273	0.659051	0.636911	-1.97158	Down	0.887309	NA	NA	NA	NA	NA
XLOC_013139|LOC_Os11g37870	Chr11:22439364-22445742	3.26931	2.39678	1.60438	0	0	0	-2.27709	Down	0.907132	LOC_Os11g37870:cDNA|stripe rust resistance protein Yr10, putative, expressed	K13457|1|2e-178|627|sita:101784866|disease resistance protein RPM1	-	-	-
XLOC_013356|-	Chr11:25210460-25210779	15.1663	6.40087	13.5677	22.2961	23.6958	25.9554	1.03404	Up	0.823027	NA	NA	NA	NA	NA
XLOC_013698|LOC_Os11g47980	Chr11:28937736-28939907	2.69388	2.11353	2.0507	5.34419	6.08405	3.57473	1.12937	Up	0.817281	LOC_Os11g47980:cDNA|expressed protein	-	GO:0043231//intracellular membrane-bounded organelle	GO:0001071//nucleic acid binding transcription factor activity;GO:0032559	-
XLOC_013939|-	Chr11:2150954-2151551	1.33741	1.01833	0	1.97433	2.79102	2.83903	1.41297	Up	0.835452	NA	NA	NA	NA	NA
XLOC_014276|-	Chr11:6083964-6085544	2.5896	2.41131	2.91855	0.942391	0.808546	0.888586	-1.58512	Down	0.862637	NA	NA	NA	NA	NA
XLOC_014344|-	Chr11:6861312-6865607	0.448645	0.65173	0.539778	2.21314	2.97323	1.88867	2.10891	Up	0.897077	NA	NA	NA	NA	NA
XLOC_014509|-	Chr11:8874037-8874318	0	0	0	9.71037	0	0	2.83597	Up	0.945558	NA	NA	NA	NA	NA
XLOC_015676|LOC_Os11g40410	Chr11:24089399-24094213	3.84678	2.60126	2.50838	1.39506	1.34544	0.290318	-1.56321	Down	0.866875	LOC_Os11g40410:cDNA|expressed protein	-	-	-	-
XLOC_016035|LOC_Os11g47910	Chr11:28894998-28901002	2.12836	1.71039	1.37711	4.31219	4.50051	3.51929	1.24143	Up	0.833441	LOC_Os11g47910:cDNA|SCARECROW, putative, expressed	K14494|1|4e-38|160|pop:POPTR_0005s14540g|DELLA protein	-	-	-
XLOC_016117|LOC_Os12g02210	Chr12:689599-691181	0.380841	0	0	13.1431	2.81804	6.02957	3.99328	Up	0.977663	LOC_Os12g02210:cDNA|RING finger protein, putative, expressed	K19038|1|4e-08|58.5|fve:101301022|E3 ubiquitin-protein ligase ATL41 [EC:2.3.2.27];K19039|2|4e-07|55.5|jcu:105640104|E3 ubiquitin-protein ligase ATL7/58/59 [EC:2.3.2.27];K10664|3|8e-07|54.3|ppp:PHYPADRAFT_48685|E3 ubiquitin-protein ligase ATL6/9/15/31/42/55 [EC:2.3.2.27]	-	GO:0046872//metal ion binding	-
XLOC_016136|-	Chr12:871801-872861	0	0	0	11.7066	15.6406	12.1539	4.71886	Up	0.986354	NA	NA	NA	NA	NA
XLOC_016975|LOC_Os12g18340	Chr12:10585679-10586643	1.30764	0.751208	0.361222	2.84282	3.0082	2.95095	1.86278	Up	0.894132	LOC_Os12g18340:cDNA|transposon protein, putative, unclassified, expressed	-	-	-	-
XLOC_016976|-	Chr12:10588093-10588895	5.51304	2.72706	2.69847	6.34813	8.26372	8.3452	1.06951	Up	0.817712	NA	NA	NA	NA	NA
XLOC_017134|-	Chr12:12555537-12555859	0	0.389912	1.39196	3.62143	1.17385	3.16132	1.80193	Up	0.882856	NA	NA	NA	NA	NA
XLOC_017338|-	Chr12:15118919-15119244	3.03122	0.380237	0.339355	6.27769	6.10277	1.92629	1.93142	Up	0.918839	NA	NA	NA	NA	NA
XLOC_017589|-	Chr12:18721474-18724676	0.849326	1.04085	1.41353	2.64474	3.54014	2.1512	1.33528	Up	0.829599	NA	NA	NA	NA	NA
XLOC_018133|-	Chr12:25226534-25227060	0	0	0	33.0916	31.9921	36.2772	6.07839	Up	0.992171	NA	NA	NA	NA	NA
XLOC_018326|-	Chr12:998-2636	1.80302	1.64999	1.47356	4.50714	4.20652	4.69539	1.44455	Up	0.868706	NA	NA	NA	NA	NA
XLOC_018782|-	Chr12:4990018-4991521	2.38068	2.55535	1.71159	5.71689	5.7681	4.13693	1.23266	Up	0.840264	NA	NA	NA	NA	NA
XLOC_018876|LOC_Os12g11220	Chr12:6051281-6052072	2.45951	1.32747	2.23132	0	0	0	-2.00439	Down	0.879767	LOC_Os12g11220:cDNA|expressed protein	-	-	-	-
XLOC_018986|LOC_Os12g13350	Chr12:7453144-7453896	275.244	173.579	271.401	625.556	613.411	523.407	1.291	Up	0.88343	LOC_Os12g13350:cDNA|retrotransposon protein, putative, Ty1-copia subclass, expressed	-	-	-	-
XLOC_019523|LOC_Os12g24870	Chr12:14255862-14261254	0	0	0	135.881	118.693	107.804	7.91639	Up	0.99605	LOC_Os12g24870:cDNA|SWIM zinc finger family protein, putative, expressed	K17604|1|2e-20|100|mus:103988948|zinc finger SWIM domain-containing protein 3	-	-	-
XLOC_019524|-	Chr12:14255862-14261254	0	0	0	111.363	131.722	96.9381	7.82453	Up	0.99587	NA	NA	NA	NA	NA
XLOC_019911|-	Chr12:19457280-19457501	11.7806	4.8014	10.0497	4.97548	1.6477	3.30134	-1.42408	Down	0.884005	NA	NA	NA	NA	NA
XLOC_019923|-	Chr12:19634488-19642068	1.52628	2.91557	2.61312	3.02006	10.4834	3.00323	1.22634	Up	0.84206	NA	NA	NA	NA	NA
XLOC_019942|-	Chr12:19861663-19862374	0	0	0	5.54533	6.09569	4.37108	3.41613	Up	0.967751	NA	NA	NA	NA	NA
XLOC_019961|LOC_Os12g33150	Chr12:20058132-20059611	14.4644	11.2795	15.788	5.28051	9.19987	2.06977	-1.32738	Down	0.876392	LOC_Os12g33150:cDNA|expressed protein	-	-	-	-
XLOC_020081|-	Chr12:21266266-21267726	1.39469	3.12166	2.75417	0.288048	0	0.0846856	-3.05845	Down	0.92753	NA	NA	NA	NA	NA
XLOC_020159|LOC_Os12g36400,LOC_Os12g36410	Chr12:22282845-22287664	19.1939	8.55747	12.4887	42.7253	40.6445	29.8978	1.49303	Up	0.906917	LOC_Os12g36400:cDNA|transposon protein, putative, Pong sub-class, expressed	K00384|1|8e-16|84.7|brp:103837805|thioredoxin reductase (NADPH) [EC:1.8.1.9];K13484|2|2e-10|66.6|bvg:104905199|5-hydroxyisourate hydrolase / 2-oxo-4-hydroxy-4-carboxy-5-ureidoimidazoline decarboxylase [EC:3.5.2.17 4.1.1.97]	-	-	-
XLOC_020270|-	Chr12:23898394-23898642	7.65763	3.73016	6.66786	2.8947	1.89927	0	-1.77003	Down	0.914279	NA	NA	NA	NA	NA
XLOC_020413|-	Chr12:25853357-25853663	4.95587	0	2.41118	0.929817	0.905735	0	-1.75206	Down	0.877936	NA	NA	NA	NA	NA
XLOC_021006|-	Chr2:4419876-4420187	3.00566	1.71855	1.15037	4.43548	6.90901	3.48698	1.3361	Up	0.85585	NA	NA	NA	NA	NA
XLOC_021375|-	Chr2:9023250-9024597	1.31365	1.50212	3.13	3.5921	2.34935	7.687	1.19669	Up	0.830353	NA	NA	NA	NA	NA
XLOC_021376|-	Chr2:9025169-9025714	1.806	0.916377	2.33765	1.88204	2.84574	7.2317	1.24094	Up	0.832148	NA	NA	NA	NA	NA
XLOC_022162|-	Chr2:18735759-18736767	0	0.818748	0.974883	1.7341	2.35837	1.91269	1.38857	Up	0.815306	NA	NA	NA	NA	NA
XLOC_022287|LOC_Os02g34190	Chr2:20450543-20456480	11.6161	10.8017	11.1338	4.33351	4.74792	5.73154	-1.17952	Down	0.849565	LOC_Os02g34190:cDNA|expressed protein	-	GO:0043231//intracellular membrane-bounded organelle;GO:0031410//cytoplasmic vesicle	-	-
XLOC_023452|LOC_Os02g56354	Chr2:34492559-34498117	2.08357	0.704144	0.626794	2.39127	4.37483	2.49297	1.43919	Up	0.852187	LOC_Os02g56354:cDNA|transposon protein, putative, unclassified, expressed	K03231|1|3e-23|110|mtr:MTR_1g095710|elongation factor 1-alpha;K05658|2|6e-22|106|zma:103637544|ATP-binding cassette, subfamily B (MDR/TAP), member 1 [EC:3.6.3.44];K10398|3|2e-17|91.3|eus:EUTSA_v10016147mg|kinesin family member 11;K01507|4|2e-12|74.7|mdm:103439488|inorganic pyrophosphatase [EC:3.6.1.1];K04730|5|3e-10|67.8|dosa:Os03t0642600-00|interleukin-1 receptor-associated kinase 1 [EC:2.7.11.1]	GO:0031410//cytoplasmic vesicle;GO:0043231//intracellular membrane-bounded organelle	-	-
XLOC_024120|-	Chr2:5938272-5939405	2.04113	2.82956	2.10576	6.95825	6.75706	3.96487	1.34157	Up	0.861273	NA	NA	NA	NA	NA
XLOC_025388|LOC_Os02g36530	Chr2:22065079-22065522	4.423	4.46324	2.48976	5.17367	11.1379	7.3256	1.05506	Up	0.816383	LOC_Os02g36530:cDNA|expressed protein	-	-	-	-
XLOC_025754|-	Chr2:26166013-26166425	0	0	0	2.47012	5.20807	9.45651	3.51389	Up	0.970409	NA	NA	NA	NA	NA
XLOC_025755|-	Chr2:26167950-26168249	0	0	0	1.99262	2.42835	3.42954	2.38782	Up	0.918013	NA	NA	NA	NA	NA
XLOC_026149|LOC_Os02g49840	Chr2:30456665-30465848	30.8313	29.6864	76.7882	104.922	63.6256	157.42	1.24733	Up	0.874416	LOC_Os02g49840:cDNA|OsMADS57 - MADS-box family gene with MIKCc type-box, expressed	K09264|1|3e-80|299|bdi:100839932|MADS-box transcription factor, plant	-	-	-
XLOC_026201|-	Chr2:31125047-31126072	1.4276	0	3.5985	3.85816	5.17699	5.52838	1.39803	Up	0.864613	NA	NA	NA	NA	NA
XLOC_026390|-	Chr2:33212201-33219517	0.723704	1.27098	0.357283	2.54209	2.13921	2.62054	1.63439	Up	0.86253	NA	NA	NA	NA	NA
XLOC_026525|-	Chr2:34744893-34745583	3.04769	3.27762	3.57708	2.2415	0.538022	1.64327	-1.16282	Down	0.808303	NA	NA	NA	NA	NA
XLOC_026779|-	Chr3:1250141-1252829	0.844209	0.702538	0.517978	2.80745	3.37202	1.86994	1.96293	Up	0.895497	NA	NA	NA	NA	NA
XLOC_027583|LOC_Os03g18260	Chr3:10233100-10234410	0	0	0	6.67369	9.65948	5.4978	3.86334	Up	0.977232	LOC_Os03g18260:cDNA|expressed protein	-	-	-	-
XLOC_028119|-	Chr3:16364421-16364640	21.2558	5.0422	0	0	0	6.93825	-1.75523	Down	0.922287	NA	NA	NA	NA	NA
XLOC_028236|-	Chr3:17809762-17810718	0	0	0	20.7731	20.8265	21.1139	5.38574	Up	0.990124	NA	NA	NA	NA	NA
XLOC_028526|LOC_Os03g38650	Chr3:21457139-21462453	17.0814	18.6976	16.7575	0.269877	1.29489	0.517659	-4.65698	Down	0.988472	LOC_Os03g38650:cDNA|expressed protein	-	GO:0043231//intracellular membrane-bounded organelle	-	-
XLOC_028527|LOC_Os03g38650	Chr3:21457139-21462453	0	5.14452	11.5952	0	0	0	-3.5227	Down	0.97084	LOC_Os03g38650:cDNA|expressed protein	-	GO:0043231//intracellular membrane-bounded organelle	-	-
XLOC_029110|-	Chr3:29248813-29249128	1.65494	2.90052	3.32834	6.84343	15.4	7.1436	1.89822	Up	0.933922	NA	NA	NA	NA	NA
XLOC_029260|LOC_Os03g53845	Chr3:30875921-30877406	1.62671	6.26293	2.48616	1.90352	1.61662	1.1971	-1.13721	Down	0.804855	LOC_Os03g53845:cDNA|expressed protein	-	-	-	-
XLOC_029630|LOC_Os03g61310	Chr3:34808964-34813242	3.10971	3.26725	3.3137	1.18636	1.29686	1.04349	-1.45827	Down	0.8584	LOC_Os03g61310:cDNA|receptor-like protein kinase, putative, expressed	K00276|1|4e-118|426|sly:101254423|primary-amine oxidase [EC:1.4.3.21];K04733|3|1e-111|405|pda:103699564|interleukin-1 receptor-associated kinase 4 [EC:2.7.11.1]	GO:0031410//cytoplasmic vesicle	-	-
XLOC_030293|-	Chr3:5664829-5666038	2.39921	2.30854	1.94495	6.15842	6.0682	5.05634	1.37734	Up	0.867306	NA	NA	NA	NA	NA
XLOC_031897|-	Chr3:24956962-24957211	0	0	0	2.84693	6.53601	0.938941	2.78267	Up	0.942433	NA	NA	NA	NA	NA
XLOC_032196|-	Chr3:28559576-28560267	2.68349	1.63538	1.54141	3.91438	5.01093	3.91733	1.1319	Up	0.812217	NA	NA	NA	NA	NA
XLOC_032973|LOC_Os04g02530	Chr4:937691-943051	3.45604	1.59931	1.81242	12.9544	10.8118	16.1647	2.53959	Up	0.966782	LOC_Os04g02530:cDNA|expressed protein	-	-	-	-
XLOC_033044|LOC_Os04g03884	Chr4:1774808-1778296	0.225197	1.17774	0.165485	0.831774	2.98682	2.64634	2.04332	Up	0.887201	LOC_Os04g03884:cDNA|transposon protein, putative, CACTA, En/Spm sub-class, expressed	K03133|1|2e-16|89.0|mtr:MTR_022s0003|transcription initiation factor TFIID subunit 9B	-	-	-
XLOC_033264|LOC_Os04g09350	Chr4:4965325-4975369	3.76563	2.07891	1.91683	21.1154	24.2535	16.2088	2.98802	Up	0.979853	LOC_Os04g09350:cDNA|expressed protein	-	-	-	-
XLOC_033770|-	Chr4:11255682-11261439	0.614872	0.608759	3.80493	8.17944	1.23065	2.4799	1.24153	Up	0.831933	NA	NA	NA	NA	NA
XLOC_033956|LOC_Os04g23799	Chr4:13599116-13604443	0	9.92474	0	0	0	0	-2.86456	Down	0.94703	LOC_Os04g23799:cDNA|retrotransposon protein, putative, Ty3-gypsy subclass, expressed	K11322|1|2e-39|166|obr:102721193|enhancer of polycomb-like protein;K01723|2|1e-30|136|obr:102705981|hydroperoxide dehydratase [EC:4.2.1.92];K12153|3|1e-30|136|cit:102610907|phenylalanine N-monooxygenase [EC:1.14.13.124];K03469|4|2e-28|129|bdi:104581357|ribonuclease HI [EC:3.1.26.4]	-	-	-
XLOC_034109|-	Chr4:15885281-15885528	0	0	0	0	9.66026	0	2.82921	Up	0.944839	NA	NA	NA	NA	NA
XLOC_034751|-	Chr4:23543174-23543653	0	0	0	5.207	3.23793	2.13677	2.81854	Up	0.944337	NA	NA	NA	NA	NA
XLOC_036189|-	Chr4:5058346-5059624	0	0	0	0	5.3391	0	2.07932	Up	0.888135	NA	NA	NA	NA	NA
XLOC_036404|LOC_Os04g13310	Chr4:7397037-7400042	0	0	0	1.81031	2.10989	2.48738	2.09482	Up	0.889859	LOC_Os04g13310:cDNA|retrotransposon protein, putative, unclassified, expressed	K16860|1|2e-13|79.0|zma:103631261|phospholipase D3/4 [EC:3.1.4.4]	GO:0031410//cytoplasmic vesicle	-	-
XLOC_036534|-	Chr4:8810545-8813416	3.76838	3.03402	3.80238	6.6133	9.40521	6.65255	1.09614	Up	0.823063	NA	NA	NA	NA	NA
XLOC_036628|-	Chr4:9676914-9677275	4.62906	4.08462	2.60403	4.81103	7.28597	11.4979	1.05989	Up	0.816383	NA	NA	NA	NA	NA
XLOC_036951|-	Chr4:14135874-14136168	1.52996	7.1104	4.98706	13.641	9.72504	12.3887	1.39162	Up	0.884149	NA	NA	NA	NA	NA
XLOC_037117|LOC_Os04g27750	Chr4:16401765-16403457	0	0	0	2.64319	3.1936	2.07704	2.39941	Up	0.918696	LOC_Os04g27750:cDNA|expressed protein	-	-	-	-
XLOC_037153|-	Chr4:16993256-16996864	0	0	0	4.52296	5.68861	3.72292	3.21563	Up	0.961467	NA	NA	NA	NA	NA
XLOC_037293|LOC_Os04g31550	Chr4:18869252-18870378	0.97695	1.10976	0.573754	3.17284	3.49977	2.45646	1.77879	Up	0.889679	LOC_Os04g31550:cDNA|RALFL22 - Rapid ALkalinization Factor RALF family protein precursor, expressed	-	GO:0031410//cytoplasmic vesicle	-	-
XLOC_037303|LOC_Os04g31790	Chr4:19020395-19039118	0.74983	2.06037	0.874487	2.64943	2.6982	7.50503	1.80245	Up	0.905911	LOC_Os04g31790:cDNA|expressed protein	K09264|1|7e-10|65.9|pda:103710313|MADS-box transcription factor, plant	-	-	-
XLOC_037975|LOC_Os04g45470	Chr4:26900890-26922085	45.9234	22.0338	37.7468	78.4451	143.325	77.1421	1.49969	Up	0.910795	LOC_Os04g45470:cDNA|vacuolar-processing enzyme precursor, putative, expressed	K01369|1|0.0|958|dosa:Os04t0537900-01|legumain [EC:3.4.22.34]	GO:0031410//cytoplasmic vesicle	GO:0004175//endopeptidase activity	GO:0019538//protein metabolic process
XLOC_038225|LOC_Os04g49739	Chr4:29658699-29660577	0	19.2056	0	1.65849	0	0	-2.92608	Down	0.966422	LOC_Os04g49739:cDNA|purine permease, putative, expressed	-	GO:0031224//intrinsic component of membrane	-	-
XLOC_038502|LOC_Os04g54840	Chr4:32609881-32620119	5.01908	5.33616	3.92144	0.881964	0.740647	0.798154	-2.56013	Down	0.948898	LOC_Os04g54840:cDNA|DNA-directed RNA polymerase subunit, putative, expressed	K16252|1|0.0|2560|osa:4337169|DNA-directed RNA polymerase IV and V subunit 2 [EC:2.7.7.6];K03010|5|0.0|2064|sita:101755487|DNA-directed RNA polymerase II subunit RPB2 [EC:2.7.7.6]	-	GO:0003676//nucleic acid binding;GO:0001882//nucleoside binding;GO:0034062//RNA polymerase activity	GO:0010467//gene expression
XLOC_039221|LOC_Os05g08910	Chr5:4928929-4935229	0.13736	0	0	15.5263	17.2224	3.77545	5.00509	Up	0.985994	LOC_Os05g08910:cDNA|expressed protein	-	-	-	-
XLOC_039222|-	Chr5:4928929-4935229	0	0	1.21948	4.58934	5.51789	1.4961	2.38625	Up	0.936077	NA	NA	NA	NA	NA
XLOC_040503|LOC_Os05g36350	Chr5:21504546-21519898	0	0	0	1.13257	0	6.1324	2.37202	Up	0.916685	LOC_Os05g36350:cDNA|pentatricopeptide, putative, expressed	K03452|1|2e-96|354|vvi:100250295|magnesium/proton exchanger;K17964|2|1e-93|344|gmx:100811379|leucine-rich PPR motif-containing protein, mitochondrial	-	-	-
XLOC_040516|LOC_Os05g37170	Chr5:21715715-21724565	1.39459	1.1222	0	3.26655	1.96828	1.98255	1.25846	Up	0.80798	LOC_Os05g37170:cDNA|transcription factor, putative, expressed	K14431|1|0.0|798|dosa:Os05t0443900-01|transcription factor TGA	GO:0043231//intracellular membrane-bounded organelle;GO:0043231//intracellular membrane-bounded organelle;GO:0043231//intracellular membrane-bounded organelle;GO:0043231//intracellular membrane-bounded organelle;GO:0043231//intracellular membrane-bounded organelle;GO:0043231//intracellular membrane-bounded organelle;GO:0043231//intracellular membrane-bounded organelle	GO:0003677//DNA binding;GO:0001071//nucleic acid binding transcription factor activity;GO:0005515//protein binding;GO:0003677//DNA binding;GO:0001071//nucleic acid binding transcription factor activity;GO:0005515//protein binding;GO:0003677//DNA binding;GO:0001071//nucleic acid binding transcription factor activity;GO:0005515//protein binding;GO:0003677//DNA binding;GO:0001071//nucleic acid bindi…	GO:0006351//transcription, DNA-templated;GO:0006351//transcription, DNA-templated;GO:0006351//transcription, DNA-templated;GO:0006351//transcription, DNA-templated;GO:0006351//transcription, DNA-templated;GO:0006351//transcription, DNA-templated;GO:0006351//transcription, DNA-templated
XLOC_040690|LOC_Os05g40290	Chr5:23668254-23677330	2.61047	2.90084	1.99794	5.71451	5.58687	4.69512	1.09102	Up	0.810996	LOC_Os05g40290:cDNA|KH domain-containing protein, putative, expressed	K14945|1|1e-143|510|dosa:Os05t0481500-01|protein quaking	-	GO:0003676//nucleic acid binding;GO:0003676//nucleic acid binding;GO:0003676//nucleic acid binding	-
XLOC_040771|-	Chr5:24565997-24566236	0	12.0253	0	0	0	0	-3.11828	Down	0.958235	NA	NA	NA	NA	NA
XLOC_040846|-	Chr5:25411214-25411436	0	0	0	6.47663	0	6.44471	3.16149	Up	0.960102	NA	NA	NA	NA	NA
XLOC_040920|LOC_Os05g44792	Chr5:26042951-26049685	2.72883	2.05822	2.44925	11.322	3.43546	7.98552	1.6521	Up	0.90961	LOC_Os05g44792:cDNA|expressed protein	K07466|1|8e-29|130|mtr:MTR_4g111670|replication factor A1	-	-	-
XLOC_041057|-	Chr5:27228294-27228996	0	0	0	11.5689	14.8664	10.5067	4.62223	Up	0.985887	NA	NA	NA	NA	NA
XLOC_041119|LOC_Os05g48720	Chr5:27924083-27927593	0	0	0	9.1589	10.9171	8.6758	4.26062	Up	0.982367	LOC_Os05g48720:cDNA|transposon protein, putative, Mariner sub-class, expressed	K01586|1|4e-69|263|obr:102715270|diaminopimelate decarboxylase [EC:4.1.1.20];K00059|2|5e-07|56.6|obr:102721743|3-oxoacyl-[acyl-carrier protein] reductase [EC:1.1.1.100]	-	-	-
XLOC_041718|LOC_Os05g08900	Chr5:4922645-4928175	0.479789	0	0.816379	2.23304	3.61955	1.13704	1.96029	Up	0.886878	LOC_Os05g08900:cDNA|expressed protein	-	GO:0043231//intracellular membrane-bounded organelle	-	-
XLOC_042722|-	Chr5:17954377-17956862	5.46507	7.51804	5.78239	3.57642	2.35685	3.23658	-1.03311	Down	0.80288	NA	NA	NA	NA	NA
XLOC_042760|-	Chr5:18370275-18371373	5.69088	5.93219	6.61115	12.4085	16.5055	12.1211	1.17021	Up	0.850104	NA	NA	NA	NA	NA
XLOC_042937|-	Chr5:20660106-20660543	0.57462	0.970046	0.173188	1.79587	2.11879	2.53957	1.90964	Up	0.878115	NA	NA	NA	NA	NA
XLOC_043135|-	Chr5:22749998-22751152	4.17239	3.78067	4.15863	1.79513	1.76449	1.47662	-1.26598	Down	0.837643	NA	NA	NA	NA	NA
XLOC_043341|-	Chr5:24912829-24914057	0.714675	1.11127	1.22145	2.58356	3.60601	2.26686	1.47247	Up	0.851469	NA	NA	NA	NA	NA
XLOC_043545|-	Chr5:27368722-27369336	5.12182	6.06709	5.22379	0	0	0	-3.45178	Down	0.968613	NA	NA	NA	NA	NA
XLOC_044444|-	Chr6:7058265-7059308	1.08004	0.836462	0.606926	2.46441	3.02828	2.19812	1.60775	Up	0.863284	NA	NA	NA	NA	NA
XLOC_044582|-	Chr6:8912664-8913195	1.88593	3.41713	2.07461	0	0	0	-2.2982	Down	0.909825	NA	NA	NA	NA	NA
XLOC_044845|LOC_Os06g21410	Chr6:12366466-12368160	0	3.5552	2.26685	11.5424	25.5922	18.0668	3.12624	Up	0.981254	LOC_Os06g21410:cDNA|arabinogalactan peptide 23 precursor, putative, expressed	-	-	-	-
XLOC_044864|-	Chr6:12533659-12533883	3.1263	14.914	0	6.18	0	1.53673	-1.17403	Down	0.834842	NA	NA	NA	NA	NA
XLOC_045137|LOC_Os06g27590,LOC_Os06g27600	Chr6:15611808-15629776	1.07454	0.585062	0.686146	6.36714	7.77299	6.28653	3.12233	Up	0.97048	LOC_Os06g27590:cDNA|expressed protein	-	-	-	-
XLOC_045835|LOC_Os06g40818	Chr6:24343865-24354099	3.25898	2.74197	5.74378	11.988	7.16498	8.15369	1.21724	Up	0.853121	LOC_Os06g40818:cDNA|aspartic proteinase, putative, expressed	K01381|1|7e-28|126|smo:SELMODRAFT_13348|saccharopepsin [EC:3.4.23.25];K00924|2|2e-24|115|tcc:TCM_041550|	GO:0043231//intracellular membrane-bounded organelle	GO:0016787//hydrolase activity	-
XLOC_046190|-	Chr6:28565931-28568516	0	0	0	4.77773	5.09546	3.80105	3.18843	Up	0.960748	NA	NA	NA	NA	NA
XLOC_046265|-	Chr6:29356767-29357020	0	0	0	0	0	10.5543	2.9454	Up	0.95116	NA	NA	NA	NA	NA
XLOC_046788|LOC_Os06g07790	Chr6:3779652-3785951	6.18622	4.78141	5.44392	3.92312	1.50689	2.32098	-1.08226	Down	0.810027	LOC_Os06g07790:cDNA|retrotransposon protein, putative, unclassified, expressed	K18577|1|3e-43|177|mdm:103414113|mannosylglycoprotein endo-beta-mannosidase [EC:3.2.1.152];K11000|2|1e-30|136|zma:103644393|callose synthase [EC:2.4.1.-];K07466|3|2e-25|119|mtr:MTR_5g026890|replication factor A1;K08081|4|4e-17|91.3|mdm:103412975|tropinone reductase I [EC:1.1.1.206];K15115|5|2e-15|85.5|egr:104435557|solute carrier family 25 (mitochondrial folate transporter), member 32	-	-	-
XLOC_047236|-	Chr6:8967059-8967451	0.958669	0.969096	1.51375	3.7418	2.89571	1.95512	1.32006	Up	0.829024	NA	NA	NA	NA	NA
XLOC_047250|-	Chr6:9135092-9136132	2.04071	1.62646	1.71612	5.16469	5.12031	5.05281	1.51053	Up	0.882533	NA	NA	NA	NA	NA
XLOC_048150|LOC_Os06g34100	Chr6:19853958-19856535	2.52827	2.56735	1.55883	0.632267	0.809917	0.618142	-1.69145	Down	0.861273	LOC_Os06g34100:cDNA|expressed protein	-	-	-	-
XLOC_048285|-	Chr6:21379840-21380207	0	0	0	0	57.4483	1.1342	5.2997	Up	0.989801	NA	NA	NA	NA	NA
XLOC_048510|-	Chr6:24136875-24138023	0	6.00081	0	0	0	0	-2.22256	Down	0.901638	NA	NA	NA	NA	NA
XLOC_049031|-	Chr6:30115780-30116076	0	5.47108	0	0	0	1.51618	-1.36277	Down	0.816778	NA	NA	NA	NA	NA
XLOC_049136|-	Chr7:181705-182385	2.89553	3.37544	4.08336	0	0	0	-2.7872	Down	0.942685	NA	NA	NA	NA	NA
XLOC_049337|LOC_Os07g04890	Chr7:2155903-2167122	6.25907	0	0	0.943357	0	0	-1.90123	Down	0.885657	LOC_Os07g04890:cDNA|expressed protein	-	-	-	-
XLOC_049341|LOC_Os07g04940	Chr7:2175077-2182644	54.5735	37.8488	37.7593	93.4889	88.5899	100.541	1.11834	Up	0.848273	LOC_Os07g04940:cDNA|uncharacterized PE-PGRS family protein PE_PGRS54 precursor, putative, expressed	-	-	-	-
XLOC_049438|-	Chr7:3295054-3295486	1.56739	2.18259	2.65682	1.22458	1.18233	0.199823	-1.29736	Down	0.806866	NA	NA	NA	NA	NA
XLOC_049465|-	Chr7:3633766-3635191	3.19957	2.30589	2.32319	0.848414	1.33586	1.06573	-1.26832	Down	0.815162	NA	NA	NA	NA	NA
XLOC_049650|LOC_Os07g10420	Chr7:5598637-5600789	0.798712	3.09276	2.99955	3.9167	5.67314	4.77345	1.0596	Up	0.801767	LOC_Os07g10420:cDNA|expressed protein	-	-	-	-
XLOC_050132|LOC_Os07g20610	Chr7:11908718-11913692	3.06178	2.18316	2.0219	0	0	0	-2.27637	Down	0.907132	LOC_Os07g20610:cDNA|TKL_IRAK_DUF26.2 - DUF26 kinases have homology to DUF26 containing loci, expressed	K04733|1|3e-149|528|dosa:Os07t0301500-00|interleukin-1 receptor-associated kinase 4 [EC:2.7.11.1]	-	GO:0005488//binding	-
XLOC_050233|LOC_Os07g23510	Chr7:13284537-13286304	0	0	0	4.17276	3.50015	4.0748	2.96935	Up	0.952381	LOC_Os07g23510:cDNA|expressed protein	-	-	-	-
XLOC_050347|-	Chr7:14647299-14649525	0	0	0	2.32811	3.11047	2.27692	2.3628	Up	0.915607	NA	NA	NA	NA	NA
XLOC_050684|-	Chr7:18682413-18683759	3.93817	2.22337	2.18801	6.50954	6.45989	5.81946	1.17011	Up	0.835093	NA	NA	NA	NA	NA
XLOC_051157|-	Chr7:24249776-24250040	7.42638	2.19147	0	0.755396	0.740674	0	-2.34167	Down	0.927422	NA	NA	NA	NA	NA
XLOC_051731|LOC_Os07g01960,LOC_Os07g01970	Chr7:587601-594633	0	0	0	17.2803	18.6062	15.8812	5.10902	Up	0.988724	LOC_Os07g01960:cDNA|hypothetical protein	-	-	-	-
XLOC_051981|-	Chr7:3478515-3478935	2.65108	5.30148	1.18293	0	0	0	-2.60652	Down	0.932773	NA	NA	NA	NA	NA
XLOC_052106|-	Chr7:5211878-5215461	4.26572	4.77087	4.15369	1.34912	1.01863	1.14895	-1.90718	Down	0.914961	NA	NA	NA	NA	NA
XLOC_052301|LOC_Os07g13360	Chr7:7666129-7667672	1.76381	1.4675	1.31059	3.9748	3.13266	3.55557	1.23125	Up	0.825361	LOC_Os07g13360:cDNA|expressed protein	-	-	-	-
XLOC_052606|-	Chr7:11341592-11342469	0	0	0	4.62368	4.56143	4.38681	3.17759	Up	0.960461	NA	NA	NA	NA	NA
XLOC_052860|-	Chr7:14790481-14790882	0	0	0	14.7321	14.9336	14.1978	4.86999	Up	0.987539	NA	NA	NA	NA	NA
XLOC_053499|-	Chr7:23199483-23199764	3.55458	6.45977	1.57299	3.64139	0	0	-1.31992	Down	0.844286	NA	NA	NA	NA	NA
XLOC_054416|-	Chr8:4630539-4630778	0	0	1.95558	4.52586	5.58256	3.36543	2.18865	Up	0.932019	NA	NA	NA	NA	NA
XLOC_054510|-	Chr8:5690158-5690555	1.63226	0	1.26277	0.970955	7.04252	2.61567	1.64653	Up	0.884939	NA	NA	NA	NA	NA
XLOC_054585|LOC_Os08g11190	Chr8:6550522-6596643	0	0	0	5.65552	5.48679	7.52253	3.63729	Up	0.973677	LOC_Os08g11190:cDNA|retrotransposon protein, putative, unclassified, expressed	-	-	-	-
XLOC_054590|LOC_Os08g11200	Chr8:6550522-6596643	0	0.784791	0	10.5523	0	0	2.69435	Up	0.945522	LOC_Os08g11200:cDNA|retrotransposon protein, putative, unclassified, expressed	K13457|1|4e-63|244|pmum:103334684|disease resistance protein RPM1;K06883|2|4e-61|238|mdm:103443119|uncharacterized protein;K12819|4|3e-44|182|mdm:103427975|pre-mRNA-processing factor SLU7;K12153|5|1e-30|137|cit:102610907|phenylalanine N-monooxygenase [EC:1.14.13.124]	-	-	-
XLOC_054652|-	Chr8:7456091-7458433	2.3725	2.4551	2.61953	1.32849	0.858392	0.959062	-1.24319	Down	0.806902	NA	NA	NA	NA	NA
XLOC_054686|-	Chr8:7958908-7960566	0	0	0	144.969	130.894	113.164	8.01876	Up	0.996086	NA	NA	NA	NA	NA
XLOC_054723|-	Chr8:8413874-8414197	0	4.25301	2.41547	0	1.55178	0.783622	-1.33811	Down	0.819866	NA	NA	NA	NA	NA
XLOC_054724|-	Chr8:8414712-8415025	2.52854	5.90619	4.89478	3.484	1.69554	0	-1.23078	Down	0.834195	NA	NA	NA	NA	NA
XLOC_054744|LOC_Os08g14350	Chr8:8604971-8605912	0	0	0	66.7233	49.7783	54.6226	6.83394	Up	0.994039	LOC_Os08g14350:cDNA|expressed protein	-	GO:0043231//intracellular membrane-bounded organelle	-	-
XLOC_054797|-	Chr8:9232206-9232533	4.09843	3.36629	1.00145	0	0	0	-2.49675	Down	0.926345	NA	NA	NA	NA	NA
XLOC_055283|-	Chr8:15335719-15342777	0.90937	1.77547	7.93302	0	0	0	-2.82346	Down	0.94448	NA	NA	NA	NA	NA
XLOC_055466|LOC_Os08g28700	Chr8:17538198-17540911	0	0	0	2.4669	2.27493	1.29405	2.0086	Up	0.880126	LOC_Os08g28700:cDNA|dnaJ domain containing protein, expressed	K09510|1|1e-142|506|osa:4345413|DnaJ homolog subfamily B member 4	-	-	-
XLOC_055559|-	Chr8:18691514-18692690	11.3887	8.51472	9.65595	25.7566	29.3079	19.7482	1.33967	Up	0.881994	NA	NA	NA	NA	NA
XLOC_055698|LOC_Os08g32920	Chr8:20408218-20418727	2.5565	4.34484	1.38434	1.39079	0.380679	0.105802	-2.14198	Down	0.908138	LOC_Os08g32920:cDNA|dynamin-2B, putative, expressed	K01528|1|0.0|1416|dosa:Os08t0425100-01|dynamin GTPase [EC:3.6.5.5]	-	GO:0032561//guanyl ribonucleotide binding;GO:0017111//nucleoside-triphosphatase activity	GO:0009207
XLOC_056078|LOC_Os08g39694	Chr8:25121220-25134371	3.37343	1.95101	1.80281	20.7054	22.7883	15.5651	3.05073	Up	0.980356	LOC_Os08g39694:cDNA|cytochrome P450, putative, expressed	K16084|1|7e-117|320|dosa:Os02t0569400-01|ent-cassa-12,15-diene 11-hydroxylase [EC:1.14.13.145]	GO:0031410//cytoplasmic vesicle;GO:0031410//cytoplasmic vesicle;GO:0031410//cytoplasmic vesicle	GO:0046872//metal ion binding;GO:0046872//metal ion binding	GO:0006091//generation of precursor metabolites and energy;GO:0006091//generation of precursor metabolites and energy;GO:0006091//generation of precursor metabolites and energy
XLOC_056205|LOC_Os08g42450	Chr8:26817402-26822167	9.24172	10.4159	12.1295	4.2181	3.43803	5.31735	-1.29288	Down	0.867629	LOC_Os08g42450:cDNA|annexin A7, putative, expressed	-	-	-	-
XLOC_056592|LOC_Os08g05010	Chr8:2566654-2570249	0	0	0	3.55875	3.61833	3.04095	2.76808	Up	0.941895	LOC_Os08g05010:cDNA|retrotransposon protein, putative, unclassified, expressed	-	-	-	-
XLOC_056756|-	Chr8:4669823-4670066	5057.48	3572.72	6211.49	1940.67	1444.09	1901.62	-1.4893	Down	0.913453	NA	NA	NA	NA	NA
XLOC_056817|LOC_Os08g09420	Chr8:5457346-5462831	0	0	0	1.78911	3.29667	2.35234	2.30998	Up	0.910831	LOC_Os08g09420:cDNA|OsFBX266 - F-box domain containing protein, expressed	K10268|1|6e-41|138|egr:104444876|F-box and leucine-rich repeat protein 2/20	-	-	-
XLOC_057983|-	Chr8:20068893-20069099	10.3408	0	10.872	0	0	0	-3.85551	Down	0.97716	NA	NA	NA	NA	NA
XLOC_058316|-	Chr8:24463938-24464153	27.6122	0	0	0	0	0	-4.2536	Down	0.982295	NA	NA	NA	NA	NA
XLOC_058535|-	Chr8:26887413-26887660	13.6376	3.7934	3.39066	10.7942	12.5583	18.4545	1.00566	Up	0.81193	NA	NA	NA	NA	NA
XLOC_058607|-	Chr8:27689268-27689783	1.27696	0.863631	1.92764	3.54861	5.8372	3.0376	1.61059	Up	0.88695	NA	NA	NA	NA	NA
XLOC_058858|-	Chr9:2335645-2349603	2.02047	1.32951	0	4.12337	4.03754	0	1.16967	Up	0.802916	NA	NA	NA	NA	NA
XLOC_059202|-	Chr9:6670759-6670989	0	0	0	13.5328	0	0	3.27628	Up	0.963154	NA	NA	NA	NA	NA
XLOC_059698|LOC_Os09g22280	Chr9:13470481-13472888	1.16245	0	0.517683	2.20166	4.95388	4.65642	2.43776	Up	0.938806	LOC_Os09g22280:cDNA|expressed protein	-	GO:0043231//intracellular membrane-bounded organelle;GO:0043231//intracellular membrane-bounded organelle	-	-
XLOC_059700|LOC_Os09g22320	Chr9:13483895-13490723	0.475191	0.579116	1.03421	2.17856	1.71188	2.42011	1.59529	Up	0.847985	LOC_Os09g22320:cDNA|retrotransposon protein, putative, Ty3-gypsy subclass, expressed	K06883|1|2e-159|565|mdm:103443119|uncharacterized protein;K12153|2|5e-70|267|cit:102610907|phenylalanine N-monooxygenase [EC:1.14.13.124];K12819|4|6e-56|221|mdm:103427975|pre-mRNA-processing factor SLU7;K13457|5|5e-48|194|pmum:103334684|disease resistance protein RPM1	-	GO:0003676//nucleic acid binding;GO:0016891//endoribonuclease activity, producing 5'-phosphomonoesters;GO:0005402//cation:sugar symporter activity;GO:0034061//DNA polymerase activity	GO:0006260//DNA replication;GO:0008643//carbohydrate transport
XLOC_060823|LOC_Os09g07154	Chr9:3480171-3496831	2.13195	2.73757	2.25275	15.6698	10.0477	17.3928	2.59762	Up	0.969367	LOC_Os09g07154:cDNA|expressed protein	-	-	-	-
XLOC_060830|-	Chr9:3531681-3532305	5.10074	2.64248	2.26509	0.97623	1.35496	2.01498	-1.20338	Down	0.817065	NA	NA	NA	NA	NA
XLOC_062019|-	Chr9:18288591-18289673	11.9017	5.16662	5.97085	3.30209	1.01521	2.80011	-1.69466	Down	0.912986	NA	NA	NA	NA	NA
XLOC_062113|-	Chr9:19196679-19197068	2.43732	2.95604	3.07826	11.161	26.5051	16.1541	2.66744	Up	0.972671	NA	NA	NA	NA	NA

## Sheet: E
Table S7e LncRNAs significantly up- or down-regualted by Fe deficiency in the roots of the wild type plants.
Gene_id	Locus	+Fe			-Fe			Log2Ratio(-Fe/+Fe)	Up/Down	Probability	Description	KEGG Orthology	GO Component	GO Function	GO Process
XLOC_036295|-	Chr4:6268164-6268689	0.078887	0.0756153	0.0794164	86.1078	95.9086	106.373	10.2678	Up	0.993242	NA	NA	NA	NA	NA
XLOC_044832|-	Chr6:12268390-12268962	0	0	0	28.1417	31.8267	25.9895	14.8064	Up	0.987634	NA	NA	NA	NA	NA
XLOC_043545|-	Chr5:27368722-27369336	0.183947	0.176833	0.123618	63.6802	84.9518	93.6686	8.96639	Up	0.978178	NA	NA	NA	NA	NA
XLOC_012419|-	Chr11:13683640-13686542	0	0	0	15.5216	12.5483	12.8597	13.7359	Up	0.972322	NA	NA	NA	NA	NA
XLOC_060830|-	Chr9:3531681-3532305	0	0	0	9.82305	9.05145	20.8492	13.6927	Up	0.971355	NA	NA	NA	NA	NA
XLOC_060836|-	Chr9:3546283-3547267	0	0	0.24789	33.2249	20.4727	58.4139	8.80943	Up	0.969198	NA	NA	NA	NA	NA
XLOC_060837|-	Chr9:3547375-3548294	0.0695328	0.100718	0.105354	32.8492	22.5552	64.2443	8.76199	Up	0.968807	NA	NA	NA	NA	NA
XLOC_060835|-	Chr9:3544988-3545888	0	0.13799	0.0360887	19.3983	15.0989	35.9762	8.65293	Up	0.958543	NA	NA	NA	NA	NA
XLOC_007199|-	Chr1:40246555-40247267	0	0	0.0496774	10.2437	12.0897	11.0634	9.33596	Up	0.954179	NA	NA	NA	NA	NA
XLOC_056321|LOC_Os08g44300	Chr8:27883638-27885460	0.503898	0.60967	0.360919	83.5172	102.547	85.7841	7.52644	Up	0.94875	LOC_Os08g44300:cDNA|retrotransposon protein, putative, Ty3-gypsy subclass, expressed	K01517|1|0.0|682|dosa:Os08t0557200-01|manganese-dependent ADP-ribose/CDP-alcohol diphosphatase [EC:3.6.1.13 3.6.1.16 3.6.1.53]	-	-	-
XLOC_060838|-	Chr9:3548442-3548656	1.09222	0	2.19906	115.261	138.985	134.511	6.88364	Up	0.944233	NA	NA	NA	NA	NA
XLOC_060834|-	Chr9:3544015-3544645	0	0	0	5.45396	3.60724	11.5985	12.7496	Up	0.943762	NA	NA	NA	NA	NA
XLOC_018988|-	Chr12:7456190-7456477	29.8853	36.2452	34.8256	2618.16	3248.68	2444.9	6.36335	Up	0.943321	NA	NA	NA	NA	NA
XLOC_060833|LOC_Os09g07230	Chr9:3535758-3543841	0.0219321	0.0212849	0.0610609	10.9099	7.96576	20.6046	8.56455	Up	0.942661	LOC_Os09g07230:cDNA|retrotransposon protein, putative, unclassified, expressed	K14539|1|5e-126|453|obr:102702646|large subunit GTPase 1 [EC:3.6.1.-];K05658|2|4e-70|267|bvg:104905624|ATP-binding cassette, subfamily B (MDR/TAP), member 1 [EC:3.6.3.44];K16570|3|7e-67|256|mdm:103449689|gamma-tubulin complex component 3;K03549|4|6e-63|243|mdm:103412324|KUP system potassium uptake protein;K12619|5|2e-60|235|obr:102707106|5'-3' exoribonuclease 2 [EC:3.1.13.-]	-	-	-
XLOC_018986|LOC_Os12g13350	Chr12:7453144-7453896	1.5943	4.15359	4.9898	285.255	252.632	347.949	6.36628	Up	0.942572	LOC_Os12g13350:cDNA|retrotransposon protein, putative, Ty1-copia subclass, expressed	-	-	-	-
XLOC_025482|-	Chr2:23010958-23011195	1.93842	1.2084	3.88087	146.568	186.897	138.346	6.06901	Up	0.940638	NA	NA	NA	NA	NA
XLOC_018987|-	Chr12:7454197-7454535	3.11482	4.0476	3.5062	227.965	188.802	253.402	5.97308	Up	0.940593	NA	NA	NA	NA	NA
XLOC_058849|LOC_Os09g04370	Chr9:2310827-2314154	0.388321	0.661489	1.05149	53.497	53.7196	60.7021	6.32034	Up	0.937742	LOC_Os09g04370:cDNA|expressed protein	-	GO:0043231//intracellular membrane-bounded organelle	-	-
XLOC_039400|LOC_Os05g13490	Chr5:7477969-7479351	0	0.0283681	0	6.71074	8.06644	7.07711	9.49114	Up	0.937128	LOC_Os05g13490:cDNA|BURP domain containing protein, expressed	K12472|1|2e-15|83.6|bvg:104885038|epidermal growth factor receptor substrate 15	GO:0031410//cytoplasmic vesicle	-	-
XLOC_010735|-	Chr10:16078881-16079882	0	0	0	18.6573	0	0	12.6026	Up	0.937108	NA	NA	NA	NA	NA
XLOC_050670|-	Chr7:18526610-18526873	0	0	0	8.95362	5.36895	4.05829	12.581	Up	0.936175	NA	NA	NA	NA	NA
XLOC_018667|LOC_Os12g07390,LOC_Os12g07400	Chr12:3641688-3653902	0.423589	0.377446	0.245339	28.9044	33.0837	37.4709	6.57063	Up	0.933905	LOC_Os12g07390:cDNA|expressed protein	-	-	-	-	LOC_Os12g07400:cDNA|expressed protein	-	-	-	-	gi|77553776|gb|ABA96572.1|/1.17398e-129/hypothetical protein LOC_Os12g07400 [Oryza sativa Japonica Group]
XLOC_018984|-	Chr12:7448665-7449194	0.155769	0.224	0.705717	25.5118	19.1961	38.6687	6.26323	Up	0.929933	NA	NA	NA	NA	NA
XLOC_056462|-	Chr8:1014884-1015360	12.5476	11.1931	10.735	53.2577	65.8204	65.3168	2.41915	Up	0.92973	NA	NA	NA	NA	NA
XLOC_018985|-	Chr12:7449992-7450384	0.412233	0.130609	0.68906	24.0922	15.7504	39.6334	6.01156	Up	0.928207	NA	NA	NA	NA	NA
XLOC_054547|LOC_Os08g10480	Chr8:6159095-6161146	520.782	649.621	498.914	1755.26	2088.51	1389.81	1.64854	Up	0.927969	LOC_Os08g10480:cDNA|heavy metal-associated domain containing protein, expressed	K07213|1|6e-38|155|dosa:Os08t0205400-01|copper chaperone	-	GO:0043169//cation binding	GO:0006812//cation transport
XLOC_011962|LOC_Os11g12760	Chr11:7215350-7217027	0.0951169	0	0.448473	18.5649	22.7053	19.8059	6.80929	Up	0.927786	LOC_Os11g12760:cDNA|O-methyltransferase, putative, expressed	K13262|1|4e-54|212|vvi:100243529|isoflavone-7-O-methyltransferase [EC:2.1.1.150];K16040|2|7e-51|201|vvi:100233030|trans-resveratrol di-O-methyltransferase [EC:2.1.1.240];K13230|3|1e-42|174|zma:100147731|2,4,7-trihydroxy-1,4-benzoxazin-3-one-glucoside 7-O-methyltransferase [EC:2.1.1.241];K13259|5|5e-39|162|gmx:100807589|2,7,4'-trihydroxyisoflavanone 4'-O-methyltransferase / isoflavone 4'-O-methylt…	-	-	-
XLOC_020885|-	Chr2:3211291-3211776	0	0	0	3.66984	4.75314	7.14682	12.3415	Up	0.924151	NA	NA	NA	NA	NA
XLOC_018668|LOC_Os12g07400	Chr12:3641688-3653902	0.2887	0.372698	0.564471	17.9498	21.7915	26.0097	5.74514	Up	0.924077	LOC_Os12g07400:cDNA|expressed protein	-	-	-	-
XLOC_043504|LOC_Os05g46370	Chr5:26879443-26881353	0.0170729	0.0826821	0.259036	14.1476	18.1537	15.3108	7.05204	Up	0.923983	LOC_Os05g46370:cDNA|bHelix-loop-helix transcription factor, putative, expressed	-	-	-	-
XLOC_034069|LOC_Os04g26120	Chr4:15208940-15216665	0	0	0	5.77329	5.80015	3.97675	12.3397	Up	0.923968	LOC_Os04g26120:cDNA|TNP1, putative, expressed	-	-	-	-
XLOC_005241|LOC_Os01g31040	Chr1:16976705-16979751	0.566079	0.419867	1.80216	22.7439	18.8066	29.1808	4.66499	Up	0.923621	LOC_Os01g31040:cDNA|retrotransposon protein, putative, unclassified, expressed	-	GO:0043231//intracellular membrane-bounded organelle	-	-
XLOC_002130|LOC_Os01g43970	Chr1:25196537-25202090	0	0	0	3.82855	2.24517	9.38485	12.3312	Up	0.923581	LOC_Os01g43970:cDNA|transposon protein, putative, unclassified, expressed	K01586|1|5e-35|151|obr:102715270|diaminopimelate decarboxylase [EC:4.1.1.20];K17604|2|1e-34|150|sly:101264979|zinc finger SWIM domain-containing protein 3	-	-	-
XLOC_060831|LOC_Os09g07220	Chr9:3532748-3534473	0	0.0730622	0.0767165	11.4633	6.2864	17.0854	7.85197	Up	0.922728	LOC_Os09g07220:cDNA|retrotransposon protein, putative, unclassified, expressed	K10523|1|7e-16|86.3|sita:101766932|speckle-type POZ protein;K08856|2|9e-11|69.3|obr:102702494|serine/threonine kinase 16 [EC:2.7.11.1];K02358|3|3e-07|57.8|pda:103721475|elongation factor Tu	-	-	-
XLOC_005239|-	Chr1:16973915-16974455	0.451524	0.505231	1.28825	22.1214	19.7999	19.5287	4.77462	Up	0.921171	NA	NA	NA	NA	NA
XLOC_050671|-	Chr7:18527435-18527829	0	0	0	3.15591	4.58103	7.23296	12.2848	Up	0.921137	NA	NA	NA	NA	NA
XLOC_002038|-	Chr1:24006971-24007853	0.477019	0.9564	0.852364	19.2866	19.9041	21.0265	4.71942	Up	0.920695	NA	NA	NA	NA	NA
XLOC_020029|-	Chr12:20638863-20639482	41.3002	56.0687	103.538	396.603	98.7178	47.0672	1.4328	Up	0.920081	NA	NA	NA	NA	NA
XLOC_052823|-	Chr7:14138424-14415848	0.460323	0.568531	0.331351	16.3551	12.5212	8.71427	4.78847	Up	0.908498	NA	NA	NA	NA	NA
XLOC_062113|-	Chr9:19196679-19197068	23.3337	15.2685	11.6294	48.1902	44.9186	35.8361	1.36009	Up	0.906618	NA	NA	NA	NA	NA
XLOC_019129|-	Chr12:9312430-9313098	10.9646	19.4956	23.5346	3.74676	3.36283	6.41294	-1.99746	Down	0.905146	NA	NA	NA	NA	NA
XLOC_019131|LOC_Os12g16310	Chr12:9320751-9330699	12.0348	19.2874	8.17808	1.71099	3.36548	0	-2.95968	Down	0.904828	LOC_Os12g16310:cDNA|retrotransposon, putative, centromere-specific, expressed	K03453|1|4e-18|92.8|mdm:103408058|bile acid:Na+ symporter, BASS family;K09493|2|3e-15|83.6|mdm:103425645|T-complex protein 1 subunit alpha;K10706|3|9e-13|75.1|mdm:103410900|senataxin [EC:3.6.4.-];K12819|4|2e-09|64.3|mdm:103427975|pre-mRNA-processing factor SLU7	-	-	-
XLOC_015062|LOC_Os11g28410	Chr11:16349441-16367354	18.7052	27.8479	20.042	39.9896	56.1741	57.9783	1.21077	Up	0.902315	LOC_Os11g28410:cDNA|retrotransposon protein, putative, unclassified, expressed	K01590|1|0.0|668|dosa:Os11t0473832-00|histidine decarboxylase [EC:4.1.1.22]	-	-	-
XLOC_005240|LOC_Os01g31030	Chr1:16974779-16976310	0.289473	0.341803	0.682404	10.0669	7.52372	13.6814	4.57319	Up	0.901447	LOC_Os01g31030:cDNA|retrotransposon, putative, centromere-specific	-	-	-	-
XLOC_025172|-	Chr2:19346798-19347338	16.2549	17.0335	14.1708	4.09332	4.11099	3.6968	-1.99559	Down	0.901144	NA	NA	NA	NA	NA
XLOC_044613|LOC_Os06g16380	Chr6:9349326-9350579	0	5.90648	7.95535	3.85921	29.1191	15.762	1.81389	Up	0.898338	LOC_Os06g16380:cDNA|expressed protein	-	-	-	-
XLOC_004818|-	Chr1:11496026-11496286	20.666	19.7577	21.0855	34.8296	55.1293	48.5302	1.1709	Up	0.898239	NA	NA	NA	NA	NA
XLOC_033038|LOC_Os04g03796	Chr4:1702002-1710519	12.4182	7.80314	9.67003	1.19867	0.524768	0.256243	-3.91639	Down	0.89808	LOC_Os04g03796:cDNA|OsSub37 - Putative Subtilisin homologue, expressed	K11267|1|2e-16|86.7|mtr:MTR_091s0011|sister chromatid cohesion protein PDS5;K18443|2|3e-09|62.8|rcu:RCOM_0732470|golgi-specific brefeldin A-resistance guanine nucleotide exchange factor 1	GO:0031410//cytoplasmic vesicle;GO:0031410//cytoplasmic vesicle;GO:0031410//cytoplasmic vesicle;GO:0031410//cytoplasmic vesicle	-	-
XLOC_060832|LOC_Os09g07220	Chr9:3532748-3534473	0.279445	0	0	7.4638	8.00997	8.77316	6.42881	Up	0.895551	LOC_Os09g07220:cDNA|retrotransposon protein, putative, unclassified, expressed	K10523|1|7e-16|86.3|sita:101766932|speckle-type POZ protein;K08856|2|9e-11|69.3|obr:102702494|serine/threonine kinase 16 [EC:2.7.11.1];K02358|3|3e-07|57.8|pda:103721475|elongation factor Tu	-	-	-
XLOC_061992|-	Chr9:17965254-17965483	0	3.55537	7.62153	0	0	0	-11.8634	Down	0.894356	NA	NA	NA	NA	NA
XLOC_048401|-	Chr6:22846303-22847157	26.3509	26.133	19.9189	10.3097	10.3263	7.87543	-1.34451	Down	0.894237	NA	NA	NA	NA	NA
XLOC_037494|LOC_Os04g35739	Chr4:21785415-21786276	18.1852	23.6579	12.7022	38.997	54.5161	25.7651	1.1288	Up	0.893032	LOC_Os04g35739:cDNA|retrotransposon protein, putative, Ty1-copia subclass, expressed	-	-	-	-
XLOC_034336|-	Chr4:18709389-18712348	0	0	0	4.61726	3.59363	2.67426	11.8251	Up	0.891753	NA	NA	NA	NA	NA
XLOC_023810|-	Chr2:2512508-2515814	10.1001	0	0.779007	0	0	0	-11.8244	Down	0.891753	NA	NA	NA	NA	NA
XLOC_026340|-	Chr2:32641014-32641606	12.0316	10.3365	7.65648	3.5932	1.05048	0.501263	-2.54492	Down	0.89029	NA	NA	NA	NA	NA
XLOC_050323|-	Chr7:14138424-14415848	0.36282	0.442111	0.235392	6.97637	8.39098	9.0669	4.5538	Up	0.890271	NA	NA	NA	NA	NA
XLOC_018095|LOC_Os12g40115	Chr12:24815282-24820047	28.5606	9.39212	14.0821	36.3634	39.7458	34.2517	1.08468	Up	0.88802	LOC_Os12g40115:cDNA|expressed protein	-	-	-	-
XLOC_048124|-	Chr6:19569598-19570403	1.2029	1.56037	2.387	7.71629	7.82694	13.1457	2.47777	Up	0.887405	NA	NA	NA	NA	NA
XLOC_052808|LOC_Os07g25040	Chr7:14138424-14415848	1.19433	0.748004	0.974351	8.19717	8.1475	8.66006	3.0998	Up	0.885773	LOC_Os07g25040:cDNA|retrotransposon protein, putative, Ty3-gypsy subclass, expressed	K13356|1|5e-67|257|pda:103696395|alcohol-forming fatty acyl-CoA reductase [EC:1.2.1.84];K01191|2|7e-48|193|pda:103707976|alpha-mannosidase [EC:3.2.1.24];K10395|3|3e-45|184|pmum:103342269|kinesin family member 4/21/27;K14513|4|1e-35|152|mdm:103408320|ethylene-insensitive protein 2	-	GO:0004175//endopeptidase activity;GO:0003676//nucleic acid binding;GO:0034061//DNA polymerase activity	GO:0006260//DNA replication;GO:0019538//protein metabolic process
XLOC_029088|LOC_Os03g50710	Chr3:28954265-28955573	9.51218	7.20688	10.2297	3.14472	1.27514	0.838941	-2.35741	Down	0.882347	LOC_Os03g50710:cDNA|expressed protein	-	-	-	-
XLOC_048317|-	Chr6:21726701-21727645	10.4839	7.73267	7.68012	2.68658	1.31041	0.672149	-2.47154	Down	0.881901	NA	NA	NA	NA	NA
XLOC_053944|-	Chr7:28521837-28524051	1.37182	1.29418	1.66076	8.09811	9.15561	7.58405	2.52118	Up	0.880126	NA	NA	NA	NA	NA
XLOC_018007|-	Chr12:23663069-23663684	7.27833	6.52664	6.72045	17.8961	15.7905	15.6271	1.26458	Up	0.877111	NA	NA	NA	NA	NA
XLOC_057993|LOC_Os08g32680	Chr8:20233695-20247317	1.53472	1.74347	1.53159	7.43579	8.65577	8.21414	2.33725	Up	0.876055	LOC_Os08g32680:cDNA|retrotransposon protein, putative, Ty3-gypsy subclass, expressed	K09338|1|4e-18|93.6|dosa:Os10t0561800-01|homeobox-leucine zipper protein	-	-	-
XLOC_015889|-	Chr11:26981666-26982397	12.7678	10.174	16.6759	7.08876	3.06502	4.99264	-1.38717	Down	0.874681	NA	NA	NA	NA	NA
XLOC_048316|-	Chr6:21725534-21726355	10.2174	7.67532	7.09496	3.49952	1.43423	0.691888	-2.15113	Down	0.874275	NA	NA	NA	NA	NA
XLOC_026142|-	Chr2:30379719-30380581	0	0.365095	0.114602	5.1566	7.09246	5.63123	5.2171	Up	0.872906	NA	NA	NA	NA	NA
XLOC_038121|-	Chr4:28529130-28533100	0.773812	0.794989	0.958343	5.67683	7.06168	7.5111	3.00231	Up	0.871969	NA	NA	NA	NA	NA
XLOC_015676|LOC_Os11g40410	Chr11:24089399-24094213	6.39594	8.24169	7.35566	17.9879	17.9355	12.9205	1.15111	Up	0.868766	LOC_Os11g40410:cDNA|expressed protein	-	-	-	-
XLOC_016584|-	Chr12:5988866-5989591	11.6114	8.96853	7.31093	2.551	4.21089	1.95116	-1.67854	Down	0.8683	NA	NA	NA	NA	NA
XLOC_015450|LOC_Os11g36020	Chr11:21175717-21177655	0	0	0	0	8.72574	0	11.5064	Up	0.866361	LOC_Os11g36020:cDNA|leucine rich repeat protein, putative, expressed	K13466|1|4e-87|323|sly:543900|EIX receptor 1/2;K13420|4|4e-58|226|bvg:104883663|LRR receptor-like serine/threonine-protein kinase FLS2 [EC:2.7.11.1]	GO:0031410//cytoplasmic vesicle	-	-
XLOC_041371|-	Chr5:776640-778121	4.65103	6.51213	5.30239	11.4307	14.7701	12.9719	1.2504	Up	0.86586	NA	NA	NA	NA	NA
XLOC_017986|LOC_Os12g38220	Chr12:23483105-23483899	0	0	0	2.19775	3.14362	3.25811	11.4851	Up	0.864611	LOC_Os12g38220:cDNA|expressed protein	-	-	-	-
XLOC_007087|-	Chr1:39112538-39112740	14.1497	5.90648	0	1.9296	1.94127	0	-2.37302	Down	0.863639	NA	NA	NA	NA	NA
XLOC_010112|LOC_Os10g18150	Chr10:9212920-9216532	2.11719	2.3049	2.36535	5.2476	8.16832	10.5399	1.81944	Up	0.863034	LOC_Os10g18150:cDNA|crooked neck, putative, expressed	K12869|1|0.0|1173|dosa:Os10t0328700-01|crooked neck	-	-	-
XLOC_000243|-	Chr1:2524689-2524955	2.01953	8.32318	7.66566	12.8691	15.8905	12.1003	1.18202	Up	0.863029	NA	NA	NA	NA	NA
XLOC_009329|LOC_Os10g41999	Chr10:22578901-22583362	7.52433	6.02901	8.61079	2.69559	1.28859	1.56526	-1.99781	Down	0.862831	LOC_Os10g41999:cDNA|RALFL27 - Rapid ALkalinization Factor RALF family protein precursor, expressed	-	GO:0031410//cytoplasmic vesicle	-	-
XLOC_060828|LOC_Os09g07190	Chr9:3522949-3524860	0.0144361	0	0.0146049	3.34843	2.81027	4.61572	8.48646	Up	0.860406	LOC_Os09g07190:cDNA|retrotransposon protein, putative, unclassified	K08064|1|2e-13|76.3|mdm:103407270|nuclear transcription factor Y, alpha;K06883|2|8e-13|73.9|mdm:103443119|uncharacterized protein;K17790|3|5e-07|54.7|mdm:103446660|mitochondrial import inner membrane translocase subunit TIM22;K05658|4|7e-07|54.3|brp:103838752|ATP-binding cassette, subfamily B (MDR/TAP), member 1 [EC:3.6.3.44]	-	-	-
XLOC_055321|-	Chr8:15722973-15734621	12.6415	11.0733	13.4757	5.96987	5.84741	4.26081	-1.20984	Down	0.860371	NA	NA	NA	NA	NA
XLOC_038502|LOC_Os04g54840	Chr4:32609881-32620119	7.04142	6.06644	5.40697	12.2897	16.4774	12.1566	1.14426	Up	0.859836	LOC_Os04g54840:cDNA|DNA-directed RNA polymerase subunit, putative, expressed	K16252|1|0.0|2560|osa:4337169|DNA-directed RNA polymerase IV and V subunit 2 [EC:2.7.7.6];K03010|5|0.0|2064|sita:101755487|DNA-directed RNA polymerase II subunit RPB2 [EC:2.7.7.6]	-	GO:0003676//nucleic acid binding;GO:0001882//nucleoside binding;GO:0034062//RNA polymerase activity	GO:0010467//gene expression
XLOC_041391|LOC_Os05g02760	Chr5:991438-994247	7.34273	9.51349	12.9295	4.24389	3.8966	3.12246	-1.40304	Down	0.85932	LOC_Os05g02760:cDNA|expressed protein	-	GO:0044464	-	-
XLOC_025173|-	Chr2:19348166-19348618	5.87431	8.1682	6.83574	2.2693	1.72963	1.09856	-2.03414	Down	0.859122	NA	NA	NA	NA	NA
XLOC_026339|-	Chr2:32635534-32636047	7.79523	4.40225	6.0288	1.99488	0.732485	0.613099	-2.4479	Down	0.857431	NA	NA	NA	NA	NA
XLOC_031026|LOC_Os03g25610	Chr3:14667775-14668492	5.01765	6.49665	7.04552	12.2875	14.9097	13.2797	1.12492	Up	0.857382	LOC_Os03g25610:cDNA|heavy metal-associated domain containing protein, expressed	-	-	-	-
XLOC_050672|-	Chr7:18528000-18528287	0.311305	0.2923	0	4.01951	2.49843	8.29678	4.61489	Up	0.857104	NA	NA	NA	NA	NA
XLOC_023689|LOC_Os02g02730	Chr2:1029924-1034418	0.417225	0.242484	0.13505	5.04629	5.26243	4.69059	4.23823	Up	0.856737	LOC_Os02g02730:cDNA|expressed protein	-	-	-	-
XLOC_015188|-	Chr11:17983557-17984306	3.25365	4.10776	3.0525	6.03749	13.2834	8.53443	1.41944	Up	0.85576	NA	NA	NA	NA	NA
XLOC_052813|-	Chr7:14138424-14415848	0.386012	0.334341	0.739614	4.54951	4.65515	6.38394	3.41648	Up	0.855631	NA	NA	NA	NA	NA
XLOC_001258|-	Chr1:14836456-14837538	3.67031	3.52092	2.91036	8.9328	10.9181	7.05053	1.4131	Up	0.853162	NA	NA	NA	NA	NA
XLOC_038191|LOC_Os04g49250	Chr4:29390540-29392759	6.45291	5.45471	5.95171	1.80698	1.36475	1.05199	-2.08009	Down	0.848099	LOC_Os04g49250:cDNA|UDP-glucose/GDP-mannose dehydrogenase family, central domain containing protein, expressed	K00012|1|2e-69|264|dosa:Os04t0581600-01|UDPglucose 6-dehydrogenase [EC:1.1.1.22]	-	-	-
XLOC_004579|-	Chr1:8688957-8689787	8.26138	8.86544	6.1572	3.10243	2.51514	2.58937	-1.50442	Down	0.847321	NA	NA	NA	NA	NA
XLOC_025196|-	Chr2:19607620-19607869	7.30332	6.83149	4.17193	8.05047	14.6381	14.5864	1.02583	Up	0.842263	NA	NA	NA	NA	NA
XLOC_045672|-	Chr6:22556193-22559102	5.53107	5.35056	6.1198	1.1995	1.3614	1.61822	-2.02439	Down	0.841892	NA	NA	NA	NA	NA
XLOC_012711|-	Chr11:17045458-17045880	0.353487	1.01052	1.06474	4.37323	4.35878	5.89873	2.59072	Up	0.840954	NA	NA	NA	NA	NA
XLOC_025435|-	Chr2:22567217-22567485	5.89631	2.94615	0.785273	9.73555	8.63335	5.46508	1.30775	Up	0.837032	NA	NA	NA	NA	NA
XLOC_013090|LOC_Os11g37190	Chr11:21966455-21971660	1.89182	1.19075	0.920367	4.22579	6.90016	4.94995	2.00577	Up	0.83615	LOC_Os11g37190:cDNA|allergen-related, putative, expressed	-	-	-	-
XLOC_041597|LOC_Os05g06840	Chr5:3580568-3585735	0.0564663	0.327528	0.114132	3.74917	4.97415	3.0865	4.56733	Up	0.835887	LOC_Os05g06840:cDNA|POLE2A - Putative DNA polymerase epsilon complex subunit, expressed	K02325|1|0.0|642|obr:102707701|DNA polymerase epsilon subunit 2 [EC:2.7.7.7]	GO:0043231//intracellular membrane-bounded organelle	GO:0003676//nucleic acid binding;GO:0034061//DNA polymerase activity	GO:0006260//DNA replication
XLOC_059913|-	Chr9:16066661-16066893	4.28256	4.67242	12.8718	5.12746	2.54019	0.774074	-1.37049	Down	0.833894	NA	NA	NA	NA	NA
XLOC_037356|-	Chr4:19906951-19907658	2.73778	0.854067	0	5.50371	8.76736	0.997419	2.08736	Up	0.833879	NA	NA	NA	NA	NA
XLOC_031520|-	Chr3:20710488-20710722	6.85339	0	0	0	0	0	-11.1581	Down	0.833561	NA	NA	NA	NA	NA
XLOC_031137|-	Chr3:16193631-16194027	4.57104	3.96286	2.29255	9.36465	7.40014	8.01378	1.19453	Up	0.830408	NA	NA	NA	NA	NA
XLOC_053244|LOC_Os07g33720	Chr7:20157458-20162629	0.685437	0.885119	0.657732	3.95546	4.02564	5.20329	2.56482	Up	0.829778	LOC_Os07g33720:cDNA|disease resistance protein, putative, expressed	K15078|1|1e-86|322|jcu:105630766|structure-specific endonuclease subunit SLX1 [EC:3.6.1.-];K19613|4|7e-80|300|mtr:MTR_3g018980|leucine-rich repeat protein SHOC2	GO:0031410//cytoplasmic vesicle	-	-
XLOC_000238|LOC_Os01g05280	Chr1:2487386-2487986	3.27665	9.20826	1.09953	2.64968	0	0	-2.35698	Down	0.828593	LOC_Os01g05280:cDNA|expressed protein	-	GO:0044464	-	-
XLOC_017974|LOC_Os12g38090	Chr12:23393948-23395710	0.287435	0.327541	0.188126	4.97595	3.59183	2.53926	3.78975	Up	0.825583	LOC_Os12g38090:cDNA|OsFBX456 - F-box domain containing protein, expressed	K01889|1|2e-06|54.3|tcc:TCM_020258|phenylalanyl-tRNA synthetase alpha chain [EC:6.1.1.20]	-	-	-
XLOC_021183|-	Chr2:6481167-6481404	6.4614	0	0	0	0	0	-11.0731	Down	0.824835	NA	NA	NA	NA	NA
XLOC_004113|LOC_Os01g07270	Chr1:3429946-3431182	1.34268	1.48452	1.55129	4.17975	5.68223	5.44965	1.80612	Up	0.824017	LOC_Os01g07270:cDNA|transposon protein, putative, unclassified, expressed	-	-	-	-
XLOC_012418|-	Chr11:13681833-13682085	0	0	0	0	6.37644	0	11.054	Up	0.823476	NA	NA	NA	NA	NA
XLOC_007930|LOC_Os10g10540	Chr10:5821181-5828330	3.75548	4.55237	3.09953	0.335378	0.540183	0.420396	-3.13788	Down	0.822945	LOC_Os10g10540:cDNA|cysteine-rich repeat secretory protein precursor, putative, expressed	K04730|1|4e-47|189|zma:103649362|interleukin-1 receptor-associated kinase 1 [EC:2.7.11.1];K04733|2|2e-39|164|atr:18442672|interleukin-1 receptor-associated kinase 4 [EC:2.7.11.1]	-	-	-
XLOC_025174|-	Chr2:19349213-19351650	4.91538	5.85913	5.7195	1.43446	2.24007	1.90249	-1.56438	Down	0.819673	NA	NA	NA	NA	NA
XLOC_004366|LOC_Os01g11670	Chr1:6295363-6297676	0	0	0	2.0103	2.13419	2.04193	11.0099	Up	0.818463	LOC_Os01g11670:cDNA|OsSCP2 - Putative Serine Carboxypeptidase homologue, expressed	K09645|1|0.0|833|osa:4325261|vitellogenic carboxypeptidase-like protein [EC:3.4.16.-]	GO:0031410//cytoplasmic vesicle	GO:0004180//carboxypeptidase activity	GO:0019538//protein metabolic process
XLOC_002318|LOC_Os01g48020	Chr1:27482805-27486965	0.394628	0.433923	0.682209	3.58516	3.07212	4.58205	2.89521	Up	0.817903	LOC_Os01g48020:cDNA|S-locus-like receptor protein kinase, putative, expressed	K04733|1|3e-88|327|pda:103698097|interleukin-1 receptor-associated kinase 4 [EC:2.7.11.1]	-	GO:0005488//binding	-
XLOC_033419|-	Chr4:7092563-7092953	5.27986	3.69717	5.29484	0.161345	2.03018	2.07021	-1.74366	Down	0.814035	NA	NA	NA	NA	NA
XLOC_014370|-	Chr11:7199786-7214592	3.04113	0	0.762153	1.82393	2.71412	9.08725	1.84059	Up	0.812811	NA	NA	NA	NA	NA
XLOC_018666|-	Chr12:3633614-3633865	0	1.88927	4.03708	0	0	0	-10.9482	Down	0.811383	NA	NA	NA	NA	NA
XLOC_041043|-	Chr5:27138082-27138311	0	4.26644	3.04861	5.47178	10.8565	1.65221	1.2973	Up	0.809716	NA	NA	NA	NA	NA
XLOC_058606|LOC_Os08g43950	Chr8:27686417-27687758	3.74067	3.50118	11.2751	4.51533	2.24886	1.02292	-1.24969	Down	0.808601	LOC_Os08g43950:cDNA|carrier, putative, expressed	-	-	-	-
XLOC_001025|-	Chr1:12136710-12137287	1.85505	3.2476	2.17501	4.18029	7.37975	6.26181	1.2921	Up	0.808135	NA	NA	NA	NA	NA
XLOC_033541|LOC_Os04g16140	Chr4:8761353-8768235	0.738511	0.78672	0.936856	4.06827	3.69114	3.69518	2.21797	Up	0.806241	LOC_Os04g16140:cDNA|expressed protein	-	-	-	-
XLOC_048880|-	Chr6:28518018-28519019	0	0	0	0.782416	2.89322	2.03087	10.8934	Up	0.805784	NA	NA	NA	NA	NA
XLOC_011934|-	Chr11:6869901-6870159	5.88747	4.66272	2.26241	1.60736	1.05275	0.971129	-1.81903	Down	0.804956	NA	NA	NA	NA	NA
XLOC_006006|LOC_Os01g46760	Chr1:26652943-26658313	0.0925527	0.111939	0.116965	3.49924	2.63901	2.70417	4.78174	Up	0.804109	LOC_Os01g46760:cDNA|protein phosphatase 2C, putative, expressed	K14497|1|1e-140|500|dosa:Os01t0656200-01|protein phosphatase 2C [EC:3.1.3.16]	-	GO:0003824//catalytic activity	-

## Sheet: F
Table S7f LncRNAs significantly up- or down-regualted by Fe deficiency in the roots of the bhlh156 plants.
Gene_id	Locus	+Fe			-Fe			Log2Ratio(-Fe/+Fe)	Up/Down	Probability	Description	KEGG Orthology	GO Component	GO Function	GO Process
XLOC_000077|-	Chr1:685956-686803	7.06631	5.30289	5.93448	1.93162	1.7447	2.15577	-1.65005	Down	0.89632	NA	NA	NA	NA	NA
XLOC_000119|-	Chr1:1214586-1216597	1.65549	1.10946	1.01872	3.53642	2.96043	2.54	1.25603	Up	0.808684	NA	NA	NA	NA	NA
XLOC_000238|LOC_Os01g05280	Chr1:2487386-2487986	2.68739	1.13809	8.0602	0	0	1.25146	-2.40029	Down	0.9278	LOC_Os01g05280:cDNA|expressed protein	-	GO:0044464	-	-
XLOC_000243|-	Chr1:2524689-2524955	5.26815	10.3461	6.25136	14.9809	14.2116	18.0278	1.11074	Up	0.834286	NA	NA	NA	NA	NA
XLOC_000333|-	Chr1:3367967-3368756	0.578591	0.394557	0.960057	1.90965	2.01815	2.31455	1.69109	Up	0.842123	NA	NA	NA	NA	NA
XLOC_000368|LOC_Os01g07900	Chr1:3819066-3819982	1.53482	1.09031	1.69308	4.03118	3.96967	3.72328	1.44098	Up	0.85372	LOC_Os01g07900:cDNA|expressed protein	-	GO:0043231//intracellular membrane-bounded organelle	-	-
XLOC_000437|-	Chr1:4665535-4670047	2.07106	1.90597	1.94483	7.39198	5.01294	6.39613	1.66669	Up	0.899841	NA	NA	NA	NA	NA
XLOC_000504|-	Chr1:5673256-5673849	3.60206	3.72139	3.70926	1.20018	1.4629	1.79148	-1.30843	Down	0.830394	NA	NA	NA	NA	NA
XLOC_000703|-	Chr1:8159187-8159795	0.297743	0	0	6.25526	6.27822	3.40699	3.61862	Up	0.968123	NA	NA	NA	NA	NA
XLOC_000727|-	Chr1:8410938-8411904	0.662123	0.737754	0.300245	3.27785	2.6641	2.29789	2.27698	Up	0.903283	NA	NA	NA	NA	NA
XLOC_000745|-	Chr1:8722676-8723639	8.2778	7.12714	6.91914	2.10314	2.60136	3.22411	-1.49346	Down	0.884485	NA	NA	NA	NA	NA
XLOC_000746|-	Chr1:8723706-8724291	3.83109	4.75177	5.21035	1.51445	1.35221	0.991248	-1.83807	Down	0.902568	NA	NA	NA	NA	NA
XLOC_000771|-	Chr1:8939025-8939227	0	0	0	0	3.63342	3.60865	2.36776	Up	0.903786	NA	NA	NA	NA	NA
XLOC_000933|-	Chr1:11075100-11078056	1.11784	1.23927	1.75438	3.84306	6.08397	5.5018	1.9079	Up	0.912338	NA	NA	NA	NA	NA
XLOC_001018|-	Chr1:12090938-12091598	7.93792	7.63654	13.8362	4.47056	2.86389	2.56095	-1.57151	Down	0.898464	NA	NA	NA	NA	NA
XLOC_001032|-	Chr1:12213911-12215028	1.89697	1.73183	1.83341	4.27359	3.82315	4.2988	1.18226	Up	0.81337	NA	NA	NA	NA	NA
XLOC_001258|-	Chr1:14836456-14837538	5.76263	4.09714	4.47944	1.72889	0.941247	2.93777	-1.35443	Down	0.850357	NA	NA	NA	NA	NA
XLOC_001598|-	Chr1:18818295-18818995	2.32232	1.71874	2.63555	0.842753	0.415773	0.816796	-1.68578	Down	0.847392	NA	NA	NA	NA	NA
XLOC_001600|-	Chr1:18828147-18831389	5.20611	5.64365	7.26229	1.47033	1.51296	2.27566	-1.7841	Down	0.907943	NA	NA	NA	NA	NA
XLOC_001601|-	Chr1:18831594-18832142	1.42072	1.95984	2.85651	0.560552	0.395392	0.423341	-2.17695	Down	0.87731	NA	NA	NA	NA	NA
XLOC_001603|-	Chr1:18835149-18836570	10.7877	6.96073	8.62346	2.75395	3.75417	4.1093	-1.31257	Down	0.862642	NA	NA	NA	NA	NA
XLOC_001763|LOC_Os01g37360	Chr1:20857353-20860559	0.976836	1.78353	1.44879	18.8663	18.8513	20.8354	3.79814	Up	0.988536	LOC_Os01g37360:cDNA|retrotransposon protein, putative, Ty3-gypsy subclass, expressed	K07407|1|4e-14|80.9|obr:102705647|alpha-galactosidase [EC:3.2.1.22];K05387|2|5e-07|57.4|mdm:103409869|glutamate receptor, ionotropic, plant	GO:0043231//intracellular membrane-bounded organelle	-	-
XLOC_001764|-	Chr1:20860668-20861002	1.63148	1.2309	2.46886	18.5308	19.5701	23.7026	3.53515	Up	0.986788	NA	NA	NA	NA	NA
XLOC_001765|-	Chr1:20862122-20862728	0.3552	1.09234	0.704414	8.46469	8.08141	7.07325	3.45625	Up	0.974795	NA	NA	NA	NA	NA
XLOC_001799|LOC_Os01g37920	Chr1:21241627-21244542	21.0029	27.9432	31.1227	16.2675	11.5584	10.5289	-1.06183	Down	0.827932	LOC_Os01g37920:cDNA|expressed protein	-	-	-	-
XLOC_001814|LOC_Os01g38229	Chr1:21411323-21441447	11.6531	14.7514	7.40234	25.3928	24.207	22.9686	1.10203	Up	0.837543	LOC_Os01g38229:cDNA|peptidyl-prolyl isomerase, putative, expressed	K09571|1|1e-91|287|obr:102704198|FK506-binding protein 4/5 [EC:5.2.1.8]	-	-	-
XLOC_001848|-	Chr1:21888683-21889977	0.765646	1.07566	0.641803	4.68573	4.49504	4.80316	2.49355	Up	0.938655	NA	NA	NA	NA	NA
XLOC_002035|-	Chr1:23936162-23937190	3.91857	4.07122	4.05442	1.47828	1.34884	2.48921	-1.17984	Down	0.812126	NA	NA	NA	NA	NA
XLOC_002038|-	Chr1:24006971-24007853	1.65793	1.62304	1.57747	17.3642	22.0242	20.8608	3.63238	Up	0.98753	NA	NA	NA	NA	NA
XLOC_002119|-	Chr1:25122261-25127660	2.03452	2.00425	2.02101	0.513448	0.588256	0.717999	-1.73556	Down	0.843738	NA	NA	NA	NA	NA
XLOC_002467|-	Chr1:29165549-29165935	4.90892	5.2334	7.41945	2.31654	2.45421	2.61126	-1.25035	Down	0.83982	NA	NA	NA	NA	NA
XLOC_002586|-	Chr1:30298577-30299347	3.09255	2.04008	2.52737	8.57345	6.92592	7.12958	1.56275	Up	0.892507	NA	NA	NA	NA	NA
XLOC_002806|-	Chr1:32834556-32835607	0.738985	0.93623	0.929106	3.68557	2.89393	1.67067	1.66352	Up	0.859968	NA	NA	NA	NA	NA
XLOC_002819|-	Chr1:32984142-32984445	6.15646	10.4898	8.37555	21.1625	26.3429	25.3155	1.54117	Up	0.905957	NA	NA	NA	NA	NA
XLOC_003020|-	Chr1:34896756-34898619	3.10785	2.96888	3.48262	0.845519	1.30969	1.44409	-1.4092	Down	0.838258	NA	NA	NA	NA	NA
XLOC_003114|LOC_Os01g62140	Chr1:35972861-35977444	6.97024	6.62112	4.01056	16.7803	19.5499	14.8547	1.53999	Up	0.902992	LOC_Os01g62140:cDNA|retrotransposon, putative, centromere-specific, expressed	-	GO:0043231//intracellular membrane-bounded organelle	-	-
XLOC_003139|-	Chr1:36248532-36250550	2.37652	2.6722	2.73006	8.93236	8.39785	7.45408	1.67181	Up	0.90699	NA	NA	NA	NA	NA
XLOC_003434|LOC_Os01g68240	Chr1:39654633-39660633	2.85972	2.93402	3.44811	6.33654	7.55121	6.0513	1.10934	Up	0.816706	LOC_Os01g68240:cDNA|expressed protein	-	-	-	-
XLOC_003802|LOC_Os01g01910	Chr1:495727-497368	3.95139	4.08486	4.96213	9.54712	8.72576	8.00868	1.01572	Up	0.804951	LOC_Os01g01910:cDNA|expressed protein	-	-	-	-
XLOC_003806|-	Chr1:537051-537560	0.663638	0.511815	0.595811	1.26868	2.3287	2.77855	1.84786	Up	0.857453	NA	NA	NA	NA	NA
XLOC_003823|-	Chr1:715029-718438	4.61207	0.426868	2.35507	1.36095	0	0	-1.64699	Down	0.850675	NA	NA	NA	NA	NA
XLOC_003832|-	Chr1:773877-774367	2.02118	2.90443	3.04406	0.587708	0.437552	0.776416	-2.14518	Down	0.894175	NA	NA	NA	NA	NA
XLOC_003950|-	Chr1:1812716-1812998	1.5534	1.34922	0.339274	3.5888	3.6058	3.39703	1.70802	Up	0.880011	NA	NA	NA	NA	NA
XLOC_003961|LOC_Os01g04320	Chr1:1925324-1927599	1.06245	1.38102	1.54399	4.51874	5.01211	3.63169	1.7229	Up	0.891607	LOC_Os01g04320:cDNA|transposon protein, putative, unclassified, expressed	-	-	-	-
XLOC_004216|LOC_Os01g08870	Chr1:4453671-4454623	1.4995	0.990919	2.03963	3.04951	4.00064	3.45455	1.21344	Up	0.809293	LOC_Os01g08870:cDNA|expressed protein	-	-	-	-
XLOC_004402|LOC_Os01g12350	Chr1:6747475-6750728	6.57257	9.91594	8.90954	22.3925	26.3689	27.9146	1.59406	Up	0.913053	LOC_Os01g12350:cDNA|retrotransposon protein, putative, unclassified, expressed	K16860|1|8e-19|97.1|zma:103631261|phospholipase D3/4 [EC:3.1.4.4]	-	-	-
XLOC_004497|LOC_Os01g14140	Chr1:7917841-7933722	1.32743	1.06978	1.73726	3.37418	3.4591	3.27919	1.29036	Up	0.821234	LOC_Os01g14140:cDNA|X8 domain containing protein, expressed	K00809|1|3e-20|99.4|pmum:103325206|deoxyhypusine synthase [EC:2.5.1.46];K19619|2|1e-15|83.6|cic:CICLE_v10014440mg|tyrosyl-DNA phosphodiesterase 2 [EC:3.1.4.-];K03006|5|3e-12|72.4|zma:103647659|DNA-directed RNA polymerase II subunit RPB1 [EC:2.7.7.6]	GO:0031410//cytoplasmic vesicle;GO:0031410//cytoplasmic vesicle	-	-
XLOC_004537|-	Chr1:8289506-8290736	4.348	4.24575	3.77722	10.4993	8.6103	7.58654	1.10967	Up	0.825126	NA	NA	NA	NA	NA
XLOC_004610|LOC_Os01g16100	Chr1:9062419-9071396	2.21137	1.93843	2.67219	4.79955	5.88317	4.52436	1.15648	Up	0.81758	LOC_Os01g16100:cDNA|translin, putative, expressed	-	-	-	-
XLOC_004656|-	Chr1:9653512-9655069	3.10025	3.30666	3.84692	0.718631	0.784572	1.1397	-1.95597	Down	0.897511	NA	NA	NA	NA	NA
XLOC_004669|-	Chr1:9797122-9797353	2.64804	4.51759	0.760548	9.64163	4.08544	5.83814	1.30359	Up	0.852608	NA	NA	NA	NA	NA
XLOC_004769|-	Chr1:10944851-10945088	0	8.65988	4.03508	0	2.88511	1.47874	-1.43982	Down	0.859545	NA	NA	NA	NA	NA
XLOC_004789|LOC_Os01g19670	Chr1:11155312-11155895	3.40809	4.37076	2.77033	8.31322	12.4571	5.41662	1.31172	Up	0.86243	LOC_Os01g19670:cDNA|expressed protein	-	-	-	-
XLOC_004829|LOC_Os01g20830	Chr1:11608855-11612708	2.48427	2.98894	2.25644	6.80045	5.1626	4.32476	1.07532	Up	0.803601	LOC_Os01g20830:cDNA|heavy metal-associated domain containing protein, expressed	K07213|1|3e-06|53.9|ppp:PHYPADRAFT_9558|copper chaperone;K10752|2|4e-06|53.5|mdm:103421028|histone-binding protein RBBP4	-	-	-
XLOC_004949|-	Chr1:13198051-13199568	1.55592	1.8689	1.44079	5.24886	4.15299	3.69375	1.42839	Up	0.857506	NA	NA	NA	NA	NA
XLOC_005194|-	Chr1:16279033-16280434	0.620012	1.04221	0.740415	2.75246	2.39598	1.83976	1.5403	Up	0.833016	NA	NA	NA	NA	NA
XLOC_005238|-	Chr1:16959913-16960714	0.519431	0.944788	0.812176	6.25079	5.75071	3.47333	2.7651	Up	0.951575	NA	NA	NA	NA	NA
XLOC_005239|-	Chr1:16973915-16974455	1.37048	2.00777	1.3093	18.8685	23.2542	19.6028	3.71896	Up	0.988403	NA	NA	NA	NA	NA
XLOC_005240|LOC_Os01g31030	Chr1:16974779-16976310	0.617073	0.926654	1.18521	10.865	12.7303	12.0824	3.70861	Up	0.983505	LOC_Os01g31030:cDNA|retrotransposon, putative, centromere-specific	-	-	-	-
XLOC_005241|LOC_Os01g31040	Chr1:16976705-16979751	1.08358	1.16408	1.11425	24.4974	26.0936	26.1526	4.51269	Up	0.99264	LOC_Os01g31040:cDNA|retrotransposon protein, putative, unclassified, expressed	-	GO:0043231//intracellular membrane-bounded organelle	-	-
XLOC_005433|-	Chr1:19322329-19322662	2.5844	4.13517	4.14721	10.5466	9.42455	5.798	1.24572	Up	0.851867	NA	NA	NA	NA	NA
XLOC_005722|LOC_Os01g40760	Chr1:23029701-23031000	0.588541	0.678643	0.956135	2.37342	2.33404	1.42941	1.46479	Up	0.8121	LOC_Os01g40760:cDNA|expressed protein	-	GO:0043231//intracellular membrane-bounded organelle	-	-
XLOC_005779|LOC_Os01g41890	Chr1:23746839-23751713	0.624889	0.797505	0.589027	2.29102	2.00249	2.20052	1.6909	Up	0.845089	LOC_Os01g41890:cDNA|MLA1, putative, expressed	K13457|1|1e-165|584|sbi:SORBI_05g027220|disease resistance protein RPM1	-	-	-
XLOC_005803|LOC_Os01g42200	Chr1:23914147-23919099	0.720045	0.530183	0.591687	2.04587	2.34313	2.20912	1.84085	Up	0.859703	LOC_Os01g42200:cDNA|expressed protein	-	-	-	-
XLOC_005804|-	Chr1:23914147-23919099	2.07299	2.37386	1.45091	4.62329	3.61409	6.07125	1.27865	Up	0.836563	NA	NA	NA	NA	NA
XLOC_005831|-	Chr1:24286536-24287212	26.8266	26.7245	27.5425	7.64856	8.90991	12.8042	-1.4656	Down	0.899232	NA	NA	NA	NA	NA
XLOC_006047|-	Chr1:27162694-27163926	0.732276	1.01599	1.10876	11.6635	7.29918	5.31686	3.08716	Up	0.9695	NA	NA	NA	NA	NA
XLOC_006115|-	Chr1:27934025-27935159	16.0344	13.3986	10.2845	34.9044	30.4322	29.9215	1.26207	Up	0.869367	NA	NA	NA	NA	NA
XLOC_006219|-	Chr1:29195299-29197126	94.1448	122.374	104.463	29.5883	35.2045	51.6001	-1.46349	Down	0.902648	NA	NA	NA	NA	NA
XLOC_006610|-	Chr1:33706813-33708231	0.892782	0.657581	0.549274	2.29162	2.2532	1.83196	1.60269	Up	0.833625	NA	NA	NA	NA	NA
XLOC_006802|-	Chr1:35956584-35959346	6.68191	7.04848	6.67185	2.18118	1.89573	2.95956	-1.5358	Down	0.887239	NA	NA	NA	NA	NA
XLOC_007125|LOC_Os01g67910	Chr1:39465263-39466348	2.42211	2.78577	4.29398	7.44696	6.86406	6.41	1.12481	Up	0.819804	LOC_Os01g67910:cDNA|expressed protein	-	-	-	-
XLOC_007273|-	Chr1:41072337-41073463	2.61824	3.75408	4.88229	15.6448	11.1868	8.02782	1.63103	Up	0.90789	NA	NA	NA	NA	NA
XLOC_007525|LOC_Os10g02410	Chr10:880202-881230	0.577388	1.36326	0.30818	3.68687	2.68754	1.42699	1.79456	Up	0.868441	LOC_Os10g02410:cDNA|expressed protein	-	-	-	-
XLOC_007679|-	Chr10:2759074-2759480	6.30026	7.8319	6.91882	1.10933	3.57673	4.10386	-1.25997	Down	0.847842	NA	NA	NA	NA	NA
XLOC_007769|-	Chr10:3930415-3930618	0	0	0	0	10.5257	0	2.94182	Up	0.944639	NA	NA	NA	NA	NA
XLOC_008302|LOC_Os10g20780,LOC_Os10g20794	Chr10:10539675-10553458	0.716428	1.43232	0.521763	8.02487	7.43443	6.78098	3.05799	Up	0.967329	LOC_Os10g20780:cDNA|retrotransposon, putative, centromere-specific, expressed	K03453|1|8e-19|95.1|mdm:103408058|bile acid:Na+ symporter, BASS family;K10706|2|6e-16|85.5|mdm:103410900|senataxin [EC:3.6.4.-];K09493|3|4e-15|82.8|mdm:103425645|T-complex protein 1 subunit alpha;K12819|4|2e-07|57.0|mdm:103427975|pre-mRNA-processing factor SLU7	GO:0043231//intracellular membrane-bounded organelle	-	-
XLOC_008774|LOC_Os10g30910	Chr10:16121230-16130921	2.54584	3.7001	3.75488	6.94829	6.35747	8.61134	1.13194	Up	0.823723	LOC_Os10g30910:cDNA|transmembrane protein-related, putative, expressed	-	GO:0044464;GO:0044464	-	-
XLOC_008863|LOC_Os10g32940	Chr10:17243233-17244589	0.687351	0.954961	1.45769	9.89784	5.9857	5.38815	2.77859	Up	0.959862	LOC_Os10g32940:cDNA|expressed protein	-	-	-	-
XLOC_008874|-	Chr10:17373851-17374096	11.3813	14.355	16.2195	4.28441	5.58009	5.10995	-1.48637	Down	0.89542	NA	NA	NA	NA	NA
XLOC_008898|LOC_Os10g33550	Chr10:17685920-17689221	1.30963	1.93916	1.46528	3.80381	4.7627	3.41659	1.34596	Up	0.8417	LOC_Os10g33550:cDNA|alcohol oxidase-related, putative, expressed	K17756|1|3e-55|214|sita:101767034|long-chain-alcohol oxidase [EC:1.1.3.20]	GO:0043231//intracellular membrane-bounded organelle	GO:0016614//oxidoreductase activity, acting on CH-OH group of donors	-
XLOC_008989|-	Chr10:18875392-18876944	2.67667	4.67942	3.24906	7.44196	8.27258	7.73612	1.14486	Up	0.828276	NA	NA	NA	NA	NA
XLOC_009216|LOC_Os10g39720	Chr10:21227453-21228734	2.40472	2.99919	1.47568	20.3184	8.5616	8.7307	2.45075	Up	0.958327	LOC_Os10g39720:cDNA|homeobox domain containing protein, expressed	K09338|1|4e-17|86.7|dosa:Os10t0561800-01|homeobox-leucine zipper protein	GO:0043231//intracellular membrane-bounded organelle	GO:0003677//DNA binding;GO:0001071//nucleic acid binding transcription factor activity	GO:0006351//transcription, DNA-templated
XLOC_009329|LOC_Os10g41999	Chr10:22578901-22583362	4.89565	4.33792	3.52811	0.799849	0.86891	0.947623	-2.28617	Down	0.925205	LOC_Os10g41999:cDNA|RALFL27 - Rapid ALkalinization Factor RALF family protein precursor, expressed	-	GO:0031410//cytoplasmic vesicle	-	-
XLOC_009339|LOC_Os10g42150	Chr10:22673162-22679557	4.35262	4.46262	4.94451	16.8142	17.4846	13.171	1.78656	Up	0.926688	LOC_Os10g42150:cDNA|transposon protein, putative, unclassified, expressed	-	GO:0043231//intracellular membrane-bounded organelle	-	-
XLOC_009537|LOC_Os10g03850	Chr10:1743575-1752161	2.41337	3.52364	1.35139	14.5074	10.1573	13.01	2.36992	Up	0.954673	LOC_Os10g03850:cDNA|OsFBX352 - F-box domain containing protein, expressed	-	-	-	-
XLOC_009703|LOC_Os10g07470	Chr10:3962304-3968558	0.603188	0.853637	0.438151	1.87245	3.07835	2.25813	1.92761	Up	0.873762	LOC_Os10g07470:cDNA|ZOS10-01 - C2H2 zinc finger protein, expressed	-	GO:0043231//intracellular membrane-bounded organelle	-	-
XLOC_009743|-	Chr10:4508809-4509947	1.31546	1.17384	0.895857	11.3405	9.24056	7.11445	3.03236	Up	0.970453	NA	NA	NA	NA	NA
XLOC_009748|-	Chr10:4581703-4582569	1.83237	1.9575	2.2415	14.8698	10.8593	6.98142	2.4392	Up	0.955626	NA	NA	NA	NA	NA
XLOC_009843|-	Chr10:5804105-5805802	2.26456	2.07112	1.78851	0.689059	0.283981	1.01055	-1.62641	Down	0.832671	NA	NA	NA	NA	NA
XLOC_009921|LOC_Os10g12300	Chr10:6845392-6846774	1.57606	1.36131	1.81139	7.47339	8.16746	6.84256	2.24324	Up	0.940508	LOC_Os10g12300:cDNA|expressed protein	-	GO:0043231//intracellular membrane-bounded organelle	-	-
XLOC_009950|LOC_Os10g13430	Chr10:7255240-7264447	9.1086	9.45244	10.1082	25.1143	21.7193	25.0786	1.32673	Up	0.879958	LOC_Os10g13430:cDNA|transposon protein, putative, CACTA, En/Spm sub-class, expressed	K02328|1|6e-28|127|mdm:103414975|DNA polymerase delta subunit 2;K03013|2|7e-14|81.3|cit:102620712|DNA-directed RNA polymerases I, II, and III subunit RPABC1	GO:0043231//intracellular membrane-bounded organelle	-	-
XLOC_009982|-	Chr10:7620461-7621383	5.23784	10.1148	18.7099	39.8832	0	39.5679	1.23093	Up	0.863437	NA	NA	NA	NA	NA
XLOC_010207|LOC_Os10g20230	Chr10:10161459-10167073	1.31849	0.860226	0.793963	2.11614	2.8128	2.43168	1.30806	Up	0.803018	LOC_Os10g20230:cDNA|expressed protein	-	GO:0043231//intracellular membrane-bounded organelle;GO:0043231//intracellular membrane-bounded organelle	-	-
XLOC_010223|-	Chr10:10306569-10307254	1.23872	1.6585	1.17227	3.69452	4.42563	1.92308	1.3033	Up	0.823378	NA	NA	NA	NA	NA
XLOC_010320|LOC_Os10g22070	Chr10:11397645-11399152	2.26085	2.75145	2.30822	6.32365	5.78607	4.34038	1.16808	Up	0.823219	LOC_Os10g22070:cDNA|glutathione S-transferase, putative, expressed	K00799|1|3e-47|188|obr:102700271|glutathione S-transferase [EC:2.5.1.18]	-	-	-
XLOC_010374|LOC_Os10g23060	Chr10:12021771-12024743	14.9474	19.8788	24.9145	7.28465	7.98852	7.20888	-1.40994	Down	0.88941	LOC_Os10g23060:cDNA|expressed protein	-	-	-	-
XLOC_010405|-	Chr10:12299814-12300656	1.191	0.682474	0.479437	2.98566	4.40881	3.42732	2.20142	Up	0.91435	NA	NA	NA	NA	NA
XLOC_010470|-	Chr10:13035481-13040799	8.81326	8.23654	7.73734	24.1673	25.751	21.3743	1.52416	Up	0.904236	NA	NA	NA	NA	NA
XLOC_010666|-	Chr10:15372633-15373281	0.576711	0.81271	1.041	4.31712	3.1013	2.08665	1.96749	Up	0.894228	NA	NA	NA	NA	NA
XLOC_010744|-	Chr10:16197041-16197603	6.01198	6.0055	3.7515	22.9066	25.65	22.7565	2.17708	Up	0.952158	NA	NA	NA	NA	NA
XLOC_010745|-	Chr10:16199714-16200870	1.87662	2.32964	1.38466	9.81537	9.76313	7.09897	2.25446	Up	0.944083	NA	NA	NA	NA	NA
XLOC_010778|-	Chr10:16613156-16614452	6.63235	6.06211	8.78565	1.93227	2.06983	3.19542	-1.57743	Down	0.893434	NA	NA	NA	NA	NA
XLOC_010900|LOC_Os10g33980	Chr10:18119591-18121335	0.684498	0.511283	0.606474	4.15314	2.70277	3.0756	2.46221	Up	0.922478	LOC_Os10g33980:cDNA|thiamine pyrophosphate enzyme, N-terminal TPP binding domain containing protein, expressed	K01568|1|2e-38|158|dosa:Os07t0693100-01|pyruvate decarboxylase [EC:4.1.1.1]	-	-	-
XLOC_010930|-	Chr10:18408317-18409918	2.72105	3.18997	2.78461	7.49533	6.87817	5.76311	1.21146	Up	0.836961	NA	NA	NA	NA	NA
XLOC_011103|-	Chr10:20401380-20406118	1.99936	1.34774	1.25546	10.595	8.11631	11.7064	2.7244	Up	0.964125	NA	NA	NA	NA	NA
XLOC_011196|LOC_Os10g40324	Chr10:21601123-21613523	0.457487	0.836817	0.686289	13.7367	12.2112	8.34291	4.11382	Up	0.9852	LOC_Os10g40324:cDNA|expressed protein	K00696|1|2e-41|138|dosa:Os11t0236100-01|sucrose-phosphate synthase [EC:2.4.1.14]	-	-	-
XLOC_011197|-	Chr10:21621909-21623143	0.920308	0.816146	1.03282	3.91526	3.2291	3.69506	1.96871	Up	0.900688	NA	NA	NA	NA	NA
XLOC_011244|-	Chr10:22053963-22054195	5.18324	0	2.23372	0	0	0	-2.39998	Down	0.906831	NA	NA	NA	NA	NA
XLOC_011273|LOC_Os10g41640	Chr10:22423150-22425097	0.619961	0.830042	0.463059	3.51222	3.14582	2.38837	2.24146	Up	0.907096	LOC_Os10g41640:cDNA|transcription factor HBP-1b, putative, expressed	K14431|1|5e-59|226|dosa:Os01t0882200-00|transcription factor TGA	-	-	-
XLOC_011381|-	Chr11:328728-328991	13.0016	3.02171	9.13109	2.75797	4.17252	5.30138	-1.04017	Down	0.807546	NA	NA	NA	NA	NA
XLOC_011404|LOC_Os11g01990	Chr11:530984-532532	5.29557	6.16601	4.26503	12.3409	12.5237	9.91925	1.14521	Up	0.838708	LOC_Os11g01990:cDNA|expressed protein	-	-	-	-
XLOC_011588|LOC_Os11g05470	Chr11:2451964-2460924	1.07416	1.2444	1.15372	4.18872	3.28043	3.78789	1.69687	Up	0.882102	LOC_Os11g05470:cDNA|RCN1 Centroradialis-like1 homogous to TFL1 gene; contains Pfam profile PF01161: Phosphatidylethanolamine-binding protein, expressed	K16223|1|3e-57|223|cic:CICLE_v10012629mg|protein FLOWERING LOCUS T	-	GO:0005543//phospholipid binding	GO:0009791//post-embryonic development;GO:0048506
XLOC_011711|LOC_Os11g07590	Chr11:3848023-3849187	1.30832	2.31004	2.98363	1.0156	0.471558	0.745684	-1.56402	Down	0.83095	LOC_Os11g07590:cDNA|expressed protein	-	-	-	-
XLOC_011982|-	Chr11:7443740-7460000	0.245021	0.0717366	0.222301	3.13846	3.40859	3.31396	4.19322	Up	0.95327	NA	NA	NA	NA	NA
XLOC_011983|-	Chr11:7443740-7460000	0	0.17296	0.516923	3.30754	3.50269	4.01518	3.18553	Up	0.947127	NA	NA	NA	NA	NA
XLOC_011984|-	Chr11:7443740-7460000	0	0	0.159051	1.51881	2.34893	2.4962	2.45698	Up	0.892534	NA	NA	NA	NA	NA
XLOC_012064|LOC_Os11g15190	Chr11:8567108-8572637	1.61213	1.87275	1.4388	3.40491	4.47148	3.78468	1.24389	Up	0.821419	LOC_Os11g15190:cDNA|RGH1A, putative, expressed	K13457|1|3e-159|563|bdi:100825552|disease resistance protein RPM1	GO:0043231//intracellular membrane-bounded organelle;GO:0044444	-	-
XLOC_012123|-	Chr11:9396895-9398853	0.473876	0.405169	0.575172	4.16657	3.51859	3.85257	2.98804	Up	0.945936	NA	NA	NA	NA	NA
XLOC_012124|-	Chr11:9398924-9399187	0	0	0	4.13696	7.4178	3.85555	3.36086	Up	0.963622	NA	NA	NA	NA	NA
XLOC_012125|-	Chr11:9399725-9401316	0.24027	0.604701	0.673885	2.72572	3.44332	3.25241	2.63296	Up	0.926211	NA	NA	NA	NA	NA
XLOC_012150|LOC_Os11g17490	Chr11:9752582-9753730	2.92815	3.43268	2.82312	0.858024	1.59219	1.2473	-1.31256	Down	0.819725	LOC_Os11g17490:cDNA|expressed protein	-	GO:0043231//intracellular membrane-bounded organelle	-	-
XLOC_012275|LOC_Os11g19790	Chr11:11396633-11404311	6.13537	6.88774	6.33106	16.2938	17.0126	15.2286	1.32638	Up	0.875854	LOC_Os11g19790:cDNA|O-methyltransferase, putative, expressed	K13262|1|1e-34|133|vvi:100243529|isoflavone-7-O-methyltransferase [EC:2.1.1.150];K16040|3|6e-28|112|vvi:100233030|trans-resveratrol di-O-methyltransferase [EC:2.1.1.240];K13230|5|5e-23|108|zma:100147731|2,4,7-trihydroxy-1,4-benzoxazin-3-one-glucoside 7-O-methyltransferase [EC:2.1.1.241]	-	-	-
XLOC_012277|-	Chr11:11396633-11404311	9.81637	1.05438	8.50575	3.3707	1.70498	2.93614	-1.27411	Down	0.846704	NA	NA	NA	NA	NA
XLOC_012432|-	Chr11:13829488-13829959	0	0	0	1.97482	2.26244	2.96698	2.26388	Up	0.89354	NA	NA	NA	NA	NA
XLOC_012508|LOC_Os11g25750	Chr11:14684501-14687531	1.16322	1.10998	0	1.82783	2.78995	3.11707	1.47982	Up	0.83336	LOC_Os11g25750:cDNA|expressed protein	-	-	-	-
XLOC_012595|-	Chr11:15630257-15630588	1.67149	3.15069	1.26407	0.446439	0.222713	0.471191	-2.41609	Down	0.886947	NA	NA	NA	NA	NA
XLOC_012727|-	Chr11:17249693-17251954	2.16536	2.62827	2.97158	1.05125	0.79728	0.740545	-1.58459	Down	0.846201	NA	NA	NA	NA	NA
XLOC_012947|-	Chr11:20254937-20255143	0	23.1255	0	0	1.58597	0	-3.22178	Down	0.971432	NA	NA	NA	NA	NA
XLOC_013108|-	Chr11:22126030-22128532	3.02758	4.0303	3.58865	1.36601	1.2211	1.70391	-1.31099	Down	0.828382	NA	NA	NA	NA	NA
XLOC_013119|-	Chr11:22300095-22301415	0.598866	1.09489	1.13389	3.1991	2.81099	2.28054	1.55188	Up	0.847101	NA	NA	NA	NA	NA
XLOC_013139|LOC_Os11g37870	Chr11:22439364-22445742	1.76895	3.12818	3.13392	0	1.83775	0.780136	-1.36502	Down	0.820148	LOC_Os11g37870:cDNA|stripe rust resistance protein Yr10, putative, expressed	K13457|1|2e-178|627|sita:101784866|disease resistance protein RPM1	-	-	-
XLOC_013343|LOC_Os11g41610	Chr11:24973758-24975308	180.188	197.895	183.431	85.5804	73.4015	83.8098	-1.2096	Down	0.864681	LOC_Os11g41610:cDNA|40S ribosomal protein S29, putative, expressed	K02980|1|1e-30|131|dosa:Os12t0508300-01|small subunit ribosomal protein S29e	GO:0030529//ribonucleoprotein complex	GO:0005198//structural molecule activity	GO:0010467//gene expression
XLOC_013356|-	Chr11:25210460-25210779	2.38047	9.97753	8.15064	20.717	13.3061	8.06505	1.03718	Up	0.817236	NA	NA	NA	NA	NA
XLOC_013498|LOC_Os11g44420	Chr11:26874422-26876117	0.984858	1.26542	0.705133	5.60208	5.02429	4.11381	2.31832	Up	0.933466	LOC_Os11g44420:cDNA|expressed protein	K04730|1|3e-70|265|dosa:Os11t0664000-01|interleukin-1 receptor-associated kinase 1 [EC:2.7.11.1]	-	-	-
XLOC_013641|-	Chr11:28472368-28472706	2.25835	1.5916	2.79274	6.76514	6.11256	4.91014	1.42105	Up	0.868705	NA	NA	NA	NA	NA
XLOC_014127|-	Chr11:4504319-4505835	10.548	10.9104	10.0166	25.264	21.7297	22.0962	1.13427	Up	0.842494	NA	NA	NA	NA	NA
XLOC_014261|-	Chr11:5894257-5895108	3.21771	3.48297	4.76596	1.55587	1.86274	1.68949	-1.16658	Down	0.806698	NA	NA	NA	NA	NA
XLOC_014647|-	Chr11:10567078-10567474	1.23694	0.550249	0.688089	3.06887	4.49678	2.16229	1.97454	Up	0.895287	NA	NA	NA	NA	NA
XLOC_014719|-	Chr11:11607888-11609248	0.963106	0.55037	0.722237	3.48517	3.86225	2.20101	2.09453	Up	0.901562	NA	NA	NA	NA	NA
XLOC_014795|-	Chr11:12891428-12891643	28.7454	8.85728	11.2005	1.18357	7.25798	4.87227	-1.87405	Down	0.933095	NA	NA	NA	NA	NA
XLOC_014802|LOC_Os11g22530	Chr11:12941789-12950400	0.78395	0.714192	0.191188	3.95715	5.43987	4.74684	3.06565	Up	0.956129	LOC_Os11g22530:cDNA|retrotransposon protein, putative, Ty3-gypsy subclass, expressed	K06883|1|6e-81|303|mdm:103443119|uncharacterized protein;K13457|5|4e-48|194|pmum:103334684|disease resistance protein RPM1	-	-	-	LOC_Os01g02690:cDNA|resistance-related receptor-like kinase, putative, expressed
XLOC_014952|-	Chr11:14853340-14853984	1.42302	1.52333	0.758835	6.53577	10.3113	5.79153	2.61117	Up	0.95597	NA	NA	NA	NA	NA
XLOC_015049|-	Chr11:16200979-16201908	7.0439	9.98064	6.5264	25.6669	22.1963	21.9874	1.56849	Up	0.908922	NA	NA	NA	NA	NA
XLOC_015050|-	Chr11:16202164-16202463	0	0	0	0	4.47353	5.64509	2.82356	Up	0.938496	NA	NA	NA	NA	NA	LOC_Os01g02850:cDNA|expressed protein
XLOC_015051|-	Chr11:16202729-16203169	0.994053	0.333423	0.111049	8.26464	6.08124	5.99113	3.82145	Up	0.975165	NA	NA	NA	NA	NA
XLOC_015052|-	Chr11:16203846-16204550	0.680084	0.308577	0.921904	9.45263	4.19976	7.68351	3.48121	Up	0.97318	NA	NA	NA	NA	NA
XLOC_015053|-	Chr11:16205488-16205844	0	0.174959	2.27874	8.55097	6.29101	12.5661	3.21401	Up	0.973127	NA	NA	NA	NA	NA
XLOC_015055|-	Chr11:16222906-16223488	0.757408	1.84772	2.59233	23.7011	12.0542	21.0623	3.45046	Up	0.985068	NA	NA	NA	NA	NA
XLOC_015059|LOC_Os11g28310,LOC_Os11g28320	Chr11:16281676-16291941	3.75061	4.6276	4.3708	11.5692	12.2716	14.8251	1.60068	Up	0.906937	LOC_Os11g28310:cDNA|P21-Rho-binding domain containing protein, putative, expressed	-	-	-	-	LOC_Os11g28320:cDNA|expressed protein
XLOC_015062|LOC_Os11g28410	Chr11:16349441-16367354	30.0538	33.0386	30.1674	238.885	186.103	165.056	2.6615	Up	0.976013	LOC_Os11g28410:cDNA|retrotransposon protein, putative, unclassified, expressed	K01590|1|0.0|668|dosa:Os11t0473832-00|histidine decarboxylase [EC:4.1.1.22]	-	-	-
XLOC_015212|LOC_Os11g31320	Chr11:18266244-18268817	0.195838	0.107546	0.0552625	1.94997	1.96768	2.12136	4.07368	Up	0.921631	LOC_Os11g31320:cDNA|retrotransposon protein, putative, unclassified	K18577|1|8e-34|144|mdm:103414113|mannosylglycoprotein endo-beta-mannosidase [EC:3.2.1.152];K17982|2|1e-21|103|egr:104442660|geranyllinalool synthase [EC:4.2.3.144];K11000|3|4e-21|102|zma:103644393|callose synthase [EC:2.4.1.-];K00815|4|3e-19|96.3|bvg:104891474|tyrosine aminotransferase [EC:2.6.1.5];K05391|5|4e-15|82.4|mtr:MTR_4g007200|cyclic nucleotide gated channel, other eukaryote	GO:0043231//intracellular membrane-bounded organelle	GO:0003676//nucleic acid binding;GO:0034061//DNA polymerase activity	GO:0006260//DNA replication
XLOC_015410|-	Chr11:20669214-20669506	3.45828	3.31391	2.11974	0.640836	0	0.67472	-2.29209	Down	0.908525	NA	NA	NA	NA	NA
XLOC_015483|-	Chr11:21585980-21590666	1.90983	1.74144	1.84639	4.43161	4.21751	3.44138	1.13698	Up	0.803283	NA	NA	NA	NA	NA
XLOC_015525|LOC_Os11g37610	Chr11:22199409-22202963	1.73598	1.60265	1.22559	2.86382	4.28088	4.52796	1.35469	Up	0.8408	LOC_Os11g37610:cDNA|expressed protein	K10400|1|9e-14|77.4|dosa:Os03t0587200-01|kinesin family member 15	GO:0015630//microtubule cytoskeleton	GO:0003774//motor activity;GO:0032559	GO:0007017//microtubule-based process
XLOC_015631|-	Chr11:23545761-23546733	46.8549	38.7586	29.7867	11.912	14.2234	15.8833	-1.45754	Down	0.900212	NA	NA	NA	NA	NA
XLOC_015632|-	Chr11:23547230-23547764	33.7438	34.794	17.0111	12.3587	11.9348	9.39401	-1.34454	Down	0.882632	NA	NA	NA	NA	NA
XLOC_015633|-	Chr11:23548129-23548529	22.3888	13.0623	11.1801	5.43612	8.37608	4.68716	-1.33382	Down	0.875324	NA	NA	NA	NA	NA
XLOC_015695|LOC_Os11g40674	Chr11:24273189-24274978	1.38224	0.913258	1.30566	2.99613	3.47836	2.44783	1.30896	Up	0.817368	LOC_Os11g40674:cDNA|expressed protein	-	-	-	-
XLOC_015737|-	Chr11:24959055-24960181	0.636142	0.41486	1.04517	8.58046	7.77302	7.33223	3.49819	Up	0.975351	NA	NA	NA	NA	NA
XLOC_015904|-	Chr11:27220784-27221412	0.941017	1.52121	0.485045	2.90903	2.16771	2.66565	1.3934	Up	0.820413	NA	NA	NA	NA	NA
XLOC_015949|-	Chr11:27756228-27757458	1.9755	2.52253	0	3.5909	1.82867	8.36689	1.46382	Up	0.864363	NA	NA	NA	NA	NA
XLOC_016016|-	Chr11:28696347-28697515	4.54152	3.07869	2.14932	1.00647	0.804279	1.2304	-1.68367	Down	0.87363	NA	NA	NA	NA	NA
XLOC_016035|LOC_Os11g47910	Chr11:28894998-28901002	1.85983	2.6551	2.35422	4.92782	5.23524	5.62361	1.2005	Up	0.827429	LOC_Os11g47910:cDNA|SCARECROW, putative, expressed	K14494|1|4e-38|160|pop:POPTR_0005s14540g|DELLA protein	-	-	-
XLOC_016117|LOC_Os12g02210	Chr12:689599-691181	0.795947	2.75831	1.08189	26.9254	3.52979	12.3484	3.20673	Up	0.979375	LOC_Os12g02210:cDNA|RING finger protein, putative, expressed	K19038|1|4e-08|58.5|fve:101301022|E3 ubiquitin-protein ligase ATL41 [EC:2.3.2.27];K19039|2|4e-07|55.5|jcu:105640104|E3 ubiquitin-protein ligase ATL7/58/59 [EC:2.3.2.27];K10664|3|8e-07|54.3|ppp:PHYPADRAFT_48685|E3 ubiquitin-protein ligase ATL6/9/15/31/42/55 [EC:2.3.2.27]	-	GO:0046872//metal ion binding	-
XLOC_016136|-	Chr12:871801-872861	0.261368	0.477	0.148258	5.19467	4.76649	2.98058	3.86756	Up	0.96296	NA	NA	NA	NA	NA
XLOC_016203|LOC_Os12g03870	Chr12:1594466-1600962	1.69179	1.82382	1.86994	3.79874	4.60998	4.4525	1.25586	Up	0.828568	LOC_Os12g03870:cDNA|major facilitator superfamily antiporter, putative, expressed	K12818|1|2e-52|207|smo:SELMODRAFT_429199|ATP-dependent RNA helicase DHX8/PRP22 [EC:3.6.4.13];K17866|2|2e-20|101|ota:Ot07g02460|diphthamide biosynthesis protein 2;K12670|3|1e-16|88.6|egr:104455554|oligosaccharyltransferase complex subunit beta	GO:0044464	-	-
XLOC_016286|-	Chr12:2544723-2546218	0.516705	1.06361	1.27261	6.50841	6.04597	4.46951	2.57705	Up	0.94808	NA	NA	NA	NA	NA
XLOC_016436|LOC_Os12g08260	Chr12:4209129-4216353	0.405305	0.25257	0.47442	3.13284	2.39583	1.97557	2.72846	Up	0.915197	LOC_Os12g08260:cDNA|dehydrogenase E1 component domain containing protein, expressed	K00166|1|0.0|551|dosa:Os12t0183100-01|2-oxoisovalerate dehydrogenase E1 component alpha subunit [EC:1.2.4.4]	-	-	-
XLOC_016447|-	Chr12:4358925-4360768	1.2163	1.53363	0.960701	10.5286	10.7157	12.1766	3.17101	Up	0.975483	NA	NA	NA	NA	NA
XLOC_016448|-	Chr12:4360879-4361372	0.300996	0.450849	0.629977	3.73582	2.65201	2.83576	2.73876	Up	0.928806	NA	NA	NA	NA	NA
XLOC_016488|LOC_Os12g09260	Chr12:4848846-4859757	1.20467	5.11047	1.03369	0	0	0	-2.29255	Down	0.896187	LOC_Os12g09260:cDNA|retrotransposon protein, putative, unclassified, expressed	K03549|1|5e-117|423|mdm:103412324|KUP system potassium uptake protein;K05658|3|6e-86|320|bvg:104905624|ATP-binding cassette, subfamily B (MDR/TAP), member 1 [EC:3.6.3.44];K16570|5|1e-77|292|mdm:103449689|gamma-tubulin complex component 3	GO:0043231//intracellular membrane-bounded organelle	GO:0003676//nucleic acid binding;GO:0005402//cation:sugar symporter activity	GO:0006259//DNA metabolic process;GO:0008643//carbohydrate transport
XLOC_016725|-	Chr12:7557029-7557766	0.742842	1.4939	2.63901	3.94229	4.18634	3.51862	1.25629	Up	0.824702	NA	NA	NA	NA	NA
XLOC_016838|-	Chr12:8892770-8893093	1.53226	4.26061	3.82513	0.95333	0	0.502918	-2.29765	Down	0.913238	NA	NA	NA	NA	NA
XLOC_016840|-	Chr12:8896738-8897014	0	1.45132	0.365105	1.54451	0	4.05775	1.39744	Up	0.802621	NA	NA	NA	NA	NA
XLOC_016841|-	Chr12:8897097-8897377	2.7858	2.41815	2.08509	0.367573	0.369451	0.386491	-2.69771	Down	0.912338	NA	NA	NA	NA	NA
XLOC_016996|-	Chr12:10791149-10791401	0	5.61224	0	0	0	0	-2.14018	Down	0.879931	NA	NA	NA	NA	NA
XLOC_017109|-	Chr12:12240350-12242538	115.803	127.97	144.026	57.153	63.3073	71.043	-1.01794	Down	0.825735	NA	NA	NA	NA	NA
XLOC_017265|LOC_Os12g24530	Chr12:14009938-14010838	1.04915	1.35997	1.42633	4.56903	3.95853	2.89024	1.57382	Up	0.867964	LOC_Os12g24530:cDNA|zinc finger, C3HC4 type domain containing protein, expressed	K19038|1|2e-18|92.8|sita:101770527|E3 ubiquitin-protein ligase ATL41 [EC:2.3.2.27]	-	GO:0046872//metal ion binding	-
XLOC_017338|-	Chr12:15118919-15119244	5.02062	7.93898	7.52275	20.1564	15.4441	11.3762	1.19756	Up	0.852555	NA	NA	NA	NA	NA
XLOC_017457|LOC_Os12g28520	Chr12:16852380-16853275	0.295628	0.40083	0.266355	3.0518	3.78177	1.27568	3.07424	Up	0.929706	LOC_Os12g28520:cDNA|abscisic acid-inducible, putative, expressed	-	-	-	-	LOC_Os01g22440:cDNA|expressed protein
XLOC_017567|-	Chr12:18385923-18387850	20.4352	20.6333	23.5085	8.003	9.72489	9.80768	-1.22972	Down	0.861954	NA	NA	NA	NA	NA
XLOC_017570|-	Chr12:18411409-18411692	1.53476	0.333361	0.335283	1.41868	3.56284	1.11919	1.46924	Up	0.813	NA	NA	NA	NA	NA
XLOC_017739|-	Chr12:20613493-20615456	2.45709	2.10663	2.16506	4.58393	5.30044	4.97621	1.14307	Up	0.812285	NA	NA	NA	NA	NA
XLOC_017787|-	Chr12:21097509-21097895	1.30905	3.19819	3.4915	0.617745	0.766939	1.63204	-1.40679	Down	0.825708	NA	NA	NA	NA	NA
XLOC_018007|-	Chr12:23663069-23663684	9.85823	12.3748	12.0815	40.7087	28.3065	22.5793	1.41644	Up	0.894255	NA	NA	NA	NA	NA
XLOC_018095|LOC_Os12g40115	Chr12:24815282-24820047	8.5618	25.0193	42.5059	21.1205	8.84703	6.26399	-1.0704	Down	0.829812	LOC_Os12g40115:cDNA|expressed protein	-	-	-	-
XLOC_018133|-	Chr12:25226534-25227060	18.1807	21.1365	20.3605	104.815	101.776	66.6017	2.19466	Up	0.957135	NA	NA	NA	NA	NA
XLOC_018503|LOC_Os12g04200	Chr12:1766098-1769227	1.61484	1.35014	1.42164	5.63562	6.24074	7.13212	2.11546	Up	0.93058	LOC_Os12g04200:cDNA|GRAS family transcription factor containing protein, expressed	K14494|1|2e-37|158|egr:104438490|DELLA protein	GO:0043231//intracellular membrane-bounded organelle	-	-
XLOC_018666|-	Chr12:3633614-3633865	0.603282	1.03714	1.56861	4.42039	8.94191	4.04363	2.43937	Up	0.943527	NA	NA	NA	NA	NA
XLOC_018755|-	Chr12:4658088-4658669	2.88611	1.44102	1.64173	10.5706	10.0726	5.62673	2.13789	Up	0.93839	NA	NA	NA	NA	NA
XLOC_018782|-	Chr12:4990018-4991521	0.599066	0.782974	0.914479	3.20283	2.0028	2.023	1.65427	Up	0.848504	NA	NA	NA	NA	NA
XLOC_018844|-	Chr12:5639310-5641125	1.232	1.24574	0.727246	2.85726	3.0142	2.48785	1.38307	Up	0.824305	NA	NA	NA	NA	NA
XLOC_018938|-	Chr12:6823135-6825311	3.50765	4.24441	2.36751	8.66099	6.48686	6.12083	1.07158	Up	0.809055	NA	NA	NA	NA	NA
XLOC_018984|-	Chr12:7448665-7449194	0.266081	0.799083	0.717384	26.4858	36.8998	39.0435	5.84454	Up	0.994361	NA	NA	NA	NA	NA
XLOC_018985|-	Chr12:7449992-7450384	1.10673	0.70293	0.140661	24.9414	37.3669	34.7245	5.63669	Up	0.994175	NA	NA	NA	NA	NA
XLOC_018986|LOC_Os12g13350	Chr12:7453144-7453896	6.16515	6.99294	5.80136	300.626	325.124	271.025	5.56376	Up	0.997511	LOC_Os12g13350:cDNA|retrotransposon protein, putative, Ty1-copia subclass, expressed	-	-	-	-
XLOC_018987|-	Chr12:7454197-7454535	4.29087	9.94748	5.18652	235.723	295.722	286.797	5.39655	Up	0.997326	NA	NA	NA	NA	NA
XLOC_018988|-	Chr12:7456190-7456477	68.8082	54.442	35.5336	3761.65	4427.46	3464.59	6.19758	Up	0.998809	NA	NA	NA	NA	NA
XLOC_019131|LOC_Os12g16310	Chr12:9320751-9330699	22.9699	28.1223	38.8529	5.26433	8.51305	15.9733	-1.59612	Down	0.915118	LOC_Os12g16310:cDNA|retrotransposon, putative, centromere-specific, expressed	K03453|1|4e-18|92.8|mdm:103408058|bile acid:Na+ symporter, BASS family;K09493|2|3e-15|83.6|mdm:103425645|T-complex protein 1 subunit alpha;K10706|3|9e-13|75.1|mdm:103410900|senataxin [EC:3.6.4.-];K12819|4|2e-09|64.3|mdm:103427975|pre-mRNA-processing factor SLU7	-	-	-
XLOC_019279|-	Chr12:11087186-11087859	3.93556	3.56821	3.17143	9.56473	9.65816	5.61141	1.21807	Up	0.845698	NA	NA	NA	NA	NA
XLOC_019360|-	Chr12:12191560-12191881	3.37821	1.82461	2.28879	0.242415	0.484279	0.511483	-2.59706	Down	0.910882	NA	NA	NA	NA	NA
XLOC_019465|-	Chr12:13351140-13351493	10.1768	9.16976	11.7109	3.43869	6.08697	5.64936	-1.03324	Down	0.81067	NA	NA	NA	NA	NA
XLOC_019523|LOC_Os12g24870	Chr12:14255862-14261254	1.47382	1.13305	0.884876	92.231	117.668	108.054	6.50872	Up	0.996558	LOC_Os12g24870:cDNA|SWIM zinc finger family protein, putative, expressed	K17604|1|2e-20|100|mus:103988948|zinc finger SWIM domain-containing protein 3	-	-	-
XLOC_019524|-	Chr12:14255862-14261254	3.92204	3.30458	0	132.798	196.205	128.107	5.88656	Up	0.996929	NA	NA	NA	NA	NA
XLOC_019588|-	Chr12:15132895-15133607	3.67971	4.65565	3.62832	1.02151	1.64226	1.42111	-1.5503	Down	0.867752	NA	NA	NA	NA	NA
XLOC_019771|-	Chr12:17531060-17531693	3.58576	5.05043	5.15194	0.958134	1.70081	1.95856	-1.57824	Down	0.878369	NA	NA	NA	NA	NA
XLOC_019911|-	Chr12:19457280-19457501	35.6795	31.2573	39.2645	8.0946	14.4502	11.4953	-1.64149	Down	0.919433	NA	NA	NA	NA	NA
XLOC_019922|LOC_Os12g32536	Chr12:19634488-19642068	6.07896	6.2173	6.40328	14.9352	13.8802	12.9527	1.1594	Up	0.843129	LOC_Os12g32536:cDNA|expressed protein	-	-	GO:0005515//protein binding;GO:0005515//protein binding	-
XLOC_020155|-	Chr12:22239452-22240819	3.15886	3.41348	3.41523	14.6466	13.0016	12.0199	1.98977	Up	0.937093	NA	NA	NA	NA	NA
XLOC_020278|LOC_Os12g39000	Chr12:23983526-23992679	1.53706	1.12248	1.38736	4.01918	5.35781	3.2255	1.63882	Up	0.881123	LOC_Os12g39000:cDNA|hypothetical protein	-	GO:0043231//intracellular membrane-bounded organelle	-	-
XLOC_020279|-	Chr12:23983526-23992679	0.791644	0.174959	0.175287	2.60247	3.33053	1.76711	2.75346	Up	0.918321	NA	NA	NA	NA	NA
XLOC_020416|-	Chr12:25863401-25864460	0.785038	1.13422	0.949976	2.50527	2.68238	2.24646	1.37349	Up	0.814562	NA	NA	NA	NA	NA
XLOC_020420|-	Chr12:25880649-25880876	15.4423	13.151	20.764	7.01959	3.57362	5.45465	-1.62088	Down	0.911994	NA	NA	NA	NA	NA
XLOC_020560|LOC_Os12g44300	Chr12:27461635-27464384	1.00277	1.284	1.38542	5.1155	5.99421	6.12981	2.23101	Up	0.933519	LOC_Os12g44300:cDNA|CHX28, putative, expressed	-	-	-	GO:0006810//transport
XLOC_020608|-	Chr2:460086-460771	1.17973	1.498	1.0657	6.13859	4.81777	4.32693	2.02952	Up	0.919592	NA	NA	NA	NA	NA
XLOC_020689|LOC_Os02g03370	Chr2:1366148-1369122	1.43802	0.865913	1.11115	4.09552	4.75705	3.73399	1.88189	Up	0.902859	LOC_Os02g03370:cDNA|expressed protein	-	-	-	-
XLOC_020755|-	Chr2:1985697-1985925	0	9.64469	4.0604	0	2.61976	1.77861	-1.53603	Down	0.874504	NA	NA	NA	NA	NA
XLOC_020846|-	Chr2:2927238-2927656	3.85911	6.02565	5.40941	1.69825	1.16569	2.34751	-1.55323	Down	0.878263	NA	NA	NA	NA	NA
XLOC_020859|-	Chr2:3028228-3028650	2.82743	4.11538	1.65375	0.58345	1.1687	0.614767	-1.86075	Down	0.881149	NA	NA	NA	NA	NA
XLOC_020923|-	Chr2:3572263-3573175	1.62601	1.42934	0.758997	12.8066	11.768	13.3799	3.31476	Up	0.979296	NA	NA	NA	NA	NA
XLOC_021162|LOC_Os02g12120	Chr2:6296877-6310619	0.826418	1.07502	2.16337	0.762671	4.60203	4.40876	1.26568	Up	0.815859	LOC_Os02g12120:cDNA|retrotransposon protein, putative, unclassified, expressed	K12619|1|7e-68|261|obr:102707106|5'-3' exoribonuclease 2 [EC:3.1.13.-];K16570|2|1e-66|256|mdm:103449689|gamma-tubulin complex component 3;K03549|5|5e-52|208|mdm:103412324|KUP system potassium uptake protein	GO:0043231//intracellular membrane-bounded organelle	GO:0003676//nucleic acid binding;GO:0005402//cation:sugar symporter activity	GO:0006259//DNA metabolic process;GO:0008643//carbohydrate transport
XLOC_021362|LOC_Os02g15670	Chr2:8824213-8826637	1.14516	1.21162	1.28189	4.39396	3.97504	3.32568	1.68437	Up	0.882393	LOC_Os02g15670:cDNA|expressed protein	-	-	-	-
XLOC_021461|-	Chr2:9949590-9950650	2.12362	1.75894	1.69014	5.06797	4.73533	3.2485	1.2278	Up	0.824173	NA	NA	NA	NA	NA
XLOC_021479|-	Chr2:10205933-10206697	1.00859	1.00823	0.821239	2.58057	3.11717	3.03732	1.62191	Up	0.859677	NA	NA	NA	NA	NA
XLOC_021561|-	Chr2:11127836-11128909	1.02955	1.82044	2.59903	7.01911	5.30788	4.51873	1.62831	Up	0.891448	NA	NA	NA	NA	NA
XLOC_021953|-	Chr2:16187426-16188389	0.295464	0.808043	0.669886	3.97061	3.90659	2.42054	2.53774	Up	0.927164	NA	NA	NA	NA	NA
XLOC_022112|-	Chr2:17996725-18005156	2.34249	3.28	2.07529	1.46732	1.09522	0.581219	-1.29195	Down	0.802727	NA	NA	NA	NA	NA
XLOC_022162|-	Chr2:18735759-18736767	0.83581	1.81047	2.49599	4.58953	4.18281	2.81873	1.17254	Up	0.807519	NA	NA	NA	NA	NA
XLOC_022203|LOC_Os02g32440	Chr2:19180233-19181714	0.829086	1.06579	1.01871	3.17939	2.65368	2.76291	1.56087	Up	0.850808	LOC_Os02g32440:cDNA|expressed protein	-	GO:0031410//cytoplasmic vesicle	GO:0004672//protein kinase activity;GO:0032559	GO:0006464//cellular protein modification process
XLOC_022339|-	Chr2:21023998-21027662	3.25282	3.02187	3.81559	0.777433	1.37362	1.66859	-1.40146	Down	0.839979	NA	NA	NA	NA	NA
XLOC_022724|-	Chr2:25886985-25889140	0.318502	0.650103	0.46765	1.94215	1.85787	2.33627	2.09505	Up	0.871379	NA	NA	NA	NA	NA
XLOC_022755|LOC_Os02g43640	Chr2:26335477-26338371	7.00799	17.0111	21.6096	5.32813	5.38282	6.42962	-1.41253	Down	0.8861	LOC_Os02g43640:cDNA|retrotransposon protein, putative, unclassified, expressed	K10357|1|6e-14|79.3|zma:103626243|myosin V	-	GO:0003676//nucleic acid binding;GO:0034061//DNA polymerase activity	GO:0006260//DNA replication
XLOC_022779|LOC_Os02g44100	Chr2:26620253-26622427	5.30024	6.45425	6.84211	2.28374	1.90394	2.58837	-1.45652	Down	0.875377	LOC_Os02g44100:cDNA|expressed protein	-	-	-	-
XLOC_022857|LOC_Os02g45590	Chr2:27735846-27741277	2.05279	2.45017	2.2648	5.91087	5.51188	5.34287	1.30876	Up	0.848663	LOC_Os02g45590:cDNA|PPR repeat domain containing protein, putative, expressed	K17964|1|1e-45|186|smo:SELMODRAFT_424099|leucine-rich PPR motif-containing protein, mitochondrial	GO:0043231//intracellular membrane-bounded organelle	-	-
XLOC_022985|-	Chr2:29257268-29257599	0.955135	1.68037	0.632035	3.57152	4.23156	1.64917	1.53245	Up	0.853084	NA	NA	NA	NA	NA
XLOC_023377|-	Chr2:33680012-33682787	2.43661	2.74742	3.47298	1.12451	1.19335	1.22495	-1.28897	Down	0.810829	NA	NA	NA	NA	NA
XLOC_023407|-	Chr2:33975047-33975450	1.78632	1.06053	0.13259	1.40828	3.63306	2.5304	1.34558	Up	0.812867	NA	NA	NA	NA	NA
XLOC_023546|-	Chr2:35436288-35437669	0.756555	0.821521	0.838186	2.1362	2.14467	2.16144	1.4148	Up	0.808366	NA	NA	NA	NA	NA
XLOC_023660|-	Chr2:640538-643180	3.11739	1.74644	1.85897	0.850491	0.715765	0.945925	-1.42012	Down	0.813741	NA	NA	NA	NA	NA
XLOC_023887|LOC_Os02g06550	Chr2:3266010-3272608	1.34688	0.99898	1.05037	6.72171	4.53366	4.67561	2.22983	Up	0.930924	LOC_Os02g06550:cDNA|retrotransposon, putative, centromere-specific	-	-	-	-
XLOC_023986|LOC_Os02g08420	Chr2:4497076-4513465	8.78593	10.6801	9.34881	41.9034	45.4618	39.2757	2.13586	Up	0.952608	LOC_Os02g08420:cDNA|cinnamoyl CoA reductase, putative, expressed	K09753|1|1e-165|583|obr:102714531|cinnamoyl-CoA reductase [EC:1.2.1.44]	-	GO:0048037//cofactor binding;GO:0016491//oxidoreductase activity	GO:0008152//metabolic process
XLOC_024039|LOC_Os02g09880	Chr2:5112113-5112945	0.488876	1.28232	1.57152	9.90332	6.45314	4.54291	2.64437	Up	0.955335	LOC_Os02g09880:cDNA|hypothetical protein	-	-	-	-
XLOC_024120|-	Chr2:5938272-5939405	2.52507	3.1015	2.75679	10.1482	9.20487	7.76976	1.69391	Up	0.91059	NA	NA	NA	NA	NA
XLOC_024148|-	Chr2:6219811-6220378	8.14168	15.3122	10.0022	5.728	5.32933	5.54701	-1.01071	Down	0.806751	NA	NA	NA	NA	NA
XLOC_024188|LOC_Os02g12510	Chr2:6541263-6544013	1.09495	0.982201	2.05955	5.32141	7.12359	5.62603	2.12713	Up	0.929441	LOC_Os02g12510:cDNA|expressed protein	K14297|1|5e-07|48.9|zma:103628666|nuclear pore complex protein Nup98-Nup96	-	-	-
XLOC_024345|LOC_Os02g15390	Chr2:8607257-8621830	1.04538	1.07769	0.967136	2.91507	2.57161	2.59576	1.38709	Up	0.823193	LOC_Os02g15390:cDNA|BED zinc finger family protein, expressed	-	-	-	-
XLOC_024347|-	Chr2:8607257-8621830	1.66538	1.34536	0.755032	3.77505	3.06532	2.51881	1.31344	Up	0.820545	NA	NA	NA	NA	NA
XLOC_024557|LOC_Os02g19550	Chr2:11427543-11429904	2.38023	2.60757	2.79616	7.05944	7.85649	7.71211	1.53954	Up	0.890098	LOC_Os02g19550:cDNA|lectin-like receptor kinase, putative, expressed	K04730|1|5e-160|454|egu:105042690|interleukin-1 receptor-associated kinase 1 [EC:2.7.11.1]	GO:0031410//cytoplasmic vesicle	GO:0004672//protein kinase activity;GO:0000166//nucleotide binding	-
XLOC_024558|-	Chr2:11429955-11430617	2.73029	2.0809	2.8012	5.31777	6.30277	4.73809	1.10363	Up	0.808472	NA	NA	NA	NA	NA
XLOC_024864|LOC_Os02g26190	Chr2:15374304-15389963	0.418661	0.694437	0.817867	2.68277	2.44792	1.84374	1.85275	Up	0.865131	LOC_Os02g26190:cDNA|transposon protein, putative, CACTA, En/Spm sub-class, expressed	K10704|1|2e-17|93.6|gmx:100789604|ubiquitin-conjugating enzyme E2 variant;K15397|2|8e-14|81.6|obr:102711032|3-ketoacyl-CoA synthase [EC:2.3.1.199];K02183|4|6e-09|65.5|pda:103707714|calmodulin;K09496|5|2e-06|57.0|sita:101774066|T-complex protein 1 subunit delta	GO:0043231//intracellular membrane-bounded organelle;GO:0043231//intracellular membrane-bounded organelle	-	-
XLOC_024966|-	Chr2:16634343-16636220	0.96093	1.09258	1.32703	4.28877	3.51589	2.96616	1.6718	Up	0.877098	NA	NA	NA	NA	NA
XLOC_025388|LOC_Os02g36530	Chr2:22065079-22065522	12.0569	9.22457	8.42712	52.0963	60.0131	47.7735	2.42806	Up	0.966084	LOC_Os02g36530:cDNA|expressed protein	-	-	-	-
XLOC_025425|LOC_Os02g37250,LOC_Os02g37260	Chr2:22509550-22531323	600.652	554.07	820.591	2011.92	1919.43	1159.97	1.36596	Up	0.89346	LOC_Os02g37250:cDNA|hypothetical protein	-	-	-	-	LOC_Os02g37260:cDNA|hypothetical protein
XLOC_025428|-	Chr2:22536626-22537541	0.315854	0.611501	0.501052	2.29303	2.74543	1.29302	2.14814	Up	0.87633	NA	NA	NA	NA	NA	LOC_Os01g59265:cDNA|expressed protein
XLOC_025430|LOC_Os02g37290	Chr2:22545472-22551581	4.69407	9.96079	12.0875	13.8359	28.2457	18.6656	1.18369	Up	0.852502	LOC_Os02g37290:cDNA|heavy metal associated domain containing protein, expressed	-	-	-	-
XLOC_025435|-	Chr2:22567217-22567485	3.72538	2.41597	2.43261	0.428671	0.431887	0.899776	-2.28411	Down	0.906195	NA	NA	NA	NA	NA
XLOC_025446|LOC_Os02g37600	Chr2:22692421-22694086	1.29138	1.56979	1.85466	5.49079	3.93145	2.31417	1.31541	Up	0.835663	LOC_Os02g37600:cDNA|expressed protein	-	GO:0043231//intracellular membrane-bounded organelle;GO:0043231//intracellular membrane-bounded organelle	-	-
XLOC_025473|LOC_Os02g37940,LOC_Os02g37960	Chr2:22927595-22943822	0.822725	1.12094	1.44614	3.72029	4.18326	3.35678	1.73197	Up	0.885253	LOC_Os02g37940:cDNA|CRP12 - Cysteine-rich family protein precursor, expressed	-	-	-	-
XLOC_025482|-	Chr2:23010958-23011195	5.45358	3.99687	3.36257	157.017	174.549	141.959	5.20776	Up	0.996823	NA	NA	NA	NA	NA
XLOC_025754|-	Chr2:26166013-26166425	0	0	0	2.42159	2.40165	6.96798	2.97468	Up	0.946386	NA	NA	NA	NA	NA
XLOC_025755|-	Chr2:26167950-26168249	0	0	0	1.78612	1.49118	6.58594	2.7171	Up	0.931798	NA	NA	NA	NA	NA
XLOC_025799|-	Chr2:26579072-26579822	6.47001	4.04404	4.96263	2.09829	2.41138	2.32418	-1.17933	Down	0.823061	NA	NA	NA	NA	NA
XLOC_026079|LOC_Os02g48690	Chr2:29804924-29808103	155.625	195.409	218.298	87.5449	64.9056	69.7476	-1.35742	Down	0.890442	LOC_Os02g48690:cDNA|expressed protein	-	GO:0043231//intracellular membrane-bounded organelle	-	-
XLOC_026201|-	Chr2:31125047-31126072	12.646	12.3628	17.0678	4.43741	6.18012	9.18783	-1.08713	Down	0.829203	NA	NA	NA	NA	NA
XLOC_026313|LOC_Os02g52934	Chr2:32369799-32374406	2.61849	3.1372	3.20161	0.677538	0.899214	1.54674	-1.5199	Down	0.848875	LOC_Os02g52934:cDNA|expressed protein	-	-	-	-
XLOC_026339|-	Chr2:32635534-32636047	2.43144	2.69333	3.2751	0.357654	0.176728	0.756292	-2.70224	Down	0.921843	NA	NA	NA	NA	NA
XLOC_026340|-	Chr2:32641014-32641606	8.15975	5.97376	4.71371	0.716491	0	0.649296	-3.3365	Down	0.968494	NA	NA	NA	NA	NA
XLOC_026386|LOC_Os02g54100	Chr2:33137904-33143953	1.79345	1.36685	1.27114	3.43833	3.74194	3.67328	1.29232	Up	0.825258	LOC_Os02g54100:cDNA|expressed protein	-	-	-	-
XLOC_026431|-	Chr2:33633679-33634575	0.324724	1.18308	0.80932	3.02458	3.47924	1.66124	1.81713	Up	0.874239	NA	NA	NA	NA	NA
XLOC_026525|-	Chr2:34744893-34745583	10.7966	11.8583	9.22686	4.33072	2.54981	7.25488	-1.17342	Down	0.841594	NA	NA	NA	NA	NA
XLOC_026591|-	Chr2:35455298-35455626	1.71336	3.2275	3.02185	8.00346	7.98793	5.309	1.41955	Up	0.874557	NA	NA	NA	NA	NA
XLOC_026592|-	Chr2:35455984-35456604	4.11346	4.46722	5.62624	9.36003	9.29729	10.1753	1.02111	Up	0.807149	NA	NA	NA	NA	NA
XLOC_026943|LOC_Os03g05870	Chr3:2947349-2948651	0.187975	0.486149	0.597254	4.64867	3.37646	2.89119	3.10202	Up	0.945989	LOC_Os03g05870:cDNA|Fe-S metabolism associated domain containing protein, expressed	K02426|1|2e-81|303|osa:4331656|cysteine desulfuration protein SufE;K03517|4|6e-10|65.5|cvr:CHLNCDRAFT_19680|quinolinate synthase [EC:2.5.1.72]	GO:0043231//intracellular membrane-bounded organelle;GO:0031410//cytoplasmic vesicle	-	-
XLOC_026995|-	Chr3:3414031-3416728	5.09574	4.21261	4.50704	12.3543	10.2155	10.0733	1.2405	Up	0.854647	NA	NA	NA	NA	NA
XLOC_027301|LOC_Os03g12879	Chr3:6942978-6944286	6.53096	7.04915	6.7088	20.5696	18.3293	14.1405	1.38637	Up	0.885306	LOC_Os03g12879:cDNA|expressed protein	-	-	-	-
XLOC_027508|LOC_Os03g16940	Chr3:9417550-9419832	0.437528	0.58968	0.439647	4.20669	4.81596	3.28846	3.06916	Up	0.950834	LOC_Os03g16940:cDNA|glyoxalase family protein, putative, expressed	-	GO:0031410//cytoplasmic vesicle	-	-
XLOC_027583|LOC_Os03g18260	Chr3:10233100-10234410	0	0	0	5.99693	4.34888	4.83885	3.33958	Up	0.962907	LOC_Os03g18260:cDNA|expressed protein	-	-	-	-
XLOC_027614|-	Chr3:10542124-10542532	1.59495	1.93814	1.16292	7.54936	7.21639	4.78775	2.05792	Up	0.928197	NA	NA	NA	NA	NA
XLOC_027894|-	Chr3:13902181-13902389	16.0637	0	0	0	0	0	-3.5079	Down	0.968732	NA	NA	NA	NA	NA
XLOC_027974|LOC_Os03g25690	Chr3:14700747-14705185	1.83647	1.9087	1.94924	4.80018	7.53105	6.76691	1.74581	Up	0.907757	LOC_Os03g25690:cDNA|expressed protein	-	-	-	-
XLOC_028018|-	Chr3:15159875-15165117	12.9679	13.2295	11.8853	37.4323	33.6044	30.4452	1.41401	Up	0.892931	NA	NA	NA	NA	NA
XLOC_028184|LOC_Os03g30240	Chr3:17258436-17260044	0.514211	1.12226	0.611691	2.2117	2.98558	1.93173	1.66496	Up	0.849087	LOC_Os03g30240:cDNA|expressed protein	K08237|1|1e-08|59.3|gmx:100804631|hydroquinone glucosyltransferase [EC:2.4.1.218];K13263|2|7e-07|53.1|gmx:100101902|isoflavone 7-O-glucosyltransferase [EC:2.4.1.170]	-	GO:0016757//transferase activity, transferring glycosyl groups	-
XLOC_028258|LOC_Os03g31679	Chr3:18070673-18087371	27.4826	60.6638	5.1458	5.49832	15.964	5.82478	-1.77354	Down	0.930103	LOC_Os03g31679:cDNA|annexin A7, putative, expressed	-	-	-	-
XLOC_028405|-	Chr3:19868052-19868594	0.595871	1.15129	0.995121	15.3292	12.9652	8.70734	3.75414	Up	0.984247	NA	NA	NA	NA	NA
XLOC_028434|LOC_Os03g36540	Chr3:20245572-20250484	0.526704	0.580347	0.474988	2.28383	3.2164	2.27581	2.29725	Up	0.900635	LOC_Os03g36540:cDNA|magnesium-chelatase subunit chlI, chloroplast precursor, putative, expressed	K03405|1|3e-160|343|dosa:Os03t0563300-01|magnesium chelatase subunit I [EC:6.6.1.1]	GO:0043231//intracellular membrane-bounded organelle;GO:0043231//intracellular membrane-bounded organelle	GO:0051003;GO:0016462//pyrophosphatase activity;GO:0032559;GO:0051003;GO:0016462//pyrophosphatase activity;GO:0032559	GO:0006779//porphyrin-containing compound biosynthetic process;GO:0006779//porphyrin-containing compound biosynthetic process
XLOC_028502|LOC_Os03g38150	Chr3:21179454-21185052	10.1653	10.2835	10.488	31.5591	27.6477	25.1417	1.44704	Up	0.897299	LOC_Os03g38150:cDNA|expressed protein	-	-	-	-
XLOC_028647|LOC_Os03g41480	Chr3:23076786-23080251	3.99029	6.71973	3.01189	0.215294	2.16272	1.78787	-1.71979	Down	0.893116	LOC_Os03g41480:cDNA|expressed protein	-	-	-	-
XLOC_028666|-	Chr3:23392141-23398177	3.15246	5.19895	3.13028	2.73134	1.43621	0.89845	-1.18042	Down	0.809267	NA	NA	NA	NA	NA
XLOC_028789|-	Chr3:25083572-25083809	10.9072	0	0	0	0	0	-2.9888	Down	0.94763	NA	NA	NA	NA	NA
XLOC_028942|LOC_Os03g47780	Chr3:27120028-27123813	1.22341	5.58721	7.86056	2.48216	2.37751	0.002336	-1.59336	Down	0.882367	LOC_Os03g47780:cDNA|WD repeat-containing protein, putative, expressed	K08266|1|0.0|533|dosa:Os03t0681700-01|G protein beta subunit-like	-	GO:0004683//calmodulin-dependent protein kinase activity;GO:0004683//calmodulin-dependent protein kinase activity	-
XLOC_028964|-	Chr3:27442351-27444136	0.228038	0.240943	0.271376	4.35203	3.60458	2.38188	3.80366	Up	0.95282	NA	NA	NA	NA	NA
XLOC_029024|LOC_Os03g49450	Chr3:28148740-28151403	0.703072	0.864762	0.491336	2.67762	2.14202	2.24817	1.7792	Up	0.860312	LOC_Os03g49450:cDNA|expressed protein	-	GO:0043231//intracellular membrane-bounded organelle	-	-
XLOC_029088|LOC_Os03g50710	Chr3:28954265-28955573	2.60307	6.75343	4.61142	1.71566	0.692975	1.73154	-1.75435	Down	0.896532	LOC_Os03g50710:cDNA|expressed protein	-	-	-	-
XLOC_029208|LOC_Os03g53010	Chr3:30399186-30402776	1.37571	1.31536	1.55317	3.5627	3.35196	3.24599	1.25941	Up	0.816812	LOC_Os03g53010:cDNA|acyl-desaturase, chloroplast precursor, putative, expressed	K03921|1|7e-80|297|dosa:Os03t0741000-00|acyl-[acyl-carrier-protein] desaturase [EC:1.14.19.2]	GO:0043231//intracellular membrane-bounded organelle	GO:0016491//oxidoreductase activity	GO:0008152//metabolic process
XLOC_029225|-	Chr3:30618566-30618800	2.48458	0.707302	7.85686	0.754571	2.30006	0	-1.63611	Down	0.874583	NA	NA	NA	NA	NA
XLOC_029227|-	Chr3:30626641-30630510	20.05	21.5624	19.1505	48.0024	49.0789	45.3853	1.22936	Up	0.866428	NA	NA	NA	NA	NA
XLOC_029228|-	Chr3:30630870-30631194	6.58285	4.00267	4.46236	12.9987	15.8112	10.4734	1.38436	Up	0.879746	NA	NA	NA	NA	NA
XLOC_029260|LOC_Os03g53845	Chr3:30875921-30877406	3.46771	3.02646	4.66498	0.659175	2.36219	1.60101	-1.27152	Down	0.823643	LOC_Os03g53845:cDNA|expressed protein	-	-	-	-
XLOC_029278|-	Chr3:31127083-31127491	2.89991	2.19656	0.904494	0.960827	0.81695	0.145083	-1.64194	Down	0.832221	NA	NA	NA	NA	NA
XLOC_029416|LOC_Os03g57145	Chr3:32587279-32589140	8.33116	11.9052	12.44	32.2664	27.4411	22.4105	1.32945	Up	0.880858	LOC_Os03g57145:cDNA|expressed protein	-	-	-	-
XLOC_029495|LOC_Os03g58730	Chr3:33447866-33452890	0.544194	0.618911	0.698116	2.3672	2.20112	1.71491	1.75526	Up	0.848504	LOC_Os03g58730:cDNA|retrotransposon protein, putative, Ty1-copia subclass, expressed	K05387|1|3e-24|114|vvi:100245431|glutamate receptor, ionotropic, plant;K11303|2|2e-22|107|mdm:103418181|histone acetyltransferase 1 [EC:2.3.1.48];K00654|3|2e-18|94.7|mdm:103417009|serine palmitoyltransferase [EC:2.3.1.50];K02943|4|7e-15|82.8|mdm:103407829|large subunit ribosomal protein LP2;K01188|5|4e-12|73.6|mdm:103426072|beta-glucosidase [EC:3.2.1.21]	-	-	-
XLOC_029542|-	Chr3:33916352-33916753	6.62032	8.17137	7.23544	2.7038	2.11822	2.70733	-1.54868	Down	0.890363	NA	NA	NA	NA	NA
XLOC_029573|-	Chr3:34215740-34215990	2.45409	0	8.50556	0.561758	0	0.587126	-2.797	Down	0.940773	NA	NA	NA	NA	NA
XLOC_029586|-	Chr3:34350980-34353066	0.571896	0.956608	0.789334	3.68202	2.56251	2.04786	1.83901	Up	0.876701	NA	NA	NA	NA	NA
XLOC_029592|LOC_Os03g60500	Chr3:34391405-34393607	0.514943	0.687553	0.977895	3.02238	2.81361	1.66592	1.78267	Up	0.86476	LOC_Os03g60500:cDNA|expressed protein	-	GO:0031410//cytoplasmic vesicle;GO:0043231//intracellular membrane-bounded organelle	GO:0004175//endopeptidase activity	GO:0019538//protein metabolic process
XLOC_029598|-	Chr3:34431549-34433459	14.4358	12.4825	15.8119	9.43076	4.31887	3.14922	-1.33833	Down	0.875642	NA	NA	NA	NA	NA
XLOC_029712|-	Chr3:35625271-35625532	0	4.88755	5.37153	0	1.90984	1.98362	-1.29213	Down	0.824623	NA	NA	NA	NA	NA
XLOC_030043|LOC_Os03g06210	Chr3:3114090-3115716	0.338644	0.307325	0.459076	1.95904	1.87683	2.24392	2.45992	Up	0.889171	LOC_Os03g06210:cDNA|expressed protein	-	GO:0044444;GO:0043231//intracellular membrane-bounded organelle	-	-
XLOC_030151|-	Chr3:4164586-4165574	1.34998	1.86324	2.83174	7.34516	3.79791	2.20314	1.14263	Up	0.807837	NA	NA	NA	NA	NA
XLOC_030191|LOC_Os03g08940	Chr3:4634519-4636315	16.1311	20.2155	25.1069	7.81747	5.61706	7.13952	-1.57867	Down	0.909664	LOC_Os03g08940:cDNA|expressed protein	-	-	-	-
XLOC_030293|-	Chr3:5664829-5666038	1.58185	2.73807	2.31923	19.4751	15.7572	9.142	2.74065	Up	0.970109	NA	NA	NA	NA	NA
XLOC_030329|-	Chr3:6174977-6183816	0.94337	4.82234	0.81208	4.2896	0.873253	13.3396	1.49204	Up	0.879084	NA	NA	NA	NA	NA
XLOC_030449|LOC_Os03g14180	Chr3:7697014-7698510	5.02732	4.06784	4.81812	2.16112	0.195691	2.28221	-1.58457	Down	0.878872	LOC_Os03g14180:cDNA|hsp20/alpha crystallin family protein, putative, expressed	K13993|1|4e-121|435|dosa:Os03t0245800-02|HSP20 family protein	GO:0009536//plastid	-	GO:0050896//response to stimulus
XLOC_030782|-	Chr3:11711071-11711968	0.648489	0.996767	0.661201	4.03995	4.51637	3.02733	2.32834	Up	0.924384	NA	NA	NA	NA	NA
XLOC_030847|-	Chr3:12515986-12521214	6.19613	11.4701	8.93813	18.4707	19.674	15.8975	1.02242	Up	0.816389	NA	NA	NA	NA	NA
XLOC_030899|-	Chr3:13082903-13086627	2.74328	2.7744	2.34086	11.5905	10.679	10.3003	2.0512	Up	0.937225	NA	NA	NA	NA	NA
XLOC_030945|-	Chr3:13643377-13644086	8.65857	5.50249	9.08278	1.46137	2.0308	3.55233	-1.72228	Down	0.910061	NA	NA	NA	NA	NA
XLOC_030955|-	Chr3:13706803-13709056	0.402752	0.78368	0.497516	2.05467	2.51317	2.19386	2.00554	Up	0.874053	NA	NA	NA	NA	NA
XLOC_031286|LOC_Os03g31706	Chr3:18109234-18112692	2.89828	2.65371	2.73078	6.36825	6.45406	4.94452	1.101	Up	0.811226	LOC_Os03g31706:cDNA|expressed protein	-	-	-	-
XLOC_031439|-	Chr3:19814776-19815339	3.11714	2.38091	1.87037	0.536539	0.832364	0.810412	-1.75748	Down	0.861663	NA	NA	NA	NA	NA
XLOC_031477|-	Chr3:20213350-20214200	4.57291	3.13166	2.99821	0.7581	0.663352	1.24684	-2.004	Down	0.902568	NA	NA	NA	NA	NA
XLOC_031480|LOC_Os03g36530	Chr3:20240366-20243971	0.22417	0.223789	0.129754	2.71459	2.62834	2.38827	3.74227	Up	0.936643	LOC_Os03g36530:cDNA|FAD-binding and arabino-lactone oxidase domains containing protein, putative, expressed	K00225|1|5e-13|77.0|csl:COCSUDRAFT_38144|L-galactono-1,4-lactone dehydrogenase [EC:1.3.2.3]	GO:0031410//cytoplasmic vesicle	GO:0016899//oxidoreductase activity, acting on the CH-OH group of donors, oxygen as acceptor;GO:0050662//coenzyme binding	GO:0008152//metabolic process
XLOC_031590|LOC_Os03g38560	Chr3:21397566-21400605	0.53251	1.01801	0.770042	1.76351	2.24174	2.18773	1.41616	Up	0.806857	LOC_Os03g38560:cDNA|retrotransposon protein, putative, unclassified, expressed	K16860|1|2e-13|79.3|zma:103631261|phospholipase D3/4 [EC:3.1.4.4]	-	-	-
XLOC_031654|-	Chr3:22107371-22107864	1.10365	0.721359	1.43995	2.58634	3.8833	3.03831	1.54207	Up	0.854461	NA	NA	NA	NA	NA	LOC_Os10g20794:cDNA|transposon protein, putative, CACTA, En/Spm sub-class
XLOC_032072|-	Chr3:27087781-27088267	13.822	16.2181	6.70116	22.0246	35.1863	31.8578	1.27752	Up	0.871803	NA	NA	NA	NA	NA
XLOC_032080|-	Chr3:27191043-27193833	0.486121	0.770817	0.60616	2.27663	2.71932	1.7665	1.85984	Up	0.863304	NA	NA	NA	NA	NA
XLOC_032241|LOC_Os03g50990	Chr3:29135076-29135837	0.40567	0.645117	0.321124	4.21025	2.98964	3.57157	2.97296	Up	0.942626	LOC_Os03g50990:cDNA|expressed protein	-	-	-	-
XLOC_032334|-	Chr3:30342710-30343132	6.62221	7.11779	9.40652	46.393	4.82755	0.406418	1.15733	Up	0.845936	NA	NA	NA	NA	NA
XLOC_032407|-	Chr3:31253619-31255773	8.89838	7.12505	7.14274	14.7467	17.093	17.6726	1.09577	Up	0.833333	NA	NA	NA	NA	NA
XLOC_032467|-	Chr3:31997447-32000658	12.3078	17.7795	16.2397	48.4711	45.6008	37.3968	1.50479	Up	0.905507	NA	NA	NA	NA	NA
XLOC_032515|-	Chr3:32398437-32400049	377.34	423.266	405.495	126.648	138.838	169.882	-1.47004	Down	0.905057	NA	NA	NA	NA	NA
XLOC_032544|-	Chr3:32711779-32712275	0.39699	0.624509	1.06848	7.48736	3.9356	4.50925	2.93039	Up	0.956473	NA	NA	NA	NA	NA
XLOC_032683|-	Chr3:34273192-34275456	0.617879	0.763307	0.611619	3.83479	3.23714	3.70653	2.43528	Up	0.925947	NA	NA	NA	NA	NA
XLOC_032973|LOC_Os04g02530	Chr4:937691-943051	12.8592	10.4135	8.97097	35.7675	27.0754	33.2783	1.57584	Up	0.912603	LOC_Os04g02530:cDNA|expressed protein	-	-	-	-
XLOC_033038|LOC_Os04g03796	Chr4:1702002-1710519	17.2754	7.67891	8.33478	4.72041	4.44488	3.61467	-1.38117	Down	0.877337	LOC_Os04g03796:cDNA|OsSub37 - Putative Subtilisin homologue, expressed	K11267|1|2e-16|86.7|mtr:MTR_091s0011|sister chromatid cohesion protein PDS5;K18443|2|3e-09|62.8|rcu:RCOM_0732470|golgi-specific brefeldin A-resistance guanine nucleotide exchange factor 1	GO:0031410//cytoplasmic vesicle;GO:0031410//cytoplasmic vesicle;GO:0031410//cytoplasmic vesicle;GO:0031410//cytoplasmic vesicle	-	-
XLOC_033064|-	Chr4:2046799-2048277	13.5899	14.2847	15.2763	1.86035	2.31456	5.69381	-2.12846	Down	0.945009	NA	NA	NA	NA	NA
XLOC_033264|LOC_Os04g09350	Chr4:4965325-4975369	1.27043	2.40857	2.18484	11.5234	12.6317	14.0776	2.70489	Up	0.966958	LOC_Os04g09350:cDNA|expressed protein	-	-	-	-
XLOC_033281|-	Chr4:5269513-5269790	14.0491	16.842	8.29292	5.3387	2.68452	7.61513	-1.32518	Down	0.872783	NA	NA	NA	NA	NA
XLOC_033415|LOC_Os04g12744	Chr4:7044043-7047997	0.499933	0.653042	0.930536	2.38221	2.22768	2.78768	1.82803	Up	0.867805	LOC_Os04g12744:cDNA|expressed protein	-	-	-	-
XLOC_033419|-	Chr4:7092563-7092953	3.19813	2.1322	1.42232	0.604034	0.599786	0.478765	-2.00477	Down	0.873603	NA	NA	NA	NA	NA
XLOC_033970|LOC_Os04g24160	Chr4:13815602-13817592	0.252887	0.844274	0.916516	4.03648	3.45134	2.45721	2.30414	Up	0.914853	LOC_Os04g24160:cDNA|expressed protein	K14484|1|6e-10|64.7|dosa:Os01t0178500-02|auxin-responsive protein IAA	GO:0043231//intracellular membrane-bounded organelle	GO:0005515//protein binding	GO:0009725//response to hormone;GO:0006412//translation
XLOC_034114|-	Chr4:15941669-15942551	10.3206	6.1147	9.38971	3.52899	2.52607	5.93601	-1.10681	Down	0.824279	NA	NA	NA	NA	NA
XLOC_034115|-	Chr4:15942771-15943150	6.99322	3.48156	7.72758	2.57302	2.23712	1.69928	-1.48352	Down	0.877257	NA	NA	NA	NA	NA
XLOC_034270|LOC_Os04g29970	Chr4:17881269-17883899	1.32613	1.09315	0.674415	2.73497	2.7758	2.61445	1.39308	Up	0.824173	LOC_Os04g29970:cDNA|expressed protein	-	-	-	-
XLOC_034288|-	Chr4:18134166-18135469	0.228098	0.347491	0.345481	2.55981	2.34684	2.00383	2.9074	Up	0.914985	NA	NA	NA	NA	NA
XLOC_034514|-	Chr4:20738004-20738636	0.665639	1.08482	1.32109	2.94529	4.04123	2.43711	1.61732	Up	0.863913	NA	NA	NA	NA	NA
XLOC_034873|LOC_Os04g42040	Chr4:24897625-24900756	27.7713	29.0809	28.067	12.9627	12.4638	13.9281	-1.10956	Down	0.840058	LOC_Os04g42040:cDNA|expressed protein	-	-	-	-
XLOC_034909|LOC_Os04g42900	Chr4:25380266-25384946	22.3694	24.1927	23.7779	13.8791	11.15	9.55641	-1.02418	Down	0.819248	LOC_Os04g42900:cDNA|expressed protein	-	GO:0043231//intracellular membrane-bounded organelle	-	-
XLOC_035000|LOC_Os04g44690	Chr4:26467535-26468693	0.747821	0.892733	0.634698	3.16158	2.31254	1.62362	1.64133	Up	0.846386	LOC_Os04g44690:cDNA|expressed protein	-	-	-	-
XLOC_035030|LOC_Os04g45220	Chr4:26722011-26725188	2.64866	3.16314	2.49703	7.47876	6.28127	5.74628	1.23122	Up	0.840402	LOC_Os04g45220:cDNA|expressed protein	-	-	-	-
XLOC_035121|-	Chr4:27850892-27851103	0	0	0	13.2606	0	0	3.249	Up	0.959015	NA	NA	NA	NA	NA
XLOC_035169|-	Chr4:28482350-28483701	1.23773	0.687856	0.61766	3.96067	4.4258	4.38699	2.32841	Up	0.928091	NA	NA	NA	NA	NA
XLOC_035201|LOC_Os04g48484	Chr4:28903231-28906174	5.40551	8.22826	7.593	47.1675	42.707	27.8813	2.47184	Up	0.966826	LOC_Os04g48484:cDNA|expressed protein	-	-	-	-
XLOC_035223|-	Chr4:29163175-29165195	2.75937	2.34003	2.71032	10.6497	6.71837	5.7673	1.56676	Up	0.893858	NA	NA	NA	NA	NA
XLOC_035415|LOC_Os04g53000	Chr4:31562375-31567951	12.6379	11.6477	8.92082	4.143	5.14494	5.5395	-1.16319	Down	0.839899	LOC_Os04g53000:cDNA|NBS-LRR disease resistance protein, putative, expressed	K19613|1|3e-09|63.5|egu:105040091|leucine-rich repeat protein SHOC2;K15078|3|9e-08|58.5|mdm:103428131|structure-specific endonuclease subunit SLX1 [EC:3.6.1.-]	-	-	-
XLOC_035416|-	Chr4:31562375-31567951	8.44121	19.6683	14.4172	6.02939	6.41312	8.58048	-1.0164	Down	0.813476	NA	NA	NA	NA	NA
XLOC_035428|LOC_Os04g53150	Chr4:31651924-31654497	0.3323	0.388734	0.554319	3.28628	3.12265	2.75306	2.84476	Up	0.931189	LOC_Os04g53150:cDNA|peptidase aspartic family protein, putative, expressed	-	GO:0031410//cytoplasmic vesicle;GO:0043231//intracellular membrane-bounded organelle	-	-
XLOC_035620|-	Chr4:33759681-33759936	5.65097	2.9187	3.43217	1.5546	1.57086	1.62698	-1.33652	Down	0.840323	NA	NA	NA	NA	NA
XLOC_035644|-	Chr4:34036980-34038146	1.04445	0.900879	0.47427	4.13832	3.5154	2.91695	2.12723	Up	0.908525	NA	NA	NA	NA	NA
XLOC_035730|-	Chr4:35213350-35213663	0.279358	1.71304	0.73705	4.16225	1.30052	1.92026	1.4356	Up	0.824649	NA	NA	NA	NA	NA
XLOC_035896|-	Chr4:1677781-1678606	2.08608	0.660172	0.985575	3.76999	3.19378	4.5422	1.62443	Up	0.874609	NA	NA	NA	NA	NA
XLOC_035954|-	Chr4:2287943-2288144	0	0	17.3391	0	0	0	-3.61189	Down	0.971618	NA	NA	NA	NA	NA
XLOC_036176|-	Chr4:4915261-4921963	2.54919	2.22904	2.38847	0.48107	1.10887	1.05639	-1.43732	Down	0.822611	NA	NA	NA	NA	NA
XLOC_036295|-	Chr4:6268164-6268689	0.269557	0.161864	0.0807352	20.7207	19.1126	26.726	7.02191	Up	0.992666	NA	NA	NA	NA	NA
XLOC_036377|LOC_Os04g12920	Chr4:7136828-7140522	2.05652	2.51285	2.53755	5.28793	6.13748	5.63962	1.26375	Up	0.840561	LOC_Os04g12920:cDNA|expressed protein	-	-	-	-
XLOC_036395|-	Chr4:7267380-7267748	2.19216	3.39853	2.75502	1.20355	0.854888	1.27154	-1.32552	Down	0.816653	NA	NA	NA	NA	NA
XLOC_036415|LOC_Os04g13530	Chr4:7542969-7551634	6.66017	4.29374	3.21063	0.912693	1.3626	4.29818	-1.10756	Down	0.803468	LOC_Os04g13530:cDNA|Core histone H2A/H2B/H3/H4 domain containing protein, putative, expressed	K11251|1|1e-67|257|dosa:Os04t0212700-00|histone H2A	-	GO:0003676//nucleic acid binding	GO:0034728//nucleosome organization
XLOC_036680|-	Chr4:10468314-10472519	0.998051	1.52744	1.07492	3.65817	4.34149	3.67278	1.69687	Up	0.883956	NA	NA	NA	NA	NA
XLOC_037129|-	Chr4:16527113-16527646	2.36423	4.18223	4.17158	1.34128	0.910892	1.94995	-1.35085	Down	0.836246	NA	NA	NA	NA	NA
XLOC_037356|-	Chr4:19906951-19907658	0	0	0.957672	7.08277	9.2894	3.13509	3.3168	Up	0.968838	NA	NA	NA	NA	NA
XLOC_037422|LOC_Os04g34360	Chr4:20810094-20815284	1.47273	1.73587	1.37422	3.53007	3.59644	3.3781	1.19672	Up	0.807652	LOC_Os04g34360:cDNA|serine/threonine-protein kinase receptor precursor, putative, expressed	K04733|1|1e-112|408|dosa:Os01t0870500-01|interleukin-1 receptor-associated kinase 4 [EC:2.7.11.1]	-	GO:0004672//protein kinase activity;GO:0000166//nucleotide binding	GO:0009987//cellular process
XLOC_037494|LOC_Os04g35739	Chr4:21785415-21786276	20.0327	16.2108	8.2599	34.9017	32.3174	41.7605	1.29207	Up	0.874477	LOC_Os04g35739:cDNA|retrotransposon protein, putative, Ty1-copia subclass, expressed	-	-	-	-
XLOC_037596|-	Chr4:23004657-23005353	15.7316	19.135	13.9021	128.085	107.124	97.9576	2.77222	Up	0.978263	NA	NA	NA	NA	NA
XLOC_037613|LOC_Os04g38914	Chr4:23125232-23126100	1.80544	3.29426	6.61608	17.691	16.819	13.2107	2.02616	Up	0.941779	LOC_Os04g38914:cDNA|expressed protein	-	-	-	-
XLOC_037807|-	Chr4:25023912-25026982	2.78421	1.90904	1.41352	0.69491	0.709865	0.784362	-1.48005	Down	0.814774	NA	NA	NA	NA	NA
XLOC_037850|-	Chr4:25515108-25516334	1.38207	2.87222	1.21952	8.5287	6.05334	4.71171	1.81752	Up	0.913291	NA	NA	NA	NA	NA
XLOC_037975|LOC_Os04g45470	Chr4:26900890-26922085	0.859933	1.12627	2.18006	4.24034	3.64274	2.30346	1.28984	Up	0.821763	LOC_Os04g45470:cDNA|vacuolar-processing enzyme precursor, putative, expressed	K01369|1|0.0|958|dosa:Os04t0537900-01|legumain [EC:3.4.22.34]	GO:0031410//cytoplasmic vesicle	GO:0004175//endopeptidase activity	GO:0019538//protein metabolic process
XLOC_037986|LOC_Os04g45665	Chr4:27011874-27014359	2.69631	1.05695	0.923501	5.0359	7.24524	4.7309	1.86297	Up	0.912497	LOC_Os04g45665:cDNA|hypothetical protein	-	-	-	-
XLOC_038191|LOC_Os04g49250	Chr4:29390540-29392759	4.98158	2.91606	3.01135	0.536579	0.816182	0.677123	-2.42605	Down	0.926026	LOC_Os04g49250:cDNA|UDP-glucose/GDP-mannose dehydrogenase family, central domain containing protein, expressed	K00012|1|2e-69|264|dosa:Os04t0581600-01|UDPglucose 6-dehydrogenase [EC:1.1.1.22]	-	-	-
XLOC_038380|LOC_Os04g52680	Chr4:31353220-31355203	0.347396	0.605337	0.888718	3.6139	3.22279	2.75239	2.38055	Up	0.91668	LOC_Os04g52680:cDNA|expressed protein	-	-	-	-
XLOC_038502|LOC_Os04g54840	Chr4:32609881-32620119	5.72583	4.88131	4.95936	0.571937	0.753123	0.687162	-2.95158	Down	0.956341	LOC_Os04g54840:cDNA|DNA-directed RNA polymerase subunit, putative, expressed	K16252|1|0.0|2560|osa:4337169|DNA-directed RNA polymerase IV and V subunit 2 [EC:2.7.7.6];K03010|5|0.0|2064|sita:101755487|DNA-directed RNA polymerase II subunit RPB2 [EC:2.7.7.6]	-	GO:0003676//nucleic acid binding;GO:0001882//nucleoside binding;GO:0034062//RNA polymerase activity	GO:0010467//gene expression
XLOC_038632|-	Chr4:33976875-33977300	0.399613	0.475791	0.23779	1.76903	2.37958	2.27075	2.52772	Up	0.896214	NA	NA	NA	NA	NA
XLOC_038789|-	Chr4:31105152-31105394	39.6123	16.9677	23.8487	5.81476	5.23999	15.4925	-1.59915	Down	0.914562	NA	NA	NA	NA	NA
XLOC_039221|LOC_Os05g08910	Chr5:4928929-4935229	4.90741	2.67942	2.38382	65.3454	55.1168	23.1668	3.84852	Up	0.99219	LOC_Os05g08910:cDNA|expressed protein	-	-	-	-
XLOC_039222|-	Chr5:4928929-4935229	2.47772	1.22653	1.65456	31.8091	23.4575	11.2647	3.63405	Up	0.988059	NA	NA	NA	NA	NA
XLOC_039236|-	Chr5:5120741-5121561	1.50457	2.46671	2.8009	4.52616	6.01747	4.15526	1.11801	Up	0.807043	NA	NA	NA	NA	NA
XLOC_039500|-	Chr5:8704401-8705058	3.20082	3.98118	4.41925	18.1269	18.1096	18.3991	2.23556	Up	0.952926	NA	NA	NA	NA	NA
XLOC_039548|-	Chr5:9321105-9321508	0.29772	0	0.397771	4.084	3.63306	4.31657	3.3314	Up	0.95417	NA	NA	NA	NA	NA
XLOC_039752|LOC_Os05g20450	Chr5:11982997-12016588	0.394595	0.997581	1.1541	2.3585	3.30494	3.67648	1.87502	Up	0.888059	LOC_Os05g20450:cDNA|retrotransposon protein, putative, unclassified, expressed	K14539|1|6e-105|383|obr:102702646|large subunit GTPase 1 [EC:3.6.1.-];K06067|3|1e-48|196|mtr:MTR_3g118540|histone deacetylase 1/2 [EC:3.5.1.98];K16570|4|2e-48|196|mdm:103449689|gamma-tubulin complex component 3	-	-	-
XLOC_040146|-	Chr5:17281437-17282042	1.15199	1.10999	0.968239	3.83247	3.05517	2.10398	1.47695	Up	0.8444	NA	NA	NA	NA	NA
XLOC_040231|-	Chr5:18347361-18347775	9.00111	9.49679	9.5659	0.919324	3.7089	5.78333	-1.43052	Down	0.882129	NA	NA	NA	NA	NA
XLOC_040315|-	Chr5:19306762-19308282	1.84044	3.60742	3.80753	6.86429	6.65292	6.04806	1.07993	Up	0.810034	NA	NA	NA	NA	NA
XLOC_040348|-	Chr5:19689418-19689748	0.481494	0	0	2.92512	2.02071	1.18737	2.04959	Up	0.868255	NA	NA	NA	NA	NA
XLOC_040511|LOC_Os05g36994	Chr5:21613469-21616318	0.663576	2.21741	1.5962	11.3154	10.9998	9.74618	2.84017	Up	0.968282	LOC_Os05g36994:cDNA|expressed protein	-	-	-	-
XLOC_040690|LOC_Os05g40290	Chr5:23668254-23677330	1.12501	1.48871	1.59312	6.93539	6.03511	4.58294	2.06094	Up	0.925073	LOC_Os05g40290:cDNA|KH domain-containing protein, putative, expressed	K14945|1|1e-143|510|dosa:Os05t0481500-01|protein quaking	-	GO:0003676//nucleic acid binding;GO:0003676//nucleic acid binding;GO:0003676//nucleic acid binding	-
XLOC_040839|LOC_Os05g43582	Chr5:25346586-25352589	3.93344	4.50403	5.1141	1.2188	1.81749	2.1377	-1.38911	Down	0.852767	LOC_Os05g43582:cDNA|tRNA methyltran, putative, expressed	K03644|1|2e-93|343|obr:102719869|lipoic acid synthetase [EC:2.8.1.8]	-	GO:0016740//transferase activity	-
XLOC_041043|-	Chr5:27138082-27138311	0.922394	5.50321	2.38281	7.55191	10.2461	6.96168	1.49104	Up	0.887	NA	NA	NA	NA	NA
XLOC_041058|-	Chr5:27257269-27258206	13.8925	9.55646	9.6118	3.14975	3.39099	3.17351	-1.76695	Down	0.919751	NA	NA	NA	NA	NA
XLOC_041119|LOC_Os05g48720	Chr5:27924083-27927593	3.48985	3.12784	2.80902	7.52712	9.16252	9.61049	1.48024	Up	0.886841	LOC_Os05g48720:cDNA|transposon protein, putative, Mariner sub-class, expressed	K01586|1|4e-69|263|obr:102715270|diaminopimelate decarboxylase [EC:4.1.1.20];K00059|2|5e-07|56.6|obr:102721743|3-oxoacyl-[acyl-carrier protein] reductase [EC:1.1.1.100]	-	-	-
XLOC_041257|-	Chr5:29325267-29326863	1.51618	1.91709	1.94175	5.35414	5.29877	4.67638	1.51195	Up	0.874477	NA	NA	NA	NA	NA
XLOC_041371|-	Chr5:776640-778121	8.00424	5.40002	5.61529	28.9801	23.5353	24.4711	2.01712	Up	0.945248	NA	NA	NA	NA	NA
XLOC_041391|LOC_Os05g02760	Chr5:991438-994247	5.28471	6.31189	6.23402	1.66618	1.46951	2.56998	-1.64389	Down	0.894625	LOC_Os05g02760:cDNA|expressed protein	-	GO:0044464	-	-
XLOC_041427|LOC_Os05g03460	Chr5:1460445-1463780	0.702446	1.14129	0.969247	3.13255	3.10418	3.41886	1.77926	Up	0.881599	LOC_Os05g03460:cDNA|protein kinase, putative, expressed	K04733|1|2e-121|436|pxb:103961633|interleukin-1 receptor-associated kinase 4 [EC:2.7.11.1]	GO:0043231//intracellular membrane-bounded organelle	GO:0004672//protein kinase activity;GO:0032559	GO:0006464//cellular protein modification process
XLOC_041428|-	Chr5:1465780-1469186	1.84635	1.9897	2.95541	7.32965	8.05371	8.28077	1.80091	Up	0.916521	NA	NA	NA	NA	NA
XLOC_041477|-	Chr5:2107430-2107668	71.796	107.798	99.5856	18.8124	35.357	38.4441	-1.5919	Down	0.917448	NA	NA	NA	NA	NA
XLOC_041584|-	Chr5:3359971-3360829	1.72024	1.80088	1.90902	4.53378	6.22341	4.83755	1.522	Up	0.876277	NA	NA	NA	NA	NA
XLOC_041599|-	Chr5:3606144-3606893	0.674151	0.565337	0.515953	2.05215	2.12007	2.48727	1.92358	Up	0.866614	NA	NA	NA	NA	NA
XLOC_041634|-	Chr5:3985974-3986197	4.24417	4.51058	2.73578	2.89035	0	0	-1.56247	Down	0.867064	NA	NA	NA	NA	NA
XLOC_041718|LOC_Os05g08900	Chr5:4922645-4928175	0.847284	1.84065	1.35034	4.45503	5.34888	4.02929	1.77632	Up	0.897829	LOC_Os05g08900:cDNA|expressed protein	-	GO:0043231//intracellular membrane-bounded organelle	-	-
XLOC_041862|-	Chr5:6951566-6952124	0.81106	1.17111	0.583873	3.81018	2.30318	1.56209	1.58071	Up	0.845195	NA	NA	NA	NA	NA
XLOC_041888|LOC_Os05g12580	Chr5:7219390-7222240	38.2757	27.1586	22.7419	7.13701	9.80152	12.0358	-1.60561	Down	0.915833	LOC_Os05g12580:cDNA|expressed protein	-	GO:0031410//cytoplasmic vesicle	-	-
XLOC_042298|-	Chr5:12609876-12610452	0.539102	0.208696	0.62416	3.39959	6.20023	3.67257	3.27412	Up	0.957082	NA	NA	NA	NA	NA
XLOC_042466|-	Chr5:14767212-14767597	1.15212	2.63162	3.07259	0.465951	0.925634	0.656529	-1.74314	Down	0.854461	NA	NA	NA	NA	NA
XLOC_042494|-	Chr5:15132883-15133090	0	0	15.5929	0	0	0	-3.46753	Down	0.96754	NA	NA	NA	NA	NA
XLOC_042722|-	Chr5:17954377-17956862	11.7991	9.82246	9.80877	4.26946	2.89868	5.51717	-1.309	Down	0.865687	NA	NA	NA	NA	NA
XLOC_042729|-	Chr5:18020674-18039203	0	5.61174	0	0	0.927226	0	-1.7785	Down	0.854699	NA	NA	NA	NA	NA
XLOC_042738|-	Chr5:18112964-18114741	0.423159	0.556989	0.672429	5.36912	5.83576	4.44548	3.24341	Up	0.961954	NA	NA	NA	NA	NA
XLOC_042758|LOC_Os05g31525	Chr5:18340179-18341223	2.49787	3.58561	4.08018	1.64652	0.984403	1.12644	-1.43563	Down	0.846598	LOC_Os05g31525:cDNA|expressed protein	-	-	-	-
XLOC_042760|-	Chr5:18370275-18371373	8.50215	13.2961	8.31425	25.9192	27.2784	23.0131	1.33963	Up	0.881784	NA	NA	NA	NA	NA
XLOC_042832|-	Chr5:19306762-19308282	0.506773	0.618231	0.614516	2.21692	2.58182	1.64943	1.8902	Up	0.862139	NA	NA	NA	NA	NA
XLOC_042835|LOC_Os05g32980	Chr5:19333587-19334427	4.29258	5.31611	3.72752	15.6177	11.7945	13.7983	1.62766	Up	0.910326	LOC_Os05g32980:cDNA|expressed protein	-	-	-	-
XLOC_043135|-	Chr5:22749998-22751152	23.2141	28.7127	31.835	10.2924	10.0643	13.0525	-1.32605	Down	0.880937	NA	NA	NA	NA	NA
XLOC_043169|-	Chr5:23136254-23136660	0.879106	0.652659	1.82761	5.68531	2.75133	6.30235	2.13337	Up	0.922769	NA	NA	NA	NA	NA
XLOC_043336|LOC_Os05g42350	Chr5:24772381-24785390	98.3992	87.6873	88.6516	37.8463	28.4382	38.3439	-1.39278	Down	0.89301	LOC_Os05g42350:cDNA|ferredoxin--nitrite reductase, putative, expressed	K00392|1|0.0|1165|dosa:Os05t0503300-02|sulfite reductase (ferredoxin) [EC:1.8.7.1]	-	GO:0016673;GO:0005506//iron ion binding;GO:0051536//iron-sulfur cluster binding	GO:0008152//metabolic process
XLOC_043411|LOC_Os05g44650	Chr5:25971394-25972060	0.626919	0.726063	0.965715	2.99962	1.35475	1.81229	1.41117	Up	0.804845	LOC_Os05g44650:cDNA|expressed protein	-	-	-	-
XLOC_043449|LOC_Os05g45290	Chr5:26284807-26285661	0.485244	0.574968	1.29454	2.44326	2.27472	1.77514	1.46334	Up	0.816998	LOC_Os05g45290:cDNA|expressed protein	-	GO:0043231//intracellular membrane-bounded organelle	-	-
XLOC_043507|LOC_Os05g46420	Chr5:26897892-26901537	14.1069	17.0234	19.5073	6.89807	4.79132	7.21328	-1.42162	Down	0.889515	LOC_Os05g46420:cDNA|expressed protein	K04730|1|1e-07|58.2|dosa:Os11t0607900-01|interleukin-1 receptor-associated kinase 1 [EC:2.7.11.1];K04506|2|5e-07|56.2|bdi:104583002|E3 ubiquitin-protein ligase SIAH1 [EC:2.3.2.27]	-	-	-
XLOC_043684|LOC_Os05g50300,LOC_Os05g50320	Chr5:28829579-28841245	0.808403	0.739265	0.46609	2.9498	4.68581	2.76333	2.36847	Up	0.920492	LOC_Os05g50300:cDNA|AMP-binding enzyme, putative, expressed	K01904|1|5e-12|73.9|ath:AT4G05160|4-coumarate--CoA ligase [EC:6.2.1.12];K10526|4|2e-10|68.6|fve:101301149|OPC-8:0 CoA ligase 1 [EC:6.2.1.-]	-	-	-
XLOC_043854|LOC_Os06g02360	Chr6:786856-788720	4.04454	3.88354	4.20147	1.06516	1.36309	2.09485	-1.42314	Down	0.853005	LOC_Os06g02360:cDNA|Skp1 family, dimerisation domain containing protein, expressed	K03094|1|2e-80|299|dosa:Os06t0113800-00|S-phase kinase-associated protein 1	-	-	-
XLOC_043862|-	Chr6:839542-840847	1.44996	1.29209	1.55056	15.5105	12.1181	13.2026	3.24974	Up	0.97919	NA	NA	NA	NA	NA
XLOC_044055|LOC_Os06g05960	Chr6:2732473-2734380	2.95807	2.92159	2.50492	9.03505	8.03969	6.27937	1.47787	Up	0.884512	LOC_Os06g05960:cDNA|expressed protein	-	-	-	-
XLOC_044059|-	Chr6:2796941-2799763	0.300996	0.27051	1.79994	2.87371	1.98901	1.92426	1.517	Up	0.828197	NA	NA	NA	NA	NA
XLOC_044215|-	Chr6:4456545-4457323	2.85159	1.3408	2.40251	0.14245	0.841743	0.502045	-2.14969	Down	0.880275	NA	NA	NA	NA	NA
XLOC_044302|-	Chr6:5354146-5355294	0.930325	0.792637	0.760137	2.97762	3.25358	2.86202	1.87265	Up	0.88565	NA	NA	NA	NA	NA
XLOC_044316|-	Chr6:5489089-5490136	0.511058	0.680534	0.926558	3.23463	2.05964	1.89104	1.76225	Up	0.860101	NA	NA	NA	NA	NA
XLOC_044393|LOC_Os06g11960	Chr6:6363642-6370694	2.1271	3.27398	2.69938	0.624612	1.11131	0.982967	-1.57499	Down	0.847524	LOC_Os06g11960:cDNA|2,3-bisphosphoglycerate-dependent phosphoglycerate mutase, putative, expressed	K01834|1|7e-71|265|obr:102720244|2,3-bisphosphoglycerate-dependent phosphoglycerate mutase [EC:5.4.2.11]	GO:0043231//intracellular membrane-bounded organelle	GO:0004619//phosphoglycerate mutase activity	GO:0006007//glucose catabolic process
XLOC_044444|-	Chr6:7058265-7059308	0.366799	0.334655	0.27234	4.58995	3.37009	2.42647	3.41495	Up	0.948954	NA	NA	NA	NA	NA
XLOC_044613|LOC_Os06g16380	Chr6:9349326-9350579	1.96102	6.60917	5.02142	3.54128	1.81671	0	-1.21424	Down	0.822081	LOC_Os06g16380:cDNA|expressed protein	-	-	-	-
XLOC_044664|-	Chr6:10132453-10133304	1.00119	1.46087	1.80313	4.50816	2.11537	4.21955	1.34609	Up	0.836775	NA	NA	NA	NA	NA
XLOC_044813|LOC_Os06g20760	Chr6:11967130-11969969	3.56692	1.75924	2.15838	14.8545	19.1656	15.3326	2.72114	Up	0.970294	LOC_Os06g20760:cDNA|expressed protein	-	-	-	-
XLOC_044832|-	Chr6:12268390-12268962	0	0	0	6.72547	2.87669	11.5355	3.81678	Up	0.975907	NA	NA	NA	NA	NA
XLOC_044845|LOC_Os06g21410	Chr6:12366466-12368160	624.134	663.992	621.867	280.333	171.19	255.912	-1.4329	Down	0.900953	LOC_Os06g21410:cDNA|arabinogalactan peptide 23 precursor, putative, expressed	-	-	-	-
XLOC_044874|-	Chr6:12568624-12568831	8.29039	2.80008	1.41754	5.99413	6.14194	23.0043	1.49028	Up	0.892746	NA	NA	NA	NA	NA
XLOC_045137|LOC_Os06g27590,LOC_Os06g27600	Chr6:15611808-15629776	0.799044	2.95986	1.58579	22.865	19.8124	13.0065	3.38108	Up	0.98377	LOC_Os06g27590:cDNA|expressed protein	-	-	-	-
XLOC_045210|-	Chr6:16501243-16501580	0	0	0	14.5867	0	2.72223	3.56957	Up	0.970823	NA	NA	NA	NA	NA
XLOC_045692|-	Chr6:22740583-22742138	0.739992	0.888224	0.840935	3.05588	2.62787	2.8746	1.79332	Up	0.874795	NA	NA	NA	NA	NA
XLOC_045835|LOC_Os06g40818	Chr6:24343865-24354099	0.707308	1.84743	0.586319	5.03325	2.44889	4.7364	1.95975	Up	0.906037	LOC_Os06g40818:cDNA|aspartic proteinase, putative, expressed	K01381|1|7e-28|126|smo:SELMODRAFT_13348|saccharopepsin [EC:3.4.23.25];K00924|2|2e-24|115|tcc:TCM_041550|	GO:0043231//intracellular membrane-bounded organelle	GO:0016787//hydrolase activity	-
XLOC_045987|-	Chr6:26091187-26091560	0.884881	1.4122	1.7281	4.83433	6.95992	2.99426	1.87735	Up	0.909134	NA	NA	NA	NA	NA
XLOC_045988|-	Chr6:26091654-26092308	0.505555	0.62987	0.342263	2.4942	3.05889	2.57282	2.45919	Up	0.911888	NA	NA	NA	NA	NA
XLOC_046024|LOC_Os06g44034	Chr6:26554536-26561396	4.9422	9.28278	7.78307	37.1741	38.6733	35.4801	2.33871	Up	0.961716	LOC_Os06g44034:cDNA|expressed protein	-	-	-	-
XLOC_046058|-	Chr6:26942210-26942954	1.61279	1.24874	1.24488	3.97987	3.12792	3.19494	1.32708	Up	0.830553	NA	NA	NA	NA	NA
XLOC_046091|LOC_Os06g45130	Chr6:27293990-27299279	2.76884	2.32821	2.37919	0.951339	0.625439	0.737632	-1.69167	Down	0.856526	LOC_Os06g45130:cDNA|expressed protein	-	-	-	-
XLOC_046190|-	Chr6:28565931-28568516	1.12212	1.52085	1.42211	4.09922	3.97846	3.85668	1.55377	Up	0.867593	NA	NA	NA	NA	NA
XLOC_046233|-	Chr6:29009931-29010924	3.86958	3.01073	2.76951	10.8002	10.8279	7.16416	1.57711	Up	0.899656	NA	NA	NA	NA	NA
XLOC_046572|-	Chr6:1478104-1478387	1.15107	2.33353	0.335283	4.61071	3.91913	1.11919	1.33686	Up	0.828118	NA	NA	NA	NA	NA
XLOC_046703|-	Chr6:2796941-2799763	2.26652	2.29551	1.77151	5.99809	5.45732	5.15747	1.39122	Up	0.861133	NA	NA	NA	NA	NA
XLOC_047026|LOC_Os06g12140	Chr6:6492582-6494714	0.793503	0.53241	0.302739	2.26263	1.82933	1.92237	1.88473	Up	0.855467	LOC_Os06g12140:cDNA|expressed protein	-	-	-	-
XLOC_047264|-	Chr6:9225423-9226745	2.51566	4.05291	4.32365	9.41063	8.03727	6.31774	1.12558	Up	0.825814	NA	NA	NA	NA	NA
XLOC_047368|-	Chr6:10481681-10485546	1.1585	2.07558	1.35462	3.72859	4.04628	3.09149	1.24371	Up	0.817183	NA	NA	NA	NA	NA
XLOC_047455|LOC_Os06g20200	Chr6:11585962-11589075	0.988742	0.545521	0.742594	2.62996	2.2097	1.74881	1.5329	Up	0.827032	LOC_Os06g20200:cDNA|gibberellin receptor GID1L2, putative, expressed	K14493|1|2e-55|218|ppp:PHYPADRAFT_118478|gibberellin receptor GID1 [EC:3.-.-.-]	GO:0043231//intracellular membrane-bounded organelle	-	-
XLOC_047520|-	Chr6:12358851-12360396	8.99131	9.89561	9.34603	4.73332	4.23534	4.83413	-1.03242	Down	0.808552	NA	NA	NA	NA	NA
XLOC_047536|-	Chr6:12518724-12519381	1.1297	0.227496	0.339942	1.14804	3.81255	1.14995	1.8482	Up	0.853799	NA	NA	NA	NA	NA
XLOC_047570|LOC_Os06g22394	Chr6:13008580-13010635	3.06664	5.3063	3.49748	25.4245	13.5402	16.3912	2.22137	Up	0.952317	LOC_Os06g22394:cDNA|expressed protein	-	-	-	-
XLOC_047735|-	Chr6:14892096-14892864	0.25336	0.688692	0.686086	7.62154	5.53061	5.54413	3.52146	Up	0.970744	NA	NA	NA	NA	NA
XLOC_047741|-	Chr6:14956504-14959009	3.05484	3.36697	3.4233	8.01246	7.34202	7.33708	1.20468	Up	0.839423	NA	NA	NA	NA	NA
XLOC_047770|-	Chr6:15253862-15254596	7.57847	7.46406	7.0941	17.0443	17.3495	14.9177	1.15549	Up	0.845486	NA	NA	NA	NA	NA
XLOC_047776|-	Chr6:15284969-15285220	1.80985	5.18572	0	0.552548	0	0	-2.2714	Down	0.896717	NA	NA	NA	NA	NA
XLOC_047869|-	Chr6:16458826-16459169	1.30419	0.191681	0.576449	1.8331	3.04453	1.93553	1.71708	Up	0.851814	NA	NA	NA	NA	NA
XLOC_048068|LOC_Os06g32580,LOC_Os06g32590	Chr6:18945773-18954281	4.92315	5.44127	6.87265	2.20018	2.08873	2.26451	-1.39519	Down	0.864257	LOC_Os06g32580:cDNA|transposon protein, putative, CACTA, En/Spm sub-class, expressed	K02328|1|1e-52|207|mdm:103414975|DNA polymerase delta subunit 2;K03013|2|2e-23|110|cit:102620712|DNA-directed RNA polymerases I, II, and III subunit RPABC1;K03133|3|4e-19|96.7|mtr:MTR_022s0003|transcription initiation factor TFIID subunit 9B;K13111|4|2e-07|57.8|pxb:103947986|WD40 repeat-containing protein SMU1	-	-	-	LOC_Os06g32590:cDNA|expressed protein
XLOC_048179|LOC_Os06g34570	Chr6:20106007-20112107	8.21619	14.0093	12.3379	34.2125	29.2563	23.973	1.33908	Up	0.882764	LOC_Os06g34570:cDNA|retrotransposon protein, putative, unclassified, expressed	K00028|1|5e-11|70.5|dosa:Os07t0496200-01|malate dehydrogenase (decarboxylating) [EC:1.1.1.39]	-	-	-
XLOC_048285|-	Chr6:21379840-21380207	4.96431	23.4512	0	96.0263	54.7181	29.4295	2.63947	Up	0.973497	NA	NA	NA	NA	NA
XLOC_048316|-	Chr6:21725534-21726355	9.31282	5.73144	5.53909	0.706007	1.65088	2.56597	-2.06391	Down	0.929282	NA	NA	NA	NA	NA
XLOC_048317|-	Chr6:21726701-21727645	9.17398	5.20218	4.49645	0.887555	1.4692	3.02851	-1.8092	Down	0.911861	NA	NA	NA	NA	NA
XLOC_048464|LOC_Os06g39660	Chr6:23549712-23552682	1.1071	2.18265	4.1388	3.35133	9.27809	3.26237	1.09713	Up	0.806831	LOC_Os06g39660:cDNA|FAD binding domain containing protein, expressed	K09838|1|5e-13|76.6|vcn:VOLCADRAFT_75879|zeaxanthin epoxidase [EC:1.14.13.90]	GO:0031410//cytoplasmic vesicle	GO:0016491//oxidoreductase activity	GO:0008152//metabolic process
XLOC_048481|-	Chr6:23716872-23717091	0	0	0	9.57871	0	0	2.81813	Up	0.938284	NA	NA	NA	NA	NA
XLOC_048864|LOC_Os06g46754	Chr6:28390330-28396007	1.41101	1.00185	0.88012	6.16822	4.30232	4.53289	2.18783	Up	0.927376	LOC_Os06g46754:cDNA|RIC10, putative, expressed	-	-	-	-
XLOC_049154|LOC_Os07g01580	Chr7:364311-364828	0	5.80528	0	0	0	0	-2.18169	Down	0.884962	LOC_Os07g01580:cDNA|expressed protein	-	GO:0043231//intracellular membrane-bounded organelle	-	-
XLOC_049233|-	Chr7:1148752-1149065	10.6156	4.89439	8.35323	3.64197	2.86115	2.19458	-1.45608	Down	0.882473	NA	NA	NA	NA	NA
XLOC_049438|-	Chr7:3295054-3295486	7.86148	6.33459	3.79837	1.34586	2.54585	3.23351	-1.33654	Down	0.857162	NA	NA	NA	NA	NA
XLOC_049465|-	Chr7:3633766-3635191	2.3402	2.44257	2.46427	1.35239	0.287712	1.04342	-1.43326	Down	0.821922	NA	NA	NA	NA	NA
XLOC_049532|-	Chr7:4387886-4388311	9.3243	10.7053	13.1973	3.28534	3.63199	5.6101	-1.40726	Down	0.881679	NA	NA	NA	NA	NA
XLOC_049558|LOC_Os07g08930	Chr7:4642486-4644929	4.30485	3.3139	2.87555	1.16159	2.28249	1.08693	-1.2117	Down	0.809293	LOC_Os07g08930:cDNA|expressed protein	-	-	-	-
XLOC_049622|-	Chr7:5366890-5367337	1.08426	1.94102	1.72364	6.30045	7.03306	6.66075	2.07391	Up	0.929097	NA	NA	NA	NA	NA
XLOC_049890|-	Chr7:8709483-8711831	1.23857	2.79117	2.53817	5.56688	4.70149	4.27816	1.14717	Up	0.813715	NA	NA	NA	NA	NA
XLOC_050322|LOC_Os07g25190	Chr7:14138424-14415848	1.43085	0.100497	0.326915	1.90198	3.42753	2.31172	2.03985	Up	0.885253	LOC_Os07g25190:cDNA|retrotransposon protein, putative, Ty3-gypsy subclass, expressed	K01191|1|3e-79|298|pda:103707976|alpha-mannosidase [EC:3.2.1.24];K05666|2|7e-47|190|cam:101504903|ATP-binding cassette, subfamily C (CFTR/MRP), member 2;K13356|3|3e-41|171|pda:103696395|alcohol-forming fatty acyl-CoA reductase [EC:1.2.1.84];K01303|5|7e-36|154|fve:101311565|acylaminoacyl-peptidase [EC:3.4.19.1]	-	-	-
XLOC_050323|-	Chr7:14138424-14415848	3.03095	0.556011	0.961859	5.91789	13.5002	8.24921	2.60462	Up	0.958989	NA	NA	NA	NA	NA
XLOC_050347|-	Chr7:14647299-14649525	3.08203	3.29374	2.70041	6.76502	8.52177	6.90608	1.28994	Up	0.854117	NA	NA	NA	NA	NA
XLOC_050684|-	Chr7:18682413-18683759	0.483853	0.865197	0.879539	7.86669	7.34894	5.15126	3.19202	Up	0.967752	NA	NA	NA	NA	NA
XLOC_050837|-	Chr7:20640401-20640992	3.91707	4.87676	1.59813	9.86513	8.82414	8.32941	1.37849	Up	0.873709	NA	NA	NA	NA	NA
XLOC_050904|LOC_Os07g35620	Chr7:21325700-21326517	0.844888	1.1745	0.719515	3.79146	2.64697	1.67453	1.56663	Up	0.847524	LOC_Os07g35620:cDNA|expressed protein	-	-	-	-
XLOC_050936|-	Chr7:21795675-21796529	1.60125	2.12727	4.07715	1.17191	1.03	0.885043	-1.33834	Down	0.813662	NA	NA	NA	NA	NA
XLOC_050947|-	Chr7:21935173-21936586	0.644238	0.526061	0.460199	3.13003	2.54879	2.17472	2.26803	Up	0.89947	NA	NA	NA	NA	NA
XLOC_051157|-	Chr7:24249776-24250040	16.2637	18.3	25.7187	6.79733	9.59593	8.55394	-1.27286	Down	0.867382	NA	NA	NA	NA	NA
XLOC_051298|-	Chr7:25649878-25652022	69.08	55.5093	51.05	27.5661	26.7464	29.9666	-1.05937	Down	0.831824	NA	NA	NA	NA	NA
XLOC_051362|LOC_Os07g44010	Chr7:26307863-26308743	20.6559	22.371	24.2809	7.29561	7.11841	10.6756	-1.42368	Down	0.892243	LOC_Os07g44010:cDNA|expressed protein	-	-	-	-
XLOC_051774|-	Chr7:1058644-1060055	0.321897	0.349913	0.40671	3.84139	2.93242	3.27544	3.21996	Up	0.944374	NA	NA	NA	NA	NA
XLOC_051935|LOC_Os07g06070	Chr7:2943338-2944507	0.964755	1.01005	1.00476	3.84253	4.257	3.36729	1.94429	Up	0.902118	LOC_Os07g06070:cDNA|expressed protein	-	GO:0031410//cytoplasmic vesicle;GO:0043231//intracellular membrane-bounded organelle	-	-
XLOC_051979|LOC_Os07g07030	Chr7:3465222-3469086	0.593462	0.792747	0.700875	2.37994	3.34978	3.08552	2.07851	Up	0.896717	LOC_Os07g07030:cDNA|expressed protein	-	-	-	-
XLOC_052036|-	Chr7:4109259-4109678	0.68573	0.122381	0.978773	12.7407	13.5337	17.8653	4.62656	Up	0.989251	NA	NA	NA	NA	NA
XLOC_052037|-	Chr7:4112597-4113752	2.80279	1.81442	3.14772	25.1432	17.4839	18.0654	2.96647	Up	0.977601	NA	NA	NA	NA	NA
XLOC_052249|LOC_Os07g12390	Chr7:7052852-7054400	0.594496	0.515502	0.428484	2.83704	3.0979	3.14255	2.56079	Up	0.921472	LOC_Os07g12390:cDNA|expressed protein	-	-	-	-
XLOC_052301|LOC_Os07g13360	Chr7:7666129-7667672	2.13711	2.84784	2.11357	15.5729	14.291	10.8345	2.51938	Up	0.961477	LOC_Os07g13360:cDNA|expressed protein	-	-	-	-
XLOC_052417|-	Chr7:9095492-9097052	0.987329	1.26348	0.824565	3.04444	2.65951	2.15435	1.35346	Up	0.815727	NA	NA	NA	NA	NA
XLOC_052552|LOC_Os07g18110	Chr7:10715915-10718623	0.584638	1.36584	0.861643	2.97308	2.26343	2.80663	1.5161	Up	0.841223	LOC_Os07g18110:cDNA|expressed protein	-	-	-	-
XLOC_052925|-	Chr7:15633638-15637047	3.55593	1.76975	1.76579	0.679964	0.716922	1.20707	-1.44538	Down	0.822822	NA	NA	NA	NA	NA
XLOC_053142|-	Chr7:18639399-18639765	1.11037	1.96666	1.31304	4.52709	3.29032	4.04687	1.43431	Up	0.853084	NA	NA	NA	NA	NA	LOC_Os11g09120:cDNA|transposon protein, putative, unclassified, expressed
XLOC_053207|LOC_Os07g32680	Chr7:19514088-19516313	2.6175	1.88535	1.89528	5.31175	5.02126	4.16446	1.18008	Up	0.819963	LOC_Os07g32680:cDNA|retrotransposon protein, putative, unclassified, expressed	-	GO:0031410//cytoplasmic vesicle	-	-
XLOC_053432|LOC_Os07g37400	Chr7:22410094-22415971	1.03751	1.59891	1.49897	3.26948	4.09308	2.88066	1.30857	Up	0.826185	LOC_Os07g37400:cDNA|OsFBX257 - F-box domain containing protein, expressed	-	GO:0043231//intracellular membrane-bounded organelle	-	-
XLOC_053474|-	Chr7:22911159-22912008	3.96949	0.833776	2.01513	7.84602	19.5167	12.6664	2.55355	Up	0.962139	NA	NA	NA	NA	NA
XLOC_053516|-	Chr7:23330916-23331419	2.71056	1.82837	2.25896	6.28949	5.8515	4.88957	1.32497	Up	0.851416	NA	NA	NA	NA	NA
XLOC_053661|LOC_Os07g41980	Chr7:25129886-25132347	2.86015	2.85812	1.66627	0.903505	1.04742	0.955264	-1.34538	Down	0.810723	LOC_Os07g41980:cDNA|C1-like domain containing protein, expressed	-	-	-	-
XLOC_053745|-	Chr7:26250509-26250749	5.14266	1.88669	2.53895	0	0.680227	0.698658	-2.34839	Down	0.915462	NA	NA	NA	NA	NA
XLOC_053747|-	Chr7:26254704-26255299	0.511841	0.330527	0.856554	2.80916	1.59379	1.85635	1.88138	Up	0.858989	NA	NA	NA	NA	NA
XLOC_053852|-	Chr7:27465372-27465865	0.100332	0.36068	0.26999	1.72423	2.08372	2.2281	3.04566	Up	0.907599	NA	NA	NA	NA	NA
XLOC_053875|LOC_Os07g46470	Chr7:27742752-27744893	1.0889	1.38919	1.22283	3.81972	4.20296	3.39609	1.62545	Up	0.87506	LOC_Os07g46470:cDNA|expressed protein	K14652|1|3e-18|93.2|dosa:Os05t0460600-01|3,4-dihydroxy 2-butanone 4-phosphate synthase / GTP cyclohydrolase II [EC:4.1.99.12 3.5.4.25]	-	-	-
XLOC_053902|LOC_Os07g46980	Chr7:28073366-28074949	0.0438845	0.18065	0.259383	7.82686	6.07769	3.42736	5.16253	Up	0.97498	LOC_Os07g46980:cDNA|sex determination protein tasselseed-2, putative, expressed	K09841|1|1e-49|197|atr:18433242|xanthoxin dehydrogenase [EC:1.1.1.288];K13070|2|3e-49|196|osa:4335093|momilactone-A synthase [EC:1.1.1.295]	GO:0043231//intracellular membrane-bounded organelle	-	-	LOC_Os11g12020:cDNA|disease resistance protein, putative
XLOC_053924|LOC_Os07g47310	Chr7:28282573-28285855	0.379486	0.935252	0.343098	5.70031	6.90422	4.42346	3.36053	Up	0.966455	LOC_Os07g47310:cDNA|expressed protein	-	GO:0043231//intracellular membrane-bounded organelle	-	-
XLOC_053985|LOC_Os07g48700	Chr7:29021203-29172514	0.844956	2.00192	0.582054	2.07185	3.18285	3.22704	1.3066	Up	0.813688	LOC_Os07g48700:cDNA|expressed protein	K09291|1|6e-10|67.4|egr:104451048|nucleoprotein TPR;K10400|2|1e-09|66.6|cit:102615914|kinesin family member 15;K12472|4|5e-09|64.3|ota:Ot15g00490|epidermal growth factor receptor substrate 15	-	-	-
XLOC_054141|-	Chr8:1344159-1344607	3.23867	4.08035	7.83063	1.93917	1.46837	1.5677	-1.60645	Down	0.88565	NA	NA	NA	NA	NA
XLOC_054338|-	Chr8:3796829-3797727	2.30684	2.2118	1.57722	0.469986	0.925078	0.786785	-1.48228	Down	0.814165	NA	NA	NA	NA	NA
XLOC_054475|-	Chr8:5351621-5351906	4.87061	2.60571	1.96528	1.73254	0.347959	0.364565	-1.94916	Down	0.892772	NA	NA	NA	NA	NA
XLOC_054510|-	Chr8:5690158-5690555	2.4603	5.06257	6.02259	13.3726	10.5319	5.22321	1.10458	Up	0.825602	NA	NA	NA	NA	NA
XLOC_054532|LOC_Os08g10250	Chr8:5941985-5958762	5.20758	5.06479	3.39676	16.8297	19.453	15.9956	1.93529	Up	0.937755	LOC_Os08g10250:cDNA|SHR5-receptor-like kinase, putative, expressed	K04733|1|9e-48|193|cic:CICLE_v10014641mg|interleukin-1 receptor-associated kinase 4 [EC:2.7.11.1]	-	-	-
XLOC_054686|-	Chr8:7958908-7960566	1.18245	1.06309	1.14937	190.296	161.802	152.241	7.21488	Up	0.997194	NA	NA	NA	NA	NA
XLOC_054697|-	Chr8:8070443-8072335	2.10165	2.24084	1.71868	9.0442	8.00478	7.88977	2.04072	Up	0.932698	NA	NA	NA	NA	NA
XLOC_054744|LOC_Os08g14350	Chr8:8604971-8605912	20.8564	34.5125	29.6084	112.621	92.6115	82.2137	1.75814	Up	0.932698	LOC_Os08g14350:cDNA|expressed protein	-	GO:0043231//intracellular membrane-bounded organelle	-	-
XLOC_055230|-	Chr8:14616387-14618515	1.46767	1.88556	1.91286	9.68087	8.40683	7.7914	2.29698	Up	0.946015	NA	NA	NA	NA	NA
XLOC_055466|LOC_Os08g28700	Chr8:17538198-17540911	4.17658	4.51561	3.81927	32.9224	26.0257	24.0803	2.73035	Up	0.974133	LOC_Os08g28700:cDNA|dnaJ domain containing protein, expressed	K09510|1|1e-142|506|osa:4345413|DnaJ homolog subfamily B member 4	-	-	-
XLOC_055550|LOC_Os08g30210	Chr8:18568970-18570572	1.17126	1.34438	1.25884	3.91254	4.98379	4.3118	1.80708	Up	0.898888	LOC_Os08g30210:cDNA|1-aminocyclopropane-1-carboxylate oxidase homolog 1, putative, expressed	K13229|1|2e-77|290|zma:541977|2,4-dihydroxy-1,4-benzoxazin-3-one-glucoside dioxygenase [EC:1.14.20.2];K06892|2|3e-38|160|atr:18424103|feruloyl-CoA ortho-hydroxylase [EC:1.14.11.-]	-	-	-
XLOC_055559|-	Chr8:18691514-18692690	1.2632	2.15015	2.11202	16.4092	12.8196	8.0414	2.75388	Up	0.968255	NA	NA	NA	NA	NA
XLOC_055808|-	Chr8:21903785-21904231	0.483998	0.866357	1.40647	5.75214	2.05065	1.21621	1.70996	Up	0.871273	NA	NA	NA	NA	NA
XLOC_056064|LOC_Os08g39470	Chr8:24970944-24974897	0.535476	1.19308	0.45479	3.1257	2.37119	1.90942	1.76221	Up	0.862166	LOC_Os08g39470:cDNA|expressed protein	-	-	-	-
XLOC_056078|LOC_Os08g39694	Chr8:25121220-25134371	2.01846	2.80391	3.03161	25.927	27.7984	26.6107	3.35455	Up	0.985597	LOC_Os08g39694:cDNA|cytochrome P450, putative, expressed	K16084|1|7e-117|320|dosa:Os02t0569400-01|ent-cassa-12,15-diene 11-hydroxylase [EC:1.14.13.145]	GO:0031410//cytoplasmic vesicle;GO:0031410//cytoplasmic vesicle;GO:0031410//cytoplasmic vesicle	GO:0046872//metal ion binding;GO:0046872//metal ion binding	GO:0006091//generation of precursor metabolites and energy;GO:0006091//generation of precursor metabolites and energy;GO:0006091//generation of precursor metabolites and energy
XLOC_056161|LOC_Os08g41590	Chr8:26269424-26270874	2.32094	2.79659	2.39442	6.83192	6.37287	5.75573	1.33574	Up	0.858936	LOC_Os08g41590:cDNA|peptide transporter PTR2, putative, expressed	K14638|1|3e-134|478|dosa:Os04t0691400-00|solute carrier family 15 (peptide/histidine transporter), member 3/4	GO:0044464	-	-
XLOC_056209|LOC_Os08g42480	Chr8:26851191-26856837	0.593228	1.14821	0.990854	2.12282	2.33857	2.61542	1.37299	Up	0.810749	LOC_Os08g42480:cDNA|expressed protein	-	GO:0031410//cytoplasmic vesicle	-	-
XLOC_056307|LOC_Os08g44110	Chr8:27775720-27779343	1.47268	3.05282	3.34603	0.154436	1.68727	1.14242	-1.39934	Down	0.82314	LOC_Os08g44110:cDNA|retrotransposon protein, putative, unclassified, expressed	-	-	-	-
XLOC_056448|LOC_Os08g02320	Chr8:888189-890113	4.98978	5.49968	2.55851	10.2414	9.97989	9.30025	1.17794	Up	0.842441	LOC_Os08g02320:cDNA|expressed protein	-	GO:0043231//intracellular membrane-bounded organelle	-	-
XLOC_056617|LOC_Os08g05470	Chr8:2904615-2912649	0.638659	0.9413	0.801774	3.32878	3.36554	2.53341	1.95396	Up	0.891792	LOC_Os08g05470:cDNA|expressed protein	-	-	-	-
XLOC_056742|-	Chr8:4521031-4521568	1.21048	0.8573	0.777337	2.56668	2.8623	2.01344	1.38728	Up	0.817183	NA	NA	NA	NA	NA
XLOC_056774|-	Chr8:4955568-4956306	0.423663	0.625282	1.10148	2.29955	2.36605	1.67491	1.55998	Up	0.827244	NA	NA	NA	NA	NA
XLOC_056776|-	Chr8:4962865-4964150	1.52057	2.44973	2.22484	5.63104	8.68426	7.11793	1.79064	Up	0.913741	NA	NA	NA	NA	NA
XLOC_057017|-	Chr8:7881922-7883165	2.47718	1.24335	2.10919	11.7295	10.4793	9.23729	2.43138	Up	0.954488	NA	NA	NA	NA	NA
XLOC_057228|LOC_Os08g16914	Chr8:10360009-10364290	1.42152	2.37877	1.74145	3.49845	4.23444	4.46842	1.13863	Up	0.803813	LOC_Os08g16914:cDNA|expressed protein	K16732|1|4e-13|77.4|obr:102700583|protein regulator of cytokinesis 1;K02133|5|5e-12|73.9|sita:101763014|F-type H+-transporting ATPase subunit beta [EC:3.6.3.14]	-	-	-
XLOC_057257|LOC_Os08g17430	Chr8:10681389-10682081	0.755466	1.26523	0.735057	3.08045	2.15273	2.13185	1.41824	Up	0.821896	LOC_Os08g17430:cDNA|expressed protein	-	-	-	-
XLOC_057385|-	Chr8:12359050-12359982	1.04057	1.0536	0.803654	5.63434	5.47078	4.65529	2.44326	Up	0.940561	NA	NA	NA	NA	NA
XLOC_057474|LOC_Os08g22604	Chr8:13600919-13604289	14.1238	9.82107	18.7232	6.05701	1.95966	3.81939	-1.84997	Down	0.929653	LOC_Os08g22604:cDNA|expressed protein	-	-	-	-
XLOC_057566|LOC_Os08g24200	Chr8:14607264-14608294	21.0114	19.8352	16.6044	7.85411	5.47186	8.18082	-1.41754	Down	0.890866	LOC_Os08g24200:cDNA|expressed protein	-	-	-	-
XLOC_057679|-	Chr8:16073764-16077169	2.4012	3.50506	2.08379	7.57555	7.75572	7.63296	1.52311	Up	0.888933	NA	NA	NA	NA	NA
XLOC_057908|-	Chr8:19081271-19082067	19.6102	19.8275	20.0857	10.6238	3.63342	14.4346	-1.05282	Down	0.823431	NA	NA	NA	NA	NA
XLOC_057993|LOC_Os08g32680	Chr8:20233695-20247317	2.19733	2.41702	2.14036	10.5365	9.61155	6.73475	1.99272	Up	0.931321	LOC_Os08g32680:cDNA|retrotransposon protein, putative, Ty3-gypsy subclass, expressed	K09338|1|4e-18|93.6|dosa:Os10t0561800-01|homeobox-leucine zipper protein	-	-	-
XLOC_058127|-	Chr8:22097707-22101163	5.98867	3.46964	3.83487	1.70665	1.74606	2.34577	-1.19694	Down	0.819433	NA	NA	NA	NA	NA
XLOC_058606|LOC_Os08g43950	Chr8:27686417-27687758	1.14365	0.971134	2.94591	2.07504	7.41091	4.28387	1.4441	Up	0.861689	LOC_Os08g43950:cDNA|carrier, putative, expressed	-	-	-	-
XLOC_058678|-	Chr8:3364623-3364882	7.4322	3.66108	1.84445	5.84883	13.285	13.7858	1.34736	Up	0.87355	NA	NA	NA	NA	NA
XLOC_058849|LOC_Os09g04370	Chr9:2310827-2314154	1.20295	1.3193	1.11734	50.2342	54.2209	44.4867	5.35483	Up	0.995181	LOC_Os09g04370:cDNA|expressed protein	-	GO:0043231//intracellular membrane-bounded organelle	-	-
XLOC_059003|LOC_Os09g08180	Chr9:4235942-4245725	8.08132	0	0	0.670606	0	0	-2.44253	Down	0.916759	LOC_Os09g08180:cDNA|retrotransposon protein, putative, Ty3-gypsy subclass, expressed	K13356|1|8e-78|294|pda:103696395|alcohol-forming fatty acyl-CoA reductase [EC:1.2.1.84];K13457|3|4e-56|222|pmum:103334684|disease resistance protein RPM1;K12819|5|1e-47|193|mdm:103427975|pre-mRNA-processing factor SLU7	-	-	-
XLOC_059120|-	Chr9:5699622-5702091	1.16341	1.64388	1.03243	5.94022	4.43402	5.72578	2.06799	Up	0.922637	NA	NA	NA	NA	NA
XLOC_059198|-	Chr9:6608570-6609133	2.63758	1.65942	2.66168	0	0	0	-2.21385	Down	0.888536	NA	NA	NA	NA	NA
XLOC_059222|LOC_Os09g12310	Chr9:7015950-7020985	1.92809	2.119	2.3131	14.7118	12.8258	11.4392	2.61547	Up	0.964813	LOC_Os09g12310:cDNA|ubiquitin-conjugating enzyme domain containing protein, expressed	K10581|1|0.0|826|dosa:Os09t0294300-01|ubiquitin-conjugating enzyme E2 O [EC:2.3.2.24]	-	-	-
XLOC_059551|-	Chr9:11710627-11711660	11.1776	9.70568	12.0021	4.1961	5.01053	6.41883	-1.07355	Down	0.819539	NA	NA	NA	NA	NA
XLOC_059746|LOC_Os09g23540	Chr9:13986803-13988784	5.6026	4.86229	5.20791	2.19621	1.93807	2.29566	-1.28539	Down	0.842309	LOC_Os09g23540:cDNA|dehydrogenase, putative, expressed	K00083|1|0.0|701|dosa:Os09t0400000-00|cinnamyl-alcohol dehydrogenase [EC:1.1.1.195]	-	GO:0046872//metal ion binding;GO:0003824//catalytic activity	GO:0008152//metabolic process
XLOC_059830|-	Chr9:15064871-15072799	2.72502	2.90755	2.37791	5.98499	7.15826	7.40801	1.35927	Up	0.864549	NA	NA	NA	NA	NA
XLOC_059948|LOC_Os09g27060	Chr9:16460580-16467627	0.603028	1.29394	0.780406	2.16626	2.41943	2.51062	1.40625	Up	0.816256	LOC_Os09g27060:cDNA|SNF2 family N-terminal domain containing protein, expressed	K19001|1|0.0|1503|dosa:Os09t0442700-00|ATP-dependent DNA helicase	-	GO:0017111//nucleoside-triphosphatase activity;GO:0003676//nucleic acid binding;GO:0032559	-
XLOC_060308|-	Chr9:20335632-20336678	0.292343	0.228176	0.378423	2.46465	2.66446	2.00781	2.989	Up	0.919063	NA	NA	NA	NA	NA
XLOC_060567|-	Chr9:163221-163468	6.46098	0	0	0	0	0	-2.3144	Down	0.89902	NA	NA	NA	NA	NA
XLOC_060662|LOC_Os09g02750	Chr9:1239477-1243978	1.47124	1.6439	1.09081	3.50655	3.42406	2.87817	1.22164	Up	0.807757	LOC_Os09g02750:cDNA|expressed protein	K18577|1|5e-16|85.9|mdm:103414113|mannosylglycoprotein endo-beta-mannosidase [EC:3.2.1.152];K11292|2|6e-13|75.5|vvi:100855389|transcription elongation factor SPT6;K08238|3|1e-06|54.3|mtr:MTR_8g058450|xyloglucan 6-xylosyltransferase [EC:2.4.2.39]	-	-	-
XLOC_060823|LOC_Os09g07154	Chr9:3480171-3496831	0.813662	1.32746	0.768662	15.8653	16.5112	17.4984	4.09933	Up	0.988615	LOC_Os09g07154:cDNA|expressed protein	-	-	-	-
XLOC_060828|LOC_Os09g07190	Chr9:3522949-3524860	0	0	0.0295553	2.41745	2.42109	2.62277	2.85741	Up	0.918798	LOC_Os09g07190:cDNA|retrotransposon protein, putative, unclassified	K08064|1|2e-13|76.3|mdm:103407270|nuclear transcription factor Y, alpha;K06883|2|8e-13|73.9|mdm:103443119|uncharacterized protein;K17790|3|5e-07|54.7|mdm:103446660|mitochondrial import inner membrane translocase subunit TIM22;K05658|4|7e-07|54.3|brp:103838752|ATP-binding cassette, subfamily B (MDR/TAP), member 1 [EC:3.6.3.44]	-	-	-
XLOC_060830|-	Chr9:3531681-3532305	0	0.0614408	0.183669	5.48304	6.50237	8.41986	4.77534	Up	0.978025	NA	NA	NA	NA	NA
XLOC_060831|LOC_Os09g07220	Chr9:3532748-3534473	0	0.0781776	0	6.64417	6.80887	6.23462	4.19062	Up	0.976383	LOC_Os09g07220:cDNA|retrotransposon protein, putative, unclassified, expressed	K10523|1|7e-16|86.3|sita:101766932|speckle-type POZ protein;K08856|2|9e-11|69.3|obr:102702494|serine/threonine kinase 16 [EC:2.7.11.1];K02358|3|3e-07|57.8|pda:103721475|elongation factor Tu	-	-	-
XLOC_060832|LOC_Os09g07220	Chr9:3532748-3534473	0	0	0	4.09999	4.22219	4.65385	3.11281	Up	0.953773	LOC_Os09g07220:cDNA|retrotransposon protein, putative, unclassified, expressed	K10523|1|7e-16|86.3|sita:101766932|speckle-type POZ protein;K08856|2|9e-11|69.3|obr:102702494|serine/threonine kinase 16 [EC:2.7.11.1];K02358|3|3e-07|57.8|pda:103721475|elongation factor Tu	-	-	-
XLOC_060833|LOC_Os09g07230	Chr9:3535758-3543841	0.0184658	0.0508626	0.0168388	6.97753	6.25873	8.46286	7.97628	Up	0.980169	LOC_Os09g07230:cDNA|retrotransposon protein, putative, unclassified, expressed	K14539|1|5e-126|453|obr:102702646|large subunit GTPase 1 [EC:3.6.1.-];K05658|2|4e-70|267|bvg:104905624|ATP-binding cassette, subfamily B (MDR/TAP), member 1 [EC:3.6.3.44];K16570|3|7e-67|256|mdm:103449689|gamma-tubulin complex component 3;K03549|4|6e-63|243|mdm:103412324|KUP system potassium uptake protein;K12619|5|2e-60|235|obr:102707106|5'-3' exoribonuclease 2 [EC:3.1.13.-]	-	-	-
XLOC_060834|-	Chr9:3544015-3544645	0	0	0	4.50346	3.68002	3.80925	2.99913	Up	0.948186	NA	NA	NA	NA	NA
XLOC_060835|-	Chr9:3544988-3545888	0	0.0367561	0.0365726	10.7782	10.3383	14.0383	5.93822	Up	0.987292	NA	NA	NA	NA	NA
XLOC_060836|-	Chr9:3546283-3547267	0	0	0.0502922	24.5745	18.24	25.1318	6.01553	Up	0.992693	NA	NA	NA	NA	NA
XLOC_060837|-	Chr9:3547375-3548294	0.0785119	0.214601	0.0355862	24.9664	21.5768	29.7719	7.85906	Up	0.993619	NA	NA	NA	NA	NA
XLOC_060838|-	Chr9:3548442-3548656	0	1.13809	0	38.9375	60.9571	61.3216	6.23653	Up	0.99542	NA	NA	NA	NA	NA
XLOC_061015|-	Chr9:5699622-5702091	0.879481	1.43928	1.11517	2.85604	3.11631	2.25881	1.26123	Up	0.802648	NA	NA	NA	NA	NA
XLOC_061189|-	Chr9:7833439-7833830	0.954005	0.424087	0.56577	2.55297	1.93842	2.69805	1.88695	Up	0.8704	NA	NA	NA	NA	NA	LOC_Os11g46980:cDNA|receptor-like protein kinase 2 precursor, putative, expressed
XLOC_061190|-	Chr9:7873906-7875498	5.3221	3.64389	3.54898	1.77043	1.41456	2.55067	-1.12562	Down	0.802436	NA	NA	NA	NA	NA
XLOC_061417|-	Chr9:10748334-10750046	1.81209	1.76456	1.33287	5.79325	5.82072	5.6494	1.81406	Up	0.909002	NA	NA	NA	NA	NA	LOC_Os11g47410:cDNA|retrotransposon protein, putative, unclassified, expressed
XLOC_061550|LOC_Os09g20830	Chr9:12545572-12550350	73.5752	48.505	63.0281	25.3526	25.8562	31.1417	-1.16852	Down	0.856235	LOC_Os09g20830:cDNA|heat shock factor-binding protein 1, putative, expressed	-	-	-	GO:0050896//response to stimulus;GO:0050896//response to stimulus;GO:0050896//response to stimulus
XLOC_061667|-	Chr9:13770825-13771893	8.89983	10.6912	12.9538	2.38476	4.66005	5.57362	-1.3669	Down	0.876119	NA	NA	NA	NA	NA
XLOC_061797|LOC_Os09g25700	Chr9:15422387-15424430	0.792545	0.938205	0.613099	5.15498	3.02447	2.95101	2.24756	Up	0.91803	LOC_Os09g25700:cDNA|TsetseEP precursor, putative, expressed	-	-	-	-
XLOC_061891|LOC_Os09g27540	Chr9:16733702-16739010	1.22981	1.58315	1.18435	4.7092	4.6519	4.00103	1.74105	Up	0.894122	LOC_Os09g27540:cDNA|C2 domain containing protein, expressed	-	-	-	-
XLOC_061928|-	Chr9:17097015-17097222	56.3747	28.0008	29.7683	5.99413	6.14194	9.20172	-2.41937	Down	0.964734	NA	NA	NA	NA	NA
XLOC_061940|LOC_Os09g28420	Chr9:17296165-17305766	1.3298	1.23035	1.10097	3.03345	3.228	3.19957	1.36971	Up	0.831586	LOC_Os09g28420:cDNA|alpha-amylase precursor, putative, expressed	K01176|1|0.0|879|dosa:Os09t0457800-01|alpha-amylase [EC:3.2.1.1]	GO:0031410//cytoplasmic vesicle	GO:0016160//amylase activity;GO:0046872//metal ion binding	GO:0005985//sucrose metabolic process;GO:0005982//starch metabolic process
XLOC_061944|LOC_Os09g28530	Chr9:17352655-17357378	0.237839	0.319428	0.425453	5.2031	4.81579	3.22867	3.7528	Up	0.962828	LOC_Os09g28530:cDNA|expressed protein	-	-	-	-
XLOC_061984|LOC_Os09g29360	Chr9:17826478-17829811	1.67079	1.3833	1.40539	3.70139	4.16756	2.59407	1.23035	Up	0.813344	LOC_Os09g29360:cDNA|helix-loop-helix DNA-binding protein, putative, expressed	K18485|1|5e-50|199|vvi:100259155|myogenic factor 6	GO:0043231//intracellular membrane-bounded organelle	-	-
XLOC_061986|-	Chr9:17840568-17842294	0.916184	1.22344	1.80294	5.19924	7.9396	3.40825	2.06937	Up	0.92359	NA	NA	NA	NA	NA
XLOC_061992|-	Chr9:17965254-17965483	10.1463	0	0.794272	9.23011	17.9306	5.22126	1.50103	Up	0.89301	NA	NA	NA	NA	NA
XLOC_062113|-	Chr9:19196679-19197068	12.0617	29.3027	30.1795	117.989	83.6899	29.0464	1.68928	Up	0.926953	NA	NA	NA	NA	NA
XLOC_062204|-	Chr9:20248729-20250173	28.9296	19.4049	14.8852	9.91643	9.29543	11.8671	-1.02444	Down	0.818348	NA	NA	NA	NA	NA
XLOC_062276|LOC_Os09g36510	Chr9:21059573-21060123	0.563015	0.506686	0	3.58849	2.30519	1.42278	2.22066	Up	0.892878	LOC_Os09g36510:cDNA|expressed protein	-	-	-	-
XLOC_062295|-	Chr9:21260405-21261895	1.12196	1.10802	0.871412	3.21027	2.2541	2.8487	1.42247	Up	0.830606	NA	NA	NA	NA	NA
XLOC_062486|ChrSy.fgenesh.gene.21	ChrSy:121261-127110	1.66249	1.72082	1.33228	16.5323	14.9575	13.6743	3.25967	Up	0.980381	ChrSy.fgenesh.gene.21:cDNA|expressed protein	K04733|1|3e-32|141|dosa:Os09t0349100-00|interleukin-1 receptor-associated kinase 4 [EC:2.7.11.1]	-	-	-

## Sheet: G
Table S7g Under Fe replete condition, lncRNAs significantly up- or down-regualted in the roots of the bhlh156 mutant compared to the wild type plants.
Gene_id	Locus	WT			bHLH156			Log2Ratio(bHLH156/WT)	Up/Down	Probability	Description	KEGG Orthology	GO Component	GO Function	GO Process
XLOC_000262|-	Chr1:2718675-2719012	0.78465	0.556092	1.57014	2.95885	3.20746	1.60809	1.41727	Up	0.845579	NA	NA	NA	NA	NA
XLOC_000399|LOC_Os01g08530	Chr1:4232099-4234392	0	0	0	6.63984	8.72305	9.14855	4.03042	Up	0.982091	LOC_Os01g08530:cDNA|retrotransposon protein, putative, unclassified, expressed	-	GO:0031410//cytoplasmic vesicle	-	-
XLOC_001018|-	Chr1:12090938-12091598	2.98331	4.54375	3.72465	7.93792	7.63654	13.8362	1.38619	Up	0.884994	NA	NA	NA	NA	NA
XLOC_001109|LOC_Os01g23430	Chr1:13160741-13169205	0	0	0	4.8141	9.82007	5.03527	3.71292	Up	0.976555	LOC_Os01g23430:cDNA|transposon protein, putative, unclassified, expressed	K01586|1|2e-26|122|obr:102715270|diaminopimelate decarboxylase [EC:4.1.1.20];K04460|2|5e-10|67.4|vvi:100251525|serine/threonine-protein phosphatase 5 [EC:3.1.3.16];K03178|3|2e-08|62.4|mtr:MTR_5g072460|ubiquitin-activating enzyme E1 [EC:6.2.1.45]	-	-	-
XLOC_001223|LOC_Os01g25470	Chr1:14442716-14445163	0	0	0	23.7353	25.8196	30.0064	5.72903	Up	0.993801	LOC_Os01g25470:cDNA|flavin monooxygenase, putative, expressed	K11816|1|1e-46|185|dosa:Os04t0128900-01|indole-3-pyruvate monooxygenase [EC:1.14.13.168]	GO:0043231//intracellular membrane-bounded organelle	GO:0016709//oxidoreductase activity, acting on paired donors, with incorporation or reduction of molecular oxygen, NAD(P)H as one donor, and incorporation of one atom of oxygen;GO:0050662//coenzyme binding;GO:0000166//nucleotide binding	GO:0008152//metabolic process
XLOC_001504|-	Chr1:17744815-17746131	0	0	0	4.33257	5.95218	4.80241	3.33029	Up	0.967881	NA	NA	NA	NA	NA
XLOC_001814|LOC_Os01g38229	Chr1:21411323-21441447	0.993292	2.77951	0.317053	11.6531	14.7514	7.40234	3.04719	Up	0.976223	LOC_Os01g38229:cDNA|peptidyl-prolyl isomerase, putative, expressed	K09571|1|1e-91|287|obr:102704198|FK506-binding protein 4/5 [EC:5.2.1.8]	-	-	-
XLOC_001830|LOC_Os01g38550	Chr1:21651914-21655138	0	0	0	2.31753	2.59864	1.45079	2.08564	Up	0.892367	LOC_Os01g38550:cDNA|transposon protein, putative, unclassified, expressed	K16860|1|3e-14|82.0|zma:103631261|phospholipase D3/4 [EC:3.1.4.4]	-	-	-
XLOC_002028|-	Chr1:23900972-23903214	3.48014	2.11304	1.89013	0	0	0	-2.31871	Down	0.915251	NA	NA	NA	NA	NA
XLOC_002072|-	Chr1:24584316-24584642	0	5.83571	2.68378	10.8747	16.6356	16.8181	2.29711	Up	0.95834	NA	NA	NA	NA	NA
XLOC_003114|LOC_Os01g62140	Chr1:35972861-35977444	0	0	0	6.97024	6.62112	4.01056	3.5527	Up	0.97306	LOC_Os01g62140:cDNA|retrotransposon, putative, centromere-specific, expressed	-	GO:0043231//intracellular membrane-bounded organelle	-	-
XLOC_003321|-	Chr1:38309069-38310511	0	0	0	3.45926	3.30789	3.30867	2.74786	Up	0.94288	NA	NA	NA	NA	NA
XLOC_003741|-	Chr1:43070827-43071342	0	0	0	2.32214	1.92302	2.00205	2.05825	Up	0.889561	NA	NA	NA	NA	NA
XLOC_003845|LOC_Os01g02520	Chr1:781216-920679	3.72361	3.71276	4.70619	0	0	0	-3.01704	Down	0.95686	LOC_Os01g02520:cDNA|retrotransposon protein, putative, unclassified, expressed	-	GO:0043231//intracellular membrane-bounded organelle	-	-
XLOC_003846|LOC_Os01g02520	Chr1:781216-920679	3.09623	3.38802	3.8373	0	0	0	-2.78263	Down	0.944461	LOC_Os01g02520:cDNA|retrotransposon protein, putative, unclassified, expressed	-	GO:0043231//intracellular membrane-bounded organelle	-	-
XLOC_003848|-	Chr1:781216-920679	3.72511	4.38843	4.20243	0	0	0	-3.0375	Down	0.957625	NA	NA	NA	NA	NA
XLOC_003860|LOC_Os01g02710	Chr1:924118-927047	0	0	0	3.95512	4.15419	3.8416	2.99409	Up	0.955253	LOC_Os01g02710:cDNA|LRk-type protein, putative, expressed	K19041|1|2e-08|59.3|sly:101256794|E3 ubiquitin-protein ligase RNF38/44 [EC:2.3.2.27]	GO:0031410//cytoplasmic vesicle	GO:0004672//protein kinase activity;GO:0000166//nucleotide binding	-
XLOC_003870|LOC_Os01g02800	Chr1:961221-1001986	0	0	0	4.31184	4.26743	4.14279	3.0843	Up	0.959284	LOC_Os01g02800:cDNA|receptor-like kinase ARK1AS, putative, expressed	K04730|1|2e-135|464|dosa:Os01t0115500-00|interleukin-1 receptor-associated kinase 1 [EC:2.7.11.1]	GO:0043231//intracellular membrane-bounded organelle;GO:0031410//cytoplasmic vesicle	GO:0004672//protein kinase activity;GO:0000166//nucleotide binding	-
XLOC_003882|-	Chr1:1099275-1100382	0	0	0	1.48517	2.65504	3.56745	2.36133	Up	0.91821	NA	NA	NA	NA	NA
XLOC_004537|-	Chr1:8289506-8290736	0	0	0	4.348	4.24575	3.77722	3.04392	Up	0.957778	NA	NA	NA	NA	NA
XLOC_004589|LOC_Os01g15740	Chr1:8853815-8857230	0	0	0	3.11877	3.17853	4.04075	2.78493	Up	0.944615	LOC_Os01g15740:cDNA|expressed protein	-	-	-	-
XLOC_004794|-	Chr1:11207010-11208223	0	0	0	1.6584	2.4746	3.38959	2.32627	Up	0.916067	NA	NA	NA	NA	NA
XLOC_005674|-	Chr1:22416039-22417204	0	0	0	2.06206	2.04237	1.95183	2.01346	Up	0.884662	NA	NA	NA	NA	NA
XLOC_005783|LOC_Os01g41950	Chr1:23782326-23785775	1.80504	2.59061	1.96702	0	0	0	-2.08467	Down	0.891984	LOC_Os01g41950:cDNA|expressed protein	-	GO:0043231//intracellular membrane-bounded organelle	-	-
XLOC_005831|-	Chr1:24286536-24287212	0.530764	0	0.481838	26.8266	26.7245	27.5425	5.74448	Up	0.993877	NA	NA	NA	NA	NA
XLOC_006531|-	Chr1:32765234-32766290	0	0	0	2.58229	4.26939	3.83708	2.83306	Up	0.947115	NA	NA	NA	NA	NA
XLOC_007125|LOC_Os01g67910	Chr1:39465263-39466348	1.4858	1.72755	1.01456	2.42211	2.78577	4.29398	1.16827	Up	0.816496	LOC_Os01g67910:cDNA|expressed protein	-	-	-	-
XLOC_007930|LOC_Os10g10540	Chr10:5821181-5828330	3.75548	4.55237	3.09953	2.4282	1.48404	1.58345	-1.05359	Down	0.800475	LOC_Os10g10540:cDNA|cysteine-rich repeat secretory protein precursor, putative, expressed	K04730|1|4e-47|189|zma:103649362|interleukin-1 receptor-associated kinase 1 [EC:2.7.11.1];K04733|2|2e-39|164|atr:18442672|interleukin-1 receptor-associated kinase 4 [EC:2.7.11.1]	-	-	-
XLOC_008919|-	Chr10:18032252-18032495	4.62599	3.78529	2.89196	6.94343	5.3556	11.4081	1.06858	Up	0.828001	NA	NA	NA	NA	NA
XLOC_008933|LOC_Os10g34150	Chr10:18223706-18227300	4.63453	5.0274	5.08651	0	0	0	-3.29753	Down	0.966554	LOC_Os10g34150:cDNA|nodulin, putative, expressed	K07192|1|0.0|815|dosa:Os10t0482700-00|flotillin	-	-	-
XLOC_009216|LOC_Os10g39720	Chr10:21227453-21228734	0.313405	0	0	2.40472	2.99919	1.47568	2.38901	Up	0.912521	LOC_Os10g39720:cDNA|homeobox domain containing protein, expressed	K09338|1|4e-17|86.7|dosa:Os10t0561800-01|homeobox-leucine zipper protein	GO:0043231//intracellular membrane-bounded organelle	GO:0003677//DNA binding;GO:0001071//nucleic acid binding transcription factor activity	GO:0006351//transcription, DNA-templated
XLOC_009331|LOC_Os10g42030	Chr10:22594994-22601326	2.17534	2.28205	2.84492	0.881354	0.917122	1.44525	-1.1707	Down	0.800959	LOC_Os10g42030:cDNA|expressed protein	K08819|1|3e-33|82.0|bvg:104902815|cyclin-dependent kinase 12/13 [EC:2.7.11.22 2.7.11.23]	GO:0016020//membrane	GO:0016301//kinase activity	-
XLOC_009390|-	Chr10:161785-162074	0.913324	2.57338	2.73689	1.07306	6.2265	6.25986	1.12348	Up	0.820756	NA	NA	NA	NA	NA
XLOC_009537|LOC_Os10g03850	Chr10:1743575-1752161	0.881891	0.000650015	1.23062	2.41337	3.52364	1.35139	1.7862	Up	0.881448	LOC_Os10g03850:cDNA|OsFBX352 - F-box domain containing protein, expressed	-	-	-	-
XLOC_009843|-	Chr10:5804105-5805802	0	0	0	2.26456	2.07112	1.78851	2.02956	Up	0.886652	NA	NA	NA	NA	NA
XLOC_009982|-	Chr10:7620461-7621383	0	0	0	5.23784	10.1148	18.7099	4.50515	Up	0.987857	NA	NA	NA	NA	NA
XLOC_010226|-	Chr10:10312330-10312617	0	0	1.86566	1.83001	5.73073	1.92073	1.72624	Up	0.890964	NA	NA	NA	NA	NA
XLOC_010227|-	Chr10:10312734-10313674	0.810238	0.358669	1.22774	1.6007	2.70922	2.28071	1.4594	Up	0.840426	NA	NA	NA	NA	NA
XLOC_010228|-	Chr10:10314313-10315208	0.79184	0.729741	1.34507	1.95123	2.48071	2.83678	1.34234	Up	0.829405	NA	NA	NA	NA	NA
XLOC_010403|-	Chr10:12294505-12294814	0	0	0	4.93244	4.57047	3.56959	3.1235	Up	0.960636	NA	NA	NA	NA	NA
XLOC_010465|LOC_Os10g25180	Chr10:12997081-13001193	0	0	0	2.6343	1.77315	1.82776	2.05548	Up	0.889561	LOC_Os10g25180:cDNA|phosphoinositide phosphatase family protein, putative, expressed	-	GO:0043231//intracellular membrane-bounded organelle	-	-
XLOC_010748|LOC_Os10g31100	Chr10:16273331-16299913	22.0549	19.552	24.5341	3.88502	2.83481	4.6017	-2.54648	Down	0.968952	LOC_Os10g31100:cDNA|hypothetical protein	-	-	-	-
XLOC_010830|-	Chr10:17109649-17109902	0	1.37258	1.46611	5.83655	2.51033	0	1.40589	Up	0.851651	NA	NA	NA	NA	NA
XLOC_010988|-	Chr10:19040343-19040777	0	95385.2	0	82006.3	105430	93726	1.55955	Up	0.921144	NA	NA	NA	NA	NA
XLOC_011244|-	Chr10:22053963-22054195	0	2.00246	0	5.18324	0	2.23372	1.3988	Up	0.843691	NA	NA	NA	NA	NA
XLOC_012150|LOC_Os11g17490	Chr11:9752582-9753730	0.689629	1.03555	1.4856	2.92815	3.43268	2.82312	1.51619	Up	0.867595	LOC_Os11g17490:cDNA|expressed protein	-	GO:0043231//intracellular membrane-bounded organelle	-	-
XLOC_012688|-	Chr11:16813070-16813480	3.24918	0.951756	2.38296	0.717521	1.0233	0.639547	-1.46776	Down	0.841395	NA	NA	NA	NA	NA
XLOC_012827|LOC_Os11g31850	Chr11:18718379-18719928	0	0	0	3.49412	4.71754	3.71514	2.99117	Up	0.955253	LOC_Os11g31850:cDNA|expressed protein	-	-	-	-
XLOC_012947|-	Chr11:20254937-20255143	0	0	0	0	23.1255	0	4.00752	Up	0.981683	NA	NA	NA	NA	NA
XLOC_013139|LOC_Os11g37870	Chr11:22439364-22445742	7.82007	4.83045	7.66098	1.76895	3.12818	3.13392	-1.33864	Down	0.871499	LOC_Os11g37870:cDNA|stripe rust resistance protein Yr10, putative, expressed	K13457|1|2e-178|627|sita:101784866|disease resistance protein RPM1	-	-	-
XLOC_013356|-	Chr11:25210460-25210779	2.49779	4.49601	2.95129	2.38047	9.97753	8.15064	1.04418	Up	0.817975	NA	NA	NA	NA	NA
XLOC_016488|LOC_Os12g09260	Chr12:4848846-4859757	0	0.920456	0	1.20467	5.11047	1.03369	1.93607	Up	0.893158	LOC_Os12g09260:cDNA|retrotransposon protein, putative, unclassified, expressed	K03549|1|5e-117|423|mdm:103412324|KUP system potassium uptake protein;K05658|3|6e-86|320|bvg:104905624|ATP-binding cassette, subfamily B (MDR/TAP), member 1 [EC:3.6.3.44];K16570|5|1e-77|292|mdm:103449689|gamma-tubulin complex component 3	GO:0043231//intracellular membrane-bounded organelle	GO:0003676//nucleic acid binding;GO:0005402//cation:sugar symporter activity	GO:0006259//DNA metabolic process;GO:0008643//carbohydrate transport
XLOC_016584|-	Chr12:5988866-5989591	11.6114	8.96853	7.31093	0	0	0	-4.21676	Down	0.984668	NA	NA	NA	NA	NA
XLOC_016840|-	Chr12:8896738-8897014	1.77249	2.32686	3.89467	0	1.45132	0.365105	-1.78702	Down	0.886933	NA	NA	NA	NA	NA
XLOC_016996|-	Chr12:10791149-10791401	0	1.85928	0	0	5.61224	0	1.20949	Up	0.802056	NA	NA	NA	NA	NA
XLOC_018133|-	Chr12:25226534-25227060	0	0	0	18.1807	21.1365	20.3605	5.31416	Up	0.992525	NA	NA	NA	NA	NA
XLOC_018213|-	Chr12:26238502-26238886	5.60612	6.41684	7.06184	0	0	0	-3.66939	Down	0.975662	NA	NA	NA	NA	NA
XLOC_018283|-	Chr12:27072901-27078227	4.99447	5.04193	4.69129	0	0	0	-3.2955	Down	0.966427	NA	NA	NA	NA	NA
XLOC_018756|-	Chr12:4678362-4678705	3.75103	3.36971	2.62782	6.73831	7.28389	6.34093	1.0627	Up	0.822108	NA	NA	NA	NA	NA
XLOC_018906|-	Chr12:6224079-6509781	3.67265	2.32369	2.01063	0	0	0	-2.41629	Down	0.92219	NA	NA	NA	NA	NA
XLOC_019131|LOC_Os12g16310	Chr12:9320751-9330699	12.0348	19.2874	8.17808	22.9699	28.1223	38.8529	1.18718	Up	0.865988	LOC_Os12g16310:cDNA|retrotransposon, putative, centromere-specific, expressed	K03453|1|4e-18|92.8|mdm:103408058|bile acid:Na+ symporter, BASS family;K09493|2|3e-15|83.6|mdm:103425645|T-complex protein 1 subunit alpha;K10706|3|9e-13|75.1|mdm:103410900|senataxin [EC:3.6.4.-];K12819|4|2e-09|64.3|mdm:103427975|pre-mRNA-processing factor SLU7	-	-	-
XLOC_019524|-	Chr12:14255862-14261254	0	0	0	3.92204	3.30458	0	2.36487	Up	0.918618	NA	NA	NA	NA	NA
XLOC_019770|-	Chr12:17529297-17529586	2.73997	2.28745	2.12869	1.07306	1.55662	0	-1.19316	Down	0.803536	NA	NA	NA	NA	NA
XLOC_020029|-	Chr12:20638863-20639482	41.3002	56.0687	103.538	739.046	32.0317	38.6133	2.01084	Up	0.95311	NA	NA	NA	NA	NA
XLOC_020420|-	Chr12:25880649-25880876	14.2954	2.97148	7.16841	15.4423	13.151	20.764	1.0143	Up	0.826267	NA	NA	NA	NA	NA
XLOC_021157|-	Chr2:6291712-6291922	0	0	0	1.51033	12.7695	0	3.3006	Up	0.966656	NA	NA	NA	NA	NA
XLOC_021183|-	Chr2:6481167-6481404	6.4614	0	0	0	0	2.01754	-1.30607	Down	0.825374	NA	NA	NA	NA	NA
XLOC_022287|LOC_Os02g34190	Chr2:20450543-20456480	28.6916	27.6333	30.1061	9.5428	9.46975	11.5979	-1.49752	Down	0.908694	LOC_Os02g34190:cDNA|expressed protein	-	GO:0043231//intracellular membrane-bounded organelle;GO:0031410//cytoplasmic vesicle	-	-
XLOC_023810|-	Chr2:2512508-2515814	10.1001	0	0.779007	0	0.803724	0	-2.65734	Down	0.944844	NA	NA	NA	NA	NA
XLOC_025430|LOC_Os02g37290	Chr2:22545472-22551581	29.7188	14.3585	14.4525	4.69407	9.96079	12.0875	-1.13004	Down	0.85086	LOC_Os02g37290:cDNA|heavy metal associated domain containing protein, expressed	-	-	-	-
XLOC_026339|-	Chr2:32635534-32636047	7.79523	4.40225	6.0288	2.43144	2.69333	3.2751	-1.11758	Down	0.82994	NA	NA	NA	NA	NA
XLOC_027731|LOC_Os03g20740	Chr3:11739147-11740074	1.89068	2.25745	1.9793	0.504558	0.565857	0.879667	-1.65175	Down	0.857391	LOC_Os03g20740:cDNA|expressed protein	-	-	-	-
XLOC_027894|-	Chr3:13902181-13902389	0	0	0	16.0637	0	0	3.5079	Up	0.971988	NA	NA	NA	NA	NA
XLOC_028236|-	Chr3:17809762-17810718	0	0	0	14.839	18.2163	19.3396	5.12639	Up	0.991556	NA	NA	NA	NA	NA
XLOC_028258|LOC_Os03g31679	Chr3:18070673-18087371	4.99766	9.66641	19.9565	27.4826	60.6638	5.1458	1.43013	Up	0.901704	LOC_Os03g31679:cDNA|annexin A7, putative, expressed	-	-	-	-
XLOC_028265|-	Chr3:18205049-18205362	0.478947	1.57932	2.39367	5.02844	3.91551	3.93093	1.53205	Up	0.882622	NA	NA	NA	NA	NA
XLOC_028789|-	Chr3:25083572-25083809	0	0	0	10.9072	0	0	2.9888	Up	0.955151	NA	NA	NA	NA	NA
XLOC_029225|-	Chr3:30618566-30618800	0	0	3.43191	2.48458	0.707302	7.85686	1.31788	Up	0.848181	NA	NA	NA	NA	NA
XLOC_029814|-	Chr3:338948-339332	0	0	0	5.46336	7.05786	7.79934	3.75991	Up	0.977218	NA	NA	NA	NA	NA
XLOC_031477|-	Chr3:20213350-20214200	0	0	0.11676	4.57291	3.13166	2.99821	3.26059	Up	0.955712	NA	NA	NA	NA	NA
XLOC_031520|-	Chr3:20710488-20710722	6.85339	0	0	0	0	0	-2.38835	Down	0.920302	NA	NA	NA	NA	NA
XLOC_031897|-	Chr3:24956962-24957211	0	0	0	6.24065	8.04065	9.18987	3.96786	Up	0.981045	NA	NA	NA	NA	NA
XLOC_032334|-	Chr3:30342710-30343132	0	0	0	6.62221	7.11779	9.40652	3.94776	Up	0.980688	NA	NA	NA	NA	NA
XLOC_033064|-	Chr4:2046799-2048277	29.9395	26.4426	38.5878	13.5899	14.2847	15.2763	-1.13808	Down	0.856345	NA	NA	NA	NA	NA
XLOC_033419|-	Chr4:7092563-7092953	5.27986	3.69717	5.29484	3.19813	2.1322	1.42232	-1.07965	Down	0.815934	NA	NA	NA	NA	NA
XLOC_035887|-	Chr4:1586421-1587514	3.37343	2.72233	2.36682	0.911668	1.26256	1.14151	-1.35177	Down	0.840094	NA	NA	NA	NA	NA
XLOC_035954|-	Chr4:2287943-2288144	0	0	0	0	0	17.3391	3.61189	Up	0.974514	NA	NA	NA	NA	NA
XLOC_037311|LOC_Os04g32080	Chr4:19236669-19240134	0	0	0	5.41378	5.31695	5.25366	3.41363	Up	0.969794	LOC_Os04g32080:cDNA|11-beta-hydroxysteroid dehydrogenase, putative, expressed	K13237|1|5e-06|52.0|mus:103979005|peroxisomal 2,4-dienoyl-CoA reductase [EC:1.3.1.34]	GO:0031410//cytoplasmic vesicle	-	-
XLOC_038188|-	Chr4:29363659-29364074	1.95029	2.90224	2.20239	0.839416	0.748683	0.873314	-1.51914	Down	0.852467	NA	NA	NA	NA	NA
XLOC_039221|LOC_Os05g08910	Chr5:4928929-4935229	1.97368	0.723667	0.996457	4.90741	2.67942	2.38382	1.43258	Up	0.860631	LOC_Os05g08910:cDNA|expressed protein	-	-	-	-
XLOC_040516|LOC_Os05g37170	Chr5:21715715-21724565	0.673485	3.65964	3.80491	6.19733	4.37288	7.26905	1.1323	Up	0.83165	LOC_Os05g37170:cDNA|transcription factor, putative, expressed	K14431|1|0.0|798|dosa:Os05t0443900-01|transcription factor TGA	GO:0043231//intracellular membrane-bounded organelle;GO:0043231//intracellular membrane-bounded organelle;GO:0043231//intracellular membrane-bounded organelle;GO:0043231//intracellular membrane-bounded organelle;GO:0043231//intracellular membrane-bounded organelle;GO:0043231//intracellular membrane-bounded organelle;GO:0043231//intracellular membrane-bounded organelle	GO:0003677//DNA binding;GO:0001071//nucleic acid binding transcription factor activity;GO:0005515//protein binding;GO:0003677//DNA binding;GO:0001071//nucleic acid binding transcription factor activity;GO:0005515//protein binding;GO:0003677//DNA binding;GO:0001071//nucleic acid binding transcription factor activity;GO:0005515//protein binding;GO:0003677//DNA binding;GO:0001071//nucleic acid bindi…	GO:0006351//transcription, DNA-templated;GO:0006351//transcription, DNA-templated;GO:0006351//transcription, DNA-templated;GO:0006351//transcription, DNA-templated;GO:0006351//transcription, DNA-templated;GO:0006351//transcription, DNA-templated;GO:0006351//transcription, DNA-templated
XLOC_040846|-	Chr5:25411214-25411436	0	0	0	22.8369	10.1662	28.0302	5.34656	Up	0.992678	NA	NA	NA	NA	NA
XLOC_041057|-	Chr5:27228294-27228996	0	0	0	22.8772	31.6036	31.5248	5.8414	Up	0.994107	NA	NA	NA	NA	NA
XLOC_041119|LOC_Os05g48720	Chr5:27924083-27927593	0	0	0	3.48985	3.12784	2.80902	2.65179	Up	0.937395	LOC_Os05g48720:cDNA|transposon protein, putative, Mariner sub-class, expressed	K01586|1|4e-69|263|obr:102715270|diaminopimelate decarboxylase [EC:4.1.1.20];K00059|2|5e-07|56.6|obr:102721743|3-oxoacyl-[acyl-carrier protein] reductase [EC:1.1.1.100]	-	-	-
XLOC_041284|LOC_Os05g51800	Chr5:29742838-29745605	6.93898	0	0	0	0	0	-2.40399	Down	0.921246	LOC_Os05g51800:cDNA|peptidyl-tRNA hydrolase, mitochondrial precursor, putative, expressed	K01056|1|2e-33|141|sita:101765804|peptidyl-tRNA hydrolase, PTH1 family [EC:3.1.1.29]	GO:0043231//intracellular membrane-bounded organelle	-	-
XLOC_042494|-	Chr5:15132883-15133090	0	0	0	0	0	15.5929	3.46753	Up	0.971146	NA	NA	NA	NA	NA
XLOC_044489|LOC_Os06g13690	Chr6:7593720-7595952	0	0	0	2.97156	4.51112	3.76964	2.90719	Up	0.950559	LOC_Os06g13690:cDNA|expressed protein	-	-	-	-
XLOC_044874|-	Chr6:12568624-12568831	0	1.25446	4.05029	8.29039	2.80008	1.41754	1.10755	Up	0.815603	NA	NA	NA	NA	NA
XLOC_045975|-	Chr6:25952218-25952543	7.53873	0	0	0	0	0	-2.50906	Down	0.929282	NA	NA	NA	NA	NA
XLOC_046265|-	Chr6:29356767-29357020	2.44504	2.74516	2.44352	1.16731	7.02892	7.08591	1.00139	Up	0.800423	NA	NA	NA	NA	NA
XLOC_047088|LOC_Os06g13110	Chr6:7196590-7201417	1.09722	0.941845	0.905613	2.73622	2.7954	2.0727	1.36871	Up	0.836675	LOC_Os06g13110:cDNA|retrotransposon protein, putative, unclassified, expressed	K13356|1|4e-93|344|pda:103696395|alcohol-forming fatty acyl-CoA reductase [EC:1.2.1.84];K12819|2|5e-59|231|mdm:103427975|pre-mRNA-processing factor SLU7;K10395|3|2e-49|199|pmum:103342269|kinesin family member 4/21/27;K06883|4|1e-43|180|mdm:103443119|uncharacterized protein;K01191|5|1e-40|169|pda:103707976|alpha-mannosidase [EC:3.2.1.24]	-	-	-
XLOC_047776|-	Chr6:15284969-15285220	0	0.472318	0	1.80985	5.18572	0	2.34795	Up	0.916526	NA	NA	NA	NA	NA
XLOC_048285|-	Chr6:21379840-21380207	0	0	0	4.96431	23.4512	0	4.26881	Up	0.985407	NA	NA	NA	NA	NA
XLOC_049154|LOC_Os07g01580	Chr7:364311-364828	0	0	0	0	5.80528	0	2.18169	Up	0.902827	LOC_Os07g01580:cDNA|expressed protein	-	GO:0043231//intracellular membrane-bounded organelle	-	-
XLOC_049682|LOC_Os07g10990	Chr7:6033096-6034025	0	0	0	14.358	7.72746	9.14781	4.38005	Up	0.986709	LOC_Os07g10990:cDNA|hypothetical protein	-	-	-	-
XLOC_050169|-	Chr7:12458323-12461606	0	0	0	2.91033	2.40005	2.42584	2.36667	Up	0.918822	NA	NA	NA	NA	NA
XLOC_050171|-	Chr7:12458323-12461606	0	0	0	10.6583	6.06333	4.29231	3.80831	Up	0.978188	NA	NA	NA	NA	NA
XLOC_050347|-	Chr7:14647299-14649525	0	0	0	3.08203	3.29374	2.70041	2.59712	Up	0.934563	NA	NA	NA	NA	NA
XLOC_050348|-	Chr7:14647299-14649525	0	0	0	3.50193	2.00826	5.06136	2.81715	Up	0.9464	NA	NA	NA	NA	NA
XLOC_050365|LOC_Os07g25810	Chr7:14824051-14826985	0	0	0	2.26342	2.00094	1.88313	2.03503	Up	0.88752	LOC_Os07g25810:cDNA|retrotransposon protein, putative, unclassified, expressed	-	-	-	-
XLOC_051515|-	Chr7:27863688-27864269	0	0	0	2.88611	3.43101	2.94143	2.62582	Up	0.936068	NA	NA	NA	NA	NA
XLOC_051700|LOC_Os07g01340	Chr7:213777-219544	2.30532	2.80432	2.10428	0.32158	0.357126	0.292366	-2.89313	Down	0.930201	LOC_Os07g01340:cDNA|gibberellin 2-beta-dioxygenase 7, putative, expressed	K04125|1|0.0|699|dosa:Os07t0103500-01|gibberellin 2-oxidase [EC:1.14.11.13]	-	-	-
XLOC_051731|LOC_Os07g01960,LOC_Os07g01970	Chr7:587601-594633	0	0	0	34.0523	39.8199	38.4274	6.22625	Up	0.994872	LOC_Os07g01960:cDNA|hypothetical protein	-	-	-	-
XLOC_052106|-	Chr7:5211878-5215461	3.13093	3.45759	3.60347	0.273643	0.367631	0.20336	-3.59297	Down	0.958085	NA	NA	NA	NA	NA
XLOC_052501|LOC_Os07g17260	Chr7:10178616-10195902	0.407735	0.775244	0.817911	3.43953	2.50305	2.08685	2.00466	Up	0.901475	LOC_Os07g17260:cDNA|retrotransposon protein, putative, unclassified, expressed	K03549|1|4e-101|371|mdm:103412324|KUP system potassium uptake protein;K16570|3|1e-77|293|mdm:103449689|gamma-tubulin complex component 3	GO:0043231//intracellular membrane-bounded organelle;GO:0043231//intracellular membrane-bounded organelle	GO:0003676//nucleic acid binding;GO:0005402//cation:sugar symporter activity;GO:0003676//nucleic acid binding;GO:0005402//cation:sugar symporter activity	GO:0006259//DNA metabolic process;GO:0008643//carbohydrate transport;GO:0006259//DNA metabolic process;GO:0008643//carbohydrate transport
XLOC_052502|LOC_Os07g17260	Chr7:10178616-10195902	1.02245	1.44364	1.78807	4.48118	2.61243	3.41084	1.30405	Up	0.842364	LOC_Os07g17260:cDNA|retrotransposon protein, putative, unclassified, expressed	K03549|1|4e-101|371|mdm:103412324|KUP system potassium uptake protein;K16570|3|1e-77|293|mdm:103449689|gamma-tubulin complex component 3	GO:0043231//intracellular membrane-bounded organelle;GO:0043231//intracellular membrane-bounded organelle	GO:0003676//nucleic acid binding;GO:0005402//cation:sugar symporter activity;GO:0003676//nucleic acid binding;GO:0005402//cation:sugar symporter activity	GO:0006259//DNA metabolic process;GO:0008643//carbohydrate transport;GO:0006259//DNA metabolic process;GO:0008643//carbohydrate transport
XLOC_052606|-	Chr7:11341592-11342469	0	0	0	7.97679	13.9948	11.6554	4.48659	Up	0.98778	NA	NA	NA	NA	NA
XLOC_052860|-	Chr7:14790481-14790882	0	0	0	22.7197	30.8101	25.1901	5.71369	Up	0.99375	NA	NA	NA	NA	NA
XLOC_052864|LOC_Os07g25800	Chr7:14820388-14822279	0.321384	0	0.29558	18.0555	25.8677	23.7768	5.9215	Up	0.993214	LOC_Os07g25800:cDNA|OsFBDUF37 - F-box and DUF domain containing protein, expressed	-	-	-	-
XLOC_053207|LOC_Os07g32680	Chr7:19514088-19516313	0	0	0	2.6175	1.88535	1.89528	2.09269	Up	0.892724	LOC_Os07g32680:cDNA|retrotransposon protein, putative, unclassified, expressed	-	GO:0031410//cytoplasmic vesicle	-	-
XLOC_053474|-	Chr7:22911159-22912008	0	0	0	3.96949	0.833776	2.01513	2.18447	Up	0.902827	NA	NA	NA	NA	NA
XLOC_054532|LOC_Os08g10250	Chr8:5941985-5958762	1.3849	1.79463	2.08482	5.20758	5.06479	3.39676	1.37659	Up	0.865172	LOC_Os08g10250:cDNA|SHR5-receptor-like kinase, putative, expressed	K04733|1|9e-48|193|cic:CICLE_v10014641mg|interleukin-1 receptor-associated kinase 4 [EC:2.7.11.1]	-	-	-
XLOC_054732|-	Chr8:8484325-8484744	0	0	0	1.09717	2.69239	2.93632	2.16476	Up	0.90048	NA	NA	NA	NA	NA
XLOC_054744|LOC_Os08g14350	Chr8:8604971-8605912	0	0	0	20.8564	34.5125	29.6084	5.82404	Up	0.994056	LOC_Os08g14350:cDNA|expressed protein	-	GO:0043231//intracellular membrane-bounded organelle	-	-
XLOC_056776|-	Chr8:4962865-4964150	0.777878	0.774826	0.925251	1.52057	2.44973	2.22484	1.32199	Up	0.814965	NA	NA	NA	NA	NA
XLOC_057477|LOC_Os08g22690	Chr8:13631231-13650690	5.82475	8.36219	0.532732	0	0	0	-3.29471	Down	0.966376	LOC_Os08g22690:cDNA|retrotransposon, putative, centromere-specific, expressed	K13356|1|3e-46|187|pda:103696395|alcohol-forming fatty acyl-CoA reductase [EC:1.2.1.84];K15086|2|6e-32|140|atr:18440990|(3S)-linalool synthase [EC:4.2.3.25];K10395|3|2e-29|132|pmum:103342269|kinesin family member 4/21/27;K15030|4|3e-22|107|mdm:103401804|translation initiation factor 3 subunit M;K18158|5|7e-22|106|mdm:103427262|nuclear control of ATPase protein 2	GO:0043231//intracellular membrane-bounded organelle	-	GO:0043170;GO:0044238
XLOC_057983|-	Chr8:20068893-20069099	15.1759	6.47201	23.6878	3.42495	10.1174	1.46357	-1.59512	Down	0.916042	NA	NA	NA	NA	NA
XLOC_058606|LOC_Os08g43950	Chr8:27686417-27687758	3.74067	3.50118	11.2751	1.14365	0.971134	2.94591	-1.87144	Down	0.924103	LOC_Os08g43950:cDNA|carrier, putative, expressed	-	-	-	-
XLOC_058962|LOC_Os09g07280	Chr9:3577887-3586049	1.61552	1.69403	1.67821	4.14165	2.97942	3.98796	1.15527	Up	0.821777	LOC_Os09g07280:cDNA|expressed protein	-	-	-	-
XLOC_059003|LOC_Os09g08180	Chr9:4235942-4245725	0	0	0	8.08132	0	0	2.59794	Up	0.934563	LOC_Os09g08180:cDNA|retrotransposon protein, putative, Ty3-gypsy subclass, expressed	K13356|1|8e-78|294|pda:103696395|alcohol-forming fatty acyl-CoA reductase [EC:1.2.1.84];K13457|3|4e-56|222|pmum:103334684|disease resistance protein RPM1;K12819|5|1e-47|193|mdm:103427975|pre-mRNA-processing factor SLU7	-	-	-
XLOC_060227|-	Chr9:19532597-19532862	0.409511	0.767077	2.04532	0.485794	7.97317	1.26788	1.59406	Up	0.879101	NA	NA	NA	NA	NA
XLOC_060567|-	Chr9:163221-163468	0	0	0	6.46098	0	0	2.3144	Up	0.914715	NA	NA	NA	NA	NA

## Sheet: H
Table S7h Under Fe deplete condition, lncRNAs significantly up- or down-regualted in the roots of the bhlh156 mutant compared to the wild type plants.
Gene_id	Locus	WT			bHLH156			Log2Ratio(bHLH156/WT)	Up/Down	Probability	Description	KEGG Orthology	GO Component	GO Function	GO Process
XLOC_000119|-	Chr1:1214586-1216597	0.786546	0.919697	0.833778	3.53642	2.96043	2.54	1.83098	Up	0.892897	NA	NA	NA	NA	NA
XLOC_000333|-	Chr1:3367967-3368756	0.443385	0.283983	0.593374	1.90965	2.01815	2.31455	2.24074	Up	0.891677	NA	NA	NA	NA	NA
XLOC_000399|LOC_Os01g08530	Chr1:4232099-4234392	0	0	0	5.27708	6.58071	6.68122	3.62753	Up	0.975061	LOC_Os01g08530:cDNA|retrotransposon protein, putative, unclassified, expressed	-	GO:0031410//cytoplasmic vesicle	-	-
XLOC_000437|-	Chr1:4665535-4670047	2.56706	2.41116	2.99282	7.39198	5.01294	6.39613	1.23797	Up	0.858781	NA	NA	NA	NA	NA
XLOC_000504|-	Chr1:5673256-5673849	3.74303	2.738	3.18171	1.20018	1.4629	1.79148	-1.11715	Down	0.808089	NA	NA	NA	NA	NA
XLOC_000703|-	Chr1:8159187-8159795	0.805973	0.680003	0.557009	6.25526	6.27822	3.40699	2.96394	Up	0.96207	NA	NA	NA	NA	NA
XLOC_000727|-	Chr1:8410938-8411904	0.639917	0.686546	0.384113	3.27785	2.6641	2.29789	2.26813	Up	0.913082	NA	NA	NA	NA	NA
XLOC_000843|-	Chr1:9970351-9970761	2.61002	4.34663	3.59281	0.951185	1.07822	1.29266	-1.66702	Down	0.888041	NA	NA	NA	NA	NA
XLOC_000933|-	Chr1:11075100-11078056	1.99204	1.54193	2.13743	3.84306	6.08397	5.5018	1.44385	Up	0.880262	NA	NA	NA	NA	NA
XLOC_001026|-	Chr1:12150283-12151420	31.1993	37.5395	36.1521	12.2404	15.3091	22.9141	-1.05557	Down	0.848815	NA	NA	NA	NA	NA
XLOC_001109|LOC_Os01g23430	Chr1:13160741-13169205	0	0	0	2.61959	2.75726	5.58716	2.86974	Up	0.947376	LOC_Os01g23430:cDNA|transposon protein, putative, unclassified, expressed	K01586|1|2e-26|122|obr:102715270|diaminopimelate decarboxylase [EC:4.1.1.20];K04460|2|5e-10|67.4|vvi:100251525|serine/threonine-protein phosphatase 5 [EC:3.1.3.16];K03178|3|2e-08|62.4|mtr:MTR_5g072460|ubiquitin-activating enzyme E1 [EC:6.2.1.45]	-	-	-
XLOC_001223|LOC_Os01g25470	Chr1:14442716-14445163	0	0	0	14.0639	15.0835	13.9865	4.84579	Up	0.989552	LOC_Os01g25470:cDNA|flavin monooxygenase, putative, expressed	K11816|1|1e-46|185|dosa:Os04t0128900-01|indole-3-pyruvate monooxygenase [EC:1.14.13.168]	GO:0043231//intracellular membrane-bounded organelle	GO:0016709//oxidoreductase activity, acting on paired donors, with incorporation or reduction of molecular oxygen, NAD(P)H as one donor, and incorporation of one atom of oxygen;GO:0050662//coenzyme binding;GO:0000166//nucleotide binding	GO:0008152//metabolic process
XLOC_001243|LOC_Os01g26000	Chr1:14742683-14748823	0.841912	0.858372	0.908896	2.44735	2.78498	2.57917	1.582	Up	0.860992	LOC_Os01g26000:cDNA|expressed protein	K12828|1|9e-30|132|mdm:103414142|splicing factor 3B subunit 1	GO:0043231//intracellular membrane-bounded organelle	GO:0016747//transferase activity, transferring acyl groups other than amino-acyl groups	-
XLOC_001258|-	Chr1:14836456-14837538	8.9328	10.9181	7.05053	1.72889	0.941247	2.93777	-2.26215	Down	0.951597	NA	NA	NA	NA	NA
XLOC_001290|-	Chr1:15161750-15166113	0.441527	0.689869	0.94847	2.30245	2.4671	1.26869	1.53764	Up	0.837172	NA	NA	NA	NA	NA
XLOC_001463|-	Chr1:17304617-17308419	0.720885	1.33436	0.916674	2.06267	2.68744	2.73634	1.33289	Up	0.827486	NA	NA	NA	NA	NA
XLOC_001504|-	Chr1:17744815-17746131	0	0	0	7.66189	9.10914	9.10382	4.10852	Up	0.982637	NA	NA	NA	NA	NA
XLOC_001572|LOC_Os01g33762	Chr1:18584796-18587695	0.723121	0.965343	1.02149	2.531	2.86962	2.04637	1.45839	Up	0.844011	LOC_Os01g33762:cDNA|expressed protein	-	-	-	-
XLOC_001598|-	Chr1:18818295-18818995	1.63825	3.87022	4.26597	0.842753	0.415773	0.816796	-2.23568	Down	0.920327	NA	NA	NA	NA	NA
XLOC_001603|-	Chr1:18835149-18836570	8.34166	7.19039	5.85618	2.75395	3.75417	4.1093	-1.01038	Down	0.814801	NA	NA	NA	NA	NA
XLOC_001763|LOC_Os01g37360	Chr1:20857353-20860559	1.43602	1.42286	3.23973	18.8663	18.8513	20.8354	3.26319	Up	0.984493	LOC_Os01g37360:cDNA|retrotransposon protein, putative, Ty3-gypsy subclass, expressed	K07407|1|4e-14|80.9|obr:102705647|alpha-galactosidase [EC:3.2.1.22];K05387|2|5e-07|57.4|mdm:103409869|glutamate receptor, ionotropic, plant	GO:0043231//intracellular membrane-bounded organelle	-	-
XLOC_001764|-	Chr1:20860668-20861002	0.702004	2.04612	2.34843	18.5308	19.5701	23.7026	3.60009	Up	0.988636	NA	NA	NA	NA	NA
XLOC_001765|-	Chr1:20862122-20862728	0.940771	0.557123	0.802579	8.46469	8.08141	7.07325	3.35997	Up	0.976078	NA	NA	NA	NA	NA
XLOC_001799|LOC_Os01g37920	Chr1:21241627-21244542	41.3608	40.7994	35.8807	16.2675	11.5584	10.5289	-1.62181	Down	0.9262	LOC_Os01g37920:cDNA|expressed protein	-	-	-	-
XLOC_001814|LOC_Os01g38229	Chr1:21411323-21441447	0.962719	2.2403	1.23257	25.3928	24.207	22.9686	4.03214	Up	0.991306	LOC_Os01g38229:cDNA|peptidyl-prolyl isomerase, putative, expressed	K09571|1|1e-91|287|obr:102704198|FK506-binding protein 4/5 [EC:5.2.1.8]	-	-	-
XLOC_001830|LOC_Os01g38550	Chr1:21651914-21655138	0	0	0	4.91291	5.53983	1.61705	3.00837	Up	0.954342	LOC_Os01g38550:cDNA|transposon protein, putative, unclassified, expressed	K16860|1|3e-14|82.0|zma:103631261|phospholipase D3/4 [EC:3.1.4.4]	-	-	-
XLOC_001848|-	Chr1:21888683-21889977	0.723935	0.868198	0.616104	4.68573	4.49504	4.80316	2.6628	Up	0.951012	NA	NA	NA	NA	NA
XLOC_002028|-	Chr1:23900972-23903214	3.40442	5.17839	3.83716	0	0	0	-3.04963	Down	0.956249	NA	NA	NA	NA	NA
XLOC_002072|-	Chr1:24584316-24584642	0	5.34282	3.89175	8.88434	11.0734	6.12066	1.42167	Up	0.892567	NA	NA	NA	NA	NA
XLOC_002130|LOC_Os01g43970	Chr1:25196537-25202090	3.82855	2.24517	9.38485	0	0	0	-3.36537	Down	0.967536	LOC_Os01g43970:cDNA|transposon protein, putative, unclassified, expressed	K01586|1|5e-35|151|obr:102715270|diaminopimelate decarboxylase [EC:4.1.1.20];K17604|2|1e-34|150|sly:101264979|zinc finger SWIM domain-containing protein 3	-	-	-
XLOC_002318|LOC_Os01g48020	Chr1:27482805-27486965	3.58516	3.07212	4.58205	0	0.970714	0	-2.51177	Down	0.93825	LOC_Os01g48020:cDNA|S-locus-like receptor protein kinase, putative, expressed	K04733|1|3e-88|327|pda:103698097|interleukin-1 receptor-associated kinase 4 [EC:2.7.11.1]	-	GO:0005488//binding	-
XLOC_002467|-	Chr1:29165549-29165935	8.41767	7.9895	7.25895	2.31654	2.45421	2.61126	-1.68074	Down	0.916845	NA	NA	NA	NA	NA
XLOC_002539|-	Chr1:29886278-29887665	1.15858	1.03605	0.993181	2.33954	2.61791	2.47362	1.221	Up	0.808394	NA	NA	NA	NA	NA
XLOC_002586|-	Chr1:30298577-30299347	2.08911	2.83961	4.01202	8.57345	6.92592	7.12958	1.3397	Up	0.879881	NA	NA	NA	NA	NA
XLOC_002802|-	Chr1:32765234-32766290	0	0	0	2.87736	2.75231	2.95654	2.51706	Up	0.925234	NA	NA	NA	NA	NA
XLOC_002819|-	Chr1:32984142-32984445	6.46734	8.10436	9.52487	21.1625	26.3429	25.3155	1.59552	Up	0.922539	NA	NA	NA	NA	NA
XLOC_003114|LOC_Os01g62140	Chr1:35972861-35977444	0	0	0	16.7803	19.5499	14.8547	5.09268	Up	0.99095	LOC_Os01g62140:cDNA|retrotransposon, putative, centromere-specific, expressed	-	GO:0043231//intracellular membrane-bounded organelle	-	-
XLOC_003139|-	Chr1:36248532-36250550	2.53945	3.24007	4.0498	8.93236	8.39785	7.45408	1.33426	Up	0.880618	NA	NA	NA	NA	NA
XLOC_003316|LOC_Os01g65970	Chr1:38291715-38292848	0.923664	0.974843	1.0004	2.42041	2.55213	1.81911	1.22825	Up	0.803539	LOC_Os01g65970:cDNA|transcription factor HBP-1b, putative, expressed	K14431|1|5e-48|189|dosa:Os01t0882200-00|transcription factor TGA	-	-	-
XLOC_003540|LOC_Os01g70720	Chr1:40932880-40943723	1.98458	1.30022	1.90641	3.86425	4.35708	3.50728	1.17589	Up	0.829749	LOC_Os01g70720:cDNA|expressed protein	K00051|1|4e-09|64.7|bdi:100837587|malate dehydrogenase (NADP+) [EC:1.1.1.82]	GO:0043231//intracellular membrane-bounded organelle;GO:0031410//cytoplasmic vesicle;GO:0043231//intracellular membrane-bounded organelle;GO:0031410//cytoplasmic vesicle	GO:0016491//oxidoreductase activity;GO:0016491//oxidoreductase activity	GO:0008152//metabolic process;GO:0008152//metabolic process
XLOC_003541|-	Chr1:40932880-40943723	1.07152	0.860316	0.659021	2.77506	2.32595	2.84518	1.61683	Up	0.866102	NA	NA	NA	NA	NA
XLOC_003741|-	Chr1:43070827-43071342	0	0	0	2.04291	2.1066	2.25387	2.09387	Up	0.886313	NA	NA	NA	NA	NA
XLOC_003751|-	Chr1:43152493-43153726	3.8678	3.89553	5.19093	8.77638	9.24113	8.84162	1.05199	Up	0.830791	NA	NA	NA	NA	NA
XLOC_003802|LOC_Os01g01910	Chr1:495727-497368	2.26089	3.6291	4.174	9.54712	8.72576	8.00868	1.38485	Up	0.888143	LOC_Os01g01910:cDNA|expressed protein	-	-	-	-
XLOC_003806|-	Chr1:537051-537560	0.962882	0.649712	0.976434	1.26868	2.3287	2.77855	1.30023	Up	0.810962	NA	NA	NA	NA	NA
XLOC_003845|LOC_Os01g02520	Chr1:781216-920679	2.61913	3.41772	6.31667	0	0	0	-3.04189	Down	0.955766	LOC_Os01g02520:cDNA|retrotransposon protein, putative, unclassified, expressed	-	GO:0043231//intracellular membrane-bounded organelle	-	-
XLOC_003846|LOC_Os01g02520	Chr1:781216-920679	3.00203	2.39539	4.22605	0	0	0	-2.68159	Down	0.936547	LOC_Os01g02520:cDNA|retrotransposon protein, putative, unclassified, expressed	-	GO:0043231//intracellular membrane-bounded organelle	-	-
XLOC_003848|-	Chr1:781216-920679	4.42337	3.75587	4.32029	0	0	0	-3.05884	Down	0.956554	NA	NA	NA	NA	NA
XLOC_003860|LOC_Os01g02710	Chr1:924118-927047	0	0	0	4.88172	4.95256	5.40869	3.34511	Up	0.966977	LOC_Os01g02710:cDNA|LRk-type protein, putative, expressed	K19041|1|2e-08|59.3|sly:101256794|E3 ubiquitin-protein ligase RNF38/44 [EC:2.3.2.27]	GO:0031410//cytoplasmic vesicle	GO:0004672//protein kinase activity;GO:0000166//nucleotide binding	-
XLOC_003870|LOC_Os01g02800	Chr1:961221-1001986	0	0	0	5.49981	5.59182	6.8929	3.58372	Up	0.974298	LOC_Os01g02800:cDNA|receptor-like kinase ARK1AS, putative, expressed	K04730|1|2e-135|464|dosa:Os01t0115500-00|interleukin-1 receptor-associated kinase 1 [EC:2.7.11.1]	GO:0043231//intracellular membrane-bounded organelle;GO:0031410//cytoplasmic vesicle	GO:0004672//protein kinase activity;GO:0000166//nucleotide binding	-
XLOC_003882|-	Chr1:1099275-1100382	0	0	0	2.67086	3.06921	2.31622	2.42515	Up	0.918802	NA	NA	NA	NA	NA
XLOC_003950|-	Chr1:1812716-1812998	1.16235	1.51498	2.11035	3.5888	3.6058	3.39703	1.14553	Up	0.819021	NA	NA	NA	NA	NA
XLOC_003961|LOC_Os01g04320	Chr1:1925324-1927599	1.38897	1.38197	1.07881	4.51874	5.01211	3.63169	1.7736	Up	0.906244	LOC_Os01g04320:cDNA|transposon protein, putative, unclassified, expressed	-	-	-	-
XLOC_004083|LOC_Os01g06750	Chr1:3196985-3200162	0	0	0	1.60209	2.57096	2.02416	2.04666	Up	0.881127	LOC_Os01g06750:cDNA|verticillium wilt disease resistance protein precursor, putative, expressed	K10406|1|2e-37|157|tcc:TCM_032503|kinesin family member C2/C3	-	-	-
XLOC_004216|LOC_Os01g08870	Chr1:4453671-4454623	1.64939	1.17834	0.996259	3.04951	4.00064	3.45455	1.45788	Up	0.865619	LOC_Os01g08870:cDNA|expressed protein	-	-	-	-
XLOC_004301|LOC_Os01g10460	Chr1:5529996-5533609	24.8568	25.7838	26.8057	10.3992	12.9054	13.2588	-1.0828	Down	0.852273	LOC_Os01g10460:cDNA|expressed protein	-	-	-	-
XLOC_004366|LOC_Os01g11670	Chr1:6295363-6297676	2.0103	2.13419	2.04193	0	0	0	-2.04414	Down	0.880313	LOC_Os01g11670:cDNA|OsSCP2 - Putative Serine Carboxypeptidase homologue, expressed	K09645|1|0.0|833|osa:4325261|vitellogenic carboxypeptidase-like protein [EC:3.4.16.-]	GO:0031410//cytoplasmic vesicle	GO:0004180//carboxypeptidase activity	GO:0019538//protein metabolic process
XLOC_004402|LOC_Os01g12350	Chr1:6747475-6750728	12.4464	9.74517	13.9612	22.3925	26.3689	27.9146	1.08467	Up	0.852273	LOC_Os01g12350:cDNA|retrotransposon protein, putative, unclassified, expressed	K16860|1|8e-19|97.1|zma:103631261|phospholipase D3/4 [EC:3.1.4.4]	-	-	-
XLOC_004497|LOC_Os01g14140	Chr1:7917841-7933722	1.42248	0.980328	1.77678	3.37418	3.4591	3.27919	1.2747	Up	0.838113	LOC_Os01g14140:cDNA|X8 domain containing protein, expressed	K00809|1|3e-20|99.4|pmum:103325206|deoxyhypusine synthase [EC:2.5.1.46];K19619|2|1e-15|83.6|cic:CICLE_v10014440mg|tyrosyl-DNA phosphodiesterase 2 [EC:3.1.4.-];K03006|5|3e-12|72.4|zma:103647659|DNA-directed RNA polymerase II subunit RPB1 [EC:2.7.7.6]	GO:0031410//cytoplasmic vesicle;GO:0031410//cytoplasmic vesicle	-	-
XLOC_004537|-	Chr1:8289506-8290736	0	0	0	10.4993	8.6103	7.58654	4.1536	Up	0.983272	NA	NA	NA	NA	NA
XLOC_004589|LOC_Os01g15740	Chr1:8853815-8857230	0	0	0	2.48575	2.4082	3.33504	2.45575	Up	0.921192	LOC_Os01g15740:cDNA|expressed protein	-	-	-	-
XLOC_004611|LOC_Os01g16100	Chr1:9062419-9071396	2.08588	3.67412	1.51411	4.63354	8.54474	4.8693	1.31096	Up	0.869026	LOC_Os01g16100:cDNA|translin, putative, expressed	-	-	-	-
XLOC_004656|-	Chr1:9653512-9655069	3.36891	2.68502	2.99386	0.718631	0.784572	1.1397	-1.77544	Down	0.888931	NA	NA	NA	NA	NA
XLOC_004789|LOC_Os01g19670	Chr1:11155312-11155895	2.89094	3.57941	6.46559	8.31322	12.4571	5.41662	1.01746	Up	0.823444	LOC_Os01g19670:cDNA|expressed protein	-	-	-	-
XLOC_004949|-	Chr1:13198051-13199568	1.74273	1.84753	1.59891	5.24886	4.15299	3.69375	1.33551	Up	0.860865	NA	NA	NA	NA	NA
XLOC_005194|-	Chr1:16279033-16280434	0.634818	0.929829	0.682195	2.75246	2.39598	1.83976	1.63702	Up	0.859391	NA	NA	NA	NA	NA
XLOC_005267|LOC_Os01g31494	Chr1:17226660-17231293	0.580377	0.488704	0.670486	3.16015	1.68791	2.13277	2.00467	Up	0.88794	LOC_Os01g31494:cDNA|expressed protein	K07513|1|3e-09|62.0|obr:102707435|acetyl-CoA acyltransferase 1 [EC:2.3.1.16]	-	-	-
XLOC_005285|LOC_Os01g31860	Chr1:17452062-17453897	1.30806	0.869326	0.972876	3.02694	3.55831	2.95552	1.59863	Up	0.87589	LOC_Os01g31860:cDNA|hypothetical protein	-	-	-	-
XLOC_005300|-	Chr1:17603799-17604075	0	0	1.13556	4.63354	0.388397	1.6231	1.63766	Up	0.8554	NA	NA	NA	NA	NA
XLOC_005433|-	Chr1:19322329-19322662	2.35861	4.35429	5.1641	10.5466	9.42455	5.798	1.11747	Up	0.846782	NA	NA	NA	NA	NA
XLOC_005500|-	Chr1:20210195-20214073	1.14746	2.40459	2.55115	0.171612	0.28124	0.574574	-2.57053	Down	0.903523	NA	NA	NA	NA	NA
XLOC_005551|-	Chr1:20788309-20788954	0.526337	0.822684	0.730176	2.23565	2.38814	1.57585	1.57616	Up	0.84335	NA	NA	NA	NA	NA
XLOC_005602|-	Chr1:21407673-21409310	0	0.247652	0	3.35361	2.96171	1.99199	2.73517	Up	0.930039	NA	NA	NA	NA	NA
XLOC_005674|-	Chr1:22416039-22417204	0	0	0	2.31087	2.85408	2.38368	2.33125	Up	0.910362	NA	NA	NA	NA	NA
XLOC_005783|LOC_Os01g41950	Chr1:23782326-23785775	2.72416	3.21524	3.02055	0	0	0	-2.57853	Down	0.929962	LOC_Os01g41950:cDNA|expressed protein	-	GO:0043231//intracellular membrane-bounded organelle	-	-
XLOC_005803|LOC_Os01g42200	Chr1:23914147-23919099	0	0	0	2.04587	2.34313	2.20912	2.13709	Up	0.89188	LOC_Os01g42200:cDNA|expressed protein	-	-	-	-
XLOC_005804|-	Chr1:23914147-23919099	0	0	0	4.62329	3.61409	6.07125	3.25385	Up	0.964002	NA	NA	NA	NA	NA
XLOC_005831|-	Chr1:24286536-24287212	0.0613606	0	0.113553	7.64856	8.90991	12.8042	5.44314	Up	0.985789	NA	NA	NA	NA	NA
XLOC_005957|LOC_Os01g45659	Chr1:25931146-25931730	3.6241	4.52792	0	0.290811	0.287004	0.153739	-3.564	Down	0.947351	LOC_Os01g45659:cDNA|expressed protein	-	-	-	-
XLOC_006006|LOC_Os01g46760	Chr1:26652943-26658313	3.49924	2.63901	2.70417	0	0	0	-2.55948	Down	0.928462	LOC_Os01g46760:cDNA|protein phosphatase 2C, putative, expressed	K14497|1|1e-140|500|dosa:Os01t0656200-01|protein phosphatase 2C [EC:3.1.3.16]	-	GO:0003824//catalytic activity	-
XLOC_006047|-	Chr1:27162694-27163926	1.69515	1.866	1.54841	11.6635	7.29918	5.31686	2.24847	Up	0.949537	NA	NA	NA	NA	NA
XLOC_006219|-	Chr1:29195299-29197126	145.389	107.274	111.8	29.5883	35.2045	51.6001	-1.64677	Down	0.931869	NA	NA	NA	NA	NA
XLOC_006531|-	Chr1:32765234-32766290	0	0	0	5.7528	4.68805	3.91852	3.25896	Up	0.964231	NA	NA	NA	NA	NA
XLOC_006610|-	Chr1:33706813-33708231	0.619547	1.24536	0.794377	2.29162	2.2532	1.83196	1.26179	Up	0.804174	NA	NA	NA	NA	NA
XLOC_006802|-	Chr1:35956584-35959346	5.26219	5.71535	7.44643	2.18118	1.89573	2.95956	-1.38866	Down	0.879779	NA	NA	NA	NA	NA
XLOC_007087|-	Chr1:39112538-39112740	1.9296	1.94127	0	1.77064	7.26685	0	1.12569	Up	0.808852	NA	NA	NA	NA	NA
XLOC_007091|-	Chr1:39118146-39128366	5.56613	5.6516	6.12775	3.22093	2.53564	2.64426	-1.04596	Down	0.818029	NA	NA	NA	NA	NA
XLOC_007125|LOC_Os01g67910	Chr1:39465263-39466348	0.85847	1.60115	1.87122	7.44696	6.86406	6.41	2.25838	Up	0.947097	LOC_Os01g67910:cDNA|expressed protein	-	-	-	-
XLOC_007199|-	Chr1:40246555-40247267	10.2437	12.0897	11.0634	0	0	0	-4.47668	Down	0.986781	NA	NA	NA	NA	NA
XLOC_007525|LOC_Os10g02410	Chr10:880202-881230	0.521534	0.400428	0.548487	3.68687	2.68754	1.42699	2.40748	Up	0.915574	LOC_Os10g02410:cDNA|expressed protein	-	-	-	-
XLOC_007769|-	Chr10:3930415-3930618	0	0	0	0	10.5257	0	2.94182	Up	0.950808	NA	NA	NA	NA	NA
XLOC_008302|LOC_Os10g20780,LOC_Os10g20794	Chr10:10539675-10553458	0.614509	0.537103	0.90198	8.02487	7.43443	6.78098	3.43695	Up	0.976459	LOC_Os10g20780:cDNA|retrotransposon, putative, centromere-specific, expressed	K03453|1|8e-19|95.1|mdm:103408058|bile acid:Na+ symporter, BASS family;K10706|2|6e-16|85.5|mdm:103410900|senataxin [EC:3.6.4.-];K09493|3|4e-15|82.8|mdm:103425645|T-complex protein 1 subunit alpha;K12819|4|2e-07|57.0|mdm:103427975|pre-mRNA-processing factor SLU7	GO:0043231//intracellular membrane-bounded organelle	-	-
XLOC_008774|LOC_Os10g30910	Chr10:16121230-16130921	2.56621	2.5027	3.31225	6.94829	6.35747	8.61134	1.38684	Up	0.885118	LOC_Os10g30910:cDNA|transmembrane protein-related, putative, expressed	-	GO:0044464;GO:0044464	-	-
XLOC_008795|-	Chr10:16400075-16401923	0.865092	1.06141	1.15817	2.59265	2.36944	2.27275	1.22984	Up	0.807962	NA	NA	NA	NA	NA
XLOC_008863|LOC_Os10g32940	Chr10:17243233-17244589	1.39934	2.09564	1.93889	9.89784	5.9857	5.38815	1.96888	Up	0.933598	LOC_Os10g32940:cDNA|expressed protein	-	-	-	-
XLOC_008874|-	Chr10:17373851-17374096	12.6135	10.4746	13.8312	4.28441	5.58009	5.10995	-1.30187	Down	0.882957	NA	NA	NA	NA	NA
XLOC_008898|LOC_Os10g33550	Chr10:17685920-17689221	1.75331	1.75964	1.59696	3.80381	4.7627	3.41659	1.22963	Up	0.839333	LOC_Os10g33550:cDNA|alcohol oxidase-related, putative, expressed	K17756|1|3e-55|214|sita:101767034|long-chain-alcohol oxidase [EC:1.1.3.20]	GO:0043231//intracellular membrane-bounded organelle	GO:0016614//oxidoreductase activity, acting on CH-OH group of donors	-
XLOC_008933|LOC_Os10g34150	Chr10:18223706-18227300	5.74367	7.71415	7.11798	0	0	0	-3.77791	Down	0.978188	LOC_Os10g34150:cDNA|nodulin, putative, expressed	K07192|1|0.0|815|dosa:Os10t0482700-00|flotillin	-	-	-
XLOC_008989|-	Chr10:18875392-18876944	3.3351	3.7391	4.35196	7.44196	8.27258	7.73612	1.03729	Up	0.824232	NA	NA	NA	NA	NA
XLOC_009200|LOC_Os10g39460	Chr10:21058116-21064722	1.23547	0.857255	0.997	3.69496	3.98053	3.78491	1.89111	Up	0.908837	LOC_Os10g39460:cDNA|selenium-binding protein-like, putative, expressed	K03452|1|4e-107|390|vvi:100250295|magnesium/proton exchanger;K11000|3|4e-105|383|bvg:104900835|callose synthase [EC:2.4.1.-]	-	-	-
XLOC_009216|LOC_Os10g39720	Chr10:21227453-21228734	0.0723898	0	0	20.3184	8.5616	8.7307	5.13224	Up	0.988509	LOC_Os10g39720:cDNA|homeobox domain containing protein, expressed	K09338|1|4e-17|86.7|dosa:Os10t0561800-01|homeobox-leucine zipper protein	GO:0043231//intracellular membrane-bounded organelle	GO:0003677//DNA binding;GO:0001071//nucleic acid binding transcription factor activity	GO:0006351//transcription, DNA-templated
XLOC_009253|-	Chr10:21615219-21617314	0.527483	0.552982	0.383164	3.252	2.85636	3.95074	2.78088	Up	0.941885	NA	NA	NA	NA	NA
XLOC_009339|LOC_Os10g42150	Chr10:22673162-22679557	4.97027	3.45425	4.8429	16.8142	17.4846	13.171	1.83912	Up	0.937335	LOC_Os10g42150:cDNA|transposon protein, putative, unclassified, expressed	-	GO:0043231//intracellular membrane-bounded organelle	-	-
XLOC_009537|LOC_Os10g03850	Chr10:1743575-1752161	1.26403	0.628482	2.60194	14.5074	10.1573	13.01	3.06738	Up	0.978518	LOC_Os10g03850:cDNA|OsFBX352 - F-box domain containing protein, expressed	-	-	-	-
XLOC_009674|-	Chr10:3614207-3614453	1.30443	4.50077	7.08975	1.20278	0	2.51124	-1.61354	Down	0.891041	NA	NA	NA	NA	NA
XLOC_009703|LOC_Os10g07470	Chr10:3962304-3968558	0.617796	0.503844	0.63088	1.87245	3.07835	2.25813	2.04035	Up	0.891982	LOC_Os10g07470:cDNA|ZOS10-01 - C2H2 zinc finger protein, expressed	-	GO:0043231//intracellular membrane-bounded organelle	-	-
XLOC_009743|-	Chr10:4508809-4509947	1.28612	1.76281	1.76256	11.3405	9.24056	7.11445	2.5251	Up	0.96207	NA	NA	NA	NA	NA
XLOC_009748|-	Chr10:4581703-4582569	3.96174	2.11541	3.77018	14.8698	10.8593	6.98142	1.73195	Up	0.925666	NA	NA	NA	NA	NA
XLOC_009921|LOC_Os10g12300	Chr10:6845392-6846774	1.80241	1.98301	2.1034	7.47339	8.16746	6.84256	1.93281	Up	0.932937	LOC_Os10g12300:cDNA|expressed protein	-	GO:0043231//intracellular membrane-bounded organelle	-	-
XLOC_009950|LOC_Os10g13430	Chr10:7255240-7264447	11.012	11.5856	11.2057	25.1143	21.7193	25.0786	1.08907	Up	0.853976	LOC_Os10g13430:cDNA|transposon protein, putative, CACTA, En/Spm sub-class, expressed	K02328|1|6e-28|127|mdm:103414975|DNA polymerase delta subunit 2;K03013|2|7e-14|81.3|cit:102620712|DNA-directed RNA polymerases I, II, and III subunit RPABC1	GO:0043231//intracellular membrane-bounded organelle	-	-
XLOC_009982|-	Chr10:7620461-7621383	0	0	0	39.8832	0	39.5679	5.73608	Up	0.993365	NA	NA	NA	NA	NA
XLOC_010112|LOC_Os10g18150	Chr10:9212920-9216532	5.2476	8.16832	10.5399	0.562232	0.748739	0.5319	-3.70035	Down	0.97979	LOC_Os10g18150:cDNA|crooked neck, putative, expressed	K12869|1|0.0|1173|dosa:Os10t0328700-01|crooked neck	-	-	-
XLOC_010223|-	Chr10:10306569-10307254	0.662021	0	0.724032	3.69452	4.42563	1.92308	2.41278	Up	0.929149	NA	NA	NA	NA	NA
XLOC_010225|-	Chr10:10311221-10311779	0.495084	0.476773	0.533241	3.18811	3.22446	0.904368	2.28138	Up	0.906167	NA	NA	NA	NA	NA
XLOC_010226|-	Chr10:10312330-10312617	0	0	0.331871	3.72541	3.73969	2.13841	2.85011	Up	0.94069	NA	NA	NA	NA	NA
XLOC_010227|-	Chr10:10312734-10313674	0.818864	0.449218	0.47018	4.28074	3.99425	2.10694	2.57836	Up	0.937106	NA	NA	NA	NA	NA
XLOC_010228|-	Chr10:10314313-10315208	1.45519	0.638756	1.50357	3.93378	4.80066	3.0778	1.71521	Up	0.897727	NA	NA	NA	NA	NA
XLOC_010320|LOC_Os10g22070	Chr10:11397645-11399152	2.71201	2.26488	2.80466	6.32365	5.78607	4.34038	1.07997	Up	0.824461	LOC_Os10g22070:cDNA|glutathione S-transferase, putative, expressed	K00799|1|3e-47|188|obr:102700271|glutathione S-transferase [EC:2.5.1.18]	-	-	-
XLOC_010374|LOC_Os10g23060	Chr10:12021771-12024743	26.7823	22.0206	22.7063	7.28465	7.98852	7.20888	-1.66936	Down	0.92892	LOC_Os10g23060:cDNA|expressed protein	-	-	-	-
XLOC_010403|-	Chr10:12294505-12294814	0	0	0	4.85887	2.97048	6.26084	3.23166	Up	0.963341	NA	NA	NA	NA	NA
XLOC_010405|-	Chr10:12299814-12300656	0	0	0	2.98566	4.40881	3.42732	2.8509	Up	0.946665	NA	NA	NA	NA	NA
XLOC_010470|-	Chr10:13035481-13040799	7.29054	6.17418	6.90709	24.1673	25.751	21.3743	1.80718	Up	0.938911	NA	NA	NA	NA	NA
XLOC_010666|-	Chr10:15372633-15373281	0.457348	0.754106	0.90643	4.31712	3.1013	2.08665	2.16607	Up	0.915497	NA	NA	NA	NA	NA
XLOC_010735|-	Chr10:16078881-16079882	18.6573	0	0	0	0	0	-3.71203	Down	0.976917	NA	NA	NA	NA	NA
XLOC_010744|-	Chr10:16197041-16197603	6.52489	6.2046	6.92808	22.9066	25.65	22.7565	1.85908	Up	0.942089	NA	NA	NA	NA	NA
XLOC_010745|-	Chr10:16199714-16200870	2.10249	1.98834	1.72893	9.81537	9.76313	7.09897	2.19659	Up	0.948927	NA	NA	NA	NA	NA
XLOC_010748|LOC_Os10g31100	Chr10:16273331-16299913	34.551	27.6378	32.6028	3.6605	5.11039	1.95962	-3.14304	Down	0.985179	LOC_Os10g31100:cDNA|hypothetical protein	-	-	-	-
XLOC_010812|-	Chr10:16968449-16968792	1.09216	0	1.1967	1.42574	2.63859	3.656	1.46899	Up	0.847748	NA	NA	NA	NA	NA
XLOC_010830|-	Chr10:17109649-17109902	0	1.14033	1.05026	2.67448	8.11125	4.47609	2.50393	Up	0.948622	NA	NA	NA	NA	NA
XLOC_010930|-	Chr10:18408317-18409918	2.9156	2.81462	2.89898	7.49533	6.87817	5.76311	1.22252	Up	0.857637	NA	NA	NA	NA	NA
XLOC_010988|-	Chr10:19040343-19040777	0	109765	0	116971	102669	111900	1.59475	Up	0.929149	NA	NA	NA	NA	NA
XLOC_011103|-	Chr10:20401380-20406118	2.33379	2.34828	1.96337	10.595	8.11631	11.7064	2.19447	Up	0.950351	NA	NA	NA	NA	NA
XLOC_011196|LOC_Os10g40324	Chr10:21601123-21613523	0.726984	0.83208	1.1112	13.7367	12.2112	8.34291	3.68277	Up	0.984645	LOC_Os10g40324:cDNA|expressed protein	K00696|1|2e-41|138|dosa:Os11t0236100-01|sucrose-phosphate synthase [EC:2.4.1.14]	-	-	-
XLOC_011197|-	Chr10:21621909-21623143	1.24807	1.1174	1.08176	3.91526	3.2291	3.69506	1.65278	Up	0.886999	NA	NA	NA	NA	NA
XLOC_011273|LOC_Os10g41640	Chr10:22423150-22425097	0.424124	0.734846	0.758374	3.51222	3.14582	2.38837	2.23824	Up	0.916514	LOC_Os10g41640:cDNA|transcription factor HBP-1b, putative, expressed	K14431|1|5e-59|226|dosa:Os01t0882200-00|transcription factor TGA	-	-	-
XLOC_011404|LOC_Os11g01990	Chr11:530984-532532	6.20081	4.97156	4.94082	12.3409	12.5237	9.91925	1.11018	Up	0.850417	LOC_Os11g01990:cDNA|expressed protein	-	-	-	-
XLOC_011588|LOC_Os11g05470	Chr11:2451964-2460924	0.943153	0.958641	1.23544	4.18872	3.28043	3.78789	1.84326	Up	0.903981	LOC_Os11g05470:cDNA|RCN1 Centroradialis-like1 homogous to TFL1 gene; contains Pfam profile PF01161: Phosphatidylethanolamine-binding protein, expressed	K16223|1|3e-57|223|cic:CICLE_v10012629mg|protein FLOWERING LOCUS T	-	GO:0005543//phospholipid binding	GO:0009791//post-embryonic development;GO:0048506
XLOC_011962|LOC_Os11g12760	Chr11:7215350-7217027	18.5649	22.7053	19.8059	0	0	0	-5.34757	Down	0.992043	LOC_Os11g12760:cDNA|O-methyltransferase, putative, expressed	K13262|1|4e-54|212|vvi:100243529|isoflavone-7-O-methyltransferase [EC:2.1.1.150];K16040|2|7e-51|201|vvi:100233030|trans-resveratrol di-O-methyltransferase [EC:2.1.1.240];K13230|3|1e-42|174|zma:100147731|2,4,7-trihydroxy-1,4-benzoxazin-3-one-glucoside 7-O-methyltransferase [EC:2.1.1.241];K13259|5|5e-39|162|gmx:100807589|2,7,4'-trihydroxyisoflavanone 4'-O-methyltransferase / isoflavone 4'-O-methylt…	-	-	-
XLOC_011982|-	Chr11:7443740-7460000	0	0	0	3.13846	3.40859	3.31396	2.71677	Up	0.939216	NA	NA	NA	NA	NA
XLOC_011983|-	Chr11:7443740-7460000	0.12977	0.62407	0.180045	3.30754	3.50269	4.01518	3.53503	Up	0.957647	NA	NA	NA	NA	NA
XLOC_011984|-	Chr11:7443740-7460000	0	0.349898	0	1.51881	2.34893	2.4962	2.23707	Up	0.893431	NA	NA	NA	NA	NA
XLOC_012123|-	Chr11:9396895-9398853	0	0.512694	0.587803	4.16657	3.51859	3.85257	2.84977	Up	0.948978	NA	NA	NA	NA	NA
XLOC_012124|-	Chr11:9398924-9399187	0	0	0	4.13696	7.4178	3.85555	3.36086	Up	0.967434	NA	NA	NA	NA	NA
XLOC_012125|-	Chr11:9399725-9401316	0.349097	0.295324	0.515296	2.72572	3.44332	3.25241	3.02218	Up	0.94336	NA	NA	NA	NA	NA
XLOC_012275|LOC_Os11g19790	Chr11:11396633-11404311	7.83947	6.4998	7.00906	16.2938	17.0126	15.2286	1.1849	Up	0.867068	LOC_Os11g19790:cDNA|O-methyltransferase, putative, expressed	K13262|1|1e-34|133|vvi:100243529|isoflavone-7-O-methyltransferase [EC:2.1.1.150];K16040|3|6e-28|112|vvi:100233030|trans-resveratrol di-O-methyltransferase [EC:2.1.1.240];K13230|5|5e-23|108|zma:100147731|2,4,7-trihydroxy-1,4-benzoxazin-3-one-glucoside 7-O-methyltransferase [EC:2.1.1.241]	-	-	-
XLOC_012276|-	Chr11:11396633-11404311	1.48378	8.0642	7.39179	12.3026	7.6281	18.5073	1.18212	Up	0.864094	NA	NA	NA	NA	NA
XLOC_012277|-	Chr11:11396633-11404311	2.43565	7.79407	6.06817	3.3707	1.70498	2.93614	-1.02448	Down	0.808496	NA	NA	NA	NA	NA
XLOC_012418|-	Chr11:13681833-13682085	0	6.37644	0	0	0	0	-2.29796	Down	0.90754	NA	NA	NA	NA	NA
XLOC_012419|-	Chr11:13683640-13686542	15.5216	12.5483	12.8597	0	0	0	-4.77011	Down	0.989145	NA	NA	NA	NA	NA
XLOC_012432|-	Chr11:13829488-13829959	0	0	0	1.97482	2.26244	2.96698	2.26388	Up	0.903905	NA	NA	NA	NA	NA
XLOC_012508|LOC_Os11g25750	Chr11:14684501-14687531	0	0	0	1.82783	2.78995	3.11707	2.36641	Up	0.913362	LOC_Os11g25750:cDNA|expressed protein	-	-	-	-
XLOC_012586|LOC_Os11g27130	Chr11:15609278-15615306	3.07512	3.46602	3.23315	9.35064	6.39759	6.34132	1.1763	Up	0.853162	LOC_Os11g27130:cDNA|HAT dimerisation protein, putative, expressed	-	-	-	-
XLOC_012711|-	Chr11:17045458-17045880	4.37323	4.35878	5.89873	1.7942	2.41377	0.812836	-1.54301	Down	0.889008	NA	NA	NA	NA	NA
XLOC_012827|LOC_Os11g31850	Chr11:18718379-18719928	0	0	0	4.49076	3.70362	3.46149	2.95802	Up	0.951978	LOC_Os11g31850:cDNA|expressed protein	-	-	-	-
XLOC_013030|-	Chr11:21223879-21224574	0	0	0	3.1726	1.7553	1.47124	2.09292	Up	0.886313	NA	NA	NA	NA	NA
XLOC_013090|LOC_Os11g37190	Chr11:21966455-21971660	4.22579	6.90016	4.94995	0.711604	1.61505	1.88097	-1.93382	Down	0.924115	LOC_Os11g37190:cDNA|allergen-related, putative, expressed	-	-	-	-
XLOC_013119|-	Chr11:22300095-22301415	1.17644	1.25098	1.14028	3.1991	2.81099	2.28054	1.21649	Up	0.816402	NA	NA	NA	NA	NA
XLOC_013139|LOC_Os11g37870	Chr11:22439364-22445742	6.13108	4.21983	3.25453	0	1.83775	0.780136	-2.12554	Down	0.929861	LOC_Os11g37870:cDNA|stripe rust resistance protein Yr10, putative, expressed	K13457|1|2e-178|627|sita:101784866|disease resistance protein RPM1	-	-	-
XLOC_013238|-	Chr11:23661520-23664729	1.32896	1.07213	1.21957	3.8139	4.36466	3.0308	1.63038	Up	0.886465	NA	NA	NA	NA	NA
XLOC_013343|LOC_Os11g41610	Chr11:24973758-24975308	169.046	182.096	163.237	85.5804	73.4015	83.8098	-1.08311	Down	0.858018	LOC_Os11g41610:cDNA|40S ribosomal protein S29, putative, expressed	K02980|1|1e-30|131|dosa:Os12t0508300-01|small subunit ribosomal protein S29e	GO:0030529//ribonucleoprotein complex	GO:0005198//structural molecule activity	GO:0010467//gene expression
XLOC_013356|-	Chr11:25210460-25210779	3.97687	6.70663	6.28029	20.717	13.3061	8.06505	1.31096	Up	0.886237	NA	NA	NA	NA	NA
XLOC_013498|LOC_Os11g44420	Chr11:26874422-26876117	1.18185	1.33923	0.878627	5.60208	5.02429	4.11381	2.11627	Up	0.93192	LOC_Os11g44420:cDNA|expressed protein	K04730|1|3e-70|265|dosa:Os11t0664000-01|interleukin-1 receptor-associated kinase 1 [EC:2.7.11.1]	-	-	-
XLOC_013543|-	Chr11:27277727-27278284	0	0	0	3.59668	3.12852	1.15227	2.39277	Up	0.915446	NA	NA	NA	NA	NA
XLOC_013580|-	Chr11:27731763-27732679	2.09716	1.0842	1.8701	3.70179	4.20615	5.52788	1.41131	Up	0.870907	NA	NA	NA	NA	NA
XLOC_013581|-	Chr11:27733177-27733784	2.59855	2.57007	3.40231	5.85578	6.91884	6.47936	1.16763	Up	0.847671	NA	NA	NA	NA	NA
XLOC_013606|-	Chr11:28024323-28025499	3.52921	3.41403	2.81262	4.90327	8.21768	7.03991	1.04722	Up	0.823012	NA	NA	NA	NA	NA
XLOC_013641|-	Chr11:28472368-28472706	4.08296	3.5249	1.03514	6.76514	6.11256	4.91014	1.04129	Up	0.816021	NA	NA	NA	NA	NA
XLOC_013642|-	Chr11:28473290-28473751	2.30151	1.88813	2.01189	4.4327	4.17324	4.34346	1.06219	Up	0.809055	NA	NA	NA	NA	NA
XLOC_013754|-	Chr11:470619-471091	0.440621	0.531413	1.62255	2.27784	2.66342	1.86091	1.39049	Up	0.828274	NA	NA	NA	NA	NA
XLOC_013818|-	Chr11:1028112-1030353	0.792407	0.554976	0.765214	2.28394	2.54127	2.7663	1.84537	Up	0.883415	NA	NA	NA	NA	NA
XLOC_013934|LOC_Os11g04960	Chr11:2124797-2127886	0.949558	0.639026	1.03062	2.32784	2.77003	2.67669	1.56963	Up	0.860128	LOC_Os11g04960:cDNA|no apical meristem protein, putative, expressed	-	-	-	-
XLOC_014291|LOC_Os11g11210	Chr11:6201168-6205040	11.0177	11.4498	10.8161	5.77631	4.7472	5.63234	-1.04275	Down	0.831961	LOC_Os11g11210:cDNA|OsClp12 - Putative Clp protease homologue, expressed	-	-	GO:0042623//ATPase activity, coupled	GO:0019538//protein metabolic process
XLOC_014377|-	Chr11:7326723-7327572	4.50431	4.71147	3.76195	1.81386	1.95167	1.4272	-1.32147	Down	0.857738	NA	NA	NA	NA	NA
XLOC_014444|-	Chr11:8133080-8133286	0	8.46064	3.05911	6.18944	17.4457	9.49389	1.46269	Up	0.900346	NA	NA	NA	NA	NA
XLOC_014446|-	Chr11:8135165-8135606	3.5065	2.66087	5.75623	13.8711	7.10237	6.0893	1.18249	Up	0.858527	NA	NA	NA	NA	NA
XLOC_014647|-	Chr11:10567078-10567474	1.4047	0.302047	1.43103	3.06887	4.49678	2.16229	1.63239	Up	0.879856	NA	NA	NA	NA	NA
XLOC_014650|LOC_Os11g18750	Chr11:10634147-10638504	3.90869	4.01368	4.66278	0.392604	0.450526	1.17678	-2.63936	Down	0.94697	LOC_Os11g18750:cDNA|expressed protein	-	-	-	-
XLOC_014719|-	Chr11:11607888-11609248	0.271489	0.875789	1.05467	3.48517	3.86225	2.20101	2.11648	Up	0.91387	NA	NA	NA	NA	NA
XLOC_014795|-	Chr11:12891428-12891643	24.4817	5.1468	9.34376	1.18357	7.25798	4.87227	-1.54952	Down	0.912014	NA	NA	NA	NA	NA
XLOC_014802|LOC_Os11g22530	Chr11:12941789-12950400	0.59393	0.363092	0.864059	3.95715	5.43987	4.74684	2.95731	Up	0.95846	LOC_Os11g22530:cDNA|retrotransposon protein, putative, Ty3-gypsy subclass, expressed	K06883|1|6e-81|303|mdm:103443119|uncharacterized protein;K13457|5|4e-48|194|pmum:103334684|disease resistance protein RPM1	-	-	-
XLOC_014952|-	Chr11:14853340-14853984	2.57188	2.02982	2.01264	6.53577	10.3113	5.79153	1.77512	Up	0.923022	NA	NA	NA	NA	NA
XLOC_015049|-	Chr11:16200979-16201908	7.20628	9.99763	8.92372	25.6669	22.1963	21.9874	1.4187	Up	0.90421	NA	NA	NA	NA	NA
XLOC_015050|-	Chr11:16202164-16202463	0	0	0	0	4.47353	5.64509	2.82356	Up	0.945012	NA	NA	NA	NA	NA
XLOC_015051|-	Chr11:16202729-16203169	0	0	0	8.26464	6.08124	5.99113	3.76107	Up	0.977807	NA	NA	NA	NA	NA
XLOC_015052|-	Chr11:16203846-16204550	0	0	0	9.45263	4.19976	7.68351	3.83025	Up	0.978951	NA	NA	NA	NA	NA
XLOC_015053|-	Chr11:16205488-16205844	0	0	0	8.55097	6.29101	12.5661	4.19157	Up	0.983679	NA	NA	NA	NA	NA
XLOC_015055|-	Chr11:16222906-16223488	0	0	0	23.7011	12.0542	21.0623	5.2433	Up	0.991534	NA	NA	NA	NA	NA
XLOC_015059|LOC_Os11g28310,LOC_Os11g28320	Chr11:16281676-16291941	3.98035	3.19372	3.20167	11.5692	12.2716	14.8251	1.89785	Up	0.93914	LOC_Os11g28310:cDNA|P21-Rho-binding domain containing protein, putative, expressed	-	-	-	-
XLOC_015062|LOC_Os11g28410	Chr11:16349441-16367354	39.9896	56.1741	57.9783	238.885	186.103	165.056	1.93656	Up	0.951647	LOC_Os11g28410:cDNA|retrotransposon protein, putative, unclassified, expressed	K01590|1|0.0|668|dosa:Os11t0473832-00|histidine decarboxylase [EC:4.1.1.22]	-	-	-
XLOC_015097|LOC_Os11g29060	Chr11:16828386-16838788	0.861791	0.7614	0.500846	2.70779	1.85402	1.99887	1.62704	Up	0.852807	LOC_Os11g29060:cDNA|expressed protein	-	GO:0043231//intracellular membrane-bounded organelle	-	-
XLOC_015188|-	Chr11:17983557-17984306	6.03749	13.2834	8.53443	4.70493	4.48667	4.55118	-1.01928	Down	0.824639	NA	NA	NA	NA	NA
XLOC_015212|LOC_Os11g31320	Chr11:18266244-18268817	0.310701	0	0.370428	1.94997	1.96768	2.12136	2.35415	Up	0.894346	LOC_Os11g31320:cDNA|retrotransposon protein, putative, unclassified	K18577|1|8e-34|144|mdm:103414113|mannosylglycoprotein endo-beta-mannosidase [EC:3.2.1.152];K17982|2|1e-21|103|egr:104442660|geranyllinalool synthase [EC:4.2.3.144];K11000|3|4e-21|102|zma:103644393|callose synthase [EC:2.4.1.-];K00815|4|3e-19|96.3|bvg:104891474|tyrosine aminotransferase [EC:2.6.1.5];K05391|5|4e-15|82.4|mtr:MTR_4g007200|cyclic nucleotide gated channel, other eukaryote	GO:0043231//intracellular membrane-bounded organelle	GO:0003676//nucleic acid binding;GO:0034061//DNA polymerase activity	GO:0006260//DNA replication
XLOC_015372|LOC_Os11g34650	Chr11:20278036-20281449	3.12037	2.31263	4.1434	6.77959	6.73003	6.11162	1.03486	Up	0.817089	LOC_Os11g34650:cDNA|expressed protein	-	-	-	-
XLOC_015402|-	Chr11:20616684-20618417	0.763143	1.01706	0.795913	1.83566	2.15015	2.18343	1.2599	Up	0.801073	NA	NA	NA	NA	NA
XLOC_015450|LOC_Os11g36020	Chr11:21175717-21177655	0	8.72574	0	0	0	0	-2.69685	Down	0.937742	LOC_Os11g36020:cDNA|leucine rich repeat protein, putative, expressed	K13466|1|4e-87|323|sly:543900|EIX receptor 1/2;K13420|4|4e-58|226|bvg:104883663|LRR receptor-like serine/threonine-protein kinase FLS2 [EC:2.7.11.1]	GO:0031410//cytoplasmic vesicle	-	-
XLOC_015483|-	Chr11:21585980-21590666	1.91679	1.87962	2.04753	4.43161	4.21751	3.44138	1.04886	Up	0.802725	NA	NA	NA	NA	NA
XLOC_015525|LOC_Os11g37610	Chr11:22199409-22202963	1.23357	1.6562	1.59288	2.86382	4.28088	4.52796	1.38071	Up	0.861221	LOC_Os11g37610:cDNA|expressed protein	K10400|1|9e-14|77.4|dosa:Os03t0587200-01|kinesin family member 15	GO:0015630//microtubule cytoskeleton	GO:0003774//motor activity;GO:0032559	GO:0007017//microtubule-based process
XLOC_015600|LOC_Os11g38970	Chr11:23187868-23193499	1.4854	1.40221	1.47348	3.18958	2.89026	3.41322	1.12218	Up	0.806742	LOC_Os11g38970:cDNA|expressed protein	-	-	-	-
XLOC_015633|-	Chr11:23548129-23548529	17.8715	13.4473	9.66605	5.43612	8.37608	4.68716	-1.14762	Down	0.859772	NA	NA	NA	NA	NA
XLOC_015676|LOC_Os11g40410	Chr11:24089399-24094213	17.9879	17.9355	12.9205	5.04032	6.08838	6.5262	-1.46811	Down	0.906625	LOC_Os11g40410:cDNA|expressed protein	-	-	-	-
XLOC_015695|LOC_Os11g40674	Chr11:24273189-24274978	0.77188	1.03243	1.31833	2.99613	3.47836	2.44783	1.51465	Up	0.862416	LOC_Os11g40674:cDNA|expressed protein	-	-	-	-
XLOC_015737|-	Chr11:24959055-24960181	0.434358	0.506063	0	8.58046	7.77302	7.33223	4.03945	Up	0.980959	NA	NA	NA	NA	NA
XLOC_015830|LOC_Os11g43320	Chr11:26139956-26144261	1.51001	1.65872	1.65728	3.52893	3.43338	3.74756	1.15004	Up	0.819936	LOC_Os11g43320:cDNA|NBS-LRR type disease resistance protein, putative, expressed	K13457|1|6e-74|280|sbi:SORBI_05g024070|disease resistance protein RPM1	-	-	-
XLOC_015889|-	Chr11:26981666-26982397	7.08876	3.06502	4.99264	10.1295	11.077	15.9028	1.2928	Up	0.88105	NA	NA	NA	NA	NA
XLOC_015904|-	Chr11:27220784-27221412	0	0	0	2.90903	2.16771	2.66565	2.36782	Up	0.913362	NA	NA	NA	NA	NA
XLOC_015910|LOC_Os11g45090	Chr11:27282231-27285045	0	0	0	2.23135	1.84045	2.85301	2.20681	Up	0.898592	LOC_Os11g45090:cDNA|NB-ARC domain containing protein, expressed	K19613|1|5e-113|409|pda:103698421|leucine-rich repeat protein SHOC2;K15078|2|3e-105|384|egu:105060316|structure-specific endonuclease subunit SLX1 [EC:3.6.1.-]	-	-	-
XLOC_015949|-	Chr11:27756228-27757458	0	0	2.65268	3.5909	1.82867	8.36689	1.91622	Up	0.91837	NA	NA	NA	NA	NA
XLOC_016016|-	Chr11:28696347-28697515	4.51724	5.57796	3.91505	1.00647	0.804279	1.2304	-2.20379	Down	0.933649	NA	NA	NA	NA	NA
XLOC_016035|LOC_Os11g47910	Chr11:28894998-28901002	1.81783	1.65157	2.28526	4.92782	5.23524	5.62361	1.4559	Up	0.882677	LOC_Os11g47910:cDNA|SCARECROW, putative, expressed	K14494|1|4e-38|160|pop:POPTR_0005s14540g|DELLA protein	-	-	-
XLOC_016117|LOC_Os12g02210	Chr12:689599-691181	0.13791	0	0	26.9254	3.52979	12.3484	5.23327	Up	0.989679	LOC_Os12g02210:cDNA|RING finger protein, putative, expressed	K19038|1|4e-08|58.5|fve:101301022|E3 ubiquitin-protein ligase ATL41 [EC:2.3.2.27];K19039|2|4e-07|55.5|jcu:105640104|E3 ubiquitin-protein ligase ATL7/58/59 [EC:2.3.2.27];K10664|3|8e-07|54.3|ppp:PHYPADRAFT_48685|E3 ubiquitin-protein ligase ATL6/9/15/31/42/55 [EC:2.3.2.27]	-	GO:0046872//metal ion binding	-
XLOC_016136|-	Chr12:871801-872861	0	0	0	5.19467	4.76649	2.98058	3.109	Up	0.95846	NA	NA	NA	NA	NA
XLOC_016203|LOC_Os12g03870	Chr12:1594466-1600962	1.84726	1.75179	1.82869	3.79874	4.60998	4.4525	1.2446	Up	0.844265	LOC_Os12g03870:cDNA|major facilitator superfamily antiporter, putative, expressed	K12818|1|2e-52|207|smo:SELMODRAFT_429199|ATP-dependent RNA helicase DHX8/PRP22 [EC:3.6.4.13];K17866|2|2e-20|101|ota:Ot07g02460|diphthamide biosynthesis protein 2;K12670|3|1e-16|88.6|egr:104455554|oligosaccharyltransferase complex subunit beta	GO:0044464	-	-
XLOC_016286|-	Chr12:2544723-2546218	0.905124	1.18541	1.53854	6.50841	6.04597	4.46951	2.22989	Up	0.940945	NA	NA	NA	NA	NA
XLOC_016426|LOC_Os12g08040	Chr12:4088701-4090174	0	0	0	3.09318	3.04224	1.90217	2.4218	Up	0.918268	LOC_Os12g08040:cDNA|retrotransposon protein, putative, unclassified	K01738|1|1e-32|138|pda:103718378|cysteine synthase A [EC:2.5.1.47];K16196|2|5e-30|130|pda:103708605|eukaryotic translation initiation factor 2-alpha kinase 4 [EC:2.7.11.1];K13457|3|1e-15|82.0|gmx:100804137|disease resistance protein RPM1;K10406|4|3e-14|77.8|mtr:MTR_2g064820|kinesin family member C2/C3	GO:0044427//chromosomal part;GO:0043231//intracellular membrane-bounded organelle	GO:0004175//endopeptidase activity;GO:0003676//nucleic acid binding;GO:0034061//DNA polymerase activity	GO:0006260//DNA replication;GO:0019538//protein metabolic process;GO:0006325//chromatin organization
XLOC_016436|LOC_Os12g08260	Chr12:4209129-4216353	0.338713	0.232917	0.221769	3.13284	2.39583	1.97557	3.24159	Up	0.935225	LOC_Os12g08260:cDNA|dehydrogenase E1 component domain containing protein, expressed	K00166|1|0.0|551|dosa:Os12t0183100-01|2-oxoisovalerate dehydrogenase E1 component alpha subunit [EC:1.2.4.4]	-	-	-
XLOC_016447|-	Chr12:4358925-4360768	2.07638	1.48616	2.63897	10.5286	10.7157	12.1766	2.43006	Up	0.961308	NA	NA	NA	NA	NA
XLOC_016448|-	Chr12:4360879-4361372	0.407338	0.589197	1.4074	3.73582	2.65201	2.83576	1.93993	Up	0.901591	NA	NA	NA	NA	NA
XLOC_016584|-	Chr12:5988866-5989591	2.551	4.21089	1.95116	0	0	0	-2.53822	Down	0.926937	NA	NA	NA	NA	NA
XLOC_016638|-	Chr12:6638402-6639276	0.772259	0.659197	0.59666	2.75995	2.1972	1.58779	1.69024	Up	0.860281	NA	NA	NA	NA	NA
XLOC_016725|-	Chr12:7557029-7557766	0.921055	1.51004	2.05701	3.94229	4.18634	3.51862	1.37581	Up	0.861043	NA	NA	NA	NA	NA
XLOC_016838|-	Chr12:8892770-8893093	3.32926	1.99252	4.90169	0.95333	0	0.502918	-2.38572	Down	0.928793	NA	NA	NA	NA	NA
XLOC_017107|-	Chr12:12226715-12229193	2.36071	1.53266	1.75621	3.45296	4.59736	4.33815	1.13278	Up	0.823622	NA	NA	NA	NA	NA
XLOC_017109|-	Chr12:12240350-12242538	122.933	124.882	137.309	57.153	63.3073	71.043	-1.00795	Down	0.840096	NA	NA	NA	NA	NA
XLOC_017265|LOC_Os12g24530	Chr12:14009938-14010838	1.32074	1.86259	1.07163	4.56903	3.95853	2.89024	1.42407	Up	0.865314	LOC_Os12g24530:cDNA|zinc finger, C3HC4 type domain containing protein, expressed	K19038|1|2e-18|92.8|sita:101770527|E3 ubiquitin-protein ligase ATL41 [EC:2.3.2.27]	-	GO:0046872//metal ion binding	-
XLOC_017457|LOC_Os12g28520	Chr12:16852380-16853275	0.451557	0	0.4172	3.0518	3.78177	1.27568	2.5667	Up	0.924064	LOC_Os12g28520:cDNA|abscisic acid-inducible, putative, expressed	-	-	-	-
XLOC_017567|-	Chr12:18385923-18387850	24.2109	18.1977	16.7456	8.003	9.72489	9.80768	-1.10318	Down	0.854586	NA	NA	NA	NA	NA
XLOC_017973|LOC_Os12g38020	Chr12:23354817-23359583	3.78869	3.5739	2.30176	0.696154	0.535909	0.541201	-2.44627	Down	0.928869	LOC_Os12g38020:cDNA|retrotransposon protein, putative, unclassified, expressed	K18577|1|2e-136|488|mdm:103414113|mannosylglycoprotein endo-beta-mannosidase [EC:3.2.1.152];K11000|2|3e-106|387|zma:103644393|callose synthase [EC:2.4.1.-];K07466|3|2e-65|252|mtr:MTR_5g026890|replication factor A1;K15115|4|1e-38|163|egr:104435557|solute carrier family 25 (mitochondrial folate transporter), member 32;K09286|5|3e-34|148|bdi:100841289|EREBP-like factor	-	-	-
XLOC_017974|LOC_Os12g38090	Chr12:23393948-23395710	4.97595	3.59183	2.53926	0	0	0	-2.88844	Down	0.948495	LOC_Os12g38090:cDNA|OsFBX456 - F-box domain containing protein, expressed	K01889|1|2e-06|54.3|tcc:TCM_020258|phenylalanyl-tRNA synthetase alpha chain [EC:6.1.1.20]	-	-	-
XLOC_017986|LOC_Os12g38220	Chr12:23483105-23483899	2.19775	3.14362	3.25811	0	0	0	-2.51929	Down	0.925386	LOC_Os12g38220:cDNA|expressed protein	-	-	-	-
XLOC_018095|LOC_Os12g40115	Chr12:24815282-24820047	36.3634	39.7458	34.2517	21.1205	8.84703	6.26399	-1.60691	Down	0.92531	LOC_Os12g40115:cDNA|expressed protein	-	-	-	-
XLOC_018133|-	Chr12:25226534-25227060	0	0	0	104.815	101.776	66.6017	7.50881	Up	0.99639	NA	NA	NA	NA	NA
XLOC_018213|-	Chr12:26238502-26238886	12.1887	6.9515	8.56588	0	0	0	-4.20717	Down	0.983959	NA	NA	NA	NA	NA
XLOC_018278|-	Chr12:27038973-27039312	0	0	0	2.93748	2.71922	2.21516	2.39174	Up	0.915091	NA	NA	NA	NA	NA
XLOC_018283|-	Chr12:27072901-27078227	5.26186	5.66024	5.99543	0	0	0	-3.49548	Down	0.971858	NA	NA	NA	NA	NA
XLOC_018326|-	Chr12:998-2636	3.56527	3.37317	2.91214	9.77449	10.2974	8.53614	1.53814	Up	0.906549	NA	NA	NA	NA	NA
XLOC_018503|LOC_Os12g04200	Chr12:1766098-1769227	1.38661	1.05299	2.97988	5.63562	6.24074	7.13212	1.81042	Up	0.921395	LOC_Os12g04200:cDNA|GRAS family transcription factor containing protein, expressed	K14494|1|2e-37|158|egr:104438490|DELLA protein	GO:0043231//intracellular membrane-bounded organelle	-	-
XLOC_018666|-	Chr12:3633614-3633865	0	0	0	4.42039	8.94191	4.04363	3.53654	Up	0.972951	NA	NA	NA	NA	NA
XLOC_018667|LOC_Os12g07390,LOC_Os12g07400	Chr12:3641688-3653902	28.9044	33.0837	37.4709	0.339751	0.326221	0.421594	-6.51493	Down	0.994026	LOC_Os12g07390:cDNA|expressed protein	-	-	-	-
XLOC_018668|LOC_Os12g07400	Chr12:3641688-3653902	17.9498	21.7915	26.0097	1.11611	0.807061	0.645692	-4.67781	Down	0.992094	LOC_Os12g07400:cDNA|expressed protein	-	-	-	-
XLOC_018751|-	Chr12:4622654-4622992	1.58782	2.42337	4.14055	0	0.210778	1.56232	-1.84245	Down	0.887203	NA	NA	NA	NA	NA
XLOC_018755|-	Chr12:4658088-4658669	2.16495	2.9773	2.49974	10.5706	10.0726	5.62673	1.78139	Up	0.925844	NA	NA	NA	NA	NA
XLOC_018844|-	Chr12:5639310-5641125	0.731373	0.786298	0.947331	2.85726	3.0142	2.48785	1.7618	Up	0.883008	NA	NA	NA	NA	NA
XLOC_018906|-	Chr12:6224079-6509781	1.325	2.637	2.05468	0	0	0	-2.00401	Down	0.876551	NA	NA	NA	NA	NA
XLOC_018938|-	Chr12:6823135-6825311	3.71452	1.82281	4.21429	8.66099	6.48686	6.12083	1.12502	Up	0.843426	NA	NA	NA	NA	NA
XLOC_019129|-	Chr12:9312430-9313098	3.74676	3.36283	6.41294	13.3845	17.3209	15.3983	1.76952	Up	0.932657	NA	NA	NA	NA	NA
XLOC_019131|LOC_Os12g16310	Chr12:9320751-9330699	1.71099	3.36548	0	5.26433	8.51305	15.9733	2.4155	Up	0.95935	LOC_Os12g16310:cDNA|retrotransposon, putative, centromere-specific, expressed	K03453|1|4e-18|92.8|mdm:103408058|bile acid:Na+ symporter, BASS family;K09493|2|3e-15|83.6|mdm:103425645|T-complex protein 1 subunit alpha;K10706|3|9e-13|75.1|mdm:103410900|senataxin [EC:3.6.4.-];K12819|4|2e-09|64.3|mdm:103427975|pre-mRNA-processing factor SLU7	-	-	-
XLOC_019279|-	Chr12:11087186-11087859	3.08816	3.9792	2.28587	9.56473	9.65816	5.61141	1.4088	Up	0.890457	NA	NA	NA	NA	NA
XLOC_019523|LOC_Os12g24870	Chr12:14255862-14261254	0	0	0.45325	92.231	117.668	108.054	7.77339	Up	0.996543	LOC_Os12g24870:cDNA|SWIM zinc finger family protein, putative, expressed	K17604|1|2e-20|100|mus:103988948|zinc finger SWIM domain-containing protein 3	-	-	-
XLOC_019524|-	Chr12:14255862-14261254	0	0	0	132.798	196.205	128.107	8.25144	Up	0.996873	NA	NA	NA	NA	NA
XLOC_019545|LOC_Os12g25280	Chr12:14540616-14541916	3.46542	2.02907	2.5862	1.87919	1.02315	0.760926	-1.14135	Down	0.800107	LOC_Os12g25280:cDNA|expressed protein	-	-	-	-
XLOC_019576|LOC_Os12g25800	Chr12:14960524-14965049	2.52074	2.51028	1.30806	5.75232	4.8987	5.39555	1.33992	Up	0.869077	LOC_Os12g25800:cDNA|expressed protein	-	-	-	-
XLOC_019911|-	Chr12:19457280-19457501	40.7275	21.9184	32.9148	8.0946	14.4502	11.4953	-1.48918	Down	0.913286	NA	NA	NA	NA	NA
XLOC_019922|LOC_Os12g32536	Chr12:19634488-19642068	6.48394	6.00978	7.29101	14.9352	13.8802	12.9527	1.07801	Up	0.84607	LOC_Os12g32536:cDNA|expressed protein	-	-	GO:0005515//protein binding;GO:0005515//protein binding	-
XLOC_020155|-	Chr12:22239452-22240819	3.67961	4.11701	4.05637	14.6466	13.0016	12.0199	1.74273	Up	0.928971	NA	NA	NA	NA	NA
XLOC_020416|-	Chr12:25863401-25864460	0	0	0	2.50527	2.68238	2.24646	2.3092	Up	0.908532	NA	NA	NA	NA	NA
XLOC_020560|LOC_Os12g44300	Chr12:27461635-27464384	2.04625	1.56237	2.00501	5.1155	5.99421	6.12981	1.61871	Up	0.9021	LOC_Os12g44300:cDNA|CHX28, putative, expressed	-	-	-	GO:0006810//transport
XLOC_020608|-	Chr2:460086-460771	2.28698	1.62024	2.17209	6.13859	4.81777	4.32693	1.32998	Up	0.866051	NA	NA	NA	NA	NA
XLOC_020651|-	Chr2:995762-997103	2.76776	1.00527	0.158404	3.3971	3.6973	5.46983	1.67619	Up	0.897244	NA	NA	NA	NA	NA
XLOC_020689|LOC_Os02g03370	Chr2:1366148-1369122	1.94279	1.26279	1.91985	4.09552	4.75705	3.73399	1.29614	Up	0.853442	LOC_Os02g03370:cDNA|expressed protein	-	-	-	-
XLOC_020755|-	Chr2:1985697-1985925	3.73012	3.70202	7.60281	0	2.61976	1.77861	-1.61795	Down	0.8976	NA	NA	NA	NA	NA
XLOC_020846|-	Chr2:2927238-2927656	5.29478	6.86917	4.60547	1.69825	1.16569	2.34751	-1.68608	Down	0.908684	NA	NA	NA	NA	NA
XLOC_020885|-	Chr2:3211291-3211776	3.66984	4.75314	7.14682	0	0	0	-3.37572	Down	0.967968	NA	NA	NA	NA	NA
XLOC_020918|LOC_Os02g06970	Chr2:3547053-3551330	3.48629	4.03341	2.85403	6.41188	7.00034	7.47949	1.01	Up	0.814191	LOC_Os02g06970:cDNA|expressed protein	-	-	-	-
XLOC_020923|-	Chr2:3572263-3573175	0.910573	1.33837	1.38889	12.8066	11.768	13.3799	3.38312	Up	0.982433	NA	NA	NA	NA	NA
XLOC_021057|-	Chr2:4988019-4988431	0.287086	0.693958	1.84443	2.42159	1.6011	3.9817	1.5023	Up	0.854484	NA	NA	NA	NA	NA
XLOC_021117|-	Chr2:5847674-5850612	1.57105	1.48524	1.91808	2.98636	3.76534	4.58542	1.18847	Up	0.83013	NA	NA	NA	NA	NA
XLOC_021157|-	Chr2:6291712-6291922	0	0	0	4.09816	6.99221	0	2.94989	Up	0.951368	NA	NA	NA	NA	NA
XLOC_021342|-	Chr2:8520768-8522279	2.74724	2.11153	3.5862	5.25002	7.98207	6.09714	1.19462	Up	0.851535	NA	NA	NA	NA	NA
XLOC_021343|-	Chr2:8522802-8523130	3.68384	2.1486	3.35914	8.00346	5.70566	11.1006	1.43252	Up	0.89277	NA	NA	NA	NA	NA
XLOC_021344|-	Chr2:8523628-8524396	3.01716	2.21116	3.07907	6.47743	6.61771	4.44649	1.07832	Up	0.826952	NA	NA	NA	NA	NA
XLOC_021362|LOC_Os02g15670	Chr2:8824213-8826637	1.14554	1.38323	0.912551	4.39396	3.97504	3.32568	1.76482	Up	0.900269	LOC_Os02g15670:cDNA|expressed protein	-	-	-	-
XLOC_021461|-	Chr2:9949590-9950650	2.07396	1.44455	1.7075	5.06797	4.73533	3.2485	1.32047	Up	0.857815	NA	NA	NA	NA	NA
XLOC_021479|-	Chr2:10205933-10206697	0.978718	0.791947	0.763423	2.58057	3.11717	3.03732	1.78535	Up	0.887965	NA	NA	NA	NA	NA
XLOC_021953|-	Chr2:16187426-16188389	0.45352	1.37862	1.15695	3.97061	3.90659	2.42054	1.78455	Up	0.895821	NA	NA	NA	NA	NA
XLOC_022059|LOC_Os02g29370	Chr2:17442529-17445593	2.45139	1.40994	2.05942	4.02951	4.99033	5.78972	1.32268	Up	0.863509	LOC_Os02g29370:cDNA|transposon protein, putative, Mariner sub-class, expressed	K01586|1|1e-39|164|obr:102715270|diaminopimelate decarboxylase [EC:4.1.1.20]	-	-	-
XLOC_022203|LOC_Os02g32440	Chr2:19180233-19181714	1.2406	0.991374	1.15269	3.17939	2.65368	2.76291	1.34465	Up	0.83918	LOC_Os02g32440:cDNA|expressed protein	-	GO:0031410//cytoplasmic vesicle	GO:0004672//protein kinase activity;GO:0032559	GO:0006464//cellular protein modification process
XLOC_022287|LOC_Os02g34190	Chr2:20450543-20456480	41.7197	41.0095	39.7997	16.7531	13.7378	10.5818	-1.57687	Down	0.922997	LOC_Os02g34190:cDNA|expressed protein	-	GO:0043231//intracellular membrane-bounded organelle;GO:0031410//cytoplasmic vesicle	-	-
XLOC_022339|-	Chr2:21023998-21027662	2.9238	2.91059	3.07919	0.777433	1.37362	1.66859	-1.22257	Down	0.821309	NA	NA	NA	NA	NA
XLOC_022724|-	Chr2:25886985-25889140	0.861024	0.465172	0.825702	1.94215	1.85787	2.33627	1.51176	Up	0.835265	NA	NA	NA	NA	NA
XLOC_022755|LOC_Os02g43640	Chr2:26335477-26338371	9.53113	8.6046	17.4406	5.32813	5.38282	6.42962	-1.0535	Down	0.836003	LOC_Os02g43640:cDNA|retrotransposon protein, putative, unclassified, expressed	K10357|1|6e-14|79.3|zma:103626243|myosin V	-	GO:0003676//nucleic acid binding;GO:0034061//DNA polymerase activity	GO:0006260//DNA replication
XLOC_022779|LOC_Os02g44100	Chr2:26620253-26622427	4.08344	5.50021	5.11365	2.28374	1.90394	2.58837	-1.11703	Down	0.828656	LOC_Os02g44100:cDNA|expressed protein	-	-	-	-
XLOC_022857|LOC_Os02g45590	Chr2:27735846-27741277	2.97529	2.42054	2.58155	5.91087	5.51188	5.34287	1.07152	Up	0.821792	LOC_Os02g45590:cDNA|PPR repeat domain containing protein, putative, expressed	K17964|1|1e-45|186|smo:SELMODRAFT_424099|leucine-rich PPR motif-containing protein, mitochondrial	GO:0043231//intracellular membrane-bounded organelle	-	-
XLOC_023307|-	Chr2:32931757-32933932	1.28286	1.60239	1.8097	3.36389	4.00189	3.20961	1.17153	Up	0.822859	NA	NA	NA	NA	NA
XLOC_023407|-	Chr2:33975047-33975450	0.751702	0.872539	0.965345	1.40828	3.63306	2.5304	1.5479	Up	0.85573	NA	NA	NA	NA	NA
XLOC_023427|-	Chr2:34203993-34206839	18.0227	16.0508	12.4271	9.55032	6.61061	4.86037	-1.1454	Down	0.861348	NA	NA	NA	NA	NA
XLOC_023689|LOC_Os02g02730	Chr2:1029924-1034418	5.04629	5.26243	4.69059	0	0.215313	0	-3.6255	Down	0.970002	LOC_Os02g02730:cDNA|expressed protein	-	-	-	-
XLOC_023887|LOC_Os02g06550	Chr2:3266010-3272608	1.37381	2.16182	1.27103	6.72171	4.53366	4.67561	1.72873	Up	0.910108	LOC_Os02g06550:cDNA|retrotransposon, putative, centromere-specific	-	-	-	-
XLOC_023986|LOC_Os02g08420	Chr2:4497076-4513465	14.2211	10.9002	11.6206	41.9034	45.4618	39.2757	1.78525	Up	0.939928	LOC_Os02g08420:cDNA|cinnamoyl CoA reductase, putative, expressed	K09753|1|1e-165|583|obr:102714531|cinnamoyl-CoA reductase [EC:1.2.1.44]	-	GO:0048037//cofactor binding;GO:0016491//oxidoreductase activity	GO:0008152//metabolic process
XLOC_024039|LOC_Os02g09880	Chr2:5112113-5112945	1.33095	1.22595	2.10519	9.90332	6.45314	4.54291	2.16441	Up	0.943411	LOC_Os02g09880:cDNA|hypothetical protein	-	-	-	-
XLOC_024120|-	Chr2:5938272-5939405	3.38677	3.72213	2.40096	10.1482	9.20487	7.76976	1.51201	Up	0.902888	NA	NA	NA	NA	NA
XLOC_024188|LOC_Os02g12510	Chr2:6541263-6544013	1.11019	2.57092	0.919763	5.32141	7.12359	5.62603	1.9737	Up	0.929861	LOC_Os02g12510:cDNA|expressed protein	K14297|1|5e-07|48.9|zma:103628666|nuclear pore complex protein Nup98-Nup96	-	-	-
XLOC_024274|LOC_Os02g14020	Chr2:7646145-7655673	2.55467	3.41514	3.03919	6.13592	6.20771	5.69242	1.00144	Up	0.80725	LOC_Os02g14020:cDNA|expressed protein	-	-	-	-
XLOC_024347|-	Chr2:8607257-8621830	1.43287	0.706371	1.25723	3.77505	3.06532	2.51881	1.46235	Up	0.859391	NA	NA	NA	NA	NA
XLOC_024451|-	Chr2:10083827-10084203	3.15153	3.73115	2.72515	8.1853	6.18265	8.1299	1.2275	Up	0.86234	NA	NA	NA	NA	NA
XLOC_024557|LOC_Os02g19550	Chr2:11427543-11429904	2.59099	2.21451	2.51649	7.05944	7.85649	7.71211	1.6278	Up	0.910591	LOC_Os02g19550:cDNA|lectin-like receptor kinase, putative, expressed	K04730|1|5e-160|454|egu:105042690|interleukin-1 receptor-associated kinase 1 [EC:2.7.11.1]	GO:0031410//cytoplasmic vesicle	GO:0004672//protein kinase activity;GO:0000166//nucleotide binding	-
XLOC_024558|-	Chr2:11429955-11430617	3.16428	2.19102	2.45892	5.31777	6.30277	4.73809	1.06588	Up	0.820571	NA	NA	NA	NA	NA
XLOC_024758|LOC_Os02g24100	Chr2:13962313-13971562	2.02444	1.44408	1.86099	4.11398	4.48658	3.40559	1.1717	Up	0.829418	LOC_Os02g24100:cDNA|expressed protein	-	-	-	-
XLOC_024864|LOC_Os02g26190	Chr2:15374304-15389963	0.639827	0.68407	1.24853	2.68277	2.44792	1.84374	1.43895	Up	0.837248	LOC_Os02g26190:cDNA|transposon protein, putative, CACTA, En/Spm sub-class, expressed	K10704|1|2e-17|93.6|gmx:100789604|ubiquitin-conjugating enzyme E2 variant;K15397|2|8e-14|81.6|obr:102711032|3-ketoacyl-CoA synthase [EC:2.3.1.199];K02183|4|6e-09|65.5|pda:103707714|calmodulin;K09496|5|2e-06|57.0|sita:101774066|T-complex protein 1 subunit delta	GO:0043231//intracellular membrane-bounded organelle;GO:0043231//intracellular membrane-bounded organelle	-	-
XLOC_024966|-	Chr2:16634343-16636220	0.747991	0.896204	1.62796	4.28877	3.51589	2.96616	1.71882	Up	0.893533	NA	NA	NA	NA	NA
XLOC_025172|-	Chr2:19346798-19347338	4.09332	4.11099	3.6968	19.4427	16.124	14.919	2.08478	Up	0.951444	NA	NA	NA	NA	NA
XLOC_025173|-	Chr2:19348166-19348618	2.2693	1.72963	1.09856	7.5153	8.88432	9.48679	2.34434	Up	0.954113	NA	NA	NA	NA	NA
XLOC_025174|-	Chr2:19349213-19351650	1.43446	2.24007	1.90249	7.71226	7.51143	6.74176	1.97767	Up	0.934869	NA	NA	NA	NA	NA
XLOC_025388|LOC_Os02g36530	Chr2:22065079-22065522	19.6878	39.0516	14.3107	52.0963	60.0131	47.7735	1.13006	Up	0.865874	LOC_Os02g36530:cDNA|expressed protein	-	-	-	-
XLOC_025428|-	Chr2:22536626-22537541	0.282714	0.348994	0.599283	2.29303	2.74543	1.29302	2.36272	Up	0.898668	NA	NA	NA	NA	NA
XLOC_025435|-	Chr2:22567217-22567485	9.73555	8.63335	5.46508	0.428671	0.431887	0.899776	-3.7591	Down	0.98012	NA	NA	NA	NA	NA
XLOC_025473|LOC_Os02g37940,LOC_Os02g37960	Chr2:22927595-22943822	1.04856	1.36923	1.94461	3.72029	4.18326	3.35678	1.36806	Up	0.858323	LOC_Os02g37940:cDNA|CRP12 - Cysteine-rich family protein precursor, expressed	-	-	-	-
XLOC_025754|-	Chr2:26166013-26166425	0	1.6655	0.658725	2.42159	2.40165	6.96798	2.06179	Up	0.920149	NA	NA	NA	NA	NA
XLOC_025755|-	Chr2:26167950-26168249	0	0	0	1.78612	1.49118	6.58594	2.7171	Up	0.939216	NA	NA	NA	NA	NA
XLOC_025799|-	Chr2:26579072-26579822	7.66489	5.28306	4.30823	2.09829	2.41138	2.32418	-1.33634	Down	0.87167	NA	NA	NA	NA	NA
XLOC_026004|LOC_Os02g47440	Chr2:28967575-28973106	1.62249	0.552	1.30057	2.80466	3.86825	1.1501	1.17069	Up	0.803437	LOC_Os02g47440:cDNA|syntaxin, putative, expressed	K08488|1|6e-74|278|dosa:Os02t0702800-01|syntaxin 7	-	-	-
XLOC_026079|LOC_Os02g48690	Chr2:29804924-29808103	281.455	323.284	250.766	87.5449	64.9056	69.7476	-1.94493	Down	0.952003	LOC_Os02g48690:cDNA|expressed protein	-	GO:0043231//intracellular membrane-bounded organelle	-	-
XLOC_026142|-	Chr2:30379719-30380581	5.1566	7.09246	5.63123	0	0	0	-3.57534	Down	0.974095	NA	NA	NA	NA	NA
XLOC_026386|LOC_Os02g54100	Chr2:33137904-33143953	0.929606	0.905836	0.754692	3.43833	3.74194	3.67328	2.06707	Up	0.916514	LOC_Os02g54100:cDNA|expressed protein	-	-	-	-
XLOC_026431|-	Chr2:33633679-33634575	0.664252	0.717541	0.384966	3.02458	3.47924	1.66124	2.20836	Up	0.909294	NA	NA	NA	NA	NA
XLOC_026433|-	Chr2:33639970-33651374	1.28944	0.275721	0.794499	2.23011	2.1333	2.21492	1.47914	Up	0.837503	NA	NA	NA	NA	NA
XLOC_026525|-	Chr2:34744893-34745583	12.8626	9.84751	11.1876	4.33072	2.54981	7.25488	-1.26187	Down	0.875458	NA	NA	NA	NA	NA
XLOC_026527|-	Chr2:34759666-34760190	9.52728	5.56142	5.32307	1.98385	3.15313	3.10069	-1.30909	Down	0.872687	NA	NA	NA	NA	NA
XLOC_026590|-	Chr2:35451637-35453057	3.96323	2.69864	4.57552	7.97974	9.56797	8.71893	1.22492	Up	0.864907	NA	NA	NA	NA	NA
XLOC_026591|-	Chr2:35455298-35455626	2.70148	0.7162	0.89577	8.00346	7.98793	5.309	2.30397	Up	0.949359	NA	NA	NA	NA	NA
XLOC_026592|-	Chr2:35455984-35456604	4.68068	3.15918	4.1333	9.36003	9.29729	10.1753	1.2679	Up	0.874746	NA	NA	NA	NA	NA
XLOC_026943|LOC_Os03g05870	Chr3:2947349-2948651	0.769991	0.615705	0.804065	4.64867	3.37646	2.89119	2.31764	Up	0.929352	LOC_Os03g05870:cDNA|Fe-S metabolism associated domain containing protein, expressed	K02426|1|2e-81|303|osa:4331656|cysteine desulfuration protein SufE;K03517|4|6e-10|65.5|cvr:CHLNCDRAFT_19680|quinolinate synthase [EC:2.5.1.72]	GO:0043231//intracellular membrane-bounded organelle;GO:0031410//cytoplasmic vesicle	-	-
XLOC_026995|-	Chr3:3414031-3416728	4.50309	5.45909	4.64369	12.3543	10.2155	10.0733	1.16023	Up	0.858044	NA	NA	NA	NA	NA
XLOC_027109|-	Chr3:4701224-4701508	520.999	464.023	450.718	163.705	200.685	228.638	-1.27562	Down	0.893583	NA	NA	NA	NA	NA
XLOC_027301|LOC_Os03g12879	Chr3:6942978-6944286	6.83261	9.0733	8.20634	20.5696	18.3293	14.1405	1.1373	Up	0.861425	LOC_Os03g12879:cDNA|expressed protein	-	-	-	-
XLOC_027508|LOC_Os03g16940	Chr3:9417550-9419832	0.637414	0.679179	0.548338	4.20669	4.81596	3.28846	2.72277	Up	0.948673	LOC_Os03g16940:cDNA|glyoxalase family protein, putative, expressed	-	GO:0031410//cytoplasmic vesicle	-	-
XLOC_027583|LOC_Os03g18260	Chr3:10233100-10234410	0	0	0	5.99693	4.34888	4.83885	3.33958	Up	0.966926	LOC_Os03g18260:cDNA|expressed protein	-	-	-	-
XLOC_027592|-	Chr3:10342976-10344245	0.8592	0.982104	0.531179	2.94222	1.79063	1.63727	1.42492	Up	0.827461	NA	NA	NA	NA	NA
XLOC_027614|-	Chr3:10542124-10542532	1.3184	2.12497	1.88181	7.54936	7.21639	4.78775	1.87652	Up	0.926581	NA	NA	NA	NA	NA
XLOC_027731|LOC_Os03g20740	Chr3:11739147-11740074	2.26326	2.55411	2.43051	0.676347	0	0.516462	-2.09814	Down	0.896227	LOC_Os03g20740:cDNA|expressed protein	-	-	-	-
XLOC_027752|LOC_Os03g21130	Chr3:12028365-12035361	0.723328	0.837244	0.53291	2.64742	1.97482	1.44953	1.53621	Up	0.837808	LOC_Os03g21130:cDNA|expressed protein	-	GO:0031410//cytoplasmic vesicle	-	-
XLOC_027974|LOC_Os03g25690	Chr3:14700747-14705185	0.745635	0.808897	1.13077	4.80018	7.53105	6.76691	2.83028	Up	0.963723	LOC_Os03g25690:cDNA|expressed protein	-	-	-	-
XLOC_028018|-	Chr3:15159875-15165117	12.6709	14.4672	16.977	37.4323	33.6044	30.4452	1.20188	Up	0.875966	NA	NA	NA	NA	NA
XLOC_028236|-	Chr3:17809762-17810718	0	0	0	33.4724	32.0455	29.6255	5.98707	Up	0.993848	NA	NA	NA	NA	NA
XLOC_028405|-	Chr3:19868052-19868594	1.29838	2.1679	1.59755	15.3292	12.9652	8.70734	2.86929	Up	0.974425	NA	NA	NA	NA	NA
XLOC_028434|LOC_Os03g36540	Chr3:20245572-20250484	0.264594	0.253419	0.542974	2.28383	3.2164	2.27581	2.87363	Up	0.929988	LOC_Os03g36540:cDNA|magnesium-chelatase subunit chlI, chloroplast precursor, putative, expressed	K03405|1|3e-160|343|dosa:Os03t0563300-01|magnesium chelatase subunit I [EC:6.6.1.1]	GO:0043231//intracellular membrane-bounded organelle;GO:0043231//intracellular membrane-bounded organelle	GO:0051003;GO:0016462//pyrophosphatase activity;GO:0032559;GO:0051003;GO:0016462//pyrophosphatase activity;GO:0032559	GO:0006779//porphyrin-containing compound biosynthetic process;GO:0006779//porphyrin-containing compound biosynthetic process
XLOC_028502|LOC_Os03g38150	Chr3:21179454-21185052	9.00745	10.3332	9.13635	31.5591	27.6477	25.1417	1.56657	Up	0.92081	LOC_Os03g38150:cDNA|expressed protein	-	-	-	-
XLOC_028964|-	Chr3:27442351-27444136	0	0.431279	0.384795	4.35203	3.60458	2.38188	2.97371	Up	0.947122	NA	NA	NA	NA	NA
XLOC_029024|LOC_Os03g49450	Chr3:28148740-28151403	0.748106	1.00999	0.797663	2.67762	2.14202	2.24817	1.46751	Up	0.841316	LOC_Os03g49450:cDNA|expressed protein	-	GO:0043231//intracellular membrane-bounded organelle	-	-
XLOC_029172|LOC_Os03g52284	Chr3:30026937-30030519	26.058	21.5319	18.0444	10.0853	10.0859	12.0287	-1.02739	Down	0.838291	LOC_Os03g52284:cDNA|expressed protein	-	-	-	-
XLOC_029208|LOC_Os03g53010	Chr3:30399186-30402776	1.53322	0.87915	1.05566	3.5627	3.35196	3.24599	1.5508	Up	0.874237	LOC_Os03g53010:cDNA|acyl-desaturase, chloroplast precursor, putative, expressed	K03921|1|7e-80|297|dosa:Os03t0741000-00|acyl-[acyl-carrier-protein] desaturase [EC:1.14.19.2]	GO:0043231//intracellular membrane-bounded organelle	GO:0016491//oxidoreductase activity	GO:0008152//metabolic process
XLOC_029227|-	Chr3:30626641-30630510	21.4879	20.1863	22.3268	48.0024	49.0789	45.3853	1.15446	Up	0.869051	NA	NA	NA	NA	NA
XLOC_029228|-	Chr3:30630870-30631194	6.85608	5.43252	6.9438	12.9987	15.8112	10.4734	1.03038	Up	0.832596	NA	NA	NA	NA	NA
XLOC_029260|LOC_Os03g53845	Chr3:30875921-30877406	4.60306	4.73427	2.85893	0.659175	2.36219	1.60101	-1.39973	Down	0.865645	LOC_Os03g53845:cDNA|expressed protein	-	-	-	-
XLOC_029495|LOC_Os03g58730	Chr3:33447866-33452890	0.417185	0.890488	0.515526	2.3672	2.20112	1.71491	1.78503	Up	0.864653	LOC_Os03g58730:cDNA|retrotransposon protein, putative, Ty1-copia subclass, expressed	K05387|1|3e-24|114|vvi:100245431|glutamate receptor, ionotropic, plant;K11303|2|2e-22|107|mdm:103418181|histone acetyltransferase 1 [EC:2.3.1.48];K00654|3|2e-18|94.7|mdm:103417009|serine palmitoyltransferase [EC:2.3.1.50];K02943|4|7e-15|82.8|mdm:103407829|large subunit ribosomal protein LP2;K01188|5|4e-12|73.6|mdm:103426072|beta-glucosidase [EC:3.2.1.21]	-	-	-
XLOC_029542|-	Chr3:33916352-33916753	5.77361	7.05511	6.13154	2.7038	2.11822	2.70733	-1.33238	Down	0.873017	NA	NA	NA	NA	NA
XLOC_029554|LOC_Os03g59774	Chr3:34038955-34045065	4.55721	3.09969	3.9449	1.73764	1.83735	1.94007	-1.0729	Down	0.805725	LOC_Os03g59774:cDNA|expressed protein	-	-	-	-
XLOC_029586|-	Chr3:34350980-34353066	0.86973	1.00837	0.676751	3.68202	2.56251	2.04786	1.69855	Up	0.877771	NA	NA	NA	NA	NA
XLOC_029592|LOC_Os03g60500	Chr3:34391405-34393607	0.875804	0.651228	1.36208	3.02238	2.81361	1.66592	1.37663	Up	0.834909	LOC_Os03g60500:cDNA|expressed protein	-	GO:0031410//cytoplasmic vesicle;GO:0043231//intracellular membrane-bounded organelle	GO:0004175//endopeptidase activity	GO:0019538//protein metabolic process
XLOC_029598|-	Chr3:34431549-34433459	9.73555	14.086	12.1913	9.43076	4.31887	3.14922	-1.09159	Down	0.8464	NA	NA	NA	NA	NA
XLOC_029814|-	Chr3:338948-339332	0	0	0	4.0614	3.10334	4.45693	2.95378	Up	0.951393	NA	NA	NA	NA	NA
XLOC_030043|LOC_Os03g06210	Chr3:3114090-3115716	0.576057	0.16613	0.959829	1.95904	1.87683	2.24392	1.83678	Up	0.865467	LOC_Os03g06210:cDNA|expressed protein	-	GO:0044444;GO:0043231//intracellular membrane-bounded organelle	-	-
XLOC_030191|LOC_Os03g08940	Chr3:4634519-4636315	27.6311	26.3994	23.9043	7.81747	5.61706	7.13952	-1.92144	Down	0.946182	LOC_Os03g08940:cDNA|expressed protein	-	-	-	-
XLOC_030227|LOC_Os03g10010	Chr3:5014239-5015228	14.536	17.0024	14.9432	5.25507	5.27186	5.04442	-1.57777	Down	0.916921	LOC_Os03g10010:cDNA|expressed protein	-	-	-	-
XLOC_030241|LOC_Os03g10250	Chr3:5218131-5219771	3.131	2.9604	3.45327	6.76578	6.38529	6.95477	1.07485	Up	0.827766	LOC_Os03g10250:cDNA|expressed protein	-	-	-	-
XLOC_030293|-	Chr3:5664829-5666038	3.83844	3.98226	4.85807	19.4751	15.7572	9.142	1.80731	Up	0.935021	NA	NA	NA	NA	NA
XLOC_030329|-	Chr3:6174977-6183816	4.66266	0	0	4.2896	0.873253	13.3396	1.70816	Up	0.91326	NA	NA	NA	NA	NA
XLOC_030449|LOC_Os03g14180	Chr3:7697014-7698510	9.26648	6.13145	4.80963	2.16112	0.195691	2.28221	-2.123	Down	0.941046	LOC_Os03g14180:cDNA|hsp20/alpha crystallin family protein, putative, expressed	K13993|1|4e-121|435|dosa:Os03t0245800-02|HSP20 family protein	GO:0009536//plastid	-	GO:0050896//response to stimulus
XLOC_030782|-	Chr3:11711071-11711968	0.580367	0.955313	1.11477	4.03995	4.51637	3.02733	2.12778	Up	0.923607	NA	NA	NA	NA	NA
XLOC_030847|-	Chr3:12515986-12521214	7.44992	8.0788	8.26191	18.4707	19.674	15.8975	1.18369	Up	0.868187	NA	NA	NA	NA	NA
XLOC_030899|-	Chr3:13082903-13086627	1.26867	1.93035	2.00724	11.5905	10.679	10.3003	2.64522	Up	0.967994	NA	NA	NA	NA	NA
XLOC_030945|-	Chr3:13643377-13644086	5.93094	6.19195	8.01378	1.46137	2.0308	3.55233	-1.51526	Down	0.897143	NA	NA	NA	NA	NA
XLOC_030955|-	Chr3:13706803-13709056	0.530411	0.980369	0.829893	2.05467	2.51317	2.19386	1.53046	Up	0.844697	NA	NA	NA	NA	NA
XLOC_031002|-	Chr3:14354509-14355458	0.616239	0.554611	1.17895	2.29646	3.08448	2.69782	1.7816	Up	0.88222	NA	NA	NA	NA	NA
XLOC_031020|-	Chr3:14556276-14557341	0.831352	0.925439	1.32712	2.04678	2.38471	2.66345	1.20203	Up	0.802013	NA	NA	NA	NA	NA
XLOC_031286|LOC_Os03g31706	Chr3:18109234-18112692	3.00253	2.79748	2.92477	6.36825	6.45406	4.94452	1.026	Up	0.813835	LOC_Os03g31706:cDNA|expressed protein	-	-	-	-
XLOC_031480|LOC_Os03g36530	Chr3:20240366-20243971	0	0	0	2.71459	2.62834	2.38827	2.36573	Up	0.913362	LOC_Os03g36530:cDNA|FAD-binding and arabino-lactone oxidase domains containing protein, putative, expressed	K00225|1|5e-13|77.0|csl:COCSUDRAFT_38144|L-galactono-1,4-lactone dehydrogenase [EC:1.3.2.3]	GO:0031410//cytoplasmic vesicle	GO:0016899//oxidoreductase activity, acting on the CH-OH group of donors, oxygen as acceptor;GO:0050662//coenzyme binding	GO:0008152//metabolic process
XLOC_031590|LOC_Os03g38560	Chr3:21397566-21400605	0.223298	0	0.530108	1.76351	2.24174	2.18773	2.30478	Up	0.894346	LOC_Os03g38560:cDNA|retrotransposon protein, putative, unclassified, expressed	K16860|1|2e-13|79.3|zma:103631261|phospholipase D3/4 [EC:3.1.4.4]	-	-	-
XLOC_031897|-	Chr3:24956962-24957211	0	0	0	7.42606	8.67089	18.5027	4.52772	Up	0.987213	NA	NA	NA	NA	NA
XLOC_032072|-	Chr3:27087781-27088267	11.9641	9.31403	9.28889	22.0246	35.1863	31.8578	1.54294	Up	0.917912	NA	NA	NA	NA	NA
XLOC_032241|LOC_Os03g50990	Chr3:29135076-29135837	0.414359	0.84609	1.00747	4.21025	2.98964	3.57157	2.24777	Up	0.925386	LOC_Os03g50990:cDNA|expressed protein	-	-	-	-
XLOC_032334|-	Chr3:30342710-30343132	0	0	0	46.393	4.82755	0.406418	5.10509	Up	0.991051	NA	NA	NA	NA	NA
XLOC_032407|-	Chr3:31253619-31255773	7.89757	7.97692	6.38107	14.7467	17.093	17.6726	1.15362	Up	0.862264	NA	NA	NA	NA	NA
XLOC_032467|-	Chr3:31997447-32000658	17.5173	14.9276	16.724	48.4711	45.6008	37.3968	1.4189	Up	0.907286	NA	NA	NA	NA	NA
XLOC_032515|-	Chr3:32398437-32400049	344.212	373.962	378.433	126.648	138.838	169.882	-1.33274	Down	0.900168	NA	NA	NA	NA	NA
XLOC_032544|-	Chr3:32711779-32712275	0	1.36001	0.649844	7.48736	3.9356	4.50925	2.66627	Up	0.955334	NA	NA	NA	NA	NA
XLOC_032683|-	Chr3:34273192-34275456	0.606664	0.449237	0.551416	3.83479	3.23714	3.70653	2.74542	Up	0.944046	NA	NA	NA	NA	NA
XLOC_032693|-	Chr3:34350980-34353066	0.834272	0.953382	0.880163	3.36314	3.15379	2.76741	1.79914	Up	0.892414	NA	NA	NA	NA	NA
XLOC_032973|LOC_Os04g02530	Chr4:937691-943051	12.032	10.3809	10.6023	35.7675	27.0754	33.2783	1.54172	Up	0.918294	LOC_Os04g02530:cDNA|expressed protein	-	-	-	-
XLOC_033038|LOC_Os04g03796	Chr4:1702002-1710519	1.19867	0.524768	0.256243	4.72041	4.44488	3.61467	2.69054	Up	0.948749	LOC_Os04g03796:cDNA|OsSub37 - Putative Subtilisin homologue, expressed	K11267|1|2e-16|86.7|mtr:MTR_091s0011|sister chromatid cohesion protein PDS5;K18443|2|3e-09|62.8|rcu:RCOM_0732470|golgi-specific brefeldin A-resistance guanine nucleotide exchange factor 1	GO:0031410//cytoplasmic vesicle;GO:0031410//cytoplasmic vesicle;GO:0031410//cytoplasmic vesicle;GO:0031410//cytoplasmic vesicle	-	-
XLOC_033064|-	Chr4:2046799-2048277	12.8969	14.8315	22.3084	1.86035	2.31456	5.69381	-2.34205	Down	0.96207	NA	NA	NA	NA	NA
XLOC_033226|-	Chr4:4382040-4385930	1.25781	0.738754	1.45409	2.91581	2.76812	2.59621	1.26279	Up	0.823444	NA	NA	NA	NA	NA
XLOC_033261|-	Chr4:4939789-4941766	8.42539	12.4809	13.7661	6.13648	4.04669	4.87951	-1.20281	Down	0.866102	NA	NA	NA	NA	NA
XLOC_033264|LOC_Os04g09350	Chr4:4965325-4975369	1.29899	2.20369	1.64121	11.5234	12.6317	14.0776	2.89388	Up	0.975264	LOC_Os04g09350:cDNA|expressed protein	-	-	-	-
XLOC_033281|-	Chr4:5269513-5269790	14.4181	13.3005	11.2142	5.3387	2.68452	7.61513	-1.3159	Down	0.886364	NA	NA	NA	NA	NA
XLOC_033415|LOC_Os04g12744	Chr4:7044043-7047997	0.244035	0.491476	0.58944	2.38221	2.22768	2.78768	2.48111	Up	0.914785	LOC_Os04g12744:cDNA|expressed protein	-	-	-	-
XLOC_033595|-	Chr4:9184382-9184713	0.718992	0.93164	2.4046	10.0449	6.6814	4.71191	2.40233	Up	0.953224	NA	NA	NA	NA	NA
XLOC_033770|-	Chr4:11255682-11261439	5.69564	3.97968	2.58436	3.01318	1.51486	0	-1.28585	Down	0.850137	NA	NA	NA	NA	NA
XLOC_034069|LOC_Os04g26120	Chr4:15208940-15216665	5.77329	5.80015	3.97675	0.596006	0.489029	0.9029	-2.96759	Down	0.961714	LOC_Os04g26120:cDNA|TNP1, putative, expressed	-	-	-	-
XLOC_034288|-	Chr4:18134166-18135469	0.493519	0.597917	0.651409	2.55981	2.34684	2.00383	1.98734	Up	0.886109	NA	NA	NA	NA	NA
XLOC_034336|-	Chr4:18709389-18712348	4.61726	3.59363	2.67426	0	0	0	-2.85933	Down	0.94697	NA	NA	NA	NA	NA
XLOC_034514|-	Chr4:20738004-20738636	0.746316	0.979042	1.38016	2.94529	4.04123	2.43711	1.60145	Up	0.875356	NA	NA	NA	NA	NA
XLOC_034593|-	Chr4:21643960-21659697	1.47855	1.08331	0.335695	4.11063	4.47103	1.80222	1.84144	Up	0.900346	NA	NA	NA	NA	NA
XLOC_034745|LOC_Os04g39430	Chr4:23466542-23472452	0.950502	0.999677	1.46484	2.64505	2.8618	2.21442	1.17694	Up	0.804327	LOC_Os04g39430:cDNA|cytochrome P450, putative, expressed	K12639|1|5e-178|625|dosa:Os04t0469800-01|cytochrome P450, family 724, subfamily B, polypeptide 1 [EC:1.14.13.-]	GO:0031410//cytoplasmic vesicle;GO:0031410//cytoplasmic vesicle	GO:0016491//oxidoreductase activity;GO:0005506//iron ion binding;GO:0016709//oxidoreductase activity, acting on paired donors, with incorporation or reduction of molecular oxygen, NAD(P)H as one donor, and incorporation of one atom of oxygen;GO:0005506//iron ion binding	GO:0016129;GO:0032501//multicellular organismal process;GO:0009646//response to absence of light;GO:0016129;GO:0032501//multicellular organismal process;GO:0009646//response to absence of light
XLOC_034903|-	Chr4:25270203-25271839	1.71484	3.57526	2.44356	0.404437	0.797932	0.570155	-2.12535	Down	0.902583	NA	NA	NA	NA	NA
XLOC_035000|LOC_Os04g44690	Chr4:26467535-26468693	1.19413	0.596499	0.708187	3.16158	2.31254	1.62362	1.50612	Up	0.846426	LOC_Os04g44690:cDNA|expressed protein	-	-	-	-
XLOC_035030|LOC_Os04g45220	Chr4:26722011-26725188	3.13473	2.89039	3.32394	7.47876	6.28127	5.74628	1.06105	Up	0.824842	LOC_Os04g45220:cDNA|expressed protein	-	-	-	-
XLOC_035070|LOC_Os04g46110	Chr4:27326441-27327751	4.61973	5.9656	5.99309	3.00815	2.8607	2.32719	-1.01631	Down	0.808979	LOC_Os04g46110:cDNA|fibroin heavy chain precursor, putative, expressed	-	-	-	-
XLOC_035121|-	Chr4:27850892-27851103	0	0	0	13.2606	0	0	3.249	Up	0.96385	NA	NA	NA	NA	NA
XLOC_035169|-	Chr4:28482350-28483701	1.64184	2.45737	1.38654	3.96067	4.4258	4.38699	1.21939	Up	0.84068	NA	NA	NA	NA	NA
XLOC_035189|-	Chr4:28833141-28837154	1.17758	1.34479	1.32787	3.26726	2.55925	2.58382	1.12721	Up	0.800946	NA	NA	NA	NA	NA
XLOC_035201|LOC_Os04g48484	Chr4:28903231-28906174	7.70914	9.29942	11.268	47.1675	42.707	27.8813	2.05812	Up	0.95452	LOC_Os04g48484:cDNA|expressed protein	-	-	-	-
XLOC_035223|-	Chr4:29163175-29165195	2.7055	3.72669	1.85475	10.6497	6.71837	5.7673	1.48119	Up	0.896939	NA	NA	NA	NA	NA
XLOC_035428|LOC_Os04g53150	Chr4:31651924-31654497	0.587071	0.635415	0.422484	3.28628	3.12265	2.75306	2.4776	Up	0.927649	LOC_Os04g53150:cDNA|peptidase aspartic family protein, putative, expressed	-	GO:0031410//cytoplasmic vesicle;GO:0043231//intracellular membrane-bounded organelle	-	-
XLOC_035443|-	Chr4:31807211-31808318	4.18268	5.25997	3.00022	0	0.0590233	0.0317291	-4.39662	Down	0.96685	NA	NA	NA	NA	NA
XLOC_035463|LOC_Os04g53750	Chr4:32023626-32032485	0.652345	0.674072	0.767713	2.45849	1.56618	2.59891	1.66126	Up	0.857408	LOC_Os04g53750:cDNA|retrotransposon protein, putative, Ty3-gypsy subclass, expressed	K05387|1|2e-29|131|vvi:100245431|glutamate receptor, ionotropic, plant;K11303|2|2e-26|121|mdm:103418181|histone acetyltransferase 1 [EC:2.3.1.48];K00654|3|7e-19|96.7|mdm:103417009|serine palmitoyltransferase [EC:2.3.1.50];K02943|4|6e-15|83.6|mdm:103407829|large subunit ribosomal protein LP2;K01188|5|2e-14|81.6|mdm:103426072|beta-glucosidase [EC:3.2.1.21]	-	-	-
XLOC_035644|-	Chr4:34036980-34038146	0	0	0	4.13832	3.5154	2.91695	2.81703	Up	0.944809	NA	NA	NA	NA	NA
XLOC_035730|-	Chr4:35213350-35213663	0	0	1.01919	4.16225	1.30052	1.92026	1.87044	Up	0.882906	NA	NA	NA	NA	NA
XLOC_035887|-	Chr4:1586421-1587514	6.92143	4.81896	4.96036	2.07312	1.25926	0.515741	-2.11769	Down	0.936064	NA	NA	NA	NA	NA
XLOC_035896|-	Chr4:1677781-1678606	0.927078	1.20216	1.8473	3.76999	3.19378	4.5422	1.5328	Up	0.877796	NA	NA	NA	NA	NA
XLOC_036198|LOC_Os04g09540	Chr4:5116965-5126917	2.27048	1.85568	2.11954	4.52275	4.41978	3.90784	1.04087	Up	0.802751	LOC_Os04g09540:cDNA|acyl-protein thioesterase, putative, expressed	K06130|1|6e-124|444|dosa:Os04t0174900-01|lysophospholipase II [EC:3.1.1.5]	-	GO:0003824//catalytic activity	-
XLOC_036295|-	Chr4:6268164-6268689	86.1078	95.9086	106.373	20.7207	19.1126	26.726	-2.11531	Down	0.960265	NA	NA	NA	NA	NA
XLOC_036377|LOC_Os04g12920	Chr4:7136828-7140522	0.906485	0.975914	1.70634	5.28793	6.13748	5.63962	2.24949	Up	0.941936	LOC_Os04g12920:cDNA|expressed protein	-	-	-	-
XLOC_036395|-	Chr4:7267380-7267748	3.31197	3.38804	2.52541	1.20355	0.854888	1.27154	-1.4701	Down	0.860128	NA	NA	NA	NA	NA
XLOC_036397|LOC_Os04g13190	Chr4:7288287-7297179	1.18108	1.04738	1.34851	2.74446	3.17994	2.65066	1.26141	Up	0.825808	LOC_Os04g13190:cDNA|expressed protein	-	-	-	-
XLOC_036680|-	Chr4:10468314-10472519	1.33419	1.37527	1.87036	3.65817	4.34149	3.67278	1.34974	Up	0.857103	NA	NA	NA	NA	NA
XLOC_036795|-	Chr4:12032783-12037969	4.23086	4.03207	4.8074	10.6165	10.4972	9.98819	1.25071	Up	0.872737	NA	NA	NA	NA	NA
XLOC_037148|-	Chr4:16871961-16872263	2.17749	6.06442	2.82936	9.24244	4.91688	8.52186	1.03467	Up	0.82136	NA	NA	NA	NA	NA
XLOC_037218|-	Chr4:17957777-17958009	4.27288	5.08038	4.64444	0	2.39907	0	-2.04198	Down	0.925336	NA	NA	NA	NA	NA
XLOC_037311|LOC_Os04g32080	Chr4:19236669-19240134	0	0	0	6.93136	8.10704	7.79983	3.92842	Up	0.980196	LOC_Os04g32080:cDNA|11-beta-hydroxysteroid dehydrogenase, putative, expressed	K13237|1|5e-06|52.0|mus:103979005|peroxisomal 2,4-dienoyl-CoA reductase [EC:1.3.1.34]	GO:0031410//cytoplasmic vesicle	-	-
XLOC_037422|LOC_Os04g34360	Chr4:20810094-20815284	0.811009	0.745765	1.02905	3.53007	3.59644	3.3781	2.02233	Up	0.912472	LOC_Os04g34360:cDNA|serine/threonine-protein kinase receptor precursor, putative, expressed	K04733|1|1e-112|408|dosa:Os01t0870500-01|interleukin-1 receptor-associated kinase 4 [EC:2.7.11.1]	-	GO:0004672//protein kinase activity;GO:0000166//nucleotide binding	GO:0009987//cellular process
XLOC_037596|-	Chr4:23004657-23005353	11.2906	17.5257	20.0292	128.085	107.124	97.9576	2.76995	Up	0.981289	NA	NA	NA	NA	NA
XLOC_037613|LOC_Os04g38914	Chr4:23125232-23126100	2.86668	3.26161	3.87832	17.691	16.819	13.2107	2.25366	Up	0.958079	LOC_Os04g38914:cDNA|expressed protein	-	-	-	-
XLOC_037656|LOC_Os04g39520	Chr4:23523931-23532361	1.34792	0.692657	0.581872	3.06507	2.6394	2.93441	1.71993	Up	0.882169	LOC_Os04g39520:cDNA|ZOS4-08 - C2H2 zinc finger protein, expressed	K05747|1|6e-174|611|dosa:Os04t0471000-00|Wiskott-Aldrich syndrome protein	-	-	-
XLOC_037850|-	Chr4:25515108-25516334	1.35855	2.6589	1.39689	8.5287	6.05334	4.71171	1.83328	Up	0.922743	NA	NA	NA	NA	NA
XLOC_037904|LOC_Os04g44120	Chr4:26118249-26119022	1.16563	0.730415	1.26758	2.97026	2.78378	3.08982	1.4831	Up	0.858654	LOC_Os04g44120:cDNA|collagen triple helix repeat, putative, expressed	-	-	-	-
XLOC_037975|LOC_Os04g45470	Chr4:26900890-26922085	1.0306	1.48604	0.900295	4.24034	3.64274	2.30346	1.57589	Up	0.877313	LOC_Os04g45470:cDNA|vacuolar-processing enzyme precursor, putative, expressed	K01369|1|0.0|958|dosa:Os04t0537900-01|legumain [EC:3.4.22.34]	GO:0031410//cytoplasmic vesicle	GO:0004175//endopeptidase activity	GO:0019538//protein metabolic process
XLOC_037986|LOC_Os04g45665	Chr4:27011874-27014359	0.553101	0.669556	1.04665	5.0359	7.24524	4.7309	2.90623	Up	0.962808	LOC_Os04g45665:cDNA|hypothetical protein	-	-	-	-
XLOC_037988|LOC_Os04g45710	Chr4:27032814-27043741	3.50454	3.43009	3.17071	6.13566	7.37264	7.24669	1.03834	Up	0.820775	LOC_Os04g45710:cDNA|expressed protein	-	-	-	-
XLOC_038121|-	Chr4:28529130-28533100	5.67683	7.06168	7.5111	0.948247	1.1174	1.09614	-2.67908	Down	0.961206	NA	NA	NA	NA	NA
XLOC_038380|LOC_Os04g52680	Chr4:31353220-31355203	0.517442	0.217228	0.750452	3.6139	3.22279	2.75239	2.69081	Up	0.936699	LOC_Os04g52680:cDNA|expressed protein	-	-	-	-
XLOC_038502|LOC_Os04g54840	Chr4:32609881-32620119	12.2897	16.4774	12.1566	0.571937	0.753123	0.687162	-4.34608	Down	0.988713	LOC_Os04g54840:cDNA|DNA-directed RNA polymerase subunit, putative, expressed	K16252|1|0.0|2560|osa:4337169|DNA-directed RNA polymerase IV and V subunit 2 [EC:2.7.7.6];K03010|5|0.0|2064|sita:101755487|DNA-directed RNA polymerase II subunit RPB2 [EC:2.7.7.6]	-	GO:0003676//nucleic acid binding;GO:0001882//nucleoside binding;GO:0034062//RNA polymerase activity	GO:0010467//gene expression
XLOC_038632|-	Chr4:33976875-33977300	0	0	0	1.76903	2.37958	2.27075	2.09747	Up	0.88733	NA	NA	NA	NA	NA
XLOC_038789|-	Chr4:31105152-31105394	20.3303	15.9164	17.145	5.81476	5.23999	15.4925	-1.00805	Down	0.831376	NA	NA	NA	NA	NA
XLOC_039149|LOC_Os05g07300	Chr5:3876048-3881879	2.31281	1.71943	2.03507	5.76596	5.75692	5.92132	1.52362	Up	0.892617	LOC_Os05g07300:cDNA|serine/threonine-protein kinase receptor precursor, putative, expressed	K04733|1|4e-102|374|dosa:Os01t0870500-01|interleukin-1 receptor-associated kinase 4 [EC:2.7.11.1]	GO:0031410//cytoplasmic vesicle;GO:0031410//cytoplasmic vesicle	-	-
XLOC_039221|LOC_Os05g08910	Chr5:4928929-4935229	1.50498	1.09508	2.4094	65.3454	55.1168	23.1668	4.84155	Up	0.99456	LOC_Os05g08910:cDNA|expressed protein	-	-	-	-
XLOC_039222|-	Chr5:4928929-4935229	1.46387	0.704807	1.27654	31.8091	23.4575	11.2647	4.27137	Up	0.991687	NA	NA	NA	NA	NA
XLOC_039236|-	Chr5:5120741-5121561	1.52292	0.735495	0.816545	4.52616	6.01747	4.15526	2.25707	Up	0.937742	NA	NA	NA	NA	NA
XLOC_039400|LOC_Os05g13490	Chr5:7477969-7479351	6.71074	8.06644	7.07711	0	0	0	-3.86488	Down	0.979357	LOC_Os05g13490:cDNA|BURP domain containing protein, expressed	K12472|1|2e-15|83.6|bvg:104885038|epidermal growth factor receptor substrate 15	GO:0031410//cytoplasmic vesicle	-	-
XLOC_039500|-	Chr5:8704401-8705058	3.64816	5.17058	4.73637	18.1269	18.1096	18.3991	2.011	Up	0.948393	NA	NA	NA	NA	NA
XLOC_039548|-	Chr5:9321105-9321508	2.10477	0.581693	0	4.084	3.63306	4.31657	1.91704	Up	0.913413	NA	NA	NA	NA	NA
XLOC_039752|LOC_Os05g20450	Chr5:11982997-12016588	0.225779	0.197509	0.258659	2.3585	3.30494	3.67648	3.77568	Up	0.953147	LOC_Os05g20450:cDNA|retrotransposon protein, putative, unclassified, expressed	K14539|1|6e-105|383|obr:102702646|large subunit GTPase 1 [EC:3.6.1.-];K06067|3|1e-48|196|mtr:MTR_3g118540|histone deacetylase 1/2 [EC:3.5.1.98];K16570|4|2e-48|196|mdm:103449689|gamma-tubulin complex component 3	-	-	-
XLOC_040235|LOC_Os05g31590	Chr5:18383490-18396061	2.17135	3.12862	2.58966	5.81718	5.64774	5.16485	1.07574	Up	0.824893	LOC_Os05g31590:cDNA|retrotransposon protein, putative, Ty1-copia subclass, expressed	-	-	-	-
XLOC_040315|-	Chr5:19306762-19308282	2.72569	2.7955	2.74649	6.86429	6.65292	6.04806	1.24274	Up	0.859798	NA	NA	NA	NA	NA
XLOC_040348|-	Chr5:19689418-19689748	0	0	0	2.92512	2.02071	1.18737	2.03168	Up	0.879042	NA	NA	NA	NA	NA
XLOC_040511|LOC_Os05g36994	Chr5:21613469-21616318	1.21741	1.94579	3.25627	11.3154	10.9998	9.74618	2.32031	Up	0.9563	LOC_Os05g36994:cDNA|expressed protein	-	-	-	-
XLOC_040690|LOC_Os05g40290	Chr5:23668254-23677330	1.94019	1.41389	1.66987	6.93539	6.03511	4.58294	1.80486	Up	0.918294	LOC_Os05g40290:cDNA|KH domain-containing protein, putative, expressed	K14945|1|1e-143|510|dosa:Os05t0481500-01|protein quaking	-	GO:0003676//nucleic acid binding;GO:0003676//nucleic acid binding;GO:0003676//nucleic acid binding	-
XLOC_040839|LOC_Os05g43582	Chr5:25346586-25352589	6.2285	5.56332	6.07389	1.2188	1.81749	2.1377	-1.78784	Down	0.918014	LOC_Os05g43582:cDNA|tRNA methyltran, putative, expressed	K03644|1|2e-93|343|obr:102719869|lipoic acid synthetase [EC:2.8.1.8]	-	GO:0016740//transferase activity	-
XLOC_040846|-	Chr5:25411214-25411436	0	0	0	5.92289	17.1134	22.4424	4.92216	Up	0.989984	NA	NA	NA	NA	NA
XLOC_041057|-	Chr5:27228294-27228996	0	0	0	28.3093	26.924	20.1864	5.65191	Up	0.993111	NA	NA	NA	NA	NA
XLOC_041058|-	Chr5:27257269-27258206	8.69257	7.51819	6.2103	3.14975	3.39099	3.17351	-1.20668	Down	0.85901	NA	NA	NA	NA	NA
XLOC_041119|LOC_Os05g48720	Chr5:27924083-27927593	0	0	0	7.52712	9.16252	9.61049	4.13204	Up	0.983044	LOC_Os05g48720:cDNA|transposon protein, putative, Mariner sub-class, expressed	K01586|1|4e-69|263|obr:102715270|diaminopimelate decarboxylase [EC:4.1.1.20];K00059|2|5e-07|56.6|obr:102721743|3-oxoacyl-[acyl-carrier protein] reductase [EC:1.1.1.100]	-	-	-
XLOC_041257|-	Chr5:29325267-29326863	2.2916	2.51096	2.18685	5.35414	5.29877	4.67638	1.13305	Up	0.832418	NA	NA	NA	NA	NA
XLOC_041259|-	Chr5:29334111-29334853	1.50262	1.1862	1.83879	4.36147	2.99755	4.39692	1.37657	Up	0.861323	NA	NA	NA	NA	NA
XLOC_041427|LOC_Os05g03460	Chr5:1460445-1463780	1.03979	0.639325	1.21335	3.13255	3.10418	3.41886	1.73906	Up	0.889592	LOC_Os05g03460:cDNA|protein kinase, putative, expressed	K04733|1|2e-121|436|pxb:103961633|interleukin-1 receptor-associated kinase 4 [EC:2.7.11.1]	GO:0043231//intracellular membrane-bounded organelle	GO:0004672//protein kinase activity;GO:0032559	GO:0006464//cellular protein modification process
XLOC_041428|-	Chr5:1465780-1469186	1.68602	1.52625	1.72468	7.32965	8.05371	8.28077	2.26101	Up	0.949563	NA	NA	NA	NA	NA
XLOC_041477|-	Chr5:2107430-2107668	111.948	91.9704	75.364	18.8124	35.357	38.4441	-1.59243	Down	0.925971	NA	NA	NA	NA	NA
XLOC_041584|-	Chr5:3359971-3360829	0.923415	1.47803	1.18214	4.53378	6.22341	4.83755	2.12158	Up	0.933928	NA	NA	NA	NA	NA
XLOC_041597|LOC_Os05g06840	Chr5:3580568-3585735	3.74917	4.97415	3.0865	0	0	0	-2.97695	Down	0.952817	LOC_Os05g06840:cDNA|POLE2A - Putative DNA polymerase epsilon complex subunit, expressed	K02325|1|0.0|642|obr:102707701|DNA polymerase epsilon subunit 2 [EC:2.7.7.7]	GO:0043231//intracellular membrane-bounded organelle	GO:0003676//nucleic acid binding;GO:0034061//DNA polymerase activity	GO:0006260//DNA replication
XLOC_041634|-	Chr5:3985974-3986197	6.28724	0	11.3931	2.89035	0	0	-2.22441	Down	0.942216	NA	NA	NA	NA	NA
XLOC_041718|LOC_Os05g08900	Chr5:4922645-4928175	0.304654	0.380254	0.522683	4.45503	5.34888	4.02929	3.51793	Up	0.966367	LOC_Os05g08900:cDNA|expressed protein	-	GO:0043231//intracellular membrane-bounded organelle	-	-
XLOC_041888|LOC_Os05g12580	Chr5:7219390-7222240	34.0739	23.8728	25.576	7.13701	9.80152	12.0358	-1.52739	Down	0.916463	LOC_Os05g12580:cDNA|expressed protein	-	GO:0031410//cytoplasmic vesicle	-	-
XLOC_042298|-	Chr5:12609876-12610452	0	0	0	3.39959	6.20023	3.67257	3.14539	Up	0.960011	NA	NA	NA	NA	NA
XLOC_042303|LOC_Os05g22370	Chr5:12675157-12686146	5.10328	2.30402	4.29074	7.68718	8.65407	7.22109	1.01022	Up	0.817267	LOC_Os05g22370:cDNA|N-acetylglucosaminyl transferase component, putative, expressed	K03860|1|3e-126|258|obr:102709433|phosphatidylinositol glycan, class Q	GO:0043231//intracellular membrane-bounded organelle	-	-
XLOC_042722|-	Chr5:17954377-17956862	13.1256	17.3967	14.9332	4.26946	2.89868	5.51717	-1.8413	Down	0.936928	NA	NA	NA	NA	NA
XLOC_042738|-	Chr5:18112964-18114741	0.616869	0.398365	1.32775	5.36912	5.83576	4.44548	2.73978	Up	0.956732	NA	NA	NA	NA	NA
XLOC_042760|-	Chr5:18370275-18371373	2.94494	6.0202	6.29913	25.9192	27.2784	23.0131	2.31983	Up	0.963926	NA	NA	NA	NA	NA
XLOC_042832|-	Chr5:19306762-19308282	0.519673	0.705898	0.603647	2.21692	2.58182	1.64943	1.81766	Up	0.869204	NA	NA	NA	NA	NA
XLOC_042835|LOC_Os05g32980	Chr5:19333587-19334427	5.29309	6.95217	6.91899	15.6177	11.7945	13.7983	1.10459	Up	0.850264	LOC_Os05g32980:cDNA|expressed protein	-	-	-	-
XLOC_042887|LOC_Os05g34020	Chr5:20092365-20094385	0.281744	0.390044	0.42209	1.70744	2.50819	1.88374	2.47921	Up	0.900625	LOC_Os05g34020:cDNA|expressed protein	-	-	-	-
XLOC_042890|-	Chr5:20097481-20098289	1.00137	1.00775	1.54656	2.79555	3.68494	3.28945	1.45822	Up	0.861475	NA	NA	NA	NA	NA
XLOC_043135|-	Chr5:22749998-22751152	31.6347	23.8822	26.2685	10.2924	10.0643	13.0525	-1.2916	Down	0.888804	NA	NA	NA	NA	NA
XLOC_043169|-	Chr5:23136254-23136660	0.888035	2.00403	1.4937	5.68531	2.75133	6.30235	1.74874	Up	0.909142	NA	NA	NA	NA	NA
XLOC_043305|-	Chr5:24460658-24461211	1.08858	0.403233	1.85511	1.89364	3.5838	2.25244	1.20761	Up	0.809716	NA	NA	NA	NA	NA
XLOC_043336|LOC_Os05g42350	Chr5:24772381-24785390	127.618	130.159	91.1206	37.8463	28.4382	38.3439	-1.73753	Down	0.938962	LOC_Os05g42350:cDNA|ferredoxin--nitrite reductase, putative, expressed	K00392|1|0.0|1165|dosa:Os05t0503300-02|sulfite reductase (ferredoxin) [EC:1.8.7.1]	-	GO:0016673;GO:0005506//iron ion binding;GO:0051536//iron-sulfur cluster binding	GO:0008152//metabolic process
XLOC_043411|LOC_Os05g44650	Chr5:25971394-25972060	0.546111	0.701635	0.755588	2.99962	1.35475	1.81229	1.62209	Up	0.847061	LOC_Os05g44650:cDNA|expressed protein	-	-	-	-
XLOC_043479|LOC_Os05g45840	Chr5:26554996-26560763	0.592599	0.811727	0.911535	2.77721	2.26391	2.15432	1.63553	Up	0.861704	LOC_Os05g45840:cDNA|GTPase-activating protein, putative, expressed	K12486|1|2e-14|81.6|atr:18431620|stromal membrane-associated protein	-	-	-
XLOC_043504|LOC_Os05g46370	Chr5:26879443-26881353	14.1476	18.1537	15.3108	0	0	0	-4.98829	Down	0.99034	LOC_Os05g46370:cDNA|bHelix-loop-helix transcription factor, putative, expressed	-	-	-	-
XLOC_043507|LOC_Os05g46420	Chr5:26897892-26901537	22.4218	21.3294	17.6628	6.89807	4.79132	7.21328	-1.69998	Down	0.930649	LOC_Os05g46420:cDNA|expressed protein	K04730|1|1e-07|58.2|dosa:Os11t0607900-01|interleukin-1 receptor-associated kinase 1 [EC:2.7.11.1];K04506|2|5e-07|56.2|bdi:104583002|E3 ubiquitin-protein ligase SIAH1 [EC:2.3.2.27]	-	-	-
XLOC_043545|-	Chr5:27368722-27369336	63.6802	84.9518	93.6686	0	0	0	-7.33569	Down	0.996314	NA	NA	NA	NA	NA
XLOC_043684|LOC_Os05g50300,LOC_Os05g50320	Chr5:28829579-28841245	1.28579	0.884223	1.53652	2.9498	4.68581	2.76333	1.48829	Up	0.86867	LOC_Os05g50300:cDNA|AMP-binding enzyme, putative, expressed	K01904|1|5e-12|73.9|ath:AT4G05160|4-coumarate--CoA ligase [EC:6.2.1.12];K10526|4|2e-10|68.6|fve:101301149|OPC-8:0 CoA ligase 1 [EC:6.2.1.-]	-	-	-
XLOC_043854|LOC_Os06g02360	Chr6:786856-788720	4.24083	3.64397	2.29992	1.06516	1.36309	2.09485	-1.17102	Down	0.820775	LOC_Os06g02360:cDNA|Skp1 family, dimerisation domain containing protein, expressed	K03094|1|2e-80|299|dosa:Os06t0113800-00|S-phase kinase-associated protein 1	-	-	-
XLOC_043862|-	Chr6:839542-840847	2.4903	4.95826	4.83895	15.5105	12.1181	13.2026	1.73248	Up	0.92864	NA	NA	NA	NA	NA
XLOC_044316|-	Chr6:5489089-5490136	0.804303	1.23555	0.559438	3.23463	2.05964	1.89104	1.46693	Up	0.842994	NA	NA	NA	NA	NA
XLOC_044320|-	Chr6:5518196-5518549	16.4663	18.7351	19.3215	11.3836	8.31138	7.21375	-1.01879	Down	0.834604	NA	NA	NA	NA	NA
XLOC_044395|-	Chr6:6363642-6370694	0	1.76808	4.91012	0	1.26071	0	-1.66685	Down	0.864577	NA	NA	NA	NA	NA
XLOC_044444|-	Chr6:7058265-7059308	0.341385	0.524199	0.506898	4.58995	3.37009	2.42647	2.91985	Up	0.946207	NA	NA	NA	NA	NA
XLOC_044489|LOC_Os06g13690	Chr6:7593720-7595952	0	0	0	2.8095	3.09438	2.56279	2.49683	Up	0.924039	LOC_Os06g13690:cDNA|expressed protein	-	-	-	-
XLOC_044583|-	Chr6:8939292-8943972	16.1148	15.347	13.5164	6.42174	5.30993	7.20858	-1.24777	Down	0.877669	NA	NA	NA	NA	NA
XLOC_044598|LOC_Os06g16070	Chr6:9145906-9151490	1.35088	1.36514	1.83855	3.58865	3.52164	3.41935	1.20907	Up	0.829749	LOC_Os06g16070:cDNA|receptor-like protein kinase 2 precursor, putative, expressed	K13420|1|0.0|784|tcc:TCM_031983|LRR receptor-like serine/threonine-protein kinase FLS2 [EC:2.7.11.1]	GO:0031410//cytoplasmic vesicle	-	-
XLOC_044613|LOC_Os06g16380	Chr6:9349326-9350579	3.85921	29.1191	15.762	3.54128	1.81671	0	-3.05664	Down	0.980476	LOC_Os06g16380:cDNA|expressed protein	-	-	-	-
XLOC_044664|-	Chr6:10132453-10133304	0	0	0	4.50816	2.11537	4.21955	2.85374	Up	0.946665	NA	NA	NA	NA	NA
XLOC_044813|LOC_Os06g20760	Chr6:11967130-11969969	4.00297	3.84513	3.75394	14.8545	19.1656	15.3326	2.08875	Up	0.951774	LOC_Os06g20760:cDNA|expressed protein	-	-	-	-
XLOC_044832|-	Chr6:12268390-12268962	28.1417	31.8267	25.9895	6.72547	2.87669	11.5355	-2.02381	Down	0.951647	NA	NA	NA	NA	NA
XLOC_044845|LOC_Os06g21410	Chr6:12366466-12368160	755.272	827.79	564.081	280.333	171.19	255.912	-1.60175	Down	0.928945	LOC_Os06g21410:cDNA|arabinogalactan peptide 23 precursor, putative, expressed	-	-	-	-
XLOC_044862|-	Chr6:12526635-12526934	0	0.625499	0.87489	3.86992	1.19294	5.01786	2.33325	Up	0.925793	NA	NA	NA	NA	NA
XLOC_044874|-	Chr6:12568624-12568831	4.89825	3.27535	0	5.99413	6.14194	23.0043	2.01843	Up	0.9443	NA	NA	NA	NA	NA
XLOC_044875|-	Chr6:12569654-12570225	0.71546	0.76539	0.954383	1.64859	2.81081	2.53539	1.52222	Up	0.846553	NA	NA	NA	NA	NA
XLOC_044942|-	Chr6:13280867-13284888	0.966787	0.772317	0.799191	2.40214	1.93893	1.87773	1.29278	Up	0.8072	NA	NA	NA	NA	NA
XLOC_045137|LOC_Os06g27590,LOC_Os06g27600	Chr6:15611808-15629776	2.29656	3.52999	4.02812	22.865	19.8124	13.0065	2.49838	Up	0.968477	LOC_Os06g27590:cDNA|expressed protein	-	-	-	-
XLOC_045210|-	Chr6:16501243-16501580	0	2.89074	0	14.5867	0	2.72223	2.19448	Up	0.940462	NA	NA	NA	NA	NA
XLOC_045672|-	Chr6:22556193-22559102	1.1995	1.3614	1.61822	12.7165	12.5774	11.1843	3.12576	Up	0.979103	NA	NA	NA	NA	NA
XLOC_046024|LOC_Os06g44034	Chr6:26554536-26561396	3.85175	3.90797	4.98823	37.1741	38.6733	35.4801	3.12647	Up	0.985637	LOC_Os06g44034:cDNA|expressed protein	-	-	-	-
XLOC_046058|-	Chr6:26942210-26942954	0.859931	1.12892	1.58851	3.97987	3.12792	3.19494	1.52606	Up	0.872534	NA	NA	NA	NA	NA
XLOC_046091|LOC_Os06g45130	Chr6:27293990-27299279	2.41924	2.45652	2.42353	0.951339	0.625439	0.737632	-1.65711	Down	0.864424	LOC_Os06g45130:cDNA|expressed protein	-	-	-	-
XLOC_046190|-	Chr6:28565931-28568516	0	0	0	4.09922	3.97846	3.85668	2.99209	Up	0.953757	NA	NA	NA	NA	NA
XLOC_046572|-	Chr6:1478104-1478387	0	0	1.73793	4.61071	3.91913	1.11919	1.8173	Up	0.895541	NA	NA	NA	NA	NA
XLOC_046703|-	Chr6:2796941-2799763	1.97446	1.98687	2.1961	5.99809	5.45732	5.15747	1.4319	Up	0.881839	NA	NA	NA	NA	NA
XLOC_046850|LOC_Os06g08884	Chr6:4468200-4470917	1.92545	1.32849	1.87646	4.22769	3.73263	3.11935	1.11077	Up	0.814013	LOC_Os06g08884:cDNA|expressed protein	K12382|1|5e-07|55.8|obr:102720274|saposin	-	-	-
XLOC_046907|LOC_Os06g09940,LOC_Os06g09950	Chr6:5067962-5073887	1.2366	1.18493	1.41373	4.09168	3.9027	3.99154	1.64394	Up	0.891168	LOC_Os06g09940:cDNA|expressed protein	-	-	-	-
XLOC_047026|LOC_Os06g12140	Chr6:6492582-6494714	0.256252	0.369111	0.593965	2.26263	1.82933	1.92237	2.30232	Up	0.891779	LOC_Os06g12140:cDNA|expressed protein	-	-	-	-
XLOC_047264|-	Chr6:9225423-9226745	4.1101	3.91752	3.84151	9.41063	8.03727	6.31774	1.00166	Up	0.815385	NA	NA	NA	NA	NA
XLOC_047328|LOC_Os06g17220	Chr6:9974846-9976880	2.12445	2.32489	2.47294	0.475973	0.950632	0.972932	-1.52849	Down	0.84701	LOC_Os06g17220:cDNA|UDP-glycosyltransferase, putative, expressed	K13496|1|9e-12|70.9|dosa:Os01t0176000-01|UDP-glucosyl transferase 73C [EC:2.4.1.-]	-	-	-
XLOC_047401|-	Chr6:10909787-10911070	1.71999	1.7259	1.79413	3.30972	3.72176	3.95001	1.06743	Up	0.802369	NA	NA	NA	NA	NA
XLOC_047455|LOC_Os06g20200	Chr6:11585962-11589075	0.784829	0.969628	0.535077	2.62996	2.2097	1.74881	1.52489	Up	0.841723	LOC_Os06g20200:cDNA|gibberellin receptor GID1L2, putative, expressed	K14493|1|2e-55|218|ppp:PHYPADRAFT_118478|gibberellin receptor GID1 [EC:3.-.-.-]	GO:0043231//intracellular membrane-bounded organelle	-	-
XLOC_047520|-	Chr6:12358851-12360396	13.0237	14.1983	11.8069	4.73332	4.23534	4.83413	-1.49958	Down	0.907337	NA	NA	NA	NA	NA
XLOC_047536|-	Chr6:12518724-12519381	0	0	0	1.14804	3.81255	1.14995	2.02634	Up	0.879042	NA	NA	NA	NA	NA
XLOC_047570|LOC_Os06g22394	Chr6:13008580-13010635	2.85891	4.26598	3.01553	25.4245	13.5402	16.3912	2.44862	Up	0.966951	LOC_Os06g22394:cDNA|expressed protein	-	-	-	-
XLOC_047598|-	Chr6:13276984-13278392	0	0	0.314218	2.73713	2.15725	2.50287	2.49278	Up	0.915192	NA	NA	NA	NA	NA
XLOC_047735|-	Chr6:14892096-14892864	0.710471	0.683322	0.955879	7.62154	5.53061	5.54413	2.99222	Up	0.966672	NA	NA	NA	NA	NA
XLOC_047741|-	Chr6:14956504-14959009	3.86916	2.48287	3.15401	8.01246	7.34202	7.33708	1.25524	Up	0.867704	NA	NA	NA	NA	NA
XLOC_047869|-	Chr6:16458826-16459169	0.218432	0	0.398901	1.8331	3.04453	1.93553	2.60826	Up	0.913794	NA	NA	NA	NA	NA
XLOC_048124|-	Chr6:19569598-19570403	7.71629	7.82694	13.1457	2.62844	3.30208	3.16238	-1.65768	Down	0.917785	NA	NA	NA	NA	NA
XLOC_048179|LOC_Os06g34570	Chr6:20106007-20112107	10.97	11.419	13.5745	34.2125	29.2563	23.973	1.28179	Up	0.888092	LOC_Os06g34570:cDNA|retrotransposon protein, putative, unclassified, expressed	K00028|1|5e-11|70.5|dosa:Os07t0496200-01|malate dehydrogenase (decarboxylating) [EC:1.1.1.39]	-	-	-
XLOC_048261|-	Chr6:20977698-20982424	2.48734	3.80037	2.53301	1.21203	0.877772	1.11063	-1.46263	Down	0.8554	NA	NA	NA	NA	NA
XLOC_048285|-	Chr6:21379840-21380207	0	0	0	96.0263	54.7181	29.4295	6.90828	Up	0.995551	NA	NA	NA	NA	NA
XLOC_048383|LOC_Os06g38140	Chr6:22590630-22598448	1.0264	1.12477	1.19978	2.63958	3.22582	2.55907	1.33002	Up	0.835647	LOC_Os06g38140:cDNA|retrotransposon protein, putative, unclassified, expressed	-	-	-	-
XLOC_048481|-	Chr6:23716872-23717091	0	0	0	9.57871	0	0	2.81813	Up	0.944911	NA	NA	NA	NA	NA
XLOC_048864|LOC_Os06g46754	Chr6:28390330-28396007	1.38796	1.11672	1.28525	6.16822	4.30232	4.53289	1.98505	Up	0.925056	LOC_Os06g46754:cDNA|RIC10, putative, expressed	-	-	-	-
XLOC_048903|-	Chr6:28758365-28758823	3.61131	2.13647	2.67948	0.766034	1.84148	1.15695	-1.16262	Down	0.806259	NA	NA	NA	NA	NA
XLOC_049008|-	Chr6:29895703-29897111	0.100997	0.0970391	0	1.57532	2.02161	4.44158	3.52555	Up	0.942851	NA	NA	NA	NA	NA
XLOC_049062|LOC_Os06g50240	Chr6:30419510-30423505	2.40994	3.96571	3.36903	0.539818	0.936915	0.627818	-2.2111	Down	0.91898	LOC_Os06g50240:cDNA|thaumatin, putative, expressed	K14297|1|3e-28|127|zma:103640102|nuclear pore complex protein Nup98-Nup96	GO:0031410//cytoplasmic vesicle	-	-
XLOC_049337|LOC_Os07g04890	Chr7:2155903-2167122	1.73562	1.72057	2.689	0.798129	0.512519	0.375303	-1.8659	Down	0.86895	LOC_Os07g04890:cDNA|expressed protein	-	-	-	-
XLOC_049416|-	Chr7:3117732-3118315	1.02734	0.110165	1.26055	2.46682	1.91063	3.62851	1.73921	Up	0.878559	NA	NA	NA	NA	NA
XLOC_049532|-	Chr7:4387886-4388311	9.96959	7.29087	8.41465	3.28534	3.63199	5.6101	-1.03528	Down	0.826698	NA	NA	NA	NA	NA
XLOC_049622|-	Chr7:5366890-5367337	3.29411	1.88491	2.13162	6.30045	7.03306	6.66075	1.45152	Up	0.889541	NA	NA	NA	NA	NA
XLOC_049682|LOC_Os07g10990	Chr7:6033096-6034025	0	0	0	8.42934	8.24704	10.3074	4.16906	Up	0.98345	LOC_Os07g10990:cDNA|hypothetical protein	-	-	-	-
XLOC_049871|-	Chr7:8484585-8486423	0.97044	0.974904	0.815789	2.58433	2.84105	2.5703	1.53396	Up	0.857306	NA	NA	NA	NA	NA
XLOC_049890|-	Chr7:8709483-8711831	1.6026	2.44952	2.58701	5.56688	4.70149	4.27816	1.13161	Up	0.830308	NA	NA	NA	NA	NA
XLOC_050169|-	Chr7:12458323-12461606	0	0	0	1.90716	2.08476	3.26253	2.2739	Up	0.905023	NA	NA	NA	NA	NA
XLOC_050171|-	Chr7:12458323-12461606	0	0	0	6.28432	6.71107	12.2855	4.07501	Up	0.982179	NA	NA	NA	NA	NA
XLOC_050232|LOC_Os07g23480,LOC_Os07g23485	Chr7:13261117-13275812	8.79164	6.43366	8.10431	16.6944	18.3382	13.6017	1.05981	Up	0.842714	LOC_Os07g23480:cDNA|retrotransposon protein, putative, unclassified, expressed	K05658|1|8e-119|430|bvg:104905624|ATP-binding cassette, subfamily B (MDR/TAP), member 1 [EC:3.6.3.44];K00654|3|2e-88|329|mdm:103417009|serine palmitoyltransferase [EC:2.3.1.50];K18577|4|9e-86|320|mdm:103414113|mannosylglycoprotein endo-beta-mannosidase [EC:3.2.1.152];K03549|5|1e-83|313|mdm:103412324|KUP system potassium uptake protein	-	-	-
XLOC_050347|-	Chr7:14647299-14649525	0	0	0	6.76502	8.52177	6.90608	3.88706	Up	0.979662	NA	NA	NA	NA	NA
XLOC_050348|-	Chr7:14647299-14649525	0	0	0	3.20938	4.86675	3.35706	2.93019	Up	0.950427	NA	NA	NA	NA	NA
XLOC_050670|-	Chr7:18526610-18526873	8.95362	5.36895	4.05829	0	0	0	-3.61517	Down	0.974934	NA	NA	NA	NA	NA
XLOC_050671|-	Chr7:18527435-18527829	3.15591	4.58103	7.23296	0	0	0	-3.31903	Down	0.966341	NA	NA	NA	NA	NA
XLOC_050672|-	Chr7:18528000-18528287	4.01951	2.49843	8.29678	0	0	0	-3.304	Down	0.965858	NA	NA	NA	NA	NA
XLOC_050684|-	Chr7:18682413-18683759	0.499035	1.18776	1.5612	7.86669	7.34894	5.15126	2.6486	Up	0.960596	NA	NA	NA	NA	NA
XLOC_050837|-	Chr7:20640401-20640992	2.55882	2.60779	2.22507	9.86513	8.82414	8.32941	1.86998	Up	0.93225	NA	NA	NA	NA	NA
XLOC_050936|-	Chr7:21795675-21796529	3.45132	2.84716	2.54311	1.17191	1.03	0.885043	-1.51812	Down	0.862721	NA	NA	NA	NA	NA
XLOC_050947|-	Chr7:21935173-21936586	0.306647	0.678611	0.701288	3.13003	2.54879	2.17472	2.21927	Up	0.907566	NA	NA	NA	NA	NA
XLOC_050951|-	Chr7:21983627-21983997	3.99716	2.81693	3.49175	0.849019	1.5195	2.15283	-1.18864	Down	0.825122	NA	NA	NA	NA	NA
XLOC_051223|-	Chr7:24990370-24990713	0.436863	0.848249	0.997253	1.62942	0.811875	3.87106	1.46765	Up	0.832647	NA	NA	NA	NA	NA
XLOC_051362|LOC_Os07g44010	Chr7:26307863-26308743	20.4953	23.5103	21.5861	7.29561	7.11841	10.6756	-1.38642	Down	0.900422	LOC_Os07g44010:cDNA|expressed protein	-	-	-	-
XLOC_051410|LOC_Os07g44900,LOC_Os07g44910	Chr7:26793412-26797535	1.64289	1.8924	1.25047	3.76117	3.32254	3.39431	1.13055	Up	0.814902	LOC_Os07g44900:cDNA|gibberellin receptor GID1L2, putative, expressed	K14493|1|5e-47|188|smo:SELMODRAFT_418575|gibberellin receptor GID1 [EC:3.-.-.-]	GO:0043231//intracellular membrane-bounded organelle	-	-
XLOC_051515|-	Chr7:27863688-27864269	0	0	0	3.71792	3.30956	3.00606	2.7418	Up	0.940385	NA	NA	NA	NA	NA
XLOC_051700|LOC_Os07g01340	Chr7:213777-219544	1.93101	2.14534	3.47873	0.0446403	0.0877429	0.0235989	-5.59799	Down	0.946182	LOC_Os07g01340:cDNA|gibberellin 2-beta-dioxygenase 7, putative, expressed	K04125|1|0.0|699|dosa:Os07t0103500-01|gibberellin 2-oxidase [EC:1.14.11.13]	-	-	-
XLOC_051731|LOC_Os07g01960,LOC_Os07g01970	Chr7:587601-594633	0	0	0	53.3622	44.4351	48.6204	6.60898	Up	0.994941	LOC_Os07g01960:cDNA|hypothetical protein	-	-	-	-
XLOC_051774|-	Chr7:1058644-1060055	0	0.631356	0.48566	3.84139	2.93242	3.27544	2.63568	Up	0.937767	NA	NA	NA	NA	NA
XLOC_051935|LOC_Os07g06070	Chr7:2943338-2944507	0.585117	0.561631	0.610714	3.84253	4.257	3.36729	2.7059	Up	0.945343	LOC_Os07g06070:cDNA|expressed protein	-	GO:0031410//cytoplasmic vesicle;GO:0043231//intracellular membrane-bounded organelle	-	-
XLOC_051979|LOC_Os07g07030	Chr7:3465222-3469086	0.578416	0.78788	0.395116	2.37994	3.34978	3.08552	2.32327	Up	0.918573	LOC_Os07g07030:cDNA|expressed protein	-	-	-	-
XLOC_052018|-	Chr7:3922576-3926347	1.34728	1.18222	0.950297	3.13746	3.24536	2.60851	1.36953	Up	0.845866	NA	NA	NA	NA	NA
XLOC_052036|-	Chr7:4109259-4109678	0.415975	0.804173	0	12.7407	13.5337	17.8653	4.68147	Up	0.989628	NA	NA	NA	NA	NA
XLOC_052037|-	Chr7:4112597-4113752	1.21906	2.66294	5.09566	25.1432	17.4839	18.0654	2.75711	Up	0.976332	NA	NA	NA	NA	NA
XLOC_052106|-	Chr7:5211878-5215461	2.77917	3.65735	2.68585	0.636203	0.61388	0.453248	-2.42105	Down	0.924751	NA	NA	NA	NA	NA
XLOC_052115|-	Chr7:5299006-5300092	2.30092	2.31372	2.88021	0	0	0	-2.32094	Down	0.909447	NA	NA	NA	NA	NA
XLOC_052249|LOC_Os07g12390	Chr7:7052852-7054400	1.08695	1.38133	1.37775	2.83704	3.0979	3.14255	1.23892	Up	0.825758	LOC_Os07g12390:cDNA|expressed protein	-	-	-	-
XLOC_052301|LOC_Os07g13360	Chr7:7666129-7667672	2.97889	4.10068	4.23156	15.5729	14.291	10.8345	1.84723	Up	0.936318	LOC_Os07g13360:cDNA|expressed protein	-	-	-	-
XLOC_052417|-	Chr7:9095492-9097052	0.177269	0.24839	0.143663	3.04444	2.65951	2.15435	3.7869	Up	0.943894	NA	NA	NA	NA	NA
XLOC_052498|-	Chr7:10152268-10152686	1.39336	1.21221	2.04688	2.87397	3.36755	4.14266	1.15832	Up	0.81925	NA	NA	NA	NA	NA
XLOC_052501|LOC_Os07g17260	Chr7:10178616-10195902	0.631185	1.52701	0.867961	4.43178	5.57278	4.05928	2.21643	Up	0.934437	LOC_Os07g17260:cDNA|retrotransposon protein, putative, unclassified, expressed	K03549|1|4e-101|371|mdm:103412324|KUP system potassium uptake protein;K16570|3|1e-77|293|mdm:103449689|gamma-tubulin complex component 3	GO:0043231//intracellular membrane-bounded organelle;GO:0043231//intracellular membrane-bounded organelle	GO:0003676//nucleic acid binding;GO:0005402//cation:sugar symporter activity;GO:0003676//nucleic acid binding;GO:0005402//cation:sugar symporter activity	GO:0006259//DNA metabolic process;GO:0008643//carbohydrate transport;GO:0006259//DNA metabolic process;GO:0008643//carbohydrate transport
XLOC_052502|LOC_Os07g17260	Chr7:10178616-10195902	0.299	1.16526	1.36033	3.33294	3.33564	3.22033	1.80777	Up	0.895694	LOC_Os07g17260:cDNA|retrotransposon protein, putative, unclassified, expressed	K03549|1|4e-101|371|mdm:103412324|KUP system potassium uptake protein;K16570|3|1e-77|293|mdm:103449689|gamma-tubulin complex component 3	GO:0043231//intracellular membrane-bounded organelle;GO:0043231//intracellular membrane-bounded organelle	GO:0003676//nucleic acid binding;GO:0005402//cation:sugar symporter activity;GO:0003676//nucleic acid binding;GO:0005402//cation:sugar symporter activity	GO:0006259//DNA metabolic process;GO:0008643//carbohydrate transport;GO:0006259//DNA metabolic process;GO:0008643//carbohydrate transport
XLOC_052503|-	Chr7:10178616-10195902	0.840826	0.810345	0.861527	2.63848	1.99885	2.5107	1.50831	Up	0.847214	NA	NA	NA	NA	NA
XLOC_052552|LOC_Os07g18110	Chr7:10715915-10718623	1.19658	0.825565	0.693783	2.97308	2.26343	2.80663	1.56631	Up	0.862518	LOC_Os07g18110:cDNA|expressed protein	-	-	-	-
XLOC_052606|-	Chr7:11341592-11342469	0	0	0	15.7576	12.6065	15.9343	4.88422	Up	0.98973	NA	NA	NA	NA	NA
XLOC_052808|LOC_Os07g25040	Chr7:14138424-14415848	8.19717	8.1475	8.66006	0	0	0	-4.05917	Down	0.982001	LOC_Os07g25040:cDNA|retrotransposon protein, putative, Ty3-gypsy subclass, expressed	K13356|1|5e-67|257|pda:103696395|alcohol-forming fatty acyl-CoA reductase [EC:1.2.1.84];K01191|2|7e-48|193|pda:103707976|alpha-mannosidase [EC:3.2.1.24];K10395|3|3e-45|184|pmum:103342269|kinesin family member 4/21/27;K14513|4|1e-35|152|mdm:103408320|ethylene-insensitive protein 2	-	GO:0004175//endopeptidase activity;GO:0003676//nucleic acid binding;GO:0034061//DNA polymerase activity	GO:0006260//DNA replication;GO:0019538//protein metabolic process
XLOC_052813|-	Chr7:14138424-14415848	4.54951	4.65515	6.38394	0	0	0	-3.37746	Down	0.967994	NA	NA	NA	NA	NA
XLOC_052815|-	Chr7:14138424-14415848	3.21958	2.33045	3.64613	0	0	0	-2.61607	Down	0.932759	NA	NA	NA	NA	NA
XLOC_052823|-	Chr7:14138424-14415848	16.3551	12.5212	8.71427	0	0.0707862	0.379211	-5.3063	Down	0.988586	NA	NA	NA	NA	NA
XLOC_052860|-	Chr7:14790481-14790882	0	0	0	52.2261	48.578	45.4229	6.6071	Up	0.994941	NA	NA	NA	NA	NA
XLOC_052864|LOC_Os07g25800	Chr7:14820388-14822279	0.0842887	0	0.0783678	18.7707	12.4384	12.9659	6.05883	Up	0.990035	LOC_Os07g25800:cDNA|OsFBDUF37 - F-box and DUF domain containing protein, expressed	-	-	-	-
XLOC_052942|-	Chr7:15909499-15912010	0	0.584652	0	1.95585	2.08362	2.09561	1.95292	Up	0.874847	NA	NA	NA	NA	NA
XLOC_053041|-	Chr7:17283773-17285477	1.78374	1.94647	1.49931	3.72474	4.38406	3.13909	1.1049	Up	0.812589	NA	NA	NA	NA	NA
XLOC_053142|-	Chr7:18639399-18639765	0.931823	2.70951	1.87549	4.52709	3.29032	4.04687	1.10471	Up	0.815233	NA	NA	NA	NA	NA
XLOC_053207|LOC_Os07g32680	Chr7:19514088-19516313	0	0	0	5.31175	5.02126	4.16446	3.27277	Up	0.964613	LOC_Os07g32680:cDNA|retrotransposon protein, putative, unclassified, expressed	-	GO:0031410//cytoplasmic vesicle	-	-
XLOC_053244|LOC_Os07g33720	Chr7:20157458-20162629	3.95546	4.02564	5.20329	1.82706	1.41721	1.05737	-1.61587	Down	0.892846	LOC_Os07g33720:cDNA|disease resistance protein, putative, expressed	K15078|1|1e-86|322|jcu:105630766|structure-specific endonuclease subunit SLX1 [EC:3.6.1.-];K19613|4|7e-80|300|mtr:MTR_3g018980|leucine-rich repeat protein SHOC2	GO:0031410//cytoplasmic vesicle	-	-
XLOC_053432|LOC_Os07g37400	Chr7:22410094-22415971	1.16597	1.32815	1.27259	3.26948	4.09308	2.88066	1.44329	Up	0.862467	LOC_Os07g37400:cDNA|OsFBX257 - F-box domain containing protein, expressed	-	GO:0043231//intracellular membrane-bounded organelle	-	-
XLOC_053474|-	Chr7:22911159-22912008	0	0	0	7.84602	19.5167	12.6664	4.73802	Up	0.989043	NA	NA	NA	NA	NA
XLOC_053745|-	Chr7:26250509-26250749	1.45568	1.43793	3.95553	0	0.680227	0.698658	-1.86605	Down	0.877491	NA	NA	NA	NA	NA
XLOC_053747|-	Chr7:26254704-26255299	0.893589	1.07506	0.344029	2.80916	1.59379	1.85635	1.43644	Up	0.828884	NA	NA	NA	NA	NA
XLOC_053852|-	Chr7:27465372-27465865	0.407338	0.589197	0	1.72423	2.08372	2.2281	2.01198	Up	0.876805	NA	NA	NA	NA	NA
XLOC_053875|LOC_Os07g46470	Chr7:27742752-27744893	1.75192	1.59941	1.87086	3.81972	4.20296	3.39609	1.12868	Up	0.81958	LOC_Os07g46470:cDNA|expressed protein	K14652|1|3e-18|93.2|dosa:Os05t0460600-01|3,4-dihydroxy 2-butanone 4-phosphate synthase / GTP cyclohydrolase II [EC:4.1.99.12 3.5.4.25]	-	-	-
XLOC_053902|LOC_Os07g46980	Chr7:28073366-28074949	0	0.302029	0	7.82686	6.07769	3.42736	3.7346	Up	0.974324	LOC_Os07g46980:cDNA|sex determination protein tasselseed-2, putative, expressed	K09841|1|1e-49|197|atr:18433242|xanthoxin dehydrogenase [EC:1.1.1.288];K13070|2|3e-49|196|osa:4335093|momilactone-A synthase [EC:1.1.1.295]	GO:0043231//intracellular membrane-bounded organelle	-	-
XLOC_053924|LOC_Os07g47310	Chr7:28282573-28285855	1.10695	0.744765	1.48614	5.70031	6.90422	4.42346	2.35091	Up	0.946055	LOC_Os07g47310:cDNA|expressed protein	-	GO:0043231//intracellular membrane-bounded organelle	-	-
XLOC_053944|-	Chr7:28521837-28524051	8.09811	9.15561	7.58405	2.42682	2.64659	2.31068	-1.75004	Down	0.923048	NA	NA	NA	NA	NA
XLOC_053957|-	Chr7:28637122-28637432	2.30206	2.80235	2.35746	8.02273	4.27989	10.7142	1.62508	Up	0.910998	NA	NA	NA	NA	NA
XLOC_053985|LOC_Os07g48700	Chr7:29021203-29172514	0.56335	0.380795	1.56908	2.07185	3.18285	3.22704	1.75482	Up	0.883542	LOC_Os07g48700:cDNA|expressed protein	K09291|1|6e-10|67.4|egr:104451048|nucleoprotein TPR;K10400|2|1e-09|66.6|cit:102615914|kinesin family member 15;K12472|4|5e-09|64.3|ota:Ot15g00490|epidermal growth factor receptor substrate 15	-	-	-
XLOC_054141|-	Chr8:1344159-1344607	4.85928	6.33412	7.0381	1.93917	1.46837	1.5677	-1.8736	Down	0.924192	NA	NA	NA	NA	NA
XLOC_054382|LOC_Os08g07550	Chr8:4242921-4246347	5.92689	3.07979	2.76477	1.91536	0.770993	0.157233	-2.04951	Down	0.919158	LOC_Os08g07550:cDNA|hAT dimerisation domain-containing protein, putative, expressed	K04730|1|3e-15|69.7|pxb:103930206|interleukin-1 receptor-associated kinase 1 [EC:2.7.11.1]	-	GO:0005515//protein binding	-
XLOC_054416|-	Chr8:4630539-4630778	2.96757	0.733109	2.68792	4.78428	7.6281	2.13539	1.18723	Up	0.84096	NA	NA	NA	NA	NA
XLOC_054532|LOC_Os08g10250	Chr8:5941985-5958762	1.62192	1.1155	1.48635	16.8297	19.453	15.9956	3.62961	Up	0.987797	LOC_Os08g10250:cDNA|SHR5-receptor-like kinase, putative, expressed	K04733|1|9e-48|193|cic:CICLE_v10014641mg|interleukin-1 receptor-associated kinase 4 [EC:2.7.11.1]	-	-	-
XLOC_054547|LOC_Os08g10480	Chr8:6159095-6161146	1755.26	2088.51	1389.81	410.038	370.693	394.972	-2.15427	Down	0.963774	LOC_Os08g10480:cDNA|heavy metal-associated domain containing protein, expressed	K07213|1|6e-38|155|dosa:Os08t0205400-01|copper chaperone	-	GO:0043169//cation binding	GO:0006812//cation transport
XLOC_054686|-	Chr8:7958908-7960566	0	0	0	190.296	161.802	152.241	8.39329	Up	0.996975	NA	NA	NA	NA	NA
XLOC_054697|-	Chr8:8070443-8072335	1.51629	1.90554	2.20866	9.0442	8.00478	7.88977	2.14706	Up	0.946258	NA	NA	NA	NA	NA
XLOC_054732|-	Chr8:8484325-8484744	0	0	0	3.25017	2.70673	1.78653	2.36801	Up	0.913362	NA	NA	NA	NA	NA
XLOC_054744|LOC_Os08g14350	Chr8:8604971-8605912	0	0	0	112.621	92.6115	82.2137	7.58219	Up	0.996441	LOC_Os08g14350:cDNA|expressed protein	-	GO:0043231//intracellular membrane-bounded organelle	-	-
XLOC_055230|-	Chr8:14616387-14618515	1.38823	1.71258	2.43094	9.68087	8.40683	7.7914	2.22598	Up	0.949614	NA	NA	NA	NA	NA
XLOC_055282|LOC_Os08g25250	Chr8:15335719-15342777	1.69455	0.935807	1.28417	2.67241	3.15726	2.75165	1.13236	Up	0.802674	LOC_Os08g25250:cDNA|retrotransposon protein, putative, unclassified, expressed	K08592|1|5e-13|77.0|zma:103640346|sentrin-specific protease 1 [EC:3.4.22.68]	GO:0043231//intracellular membrane-bounded organelle	-	-
XLOC_055466|LOC_Os08g28700	Chr8:17538198-17540911	5.53032	5.75228	6.05393	32.9224	26.0257	24.0803	2.25979	Up	0.962121	LOC_Os08g28700:cDNA|dnaJ domain containing protein, expressed	K09510|1|1e-142|506|osa:4345413|DnaJ homolog subfamily B member 4	-	-	-
XLOC_055559|-	Chr8:18691514-18692690	1.99988	3.10366	3.35876	16.4092	12.8196	8.0414	2.1389	Up	0.951393	NA	NA	NA	NA	NA
XLOC_055645|-	Chr8:19908043-19909247	2.54333	2.90589	2.99854	5.73934	5.53625	5.9823	1.03062	Up	0.813097	NA	NA	NA	NA	NA
XLOC_055730|LOC_Os08g33488	Chr8:20892986-20906881	4.28398	4.37854	5.142	9.37324	11.3972	9.15105	1.11604	Up	0.849959	LOC_Os08g33488:cDNA|OsMADS23 - MADS-box family gene with MIKCc type-box, expressed	K09264|1|4e-60|208|dosa:Os02t0579600-00|MADS-box transcription factor, plant	-	-	-
XLOC_056064|LOC_Os08g39470	Chr8:24970944-24974897	0	0.702143	0.323428	3.1257	2.37119	1.90942	2.27941	Up	0.906905	LOC_Os08g39470:cDNA|expressed protein	-	-	-	-
XLOC_056078|LOC_Os08g39694	Chr8:25121220-25134371	2.64315	2.85417	3.5482	25.927	27.7984	26.6107	3.15077	Up	0.984798	LOC_Os08g39694:cDNA|cytochrome P450, putative, expressed	K16084|1|7e-117|320|dosa:Os02t0569400-01|ent-cassa-12,15-diene 11-hydroxylase [EC:1.14.13.145]	GO:0031410//cytoplasmic vesicle;GO:0031410//cytoplasmic vesicle;GO:0031410//cytoplasmic vesicle	GO:0046872//metal ion binding;GO:0046872//metal ion binding	GO:0006091//generation of precursor metabolites and energy;GO:0006091//generation of precursor metabolites and energy;GO:0006091//generation of precursor metabolites and energy
XLOC_056209|LOC_Os08g42480	Chr8:26851191-26856837	0.976026	0.457494	0.713963	2.12282	2.33857	2.61542	1.72045	Up	0.86806	LOC_Os08g42480:cDNA|expressed protein	-	GO:0031410//cytoplasmic vesicle	-	-
XLOC_056321|LOC_Os08g44300	Chr8:27883638-27885460	83.5172	102.547	85.7841	1.33225	0.586962	0.728576	-6.68187	Down	0.996263	LOC_Os08g44300:cDNA|retrotransposon protein, putative, Ty3-gypsy subclass, expressed	K01517|1|0.0|682|dosa:Os08t0557200-01|manganese-dependent ADP-ribose/CDP-alcohol diphosphatase [EC:3.6.1.13 3.6.1.16 3.6.1.53]	-	-	-
XLOC_056462|-	Chr8:1014884-1015360	53.2577	65.8204	65.3168	7.54561	7.26284	8.51666	-2.98284	Down	0.984238	NA	NA	NA	NA	NA
XLOC_056643|-	Chr8:3244916-3245167	8.38395	6.48413	10.3086	2.76274	5.58869	3.46597	-1.09118	Down	0.839689	NA	NA	NA	NA	NA
XLOC_056742|-	Chr8:4521031-4521568	1.05486	1.27028	0.243325	2.56668	2.8623	2.01344	1.53487	Up	0.852171	NA	NA	NA	NA	NA
XLOC_056774|-	Chr8:4955568-4956306	0.216304	0.363793	1.10166	2.29955	2.36605	1.67491	1.91463	Up	0.874288	NA	NA	NA	NA	NA
XLOC_056776|-	Chr8:4962865-4964150	1.1093	1.216	0.932188	5.63104	8.68426	7.11793	2.71802	Up	0.963672	NA	NA	NA	NA	NA
XLOC_057017|-	Chr8:7881922-7883165	2.39688	2.41327	2.10617	11.7295	10.4793	9.23729	2.1848	Up	0.950453	NA	NA	NA	NA	NA
XLOC_057130|LOC_Os08g15322	Chr8:9279562-9281314	1.06706	1.24499	1.23183	3.87951	4.24405	3.03301	1.65449	Up	0.88883	LOC_Os08g15322:cDNA|cytochrome b559 subunit alpha, putative, expressed	K02707|1|2e-41|170|sita:19526803|photosystem II cytochrome b559 subunit alpha	GO:0009523//photosystem II;GO:0031224//intrinsic component of membrane;GO:0009534//chloroplast thylakoid	GO:0005506//iron ion binding	GO:0051234//establishment of localization;GO:0009765//photosynthesis, light harvesting;GO:0022900//electron transport chain
XLOC_057228|LOC_Os08g16914	Chr8:10360009-10364290	1.68722	1.3589	1.88523	3.49845	4.23444	4.46842	1.30698	Up	0.853569	LOC_Os08g16914:cDNA|expressed protein	K16732|1|4e-13|77.4|obr:102700583|protein regulator of cytokinesis 1;K02133|5|5e-12|73.9|sita:101763014|F-type H+-transporting ATPase subunit beta [EC:3.6.3.14]	-	-	-
XLOC_057385|-	Chr8:12359050-12359982	1.93202	1.77914	1.64565	5.63434	5.47078	4.65529	1.55686	Up	0.893965	NA	NA	NA	NA	NA
XLOC_057390|LOC_Os08g20680	Chr8:12425574-12431181	1.18111	1.22767	1.03285	2.43746	3.12805	2.46127	1.22173	Up	0.814699	LOC_Os08g20680:cDNA|expressed protein	-	-	-	-
XLOC_057474|LOC_Os08g22604	Chr8:13600919-13604289	10.1943	11.7161	19.2984	6.05701	1.95966	3.81939	-1.79976	Down	0.933521	LOC_Os08g22604:cDNA|expressed protein	-	-	-	-
XLOC_057477|LOC_Os08g22690	Chr8:13631231-13650690	0.91982	2.66103	5.08477	0	0	0	-2.53034	Down	0.926581	LOC_Os08g22690:cDNA|retrotransposon, putative, centromere-specific, expressed	K13356|1|3e-46|187|pda:103696395|alcohol-forming fatty acyl-CoA reductase [EC:1.2.1.84];K15086|2|6e-32|140|atr:18440990|(3S)-linalool synthase [EC:4.2.3.25];K10395|3|2e-29|132|pmum:103342269|kinesin family member 4/21/27;K15030|4|3e-22|107|mdm:103401804|translation initiation factor 3 subunit M;K18158|5|7e-22|106|mdm:103427262|nuclear control of ATPase protein 2	GO:0043231//intracellular membrane-bounded organelle	-	GO:0043170;GO:0044238
XLOC_057536|-	Chr8:14309373-14309734	0	0	0.352163	1.97801	3.57828	0.569859	2.17971	Up	0.887253	NA	NA	NA	NA	NA
XLOC_057537|LOC_Os08g23654	Chr8:14312037-14319643	0.257266	0	1.41857	3.50055	4.06601	1.14846	2.00193	Up	0.902074	LOC_Os08g23654:cDNA|retrotransposon protein, putative, Ty3-gypsy subclass, expressed	K06883|1|1e-142|509|mdm:103443119|uncharacterized protein;K12153|2|1e-62|243|cit:102610907|phenylalanine N-monooxygenase [EC:1.14.13.124];K12819|4|2e-55|219|mdm:103427975|pre-mRNA-processing factor SLU7;K13457|5|2e-45|186|pmum:103334684|disease resistance protein RPM1	-	GO:0003676//nucleic acid binding;GO:0016891//endoribonuclease activity, producing 5'-phosphomonoesters;GO:0005402//cation:sugar symporter activity;GO:0034061//DNA polymerase activity	GO:0006260//DNA replication;GO:0008643//carbohydrate transport
XLOC_057538|LOC_Os08g23654	Chr8:14312037-14319643	0.503369	0.44307	0.855692	2.26216	2.30453	3.02119	2.07399	Up	0.897448	LOC_Os08g23654:cDNA|retrotransposon protein, putative, Ty3-gypsy subclass, expressed	K06883|1|1e-142|509|mdm:103443119|uncharacterized protein;K12153|2|1e-62|243|cit:102610907|phenylalanine N-monooxygenase [EC:1.14.13.124];K12819|4|2e-55|219|mdm:103427975|pre-mRNA-processing factor SLU7;K13457|5|2e-45|186|pmum:103334684|disease resistance protein RPM1	-	GO:0003676//nucleic acid binding;GO:0016891//endoribonuclease activity, producing 5'-phosphomonoesters;GO:0005402//cation:sugar symporter activity;GO:0034061//DNA polymerase activity	GO:0006260//DNA replication;GO:0008643//carbohydrate transport
XLOC_057679|-	Chr8:16073764-16077169	3.36143	4.0812	3.92316	7.57555	7.75572	7.63296	1.01469	Up	0.816758	NA	NA	NA	NA	NA
XLOC_057983|-	Chr8:20068893-20069099	23.6046	16.9213	22.9433	4.64208	0	9.49389	-2.11654	Down	0.955461	NA	NA	NA	NA	NA
XLOC_058066|-	Chr8:21329142-21329402	0	1.53137	4.71167	0	0	1.50946	-1.42602	Down	0.832977	NA	NA	NA	NA	NA
XLOC_058678|-	Chr8:3364623-3364882	2.63855	3.62817	6.69579	5.84883	13.285	13.7858	1.3446	Up	0.886974	NA	NA	NA	NA	NA
XLOC_058858|-	Chr9:2335645-2349603	3.11619	2.61632	1.61506	4.52963	4.97539	11.2422	1.49758	Up	0.896431	NA	NA	NA	NA	NA
XLOC_059120|-	Chr9:5699622-5702091	0.983293	1.02183	1.31166	5.94022	4.43402	5.72578	2.27921	Up	0.941606	NA	NA	NA	NA	NA
XLOC_059222|LOC_Os09g12310	Chr9:7015950-7020985	2.03472	2.08182	3.63438	14.7118	12.8258	11.4392	2.33018	Up	0.959172	LOC_Os09g12310:cDNA|ubiquitin-conjugating enzyme domain containing protein, expressed	K10581|1|0.0|826|dosa:Os09t0294300-01|ubiquitin-conjugating enzyme E2 O [EC:2.3.2.24]	-	-	-
XLOC_059551|-	Chr9:11710627-11711660	8.92198	11.7446	14.3926	4.1961	5.01053	6.41883	-1.16589	Down	0.86112	NA	NA	NA	NA	NA
XLOC_059769|-	Chr9:14351113-14360697	2.70729	1.30818	2.3622	3.04687	6.79511	3.35502	1.04911	Up	0.806869	NA	NA	NA	NA	NA
XLOC_059830|-	Chr9:15064871-15072799	2.79212	2.127	2.61052	5.98499	7.15826	7.40801	1.44857	Up	0.890329	NA	NA	NA	NA	NA
XLOC_059913|-	Chr9:16066661-16066893	5.12746	2.54019	0.774074	2.35978	14.3944	4.9012	1.35912	Up	0.881127	NA	NA	NA	NA	NA
XLOC_060274|LOC_Os09g33850	Chr9:19979143-19988987	2.21356	1.76849	3.06544	4.80453	5.22385	4.37194	1.03092	Up	0.805471	LOC_Os09g33850:cDNA|osFTL4 FT-Like4 homologous to Flowering Locus T gene; contains Pfam profile PF01161: Phosphatidylethanolamine-binding protein, expressed	K16223|1|8e-97|352|obr:102707898|protein FLOWERING LOCUS T	-	-	-
XLOC_060308|-	Chr9:20335632-20336678	0	0	0.395977	2.46465	2.66446	2.00781	2.35403	Up	0.907083	NA	NA	NA	NA	NA
XLOC_060662|LOC_Os09g02750	Chr9:1239477-1243978	1.03218	0.767479	1.06105	3.50655	3.42406	2.87817	1.7777	Up	0.893406	LOC_Os09g02750:cDNA|expressed protein	K18577|1|5e-16|85.9|mdm:103414113|mannosylglycoprotein endo-beta-mannosidase [EC:3.2.1.152];K11292|2|6e-13|75.5|vvi:100855389|transcription elongation factor SPT6;K08238|3|1e-06|54.3|mtr:MTR_8g058450|xyloglucan 6-xylosyltransferase [EC:2.4.2.39]	-	-	-
XLOC_060823|LOC_Os09g07154	Chr9:3480171-3496831	1.0394	1.09017	0.944738	15.8653	16.5112	17.4984	4.01998	Up	0.989145	LOC_Os09g07154:cDNA|expressed protein	-	-	-	-
XLOC_060835|-	Chr9:3544988-3545888	19.3983	15.0989	35.9762	10.7782	10.3383	14.0383	-1.00336	Down	0.831655	NA	NA	NA	NA	NA
XLOC_060838|-	Chr9:3548442-3548656	115.261	138.985	134.511	38.9375	60.9571	61.3216	-1.26987	Down	0.890762	NA	NA	NA	NA	NA
XLOC_061015|-	Chr9:5699622-5702091	0.711808	1.00116	0.74949	2.85604	3.11631	2.25881	1.741	Up	0.880364	NA	NA	NA	NA	NA
XLOC_061189|-	Chr9:7833439-7833830	0	1.39758	0	2.55297	1.93842	2.69805	1.5843	Up	0.855298	NA	NA	NA	NA	NA
XLOC_061230|-	Chr9:8419842-8421247	2.42218	3.18819	2.82398	1.01283	1.106	1.30883	-1.29905	Down	0.831605	NA	NA	NA	NA	NA
XLOC_061417|-	Chr9:10748334-10750046	1.48298	1.78192	1.76432	5.79325	5.82072	5.6494	1.77931	Up	0.916209	NA	NA	NA	NA	NA
XLOC_061797|LOC_Os09g25700	Chr9:15422387-15424430	0.932096	0.663488	1.00496	5.15498	3.02447	2.95101	2.09763	Up	0.920073	LOC_Os09g25700:cDNA|TsetseEP precursor, putative, expressed	-	-	-	-
XLOC_061891|LOC_Os09g27540	Chr9:16733702-16739010	1.16081	0.774285	0.411888	4.7092	4.6519	4.00103	2.50927	Up	0.944529	LOC_Os09g27540:cDNA|C2 domain containing protein, expressed	-	-	-	-
XLOC_061928|-	Chr9:17097015-17097222	48.9825	18.0144	31.102	5.99413	6.14194	9.20172	-2.20083	Down	0.960443	NA	NA	NA	NA	NA
XLOC_061944|LOC_Os09g28530	Chr9:17352655-17357378	0	0.697771	0	5.2031	4.81579	3.22867	2.96401	Up	0.956401	LOC_Os09g28530:cDNA|expressed protein	-	-	-	-
XLOC_061984|LOC_Os09g29360	Chr9:17826478-17829811	0.507282	0.880447	1.05732	3.70139	4.16756	2.59407	2.09736	Up	0.917175	LOC_Os09g29360:cDNA|helix-loop-helix DNA-binding protein, putative, expressed	K18485|1|5e-50|199|vvi:100259155|myogenic factor 6	GO:0043231//intracellular membrane-bounded organelle	-	-
XLOC_061986|-	Chr9:17840568-17842294	1.54068	2.22118	1.27371	5.19924	7.9396	3.40825	1.71635	Up	0.910464	NA	NA	NA	NA	NA
XLOC_061992|-	Chr9:17965254-17965483	0	0	0	9.23011	17.9306	5.22126	4.43216	Up	0.986298	NA	NA	NA	NA	NA
XLOC_062244|-	Chr9:20730062-20731375	0.534952	1.14051	0.80021	2.30845	2.40819	2.17283	1.47657	Up	0.840782	NA	NA	NA	NA	NA
XLOC_062276|LOC_Os09g36510	Chr9:21059573-21060123	0.190629	0.551228	0	3.58849	2.30519	1.42278	2.55865	Up	0.916794	LOC_Os09g36510:cDNA|expressed protein	-	-	-	-
XLOC_062295|-	Chr9:21260405-21261895	0.996957	1.39321	1.37613	3.21027	2.2541	2.8487	1.14223	Up	0.8027	NA	NA	NA	NA	NA
XLOC_062344|-	Chr9:21710403-21711521	0.615981	0.919577	0.730425	2.65694	2.42214	1.43884	1.52427	Up	0.841189	NA	NA	NA	NA	NA
XLOC_062486|ChrSy.fgenesh.gene.21	ChrSy:121261-127110	1.38033	2.51053	2.50918	16.5323	14.9575	13.6743	2.81902	Up	0.975391	ChrSy.fgenesh.gene.21:cDNA|expressed protein	K04733|1|3e-32|141|dosa:Os09t0349100-00|interleukin-1 receptor-associated kinase 4 [EC:2.7.11.1]	-	-	-
