# Supplementary material for: Transcriptomic Profiling of Fe-Responsive lncRNAs and Their Regulatory Mechanism in Rice
Source: Genes (Basel). 2021 Apr 14;12(4):567. doi: 10.3390/genes12040567 (PMC8070830; doi:10.3390/genes12040567)
Supplement: Supplementary file 1 [file genes-12-00567-s001.zip › supplementary files/Table S8 .xlsx]

## Sheet: A 
Table S8a List of DE-lncRNAs in shoot used for constructing heatmap
		bhlh156												Nip
		Root						Shoot						Root						Shoot
gene_id	locus	+Fe			-Fe			+Fe			-Fe			+Fe			-Fe			+Fe			-Fe
XLOC_006153|-	Chr1:28459785-28462841	0	0	0	0	0	0	0.0778967	0.0794285	0.0635895	21.1045	14.6043	19.5691	0	0	0	0	0	0	0.0954497	0.150557	0.0671723	78.8485	79.8178	83.3182
XLOC_007089|-	Chr1:39117711-39117924	37.3271	36.2834	46.1878	51.3133	75.5179	45.0226	27.7123	15.5753	0	4.07913	6.10074	8.1313	40.4125	26.2935	49.7416	31.3452	49.0446	34.5947	3.82468	0	4.81496	14.6082	21.6269	3.53466
XLOC_028119|-	Chr3:16364421-16364640	0	0	0	0	0	0	0	0	0	0	0	6.93825	0	0	0	0	0	0	0	0	0	21.2558	5.0422	0
XLOC_033956|LOC_Os04g23799	Chr4:13599116-13604443	0	0	0	0	0.568325	0	0	0	0	0	0	0	0	0	0	0	0	0	0	0	0	0	9.92474	0
XLOC_038225|LOC_Os04g49739	Chr4:29658699-29660577	1.11499	0	0	0	0	0	0	0	0	1.65849	0	0	1.82519	0	0	2.20149	0	0	0	0	0	0	19.2056	0
XLOC_038502|LOC_Os04g54840	Chr4:32609881-32620119	5.72583	4.88131	4.95936	0.571937	0.753123	0.687162	0.984966	1.14218	1.21925	0.881964	0.740647	0.798154	7.04142	6.06644	5.40697	12.2897	16.4774	12.1566	0.605837	1.0452	2.06514	5.01908	5.33616	3.92144
XLOC_040771|-	Chr5:24565997-24566236	2.99596	3.20455	1.29384	3.41734	4.16078	3.55899	0	0	0	0	0	0	1.24414	4.07186	0.622535	3.70946	2.93244	2.68792	0	0	0	0	12.0253	0
XLOC_043545|-	Chr5:27368722-27369336	0	0	0	0	0	0	0	0	0	0	0	0	0.183947	0.176833	0.123618	63.6802	84.9518	93.6686	0	0	0	5.12182	6.06709	5.22379
XLOC_048510|-	Chr6:24136875-24138023	0	0	0	0	0	0	1.57151	0	0	0	0	0	0	0	0	0	0	0	0	0	0	0	6.00081	0
XLOC_054724|-	Chr8:8414712-8415025	0	1.71304	0.245683	0	1.04042	3.29188	1.24656	1.7108	0	3.484	1.69554	0	0.239474	2.48179	0	0.839483	1.36211	0	1.17094	0.880396	0	2.52854	5.90619	4.89478
XLOC_057983|-	Chr8:20068893-20069099	3.42495	10.1174	1.46357	4.64208	0	9.49389	10.5959	0	0	0	0	0	15.1759	6.47201	23.6878	23.6046	16.9213	22.9433	4.72944	0	2.99027	10.3408	0	10.872
XLOC_058316|-	Chr8:24463938-24464153	0	0	0	0	0	0	0	0	0	0	0	0	0	0	0	0	0	0	0	0	0	27.6122	0	0
XLOC_060830|-	Chr9:3531681-3532305	0	0.0614408	0.183669	5.48304	6.50237	8.41986	0	0	0	0.97623	1.35496	2.01498	0	0	0	9.82305	9.05145	20.8492	0	0.107969	0	5.10074	2.64248	2.26509
XLOC_062019|-	Chr9:18288591-18289673	0	0	0	0	0	0	0	0	0	3.30209	1.01521	2.80011	0	0	0	2.10443	1.48672	1.87812	0	0.0618906	0.064574	11.9017	5.16662	5.97085
XLOC_007087|-	Chr1:39112538-39112740	3.92204	9.91375	0	1.77064	7.26685	0	0	0	0	0	11.4541	0	14.1497	5.90648	0	1.9296	1.94127	0	0	12.0356	0	0	0	0
XLOC_007769|-	Chr10:3930415-3930618	0	0	0	0	10.5257	0	0	0	8.73405	24.8503	0	8.26927	0	0	0	0	0	0	0	0	13.2442	0	0	0
XLOC_040920|LOC_Os05g44792	Chr5:26042951-26049685	6.09756	8.15694	8.57771	11.6276	10.1173	8.70435	4.67812	8.2405	7.39345	11.322	3.43546	7.98552	9.7338	5.88741	6.42803	7.48543	9.47316	9.7303	5.05382	5.70077	9.07835	2.72883	2.05822	2.44925

## Sheet: B
Table S8b List of DE-lncRNAs in root used for constructing heatmap
		bhlh156												Nip
		Root						Shoot						Root						Shoot
gene_id	locus	+Fe			-Fe			+Fe			-Fe			+Fe			-Fe			+Fe			-Fe
XLOC_001258|-	Chr1:14836456-14837538	5.76263	4.09714	4.47944	1.72889	0.941247	2.93777	0	0	0	0	0	0	3.67031	3.52092	2.91036	8.9328	10.9181	7.05053	0	0	0	0	0	0
XLOC_002130|LOC_Os01g43970	Chr1:25196537-25202090	0	0	0	0	0	0	0	0	0	0	0	0	0	0	0	3.82855	2.24517	9.38485	0	0	0	0	0	0
XLOC_002318|LOC_Os01g48020	Chr1:27482805-27486965	0	0.173753	0	0	0.970714	0	0.464862	0.474894	0	1.73775	0.883709	0	0.394628	0.433923	0.682209	3.58516	3.07212	4.58205	0.270752	0.610324	0	0.882924	0.298876	0
XLOC_004366|LOC_Os01g11670	Chr1:6295363-6297676	0	0	0	0	0	0	0	0	0	0	0	0	0	0	0	2.0103	2.13419	2.04193	0	0	0	0	0	0
XLOC_006006|LOC_Os01g46760	Chr1:26652943-26658313	0	0	0	0	0	0	0	0	0	0	0	0	0.0925527	0.111939	0.116965	3.49924	2.63901	2.70417	0	0	0	0	0	0
XLOC_007199|-	Chr1:40246555-40247267	0	0	0	0	0	0	0	0	0	0	0	0	0	0	0.0496774	10.2437	12.0897	11.0634	0	0	0	0	0	0
XLOC_010112|LOC_Os10g18150	Chr10:9212920-9216532	1.41478	1.59149	1.46456	0.562232	0.748739	0.5319	0	0	0	0	0	0	2.11719	2.3049	2.36535	5.2476	8.16832	10.5399	1.19313	0	1.252	0.0666746	0	0.65583
XLOC_010735|-	Chr10:16078881-16079882	0	0	0	0	0	0	0	0	0	0	0	0	0	0	0	18.6573	0	0	0	0	0	0	0	0
XLOC_011962|LOC_Os11g12760	Chr11:7215350-7217027	0	0	0	0	0	0	0	0	0	0	0	0	0.0951169	0	0.448473	18.5649	22.7053	19.8059	0	0	0	0	0	0
XLOC_012418|-	Chr11:13681833-13682085	0	0	0	0	0	0	0	0	0	0	0	0	0	0	0	0	6.37644	0	0	0	0	0	0	0
XLOC_012419|-	Chr11:13683640-13686542	0	0	0	0	0	0	0	0	0	0	0	0	0	0	0	15.5216	12.5483	12.8597	0.0894229	0.143116	0	0.777657	0.592307	0
XLOC_012711|-	Chr11:17045458-17045880	0.405441	0.482562	0.964772	1.7942	2.41377	0.812836	0	0	0	0	0	0	0.353487	1.01052	1.06474	4.37323	4.35878	5.89873	0	0	0	0	0	0
XLOC_013090|LOC_Os11g37190	Chr11:21966455-21971660	1.70445	2.14343	2.27004	0.711604	1.61505	1.88097	0.755172	0.882014	0	0.354915	0.227475	0	1.89182	1.19075	0.920367	4.22579	6.90016	4.94995	0.522589	0.942481	1.1097	0.567651	0.230508	0.617445
XLOC_015188|-	Chr11:17983557-17984306	3.94119	5.60626	4.8312	4.70493	4.48667	4.55118	13.7093	15.9217	15.9649	23.0948	19.6901	21.9218	3.25365	4.10776	3.0525	6.03749	13.2834	8.53443	18.9826	14.4549	16.048	23.2833	20.0893	17.6496
XLOC_015450|LOC_Os11g36020	Chr11:21175717-21177655	0	0	0	0	0	0	0	0	0	0	0	0	0	0	0	0	8.72574	0	0	0	0	0	0	0
XLOC_015676|LOC_Os11g40410	Chr11:24089399-24094213	7.80558	6.7819	5.89951	5.04032	6.08838	6.5262	1.95397	3.03617	2.28285	1.39506	1.34544	0.290318	6.39594	8.24169	7.35566	17.9879	17.9355	12.9205	3.22964	1.84691	3.2875	3.84678	2.60126	2.50838
XLOC_017974|LOC_Os12g38090	Chr12:23393948-23395710	0	0	0	0	0	0	0	0	0	0	0	0	0.287435	0.327541	0.188126	4.97595	3.59183	2.53926	0	0	0	0	0	0
XLOC_017986|LOC_Os12g38220	Chr12:23483105-23483899	0	0	0	0	0	0	0	0	0	0	0	0	0	0	0	2.19775	3.14362	3.25811	0	0	0	0	0	0
XLOC_018095|LOC_Os12g40115	Chr12:24815282-24820047	8.5618	25.0193	42.5059	21.1205	8.84703	6.26399	1.73437	4.64254	0.360618	1.19966	5.45113	2.42377	28.5606	9.39212	14.0821	36.3634	39.7458	34.2517	1.31817	2.10745	0.949126	1.01819	1.14487	2.32114
XLOC_018667|LOC_Os12g07390,LOC_Os12g07400	Chr12:3641688-3653902	0.17113	0.0961028	0.0716621	0.339751	0.326221	0.421594	0	0	0	0	0	0	0.423589	0.377446	0.245339	28.9044	33.0837	37.4709	0	0	0	0	0	0
XLOC_018668|LOC_Os12g07400	Chr12:3641688-3653902	0.281648	0.257662	0.433437	1.11611	0.807061	0.645692	0.658888	0.928067	0.613853	1.04617	0.700896	0.44274	0.2887	0.372698	0.564471	17.9498	21.7915	26.0097	0.614153	1.21099	0.684864	0.569175	0.408547	0.547295
XLOC_020885|-	Chr2:3211291-3211776	0	0	0	0	0	0	0	0	0	0	0	0	0	0	0	3.66984	4.75314	7.14682	0	0	0	0	0	0
XLOC_023689|LOC_Os02g02730	Chr2:1029924-1034418	0	0.275026	0	0	0.215313	0	0	0	0	0	0	0	0.417225	0.242484	0.13505	5.04629	5.26243	4.69059	0	0	0	0	0	0
XLOC_025435|-	Chr2:22567217-22567485	3.72538	2.41597	2.43261	0.428671	0.431887	0.899776	0	0	0	0	0	0	5.89631	2.94615	0.785273	9.73555	8.63335	5.46508	0	6.57294	0	0	0	0
XLOC_026142|-	Chr2:30379719-30380581	0	0	0	0	0	0	0.43416	0.316556	0.268692	0.617073	0.788889	0.803935	0	0.365095	0.114602	5.1566	7.09246	5.63123	0.665005	0	0	0.526518	0	0
XLOC_034069|LOC_Os04g26120	Chr4:15208940-15216665	0	0	0	0.596006	0.489029	0.9029	0	0	0	0	0	0	0	0	0	5.77329	5.80015	3.97675	0	0	0	1.15875	0.646878	0.513549
XLOC_034336|-	Chr4:18709389-18712348	0	0	0	0	0	0	0	0	0	1.05264	1.22602	0.440852	0	0	0	4.61726	3.59363	2.67426	0	0	0	0	0	1.14264
XLOC_036295|-	Chr4:6268164-6268689	0.269557	0.161864	0.0807352	20.7207	19.1126	26.726	0	0	0.281525	100.167	63.9163	74.1883	0.078887	0.0756153	0.0794164	86.1078	95.9086	106.373	0.126546	0.142656	0.14951	119.6	69.2412	91.5481
XLOC_038121|-	Chr4:28529130-28533100	0.636069	0.773465	0.709369	0.948247	1.1174	1.09614	0	0	0	0	0	0	0.773812	0.794989	0.958343	5.67683	7.06168	7.5111	0.331452	0.228212	0	0.542419	0.510851	0
XLOC_038502|LOC_Os04g54840	Chr4:32609881-32620119	5.72583	4.88131	4.95936	0.571937	0.753123	0.687162	0.984966	1.14218	1.21925	0.881964	0.740647	0.798154	7.04142	6.06644	5.40697	12.2897	16.4774	12.1566	0.605837	1.0452	2.06514	5.01908	5.33616	3.92144
XLOC_039400|LOC_Os05g13490	Chr5:7477969-7479351	0	0	0	0	0	0	0	0	0	0	0	0	0	0.0283681	0	6.71074	8.06644	7.07711	0	0	0	0	0	0
XLOC_041597|LOC_Os05g06840	Chr5:3580568-3585735	0	0	0	0	0	0	0	0	0	0	0	0	0.0564663	0.327528	0.114132	3.74917	4.97415	3.0865	0	0	0	0	0	0
XLOC_043504|LOC_Os05g46370	Chr5:26879443-26881353	0	0	0	0	0	0	0	0	0	0	0	0	0.0170729	0.0826821	0.259036	14.1476	18.1537	15.3108	0	0	0	0	0	0
XLOC_043545|-	Chr5:27368722-27369336	0	0	0	0	0	0	0	0	0	0	0	0	0.183947	0.176833	0.123618	63.6802	84.9518	93.6686	0	0	0	5.12182	6.06709	5.22379
XLOC_044613|LOC_Os06g16380	Chr6:9349326-9350579	1.96102	6.60917	5.02142	3.54128	1.81671	0	0	6.35974	6.02737	0	5.72704	2.85112	0	5.90648	7.95535	3.85921	29.1191	15.762	2.70522	0	0	5.92161	0	0
XLOC_044832|-	Chr6:12268390-12268962	0	0	0	6.72547	2.87669	11.5355	0	0	0	5.71637	4.78037	5.46873	0	0	0	28.1417	31.8267	25.9895	0	0	0	14.9064	7.50484	9.18657
XLOC_048124|-	Chr6:19569598-19570403	2.43872	1.66353	2.12283	2.62844	3.30208	3.16238	0.953237	0.486595	1.03166	1.27821	1.08178	0.808229	1.2029	1.56037	2.387	7.71629	7.82694	13.1457	2.32098	1.27045	0.702253	1.08257	1.09995	0.523859
XLOC_050670|-	Chr7:18526610-18526873	0	0	0	0	0	0	0	0	0	0	0	0	0	0	0	8.95362	5.36895	4.05829	0	0	0	0	0	0
XLOC_050671|-	Chr7:18527435-18527829	0	0	0	0	0	0	0	0	0	0	0	0	0	0	0	3.15591	4.58103	7.23296	0	0	0	0	0	0
XLOC_050672|-	Chr7:18528000-18528287	0	0	0	0	0	0	0	0	0	0	0	0	0.311305	0.2923	0	4.01951	2.49843	8.29678	0	0	0	0	0	0
XLOC_052808|LOC_Os07g25040	Chr7:14138424-14415848	0	0	0	0	0	0	0	0	0	0	0	0	1.19433	0.748004	0.974351	8.19717	8.1475	8.66006	0	0	0	0	0	0
XLOC_052813|-	Chr7:14138424-14415848	0	0	0	0	0	0	0	0	0	0	0	0	0.386012	0.334341	0.739614	4.54951	4.65515	6.38394	0	0	0	0	0	0
XLOC_052823|-	Chr7:14138424-14415848	0	0.270078	0.0673036	0	0.0707862	0.379211	0	0	0	0	0	0	0.460323	0.568531	0.331351	16.3551	12.5212	8.71427	0	0	0	0	0	0
XLOC_053244|LOC_Os07g33720	Chr7:20157458-20162629	0.454879	0.506827	1.02548	1.82706	1.41721	1.05737	0	0	0	0	0	0	0.685437	0.885119	0.657732	3.95546	4.02564	5.20329	0	0	0.493566	0	0	0.333196
XLOC_053944|-	Chr7:28521837-28524051	1.33554	1.27452	1.0156	2.42682	2.64659	2.31068	0	0	0	0	0	0	1.37182	1.29418	1.66076	8.09811	9.15561	7.58405	0	0	0	0	0	0
XLOC_054547|LOC_Os08g10480	Chr8:6159095-6161146	629.214	497.836	536.282	410.038	370.693	394.972	101.784	116.374	98.068	159.907	177.954	149.931	520.782	649.621	498.914	1755.26	2088.51	1389.81	100.29	90.3856	172.456	161.174	121.556	138.506
XLOC_056321|LOC_Os08g44300	Chr8:27883638-27885460	0.283708	0.648569	0.601775	1.33225	0.586962	0.728576	1.67803	1.71167	0.706985	1.63584	2.29425	2.19214	0.503898	0.60967	0.360919	83.5172	102.547	85.7841	0.804087	0.604009	1.84874	1.42444	2.59965	1.4925
XLOC_056462|-	Chr8:1014884-1015360	13.7964	11.3263	14.9497	7.54561	7.26284	8.51666	7.65443	6.39364	6.02522	5.43652	5.07674	3.49133	12.5476	11.1931	10.735	53.2577	65.8204	65.3168	9.02443	7.80056	4.0939	5.54325	6.61189	4.42707
XLOC_060835|-	Chr9:3544988-3545888	0	0.0367561	0.0365726	10.7782	10.3383	14.0383	0	0	0	4.59793	3.53859	4.30263	0	0.13799	0.0360887	19.3983	15.0989	35.9762	0	0	0	7.77057	4.67502	4.34406
XLOC_060838|-	Chr9:3548442-3548656	0	1.13809	0	38.9375	60.9571	61.3216	0	2.16113	0	287.747	213.596	229.401	1.09222	0	2.19906	115.261	138.985	134.511	0	0	0	129.811	135.841	125.511
XLOC_007087|-	Chr1:39112538-39112740	3.92204	9.91375	0	1.77064	7.26685	0	0	0	0	0	11.4541	0	14.1497	5.90648	0	1.9296	1.94127	0	0	12.0356	0	0	0	0
XLOC_015889|-	Chr11:26981666-26982397	11.0342	13.175	13.4708	10.1295	11.077	15.9028	0	0	0	0	0	0	12.7678	10.174	16.6759	7.08876	3.06502	4.99264	0	0	0	0	0	0
XLOC_018666|-	Chr12:3633614-3633865	0.603282	1.03714	1.56861	4.42039	8.94191	4.04363	4.57305	3.79266	7.48739	6.42915	10.8386	1.8168	0	1.88927	4.03708	0	0	0	5.0356	3.77309	3.10056	8.18433	7.98961	3.17321
XLOC_019129|-	Chr12:9312430-9313098	16.1014	27.9714	29.2446	13.3845	17.3209	15.3983	0.890104	0.45461	1.24928	1.76278	3.00957	2.29761	10.9646	19.4956	23.5346	3.74676	3.36283	6.41294	2.16125	1.07179	0.81488	1.59782	1.05002	1.87518
XLOC_019131|LOC_Os12g16310	Chr12:9320751-9330699	22.9699	28.1223	38.8529	5.26433	8.51305	15.9733	0	0	0	0	0	0	12.0348	19.2874	8.17808	1.71099	3.36548	0	1.59814	0	0	0	0	0
XLOC_025172|-	Chr2:19346798-19347338	16.4457	14.3632	17.0979	19.4427	16.124	14.919	11.3603	15.444	13.825	7.64389	6.0423	7.87714	16.2549	17.0335	14.1708	4.09332	4.11099	3.6968	8.08546	10.6109	12.8269	5.50127	3.9875	3.79752
XLOC_025173|-	Chr2:19348166-19348618	6.36692	8.44712	5.37909	7.5153	8.88432	9.48679	3.62067	6.00066	7.92919	3.17907	2.16492	2.37958	5.87431	8.1682	6.83574	2.2693	1.72963	1.09856	7.78678	2.98893	3.92551	1.61533	3.09184	0.811798
XLOC_025174|-	Chr2:19349213-19351650	6.10683	6.66551	5.92731	7.71226	7.51143	6.74176	4.09987	4.92487	4.46287	3.33663	2.65256	2.52488	4.91538	5.85913	5.7195	1.43446	2.24007	1.90249	3.78079	4.28039	4.2621	1.92226	1.60898	1.21872
XLOC_033038|LOC_Os04g03796	Chr4:1702002-1710519	17.2754	7.67891	8.33478	4.72041	4.44488	3.61467	0	0	8.84e-05	0	0	0.694236	12.4182	7.80314	9.67003	1.19867	0.524768	0.256243	0	0	0	0	0	0
XLOC_045672|-	Chr6:22556193-22559102	9.33452	7.44292	8.29777	12.7165	12.5774	11.1843	1.79825	0.978982	1.90509	1.09655	1.45684	0.81539	5.53107	5.35056	6.1198	1.1995	1.3614	1.61822	1.07877	0	0.330864	2.71164	0	0.474373
XLOC_059913|-	Chr9:16066661-16066893	5.18324	5.16029	1.48915	2.35978	14.3944	4.9012	0	0	0	0	0	0	4.28256	4.67242	12.8718	5.12746	2.54019	0.774074	0	0	0	0	0	0
XLOC_061992|-	Chr9:17965254-17965483	10.1463	0	0.794272	9.23011	17.9306	5.22126	5.64913	0	4.28125	0	0	2.74708	0	3.55537	7.62153	0	0	0	3.83956	0	0	4.17614	0	0
